# Supplementary material for: Genome-Wide Delineation of Natural Variation for Pod Shatter Resistance in Brassica napus
Source: PLoS One. 2014 Jul 9;9(7):e101673. doi: 10.1371/journal.pone.0101673 (PMC4090071; doi:10.1371/journal.pone.0101673)
Supplement: Table S2 — Salient features of the genetic linkage map of a DH population from BLN2762/Surpass400. (XLSX) [file pone.0101673.s009.xlsx]

## Sheet: Characterstics of genetic map
Supplemental Table S2: Salient features of the genetic linkage map of a doubled haploid population from BLN2762/Surpass400.
Chromosome	Linkage groups	Linkage Distance	Total length (cM)	No. of discrete marker loci	Average Marker Density/chromosome
A01	A01-1	179.854	179.854	69	2.60658
	A01-2	26.8149	26.8149	11	2.43772
A02	A02-1	89.0572	89.0572	26	3.42528
	A02-2	16.6157	16.6157	8	2.07696
	A02-3	35.2559	35.2559	8	4.40699
A03	A03-5	13.8659	13.8659	8	1.73323
	A03-1	63.523	63.523	50	1.27046
	A03-2	62.3919	62.3919	31	2.01264
	A03-3	10.0751	10.0751	10	1.00751
A04	A04-1	110.39	110.39	66	1.67258
A05	A05-1	139.528	139.528	69	2.02215
A06	A06-1	133.044	133.044	81	1.64252
	A06-2	35.8806	35.8806	9	3.98674
A07	A07-1	254.809	254.809	103	2.47388
A08	A08-2	10.1159	10.1159	4	2.52899
	A08-1	50.6039	50.6039	31	1.63238
A09	A09-1	53.0038	53.0038	36	1.47233
	A09-2	99.2716	99.2716	40	2.48179
	A09-3	30.5962	30.5962	8	3.82453
A10	A10-1	130.782	130.782	89	1.46946
	A10-2	43.611	43.611	31	1.40681
	A10-3	31.1296	31.1296	4	7.78239
C01	C1-1	179.392	179.392	73	2.45743
CO2	C2-1	73.9237	73.9237	56	1.32007
	C2-2	89.6566	89.6566	47	1.90759
C03	C3-1	554.696	554.696	59	9.40163
	C3-2	15.6576	15.6576	8	1.9572
C04	C4-1	163.472	163.472	65	2.51495
	C4-2	15.1781	15.1781	10	1.51781
C05	C5-1	141.053	141.053	56	2.51881
	C5-2	76.2575	76.2575	40	1.90644
C06	C6-1	226.039	226.039	97	2.3303
	C6-2	27.733	27.733	4	6.93324
	C6-3	10.1499	10.1499	4	2.53747
	C6-4	1.83375	1.83375	4	0.458436
C07	C7-1	134.41	134.41	84	1.60012
C08	C8-1	119.543	119.543	45	2.65652
	C8-2	76.5746	76.5746	18	4.25414
C09	C9-1	54.2377	54.2377	29	1.87027
	C9-2	35.1142	35.1142	23	1.52671
	C9-3	9.15867	9.15867	9	1.01763
	C9-4	4.56962	4.56962	4	1.1424
Total			3628.87	1527	2.37647

## Sheet: genetic linkage with R
Supplemental Table S2a: Genetic linkage map of a DH population derived from BLN2762/Surpass400. Graphical genotyping is shown with marker alleles labelled as 'AA' and 'BB'. Both forward and reverse sequences of DArT-Seq markers (Marker ID) are given. Genetic linkage map was constructed with R software package. Markers which mapped on unique positions are shown here..
Marker ID	Chromosome	Linkage distance	C6655	C7141	C7143	C7144	C7145	C7146	C7147	C7148	C7149	C6656	C7150	C7151	C7152	C7235	C7236	C7237	C7238	C7239	C7240	C7241	C6657	C7246	C7247	C7248	C7250	C7251	C7252	C6658	C7254	C7255	C7256	C7257	C7260	C7261	C7262	C6659	C7263	C6660	C6662	C6665	C6667	C6668	C6669	C6670	C6672	C6673	C6674
3093863|F|0	A01_1	0	AA	AA	AB	AB	AA	AA	AB	AA	AA	AB	AB	AA	AA	AB	AB	AB	AA	AB	AA	AB	AB	AB	AB	AA	AB	AB	AA	AA	AA	AA	AB	AB	AA	AA	AB	AB	AB	AB	AA	AA	AA	AA	AB	AA	AA	AA	AB
3084290|F|0	A01_1	0.961057	AA	AA	AB	AB	AA	AA	AA	AA	AA	AB	AB	AA	AA	AB	AB	AB	AA	AB	AA	AB	AB	AB	AB	AA	AB	AB	AA	AA	AA	AA	AB	AB	AA	AA	AB	AB	AB	AB	AA	AA	AA	AA	AB	AA	AA	AA	AB
3091695|F|0--25:G>A	A01_1	0.961057	AA	AA	AB	AB	AA	AA	AA	AA	AA	AB	AB	AA	AA	AB	AB	AB	AA	AB	AA	AB	AB	AB	AB	AA	AB	AB	AA	AA	AA	AA	AB	AB	AA	AA	AB	AB	AB	AB	AA	AA	AA	AA	AB	AA	AA	AA	AB
3167521|F|0	A01_1	15.0305	AB	AA	AB	AB	AA	AA	AA	AA	AB	AB	AB	AA	AA	AB	AB	AA	AA	AB	AB	AA	AB	AB	AB	AB	AB	AB	AA	AB	AB	AA	AB	AB	AB	AA	AB	AB	AB	AB	AA	AA	AA	AA	AB	AA	AA	AA	AB
3119202|F|0	A01_1	17.7845	AB	AA	AB	AB	AA	AA	AA	AA	AB	AB	AB	AA	AA	AB	AB	AA	AA	AB	AB	AA	AB	AB	AB	AB	AB	AB	AA	AB	AB	AA	AB	AB	AB	AB	AB	AB	AB	AB	AA	AA	AA	AA	AB	AA	AA	AA	AB
3135149|F|0	A01_1	18.7018	AB	AA	AA	AB	AA	AA	AA	AA	AB	AB	AB	AA	AA	AB	AB	AA	AA	AB	AB	AA	AB	AB	AB	AB	AB	AB	AA	AB	AB	AA	AB	AB	AB	AB	AB	AB	AB	AB	AA	AA	AA	AA	AB	AA	AA	AA	AB
3152056|F|0--10:G>A	A01_1	19.6194	AB	AA	AA	AB	AA	AA	AA	AA	AB	AB	AB	AA	AA	AB	AB	AA	AA	AB	AB	AA	AB	AB	AB	AB	AB	AB	AA	AB	AB	AA	AB	AB	AB	AB	AB	AB	AB	AB	AA	AA	AA	AA	AB	AA	AA	AA	AB
3148270|F|0--41:C>G	A01_1	20.5365	AB	AA	AA	AB	AA	AA	AA	AA	AB	AB	AB	AA	AA	AB	AB	AA	AA	AB	AB	AA	AB	AB	AB	AB	AB	AB	AA	AB	AB	AA	AB	AB	AB	AB	AB	AB	AB	AB	AA	AA	AA	AA	AB	AA	AA	AA	AB
brPb-808330	A01_1	25.1373	AB	AA	AA	AB	AA	AA	AA	AA	AB	AB	AB	AA	AA	AB	AB	AA	AA	AB	AB	AA	AB	AB	AB	AA	AB	AB	AA	AA	AB	AA	AB	AB	AB	AB	AB	AB	AB	AB	AA	AA	AA	AA	AB	AA	AA	AA	AB
3077104|F|0	A01_1	26.9726	AB	AA	AA	AB	AA	AA	AA	AA	AB	AB	AB	AA	AA	AB	AB	AA	AA	AB	AA	AA	AB	AB	AB	AA	AB	AB	AA	AA	AB	AA	AB	AB	AA	AB	AB	AB	AB	AB	AA	AA	AA	AA	AB	AA	AA	AA	AB
3092158|F|0	A01_1	29.7279	AB	AA	AA	AB	AA	AB	AA	AA	AB	AB	AB	AA	AA	AB	AB	AA	AA	AB	AA	AA	AB	AB	AB	AA	AB	AB	AA	AA	AB	AA	AB	AB	AA	AB	AB	AB	AB	AB	AA	AA	AA	AA	AA	AA	AA	AA	AB
3077705|F|0	A01_1	31.5631	AB	AB	AA	AB	AA	AB	AA	AA	AB	AB	AB	AA	AA	AB	AB	AA	AA	AB	AA	AA	AB	AB	AB	AA	AB	AA	AA	AA	AB	AA	AB	AB	AA	AB	AB	AB	AB	AB	AA	AA	AA	AA	AA	AA	AA	AA	AB
3162886|F|0--60:G>A	A01_1	37.0905	AB	AB	AA	AB	AA	AB	AA	AA	AB	AB	AB	AA	AA	AB	AB	AA	AA	AB	AA	AA	AB	AB	AB	AB	AB	AA	AA	AA	AB	AA	AB	AB	AA	AB	AB	AB	AB	AB	AB	AA	AA	AA	AA	AA	AA	AA	AB
100000802|F|0	A01_1	43.5489	AB	AB	AA	AB	AA	AB	AA	AA	AB	AB	AB	AA	AA	AB	AB	AA	AA	AB	AA	AA	AB	AA	AB	AB	AB	AA	AA	AA	AB	AA	AB	AB	AA	AB	AB	AB	AB	AB	AB	AB	AA	AA	AA	AA	AA	AA	AB
3137999|F|0--57:C>T	A01_1	44.4658	AB	AB	AA	AB	AA	AB	AA	AA	AB	AB	AB	AA	AA	AB	AB	AA	AA	AB	AA	AA	AB	AA	AB	AB	AB	AA	AA	AA	AB	AA	AB	AB	AA	AB	AB	AB	AB	AB	AB	AB	AA	AA	AA	AA	AA	AA	AB
3109080|F|0	A01_1	45.3833	AB	AB	AA	AB	AA	AB	AA	AA	AB	AB	AB	AA	AA	AB	AB	AA	AA	AB	AA	AA	AB	AA	AB	AB	AB	AA	AA	AA	AB	AA	AB	AB	AA	AB	AB	AB	AB	AB	AB	AB	AA	AA	AA	AA	AA	AA	AB
3132706|F|0--7:C>T	A01_1	47.1624	AB	AB	AA	-	AA	AB	AA	AA	AB	AB	AB	AA	AA	-	AB	AA	AA	AB	AA	AA	AB	AA	AB	AB	AB	AA	AA	AA	AB	AA	AB	AB	AA	AB	AB	AB	AB	-	AB	AB	AA	AA	AA	AA	AA	AA	AB
3088252|F|0	A01_1	59.3846	AB	AB	AA	AA	AA	AB	AA	AA	AB	AB	AB	AA	AA	AA	AB	AA	AB	AB	AA	AA	AB	AA	AB	AB	AB	AA	AA	AA	AB	AA	AB	AB	AA	AB	AB	AB	AB	AA	AB	AB	AB	AA	AA	AA	AA	AA	AB
3161319|F|0	A01_1	61.2192	AB	AB	AA	AA	AA	AB	AA	AA	AB	AB	AB	AA	AA	AA	AB	AA	AB	AB	AA	AA	AB	AA	AB	AB	AB	AA	AA	AA	AB	AA	AB	AB	AB	AB	AB	AB	AB	AA	AB	AB	AB	AA	AA	AA	AA	AA	AB
3163667|F|0	A01_1	61.2192	AB	AB	AA	AA	AA	AB	AA	AA	AB	AB	AB	AA	AA	AA	AB	AA	AB	AB	AA	AA	AB	AA	AA	AB	AB	AA	AA	AA	AB	AA	AB	AB	AB	AB	AB	AB	AB	AA	AB	AB	AB	AA	AA	AA	AA	AA	AB
3091511|F|0	A01_1	62.1368	AB	AB	AA	AA	AA	AB	AA	AA	AB	AB	AB	AA	AA	AA	AB	AA	AB	AB	AA	AA	AB	AA	AB	AB	AB	AA	AA	AA	AB	AA	AB	AB	AB	AB	AB	AB	AB	AA	AB	AB	AB	AA	AA	AA	AA	AA	AB
SSRNA15	A01_1	63.9726	AB	AB	AA	AA	AA	AB	AA	AA	AB	AB	AB	AA	AA	AA	AB	AA	AB	AB	AA	AA	AB	AA	AB	AB	AB	AA	AA	AA	AB	AA	AB	AB	AA	AB	AB	AB	AB	AA	AB	AB	AB	AA	AA	AA	AA	AA	AB
3177964|F|0--65:T>A	A01_1	65.8083	AB	AB	AA	AA	AA	AB	AA	AA	AB	AB	AB	AA	AA	AA	AB	AA	AB	AB	AA	AA	AB	AA	AB	AB	AB	AA	AA	AA	AB	AA	AB	AB	AA	AB	AB	AB	AB	AA	AB	AB	AB	AA	AA	AA	AA	AA	AB
3165148|F|0	A01_1	67.644	AB	AB	AA	AA	AA	AB	AA	AA	AB	AB	AB	AA	AA	AA	AB	AA	AB	AB	AA	AA	AB	AA	AB	AB	AB	AA	AA	AA	AB	AA	AB	AA	AA	AB	AB	AB	AB	AA	AB	AB	AB	AA	AA	AA	AA	AA	AB
3079582|F|0--21:A>C	A01_1	68.5615	AB	AB	AA	AA	AA	AB	AA	AA	AB	AB	AB	AA	AA	AA	AB	AA	AB	AB	AA	AA	AB	AA	AB	AB	AB	AA	AA	AA	AB	AA	AB	AA	AA	AB	AB	AB	AB	AA	AB	AB	AB	AA	AA	AA	AA	AA	AB
3153573|F|0	A01_1	69.479	AB	AB	AA	AA	AA	AB	AA	AA	AB	AB	AB	AA	AA	AA	AB	AA	AB	AB	AA	AA	AB	AA	AB	AB	AB	AA	AA	AA	AB	AA	AB	AA	AA	AB	AB	AB	AB	AA	AB	AB	AA	AA	AA	AA	AA	AA	AB
3095176|F|0--68:A>G	A01_1	70.3966	AB	AB	AA	AA	AA	AB	AA	AA	AB	AB	AB	AA	AA	AA	AB	AA	AA	AB	AA	AA	AB	AA	AB	AB	AB	AA	AA	AA	AB	AA	AB	AA	AA	AB	AB	AB	AB	AA	AB	AB	AA	AA	AA	AA	AA	AA	AB
3107316|F|0	A01_1	71.314	AB	AB	AA	AA	AA	AB	AA	AA	AB	AB	AB	AA	AA	AA	AB	AA	AA	AB	AA	AA	AB	AA	AB	AB	AB	AA	AA	AA	AB	AA	AB	AA	AA	AB	AB	AB	AB	AA	AB	AB	AA	AA	AA	AA	AA	AA	AB
3206643|F|0	A01_1	73.1499	AB	AB	AA	AA	AA	AB	AA	AA	AB	AB	AB	AA	AA	AA	AB	AA	AA	AB	AA	AA	AB	AA	AB	AB	AB	AA	AA	AA	AB	AA	AB	AA	AA	AB	AB	AB	AB	AA	AB	AB	AA	AA	AA	AA	AA	AA	AB
3075802|F|0--44:C>T	A01_1	74.0673	AB	AB	AA	AA	AA	AB	AA	AA	AB	AB	AB	AA	AA	AA	AB	AA	AA	AB	AA	AA	AB	AA	AB	AB	AB	AA	AA	AA	AB	AA	AB	AA	AA	AB	AB	AB	AB	AA	AB	AB	AA	AA	AA	AA	AA	AA	AB
3136666|F|0	A01_1	74.9849	AB	AB	AA	AA	AA	AB	AA	AA	AB	AB	AB	AA	AA	AA	AB	AA	AA	AB	AA	AA	AB	AA	AB	AB	AB	AA	AA	AA	AB	AA	AB	AA	AA	AB	AB	AB	AB	AA	AB	AB	AA	AA	AA	AA	AA	AA	AB
3106891|F|0	A01_1	75.9024	AB	AB	AA	AA	AA	AB	AA	AA	AB	AB	AB	AA	AA	AA	AB	AA	AA	AB	AA	AA	AB	AB	AB	AB	AB	AA	AA	AA	AB	AA	AB	AA	AA	AB	AB	AB	AB	AA	AB	AB	AA	AA	AA	AA	AA	AA	AB
3079464|F|0	A01_1	76.8198	AB	AB	AA	AA	AA	AB	AA	AA	AB	AB	AB	AA	AA	AA	AB	AA	AA	AB	AA	AA	AB	AB	AB	AB	AB	AA	AA	AA	AB	AA	AB	AA	AA	AB	AB	AB	AB	AA	AB	AB	AA	AA	AA	AA	AA	AA	AB
3089324|F|0--9:C>T	A01_1	78.6557	AB	AB	AA	AA	AA	AB	AA	AA	AB	AB	AB	AA	AA	AA	AB	AA	AA	AB	AA	AA	AB	AB	AB	AB	AB	AA	AA	AA	AB	AA	AB	AA	AA	AB	AB	AB	AB	AA	AB	AA	AA	AA	AA	AA	AA	AA	AB
3159063|F|0	A01_1	79.5732	AB	AB	AA	AA	AA	AB	AA	AA	AB	AB	AB	AA	AA	AA	AB	AA	AA	AB	AA	AA	AB	AB	AB	AB	AB	AA	AA	AA	AB	AA	AB	AA	AA	AB	AB	AB	AB	AA	AB	AA	AA	AA	AA	AA	AA	AA	AB
3099206|F|0	A01_1	80.4907	AB	AB	AA	AA	AA	AB	AA	AA	AB	AB	AB	AA	AA	AA	AB	AA	AA	AB	AA	AA	AB	AB	AB	AB	AB	AA	AA	AA	AB	AA	AB	AA	AA	AB	AB	AB	AB	AA	AB	AA	AA	AA	AA	AA	AA	AA	AB
3114943|F|0	A01_1	81.4079	AB	AB	AA	AA	AA	AB	AA	AA	AB	AB	AB	AA	AA	AA	AB	AA	AA	AB	AA	AA	AB	AB	AB	AB	AB	AA	AA	AA	AB	AA	AB	AA	AA	AB	AB	AB	AB	AA	AB	AA	AA	AA	AA	AA	AA	AA	AB
3113033|F|0	A01_1	85.0847	AB	AB	AA	AA	AA	AB	AA	AA	AB	AB	AB	AA	AA	AA	AB	AA	AA	AB	AA	AA	AB	AB	AB	AA	AB	AA	AA	AA	AB	AA	AB	AA	AA	AB	AB	AB	AB	AA	AB	AA	AA	AA	AA	AA	AA	AA	AB
3134975|F|0--53:T>A	A01_1	87.8395	AB	AA	AA	AA	AA	AB	AA	AA	AB	AB	AB	AA	AA	AA	AB	AA	AA	AB	AA	AA	AB	AB	AB	AA	AB	AA	AA	AA	AB	AA	AB	AA	AA	AB	AB	AB	AB	AA	AA	AA	AA	AA	AA	AA	AA	AA	AB
3145770|F|0	A01_1	92.4401	AB	AA	AA	AA	AA	AA	AA	AA	AB	AB	AB	AA	AA	AA	AB	AA	AA	AB	AA	AA	AB	AB	AB	AA	AB	AB	AA	AA	AB	AA	AB	AB	AA	AB	AB	AB	AB	AA	AA	AA	AA	AA	AB	AA	AA	AA	AB
3164978|F|0	A01_1	94.2756	AB	AA	AA	AA	AA	AA	AA	AA	AB	AB	AB	AA	AA	AA	AB	AA	AA	AB	AA	AA	AB	AB	AB	AA	AB	AB	AA	AA	AB	AA	AB	AB	AA	AB	AB	AB	AB	AA	AA	AA	AA	AA	AB	AA	AA	AA	AB
3142067|F|0--61:C>T	A01_1	95.1929	AB	AA	AB	AA	AA	AA	AA	AA	AB	AB	AB	AA	AA	AA	AB	AA	AA	AB	AA	AA	AB	AB	AB	AA	AB	AB	AA	AA	AB	AA	AB	AB	AA	AB	AB	AB	AB	AA	AA	AA	AA	AA	AB	AA	AA	AA	AB
3154369|F|0	A01_1	97.3714	AB	AA	AB	AA	AA	AA	AA	AA	AB	AB	AB	AA	AA	AA	AB	AA	AA	AB	AA	AA	AB	AB	AB	AA	AB	AB	AA	AA	AB	AA	AB	AB	AA	AA	AB	AB	AB	AA	AA	AA	AA	AA	AB	AA	AA	AA	AB
brPb-657873	A01_1	106.298	AB	AA	AB	AA	AA	AA	AA	AA	AA	AB	AB	AA	AA	AB	AB	AB	AA	AB	AA	AB	AB	AB	AB	AA	AB	AB	AA	AA	AA	AA	AB	AB	AA	AA	AB	AB	AB	AA	AA	AA	AA	AA	AB	AA	AA	AA	AB
3076231|F|0	A01_1	107.215	AB	AA	AB	AA	AA	AA	AA	AA	AA	AB	AB	AA	AA	AB	AB	AB	AA	AB	AA	AB	AB	AB	AB	AA	AB	AB	AA	AA	AA	AA	AB	AB	AA	AA	AB	AB	AB	AB	AA	AA	AA	AA	AB	AA	AA	AA	AB
3167547|F|0	A01_1	110.891	AA	AA	AB	AA	AA	AA	AA	AA	AA	AB	AB	AA	AA	AB	AB	AB	AA	AB	AA	AB	AB	AB	AB	AA	AB	AB	AA	AA	AA	AA	AB	AB	AA	AA	AB	AA	AB	AB	AA	AA	AA	AA	AB	AA	AA	AA	AB
3115287|F|0	A01_1	111.808	AA	AA	AB	AA	AA	AA	AB	AA	AA	AB	AB	AA	AA	AB	AB	AB	AA	AB	AA	AB	AB	AB	AB	AA	AB	AB	AA	AA	AA	AA	AB	AB	AA	AA	AB	AA	AB	AB	AA	AA	AA	AA	AB	AA	AA	AA	AB
3110343|F|0	A01_1	115.484	AA	AA	AB	AA	AA	AA	AB	AA	AA	AB	AB	AA	AA	AB	AB	AB	AA	AB	AA	AB	AB	AB	AB	AA	AB	AB	AA	AA	AA	AA	AB	AB	AA	AA	AB	AA	AB	AB	AA	AA	AB	AA	AB	AA	AA	AA	AB
3196534|F|0	A01_1	124.765	AA	AA	AB	AB	AA	AA	AB	AA	AA	AB	AB	AA	AA	AB	AB	AB	AA	AB	AB	AB	AB	AB	AB	AA	AB	AB	AA	AA	AA	AA	AB	AB	AB	AA	AB	AA	AB	AB	AA	AA	AB	AA	AB	AA	AA	AA	AA
3092481|F|0--27:C>A	A01_1	125.682	AA	AA	AB	AB	AA	AA	AB	AA	AA	AB	AB	AA	AA	AB	AB	AB	AA	AB	AB	AB	AB	AB	AB	AA	AB	AB	AA	AA	AA	AA	AB	AB	AB	AA	AB	AA	AB	AB	AA	AA	AB	AA	AB	AA	AA	AA	AA
3102570|F|0	A01_1	130.283	AA	AA	AB	AB	AA	AA	AB	AA	AA	AB	AB	AA	AA	AB	AB	AB	AA	AB	AB	AB	AB	AB	AB	AA	AB	AA	AA	AA	AA	AA	AA	AB	AB	AA	AB	AA	AB	AB	AA	AA	AB	AA	AB	AA	AA	AA	AA
3085176|F|0	A01_1	131.2	AA	AA	AB	AB	AA	AA	AB	AA	AA	AB	AB	AA	AA	AB	AB	AB	AA	AB	AB	AB	AB	AB	AB	AA	AB	AA	AA	AA	AA	AA	AA	AB	AB	AA	AB	AA	AB	AB	AA	AA	AB	AA	AB	AA	AA	AA	AA
3106300|F|0	A01_1	132.117	AA	AA	AB	AB	AA	AA	AB	AA	AA	AB	AB	AA	AA	AB	AB	AB	AA	AB	AB	AB	AB	AB	AB	AA	AB	AA	AA	AA	AA	AA	AA	AB	AB	AA	AB	AA	AB	AB	AA	AA	AB	AA	AA	AA	AA	AA	AA
3172578|F|0	A01_1	134.46	AA	AA	AB	AB	AA	AA	AB	AB	AA	AB	AB	AA	AA	AB	AB	AB	AA	AB	AB	AB	AB	AB	AB	AA	AB	AA	AA	AA	AA	AA	AA	AB	AB	AA	AB	AA	AB	AA	AA	AA	AB	AA	AA	AA	AA	AA	AA
3088810|F|0	A01_1	135.884	AA	AA	AB	AB	AA	AA	AB	AA	AA	AB	AB	AA	AA	AB	AB	AB	AA	AB	AB	AB	AB	AB	AB	AA	AB	AA	AA	AA	AA	AA	AA	AB	AB	AA	AB	AA	AB	AA	AA	AA	AB	AA	AA	AA	AA	AA	AA
3136922|F|0	A01_1	135.884	AA	AA	AB	AB	AA	AA	AB	AA	AA	AB	AB	AA	AA	AB	AB	AB	AA	AB	AB	AB	AB	AB	AB	AA	AB	AA	AA	AA	AA	AA	AA	AB	AB	AA	AB	AA	AB	AA	AA	AA	AB	AA	AA	AA	AA	AA	AA
3158116|F|0	A01_1	136.802	AA	AA	AB	AB	AA	AA	AB	AA	AA	AB	AB	AA	AA	AB	AB	AB	AA	AB	AB	AB	AB	AB	AB	AA	AB	AA	AA	AA	AA	AA	AA	AB	AB	AA	AB	AA	AB	AA	AA	AA	AB	AA	AA	AA	AA	AA	AA
3127671|F|0	A01_1	138.766	AA	AA	AB	AB	AA	AA	AB	AA	AA	AB	AB	AA	AA	AB	AB	AB	AA	AB	AB	AB	AB	AB	AB	AA	AB	AA	AA	AA	AA	AA	AA	AB	AB	AA	AB	AA	AB	AA	AA	AA	AB	AA	AA	AA	AA	AA	AA
BRMS024	A01_1	149.825	AA	AA	AB	AB	AA	AA	AB	AA	AA	AB	AB	AA	AA	AB	AB	AB	AA	AB	AB	AB	AB	AB	AB	AA	AB	AA	AB	AA	AA	AA	AA	AB	AB	AA	AB	AA	AB	AA	AA	AB	AB	AA	AB	AA	AA	AA	AA
3097488|F|0--43:T>C	A01_1	156.282	AA	AA	AB	AB	AB	AA	AB	AA	AA	AB	AB	AA	AB	AB	AB	AB	AA	AB	AB	AB	AB	AB	AB	AA	AB	AB	AB	AA	AA	AB	AA	AB	AB	AA	AB	AB	AB	AB	AA	AB	AB	AA	AB	AA	AA	AA	AA
3081790|F|0	A01_1	157.199	AA	AA	AB	AB	AB	AA	AB	AB	AA	AB	AB	AA	AB	AB	AB	AB	AA	AB	AB	AB	AB	AB	AB	AA	AB	AB	AB	AA	AA	AB	AA	AB	AB	AA	AB	AB	AB	AB	AA	AB	AB	AA	AB	AA	AA	AA	AA
3118232|F|0	A01_1	158.117	AA	AA	AB	AB	AB	AA	AB	AB	AA	AB	AB	AA	AB	AB	AB	AB	AA	AB	AB	AB	AB	AB	AB	AA	AB	AB	AB	AA	AA	AB	AA	AB	AB	AA	AB	AB	AB	AB	AA	AB	AB	AA	AB	AA	AA	AA	AA
3112330|F|0	A01_1	161.794	AA	AA	AB	AB	AB	AA	AB	AB	AA	AB	AB	AA	AB	AB	AB	AB	AB	AB	AB	AB	AB	AB	AB	AA	AB	AB	AB	AA	AA	AB	AA	AB	AB	AA	AA	AB	AB	AB	AA	AB	AB	AA	AB	AA	AA	AA	AA
3127773|F|0	A01_1	162.71	AA	AA	AB	AB	AB	AA	AB	AB	AA	AB	AB	AA	AB	AB	AB	AB	AB	AB	AB	AB	AB	AB	AB	AA	AB	AB	AB	AA	AA	AB	AA	AB	AB	AA	AA	AB	AB	AB	AA	AB	AB	AA	AB	AA	AA	AA	AA
brPb-658842	A01_1	174.873	AA	AA	AB	AB	AA	AA	AB	AB	AA	AB	AB	AA	AA	AB	AB	AB	AB	AB	AB	AA	AB	AA	AB	AA	AB	AB	AB	AA	AA	AA	AA	AB	AB	AA	AA	AB	AB	AB	AA	AA	AB	AA	AA	AA	AA	AA	AA
3115555|F|0	A01_1	176.45	AA	AA	AB	AB	AA	AA	AB	AB	AA	AB	AB	AA	AA	AB	AB	AB	AB	AB	AB	AA	AB	AA	AB	AA	AB	AA	AA	AA	AA	AA	AA	AB	AB	AA	AA	AB	AB	AB	AA	AA	AB	AA	AA	AA	AA	AA	AA
3115740|F|0	A01_1	178.029	AB	AA	AB	AB	AA	AA	AB	AB	AA	AB	AB	AA	AA	AB	AB	AB	AB	AB	AB	AA	AB	AA	AB	AA	AB	AB	AA	AA	AA	AA	AA	AB	AB	AA	AA	AB	AB	AB	AA	AA	AB	AA	AA	AA	AA	AA	AA
3136428|F|0	A01_1	178.946	AB	AA	AB	AB	AA	AA	AA	AB	AA	AB	AB	AA	AA	AB	AB	AB	AB	AB	AB	AA	AB	AA	AB	AA	AB	AB	AA	AA	AA	AA	AA	AB	AB	AA	AA	AB	AB	AB	AA	AA	AB	AA	AA	AA	AA	AA	AA
3215618|F|0	A01_1	179.854	AB	AA	AB	AB	AA	AA	AA	AB	AA	AB	AB	AA	AA	AB	AB	AB	AB	AB	AB	AA	AB	AA	AB	AA	AB	AB	AA	AA	AA	AA	AA	AB	AB	AA	AA	AB	AB	AB	AA	AA	AB	AA	AA	AA	AA	AA	AA
3112332|F|0	A01_2	0	AB	AA	AB	AA	AA	AA	AA	AB	AA	AB	AA	AB	AA	AB	AB	AB	AB	AB	AB	AA	AB	AA	AA	AB	AB	AB	AA	AA	AA	AA	AA	AB	AB	AA	AA	AA	AB	AB	AA	AA	AB	AA	AA	AA	AA	AA	AA
3129669|F|0	A01_2	6.44916	AB	AA	AB	AA	AA	AB	AA	AB	AA	AB	AA	AB	AA	AB	AB	AB	AB	AB	AB	AA	AB	AA	AA	AB	AB	AB	AA	AA	AA	AA	AA	AB	AA	AA	AA	AA	AB	AB	AB	AA	AB	AA	AA	AA	AA	AA	AA
3088607|F|0	A01_2	10.1255	AB	AA	AB	AA	AA	AB	AA	AB	AB	AB	AA	AB	AA	AB	AB	AB	AB	AB	AB	AA	AB	AA	AA	AB	AB	AB	AA	AA	AA	AA	AA	AB	AA	AA	AA	AA	AB	AB	AB	AA	AB	AA	AA	AA	AA	AB	AA
3083996|F|0	A01_2	11.0428	AB	AA	AB	AA	AA	AB	AA	AB	AB	AB	AA	AB	AA	AB	AB	AB	AB	AB	AB	AA	AB	AA	AA	AB	AB	AB	AA	AA	AA	AA	AA	AB	AA	AA	AA	AA	AB	AB	AB	AA	AB	AA	AA	AA	AA	AB	AA
3086532|F|0--7:T>G	A01_2	11.9603	AB	AA	AB	AA	AA	AB	AA	AB	AB	AB	AA	AB	AA	AB	AB	AB	AB	AB	AB	AA	AB	AA	AA	AB	AB	AB	AA	AB	AA	AA	AA	AB	AA	AA	AA	AA	AB	AB	AB	AA	AB	AA	AA	AA	AA	AB	AA
3147030|F|0	A01_2	12.8778	AB	AA	AB	AA	AA	AB	AA	AB	AB	AB	AA	AB	AA	AB	AB	AB	AB	AB	AB	AA	AB	AA	AA	AB	AB	AB	AA	AB	AA	AA	AA	AB	AA	AA	AA	AA	AB	AB	AB	AA	AB	AA	AA	AA	AA	AB	AA
3114952|F|0	A01_2	13.7954	AB	AA	AB	AA	AA	AB	AA	AB	AB	AA	AA	AB	AA	AB	AB	AB	AB	AB	AB	AA	AB	AA	AA	AB	AB	AB	AA	AB	AA	AA	AA	AB	AA	AA	AA	AA	AB	AB	AB	AA	AB	AA	AA	AA	AA	AB	AA
3185901|F|0	A01_2	13.7954	AB	AA	AB	AA	AA	AB	AA	AB	AB	AA	AA	AB	AA	AB	AA	AB	AB	AB	AB	AA	AB	AA	AA	AB	AB	AB	AA	AB	AA	AA	AA	AB	AA	AA	AA	AA	AB	AB	AB	AA	AB	AA	AA	AA	AA	AB	AA
brPb-660242	A01_2	14.7131	AB	AA	AB	AA	AA	AB	AA	AB	AB	AA	AA	AB	AA	AB	AB	AB	AB	AB	AB	AA	AB	AA	AA	AB	AB	AB	AA	AB	AA	AA	AA	AB	AA	AA	AA	AA	AB	AB	AB	AA	AB	AA	AA	AA	AA	AB	AA
brPb-662217	A01_2	15.6295	AB	AA	AB	AA	AA	AB	AA	AB	AB	AA	AA	AB	AA	AB	AB	AB	AB	AB	AB	AA	AB	AA	AA	AB	AB	AB	AA	AB	AA	AA	AA	AB	AA	AA	AA	AA	AB	AB	AB	AA	AB	AA	AA	AA	AA	AB	AA
3077092|F|0	A01_2	26.8149	AB	AA	AB	AB	AB	AB	AA	AB	AB	AB	AA	AB	AB	AB	AB	AB	AB	AB	AB	AA	AB	AA	AA	AB	AB	AB	AB	AB	AA	AA	AB	AB	AA	AA	AA	AA	AB	AB	AB	AA	AB	AA	AA	AA	AA	AB	AA
3090925|F|0	A02_1	0	AB	AA	AB	AB	AB	AB	AA	AA	AA	AB	AB	AB	AB	AB	AB	AB	AB	AB	AB	AB	AB	AB	AB	AB	AB	AB	AB	AB	AA	AB	AB	AB	AB	AA	AB	AB	AB	AB	AA	AB	AA	AA	AB	AA	AB	AB	AB
100001815|F|0--68:C>T	A02_1	1.82374	AB	AB	AB	AB	AB	AB	AA	AA	AA	AB	AB	AB	AB	AB	AB	AB	AB	AB	AB	AB	AB	AB	AB	AB	AB	AB	AB	AB	AA	AB	AB	AB	AB	AA	AB	AB	AB	AB	AA	AB	AA	AA	AB	AA	AB	AB	AB
3086044|F|0	A02_1	23.23	AB	AB	AB	AB	AA	AA	AA	AB	AA	AB	AB	AB	AB	AB	AB	AB	AB	AA	AB	AB	AB	AA	AB	AB	AB	AA	AB	AB	AA	AA	AB	AB	AB	AA	AB	AB	AB	AB	AB	AA	AB	AB	AB	AA	AB	AB	AB
3108784|F|0	A02_1	31.5072	AA	AB	AB	AB	AA	AA	AA	AB	AA	AB	AB	AB	AB	AB	AA	AA	AB	AA	AB	AB	AB	AA	AA	AB	AB	AA	AB	AB	AA	AA	AA	AB	AA	AA	AB	AB	AB	AB	AB	AA	AB	AB	AB	AA	AB	AB	AB
3114265|F|0	A02_1	33.2888	AA	AB	AB	AB	AA	AA	AA	AB	AA	AB	AB	AB	AB	AB	AA	AA	AB	AA	AB	AB	AB	AA	AB	AB	AB	AA	AB	AB	AA	AA	AA	AB	AA	AA	AB	AB	AB	AB	AB	AA	AB	AB	AB	AA	AB	AB	AB
3176107|F|0	A02_1	38.8167	AA	AB	AB	AA	AA	AA	AA	AB	AA	AB	AB	AB	AB	AB	AA	AA	AB	AA	AB	AB	AB	AA	AB	AB	AB	AA	AB	AB	AA	AA	AA	AB	AA	AA	AB	AB	AB	AB	AB	AA	AB	AB	AB	AA	AB	AB	AB
3097426|F|0--26:T>C	A02_1	38.8167	AA	AB	AB	AA	AA	AA	AA	AB	AA	AB	AB	AB	AB	AB	AA	AA	AB	AA	AB	AB	AB	AA	AB	AB	AB	AA	AB	AB	AA	AA	AA	AB	AA	AA	AB	AB	AB	AB	AB	AA	AB	AB	AB	AA	AB	AB	AB
3111719|F|0	A02_1	39.7348	AA	AB	AB	AA	AA	AA	AA	AB	AA	AB	AB	AB	AB	AB	AA	AA	AB	AB	AB	AB	AB	AA	AB	AB	AB	AA	AB	AB	AA	AA	AA	AB	AA	AA	AB	AB	AB	AB	AB	AA	AB	AB	AB	AA	AB	AB	AB
3120855|F|0--44:G>T	A02_1	40.6522	AA	AB	AB	AA	AA	AA	AA	AB	AA	AB	AB	AB	AB	AB	AA	AA	AB	AB	AB	AB	AB	AA	AB	AB	AB	AA	AB	AB	AA	AA	AA	AB	AA	AA	AB	AB	AB	AB	AB	AA	AB	AB	AB	AA	AB	AB	AB
3110366|F|0	A02_1	42.4881	AA	AB	AB	AA	AA	AA	AA	AB	AA	AB	AB	AB	AB	AB	AA	AA	AB	AB	AB	AB	AB	AA	AB	AB	AB	AA	AB	AB	AA	AA	AA	AB	AA	AB	AB	AB	AB	AB	AB	AA	AB	AB	AB	AA	AB	AB	AB
3076630|F|0	A02_1	43.4056	AA	AB	AB	AA	AA	AA	AA	AB	AA	AB	AB	AB	AB	AB	AA	AA	AB	AB	AB	AB	AB	AA	AB	AB	AB	AA	AB	AB	AA	AA	AA	AB	AA	AB	AB	AB	AB	AB	AB	AA	AB	AB	AB	AA	AB	AB	AB
3102219|F|0--29:C>A	A02_1	43.4056	AA	AB	AB	AA	AA	AA	AA	AB	AA	AB	AB	AB	AB	AB	AA	AA	AB	AB	AB	AB	AB	AA	AB	AB	AB	AA	AB	AB	AA	AA	AA	AB	AA	AB	AB	AB	AB	AB	AB	AA	AB	AB	AB	AA	AB	AB	AB
3169522|F|0	A02_1	45.2411	AA	AB	AB	AA	AA	AA	AA	AB	AA	AB	AB	AB	AB	AB	AA	AA	AB	AB	AB	AB	AB	AA	AB	AB	AB	AA	AB	AB	AA	AA	AA	AB	AA	AA	AB	AB	AB	AB	AB	AA	AB	AB	AB	AA	AB	AB	AB
3116237|F|0	A02_1	49.6629	AA	AB	AB	AA	AA	AA	AA	AB	AA	AB	AB	AB	AB	AB	AA	AA	AB	AB	AB	AB	AB	AA	AA	AB	AB	AA	AB	AB	AA	AA	AA	AA	AA	AA	AB	AB	AB	-	AB	AA	AB	AB	AB	AA	AB	AB	AB
3087434|F|0	A02_1	50.7577	AA	AB	AB	AA	AA	AA	AA	AB	AA	AB	AB	AB	AB	AB	AA	AA	AB	AA	AB	AB	AB	AA	AA	AB	AB	AA	AB	AB	AA	AA	AA	AA	AA	AA	AB	AB	AB	AA	AB	AA	AB	AB	AB	AA	AB	AB	AB
3093061|F|0--7:G>T	A02_1	51.6752	AA	AB	AB	AA	AA	AA	AA	AB	AA	AB	AB	AB	AB	AB	AA	AA	AB	AA	AB	AB	AB	AA	AA	AB	AB	AA	AB	AB	AA	AA	AA	AA	AA	AA	AB	AB	AB	AA	AB	AA	AB	AB	AB	AA	AB	AB	AB
3096335|F|0	A02_1	52.5928	AA	AB	AB	AA	AA	AA	AA	AB	AA	AB	AB	AB	AB	AB	AB	AA	AB	AA	AB	AB	AB	AA	AA	AB	AB	AA	AB	AB	AA	AA	AA	AA	AA	AA	AB	AB	AB	AA	AB	AA	AB	AB	AB	AA	AB	AB	AB
3192883|F|0	A02_1	53.5103	AA	AB	AB	AA	AA	AA	AA	AB	AA	AB	AB	AB	AB	AB	AB	AB	AB	AA	AB	AB	AB	AA	AA	AB	AB	AA	AB	AB	AA	AA	AA	AA	AA	AA	AB	AB	AB	AA	AB	AA	AB	AB	AB	AA	AB	AB	AB
3100894|F|0	A02_1	54.316	AA	AB	AB	AA	AA	AA	AA	AB	AA	AB	AB	AB	AB	AB	AB	AB	AB	AA	AB	AB	AB	AA	AA	AB	AB	AA	AB	AB	AA	AA	AA	AA	AA	AA	AB	AB	AB	AA	AB	AA	AB	AB	AB	AA	AB	AB	AB
3118027|F|0	A02_1	62.535	AB	AB	AB	AA	AA	AA	AA	AB	AA	AB	AB	AB	AB	AB	AB	AB	AB	AA	AB	AB	AB	AB	AA	AB	AB	AA	AB	AB	AA	AA	AA	AA	AA	AA	AB	AB	AA	AA	AB	AA	AB	AB	AB	AA	AB	AB	AB
3159697|F|0	A02_1	63.4518	AB	AB	AB	AA	AA	AA	AA	AB	AA	AB	AB	AB	AB	AB	AB	AB	AB	AA	AB	AB	AB	AB	AA	AB	AB	AA	AB	AB	AA	AA	AA	AA	AA	AA	AB	AB	AA	AA	AA	AA	AB	AB	AB	AA	AB	AB	AB
3086707|F|0	A02_1	64.3685	AB	AB	AB	AA	AA	AA	AA	AB	AA	AB	AB	AB	AB	AB	AB	AB	AB	AA	AB	AB	AB	AB	AA	AA	AB	AA	AB	AB	AA	AA	AA	AA	AA	AA	AB	AB	AA	AA	AA	AA	AB	AB	AB	AA	AB	AB	AB
3177674|F|0	A02_1	72.7025	AB	AB	AB	AA	AA	AB	AA	AB	AA	AB	AB	AB	AA	AB	AB	AB	AB	AB	AB	AB	AB	AB	AA	AA	AB	AA	AB	AB	AA	AA	AB	AA	AB	AA	AB	AB	AA	AA	AA	AA	AA	AB	AB	AA	AB	AB	AB
3128557|F|0	A02_1	81.9825	AB	AB	AB	AA	AA	AB	AA	AA	AA	AA	AB	AB	AA	AB	AB	AB	AB	AB	AB	AB	AB	AB	AA	AA	AB	AB	AB	AB	AA	AA	AB	AA	AB	AA	AB	AB	AA	AA	AA	AA	AA	AB	AA	AA	AB	AB	AB
3137929|F|0	A02_1	88.2892	AB	AA	AB	AA	AA	AB	AA	AA	AA	AA	AB	AB	AA	AB	AA	AB	AB	AB	AB	AB	AB	AB	AA	AA	AB	AB	AB	AB	AA	AA	AB	AA	AB	AA	AB	AB	AA	AA	AA	AA	AA	AA	AA	AA	AB	AB	AB
100000283|F|0--6:G>T	A02_1	89.0572	AB	AA	AB	AA	AA	AB	AA	AA	AA	AA	AB	AB	AA	AB	AA	AB	AB	AB	AB	AB	AB	AB	AA	AA	AB	AB	AB	AB	AA	AA	AB	AA	AB	AA	AB	AB	AA	AA	AA	AA	AA	AB	AA	AA	AB	AB	AB
3106632|F|0	A02_2	0	AA	AB	AA	AB	AA	AA	AA	AB	AA	AB	AB	AB	AA	AB	AA	AA	AB	AB	AB	AB	AB	AA	AB	AB	AB	AA	AB	AB	AA	AA	AA	AB	AA	AB	AB	AB	AB	AB	AB	AA	AB	AB	AB	AA	AB	AB	AB
3088019|F|0	A02_2	5.51811	AA	AB	AA	AB	AA	AA	AA	AA	AA	AB	AA	AB	AA	AB	AA	AA	AB	AB	AB	AB	AB	AA	AB	AB	AB	AA	AB	AA	AA	AA	AB	AB	AA	AA	AB	AB	AB	AB	AB	AA	AB	AB	AB	AA	AB	AB	AB
3166548|F|0	A02_2	10.0789	AA	AB	AA	AB	AA	AA	AA	AA	AA	AA	AA	AB	AA	AB	AA	AA	AB	AB	AB	AB	AB	AA	AB	AB	AB	AA	AB	AA	AA	AA	AB	AB	AA	AA	AA	AB	AB	AB	AB	AA	AB	AB	AB	AA	AB	AB	AB
3126410|F|0	A02_2	12.3465	AA	AB	AA	AB	AA	AA	AA	AA	AA	-	AA	AB	AA	AB	AA	AA	AB	AB	AB	AB	AB	AA	AB	AB	AB	AA	AB	AA	AA	AA	AB	AB	AA	AA	AA	AB	AB	AB	AB	AA	AB	AB	AB	AA	AB	AB	AB
3126548|F|0	A02_2	14.6145	AA	AB	AA	AB	AA	AA	AA	AA	AA	AB	AA	AB	AA	AB	AA	AA	AB	AB	AB	AB	AB	AA	AB	AB	AB	AA	AB	AA	AA	AA	AB	AB	AA	AA	AA	AB	AA	AB	AB	AA	AB	AB	AA	AA	AB	AB	AB
3137328|F|0	A02_2	15.6079	AA	AB	AA	AB	AA	AA	AA	AA	AB	AA	AA	AB	AA	AB	AA	AA	AB	AB	AB	AB	AB	AA	AB	AB	AB	AA	AB	AA	AA	AA	AB	AB	AA	AA	AA	AB	AA	AB	AB	AA	AB	AB	AA	AA	AB	AB	AB
Ol10C10	A02_2	15.6994	AA	AB	AA	AB	AA	AA	AA	AA	AB	AB	AA	AB	AA	AB	AA	AA	AB	AB	AB	AB	AB	AA	AB	AB	AB	AA	AB	AA	AA	AA	AB	AB	AA	AA	AA	AB	AA	AB	AB	AA	AB	AB	AA	AA	AB	AB	AB
3082500|F|0	A02_2	16.6157	AA	AB	AA	AB	AA	AA	AA	AA	AB	AB	AA	AB	AA	AB	AB	AA	AB	AB	AB	AB	AB	AA	AB	AB	AB	AA	AB	AA	AA	AA	AB	AB	AA	AA	AA	AB	AA	AB	AB	AA	AB	AB	AA	AA	AB	AB	AB
3075895|F|0	A02_3	0	AB	AA	AB	AA	AA	AB	AA	AA	AA	AA	AB	AB	AA	AA	AA	AB	AB	AA	AB	AB	AA	AB	AA	AA	AB	AB	AA	AB	AA	AA	AB	AA	AB	AA	AB	AA	AA	AA	AA	AA	AA	AA	AA	AA	AB	AB	AB
3120646|F|0	A02_3	13.0837	AB	AA	AB	AA	AA	AB	AA	AA	AA	AA	AB	AA	AB	AA	AA	AB	AB	AB	AB	AB	AA	AB	AA	AA	AB	AB	AA	AB	AA	AA	AB	AA	AB	AA	AA	AA	AA	AB	AA	AA	AA	AA	AA	AA	AB	AB	AB
3081590|F|0	A02_3	15.7943	AB	AA	AB	AA	AA	AB	AA	AA	AA	AA	AB	AB	AB	AA	AA	AB	AB	AB	AB	AB	AA	AB	AA	AA	AB	AB	AA	AB	AA	AA	AB	AA	AB	AA	AB	AA	AA	AB	AA	AA	AA	AA	AA	AA	AB	AB	AB
3134036|F|0	A02_3	21.3221	AB	AA	AB	AA	AA	AB	AA	AA	AA	AA	AB	AB	AB	AA	AA	AB	AB	AB	AB	AB	AA	AB	AB	AB	AB	AB	AA	AB	AA	AA	AB	AA	AB	AA	AB	AA	AA	AB	AA	AA	AA	AA	AA	AA	AB	AB	AB
3125645|F|0	A02_3	23.1566	AB	AA	AB	AA	AB	AB	AA	AA	AA	AA	AB	AB	AB	AA	AA	AB	AB	AB	AB	AB	AA	AB	AB	AB	AB	AB	AA	AB	AA	AA	AB	AA	AB	AA	AB	AA	AA	AB	AA	AA	AA	AA	AA	AA	AB	AB	AB
3089698|F|0	A02_3	32.4161	AB	AA	AB	AA	AB	AB	AA	AA	AA	AB	AB	AB	AB	AA	AB	AB	AB	AB	AB	AB	AB	AB	AB	AB	AB	AB	AB	AB	AA	AB	AB	AA	AB	AA	AB	AA	AA	AB	AA	AB	AA	AA	AB	AA	AB	AB	AB
3108368|F|0	A02_3	34.7486	AB	AA	AB	AA	AB	AB	AA	AA	AA	AB	AB	AA	AB	AA	AB	AB	AB	AB	AB	AB	AB	AB	AB	AB	AB	AB	AA	AB	AA	AB	AB	AA	AB	AA	AA	AA	AA	AB	AA	AB	AA	AA	AB	AA	AB	AB	AB
3153167|F|0	A02_3	35.2559	AB	AA	AB	AA	AB	AB	AA	AA	AA	AB	AB	AA	AB	AA	AB	AB	AB	AB	AB	AB	AB	AB	AB	AB	AB	AB	AB	AB	AA	AB	AB	AA	AB	AA	AA	AA	AA	AB	AA	AB	AA	AA	AB	AA	AB	AB	AB
3096322|F|0	A03_5	0	AB	AA	AB	AB	AA	AA	AA	AA	AA	AB	AB	AB	AA	AA	AA	AB	AA	AA	AB	AB	AA	AA	AA	AB	AA	AA	AB	AB	AA	AA	AA	AB	AB	AA	AA	AA	AB	AB	AA	AB	AA	AB	AB	AA	AB	AB	AB
3187734|F|0	A03_5	0.906803	AB	AA	AB	AB	AA	AA	AA	AA	AA	AB	AB	AB	AA	AA	AA	AB	AA	AA	AB	AB	AA	AA	AA	AB	AA	AA	AB	AB	AA	AA	AA	AB	AB	AA	AA	AA	AB	AB	AA	AB	AA	AB	AB	AA	AB	AB	AB
3122438|F|0	A03_5	10.1881	AA	AA	AA	AB	AA	AA	AA	AB	AA	AB	AB	AB	AB	AA	AA	AA	AA	AA	AB	AB	AA	AA	AA	AB	AA	AA	AA	AB	AA	AA	AA	AB	AB	AA	AA	AA	AB	AB	AA	AB	AA	AB	AA	AA	AB	AB	AB
3218190|F|0	A03_5	11.1047	AA	AA	AA	AB	AA	AA	AA	AB	AA	AB	AB	AB	AB	AA	AA	AA	AA	AA	AB	AB	AA	AA	AA	AB	AA	AA	AA	AB	AA	AA	AA	AB	AB	AA	AA	AA	AB	AB	AA	AB	AA	AB	AA	AA	AB	AB	AB
3105241|F|0--14:T>A	A03_5	12.0223	AA	AA	AA	AB	AA	AA	AB	AB	AA	AB	AB	AB	AB	AA	AA	AA	AA	AA	AB	AB	AA	AA	AA	AB	AA	AA	AA	AB	AA	AA	AA	AB	AB	AA	AA	AA	AB	AB	AA	AB	AA	AB	AA	AA	AB	AB	AB
brPb-657750	A03_5	12.9398	AA	AA	AA	AB	AA	AA	AB	AB	AA	AB	AB	AB	AB	AA	AA	AA	AA	AA	AB	AB	AA	AA	AA	AB	AA	AA	AA	AB	AA	AA	AA	AB	AB	AA	AA	AA	AB	AB	AA	AB	AA	AB	AA	AA	AA	AB	AB
brPb-657695	A03_5	13.8658	AA	AA	AA	AB	AA	AA	AB	AB	AA	AB	AB	AB	AB	AA	AA	AA	AA	AA	AB	AB	AA	AA	AA	AB	AA	AA	AA	AB	AA	AA	AA	AA	AB	AA	AA	AA	AB	AB	AA	AB	AA	AB	AA	AA	AA	AB	AB
brPb-809854	A03_5	13.8659	AA	AA	AA	AB	AA	AA	AB	AB	AA	AB	AB	AB	AB	AA	AA	AA	AA	AA	AB	AB	AA	AA	AA	AB	AA	AA	AA	AB	AA	AA	AA	AA	AB	AA	AA	AA	AB	AB	AA	AB	AA	AB	AA	AA	AA	AB	AB
3104953|F|0--23:T>G	A03_1	0	AA	AB	AA	AA	AA	AA	AB	AA	AB	AB	AB	AB	AB	AA	AB	AA	AA	AA	AA	AB	AA	AA	AB	AB	AA	AA	AA	AB	AA	AA	AA	AA	AB	AA	AA	AA	AA	AB	AB	AB	AA	AB	AA	AB	AB	AB	AB
3119151|F|0	A03_1	1.82604	AA	AB	AA	AA	AA	AA	AB	AA	AB	AB	AB	AB	AB	AA	AB	AA	AA	AA	AA	AB	AA	AA	AB	AB	AA	AA	AA	AB	AA	AA	AA	AA	AB	AA	AA	AA	AA	AB	AB	AB	AA	AB	AA	AB	AB	AB	AB
3145611|F|0	A03_1	3.66174	AA	AB	AA	AA	AA	AA	AB	AA	AB	AB	AB	AB	AB	AA	AB	AA	AA	AA	AA	AB	AA	AA	AB	AB	AA	AA	AA	AB	AA	AA	AA	AA	AB	AA	AA	AA	AA	AB	AB	AB	AA	AB	AA	AB	AB	AB	AB
3146303|F|0--17:A>G	A03_1	5.49752	AA	AB	AA	AA	AA	AA	AB	AA	AB	AB	AB	AB	AB	AA	AB	AA	AA	AA	AA	AB	AA	AA	AB	AB	AA	AA	AA	AB	AA	AA	AA	AA	AB	AA	AA	AA	AA	AB	AB	AB	AA	AB	AA	AB	AB	AB	AB
3138389|F|0	A03_1	6.41496	AA	AB	AA	AB	AA	AA	AB	AA	AB	AB	AB	AB	AB	AA	AB	AA	AA	AA	AA	AB	AA	AA	AB	AB	AA	AA	AA	AB	AA	AA	AA	AA	AB	AA	AA	AA	AA	AB	AB	AB	AA	AB	AA	AB	AB	AB	AB
3100345|F|0	A03_1	7.3325	AA	AB	AA	AB	AA	AA	AB	AA	AB	AB	AB	AB	AB	AA	AB	AA	AA	AA	AA	AB	AA	AA	AB	AB	AA	AA	AA	AB	AA	AA	AA	AA	AB	AA	AA	AA	AA	AB	AB	AB	AA	AB	AA	AB	AB	AB	AB
3133268|F|0	A03_1	8.24985	AA	AB	AA	AB	AA	AA	AB	AA	AB	AB	AB	AB	AB	AA	AB	AB	AA	AA	AA	AB	AA	AA	AB	AB	AA	AA	AA	AB	AA	AA	AA	AA	AB	AA	AA	AA	AA	AB	AB	AB	AA	AB	AA	AB	AB	AB	AB
3165086|F|0	A03_1	11.0053	AA	AB	AA	AB	AA	AA	AB	AA	AB	AB	AB	AB	AB	AB	AB	AB	AA	AA	AA	AB	AA	AA	AB	AB	AA	AA	AA	AB	AA	AA	AA	AA	AB	AA	AA	AA	AA	AB	AB	AB	AA	AB	AA	AB	AB	AB	AB
3124235|F|0	A03_1	11.9227	AA	AB	AA	AB	AA	AA	AB	AA	AB	AB	AB	AB	AB	AB	AB	AB	AA	AA	AA	AB	AA	AA	AB	AB	AA	AA	AA	AB	AA	AA	AA	AA	AB	AA	AA	AA	AA	AB	AB	AB	AA	AB	AA	AB	AB	AB	AB
3112590|F|0	A03_1	12.8399	AA	AB	AA	AB	AA	AA	AB	AA	AB	AB	AB	AB	AB	AB	AB	AB	AA	AA	AA	AB	AA	AA	AB	AB	AA	AA	AA	AB	AA	AA	AA	AA	AB	AA	AA	AA	AA	AB	AA	AB	AA	AB	AA	AB	AB	AB	AB
100003227|F|0	A03_1	16.2307	AA	AB	AA	AB	AA	AA	AB	AA	AB	AA	AB	AB	AB	AB	AB	AB	AA	AA	AA	AB	AA	AA	AB	AB	AA	AA	AA	AB	AA	AA	AA	AA	AA	AA	AA	AA	AA	AB	AA	AB	AA	AB	AA	AB	AB	AB	AB
3093012|F|0	A03_1	16.5795	AA	AB	AA	AB	AA	AA	AB	AA	AB	AB	AB	AB	AB	AB	AB	AB	AA	AA	AA	AB	AA	AA	AB	AB	AA	AA	AA	AB	AA	AA	AA	AA	AA	AA	AA	AA	AA	AB	AA	AB	AA	AB	AA	AB	AB	AB	AB
3113066|F|0--66:T>A	A03_1	19.9703	AA	AB	AA	AB	AA	AA	AB	AA	AB	AA	AB	AB	AB	AB	AB	AB	AA	AA	AA	AB	AA	AA	AB	AB	AA	AA	AA	AB	AA	AA	AA	AA	AA	AA	AA	AA	AA	AB	AA	AB	AA	AA	AA	AB	AB	AB	AB
3097471|F|0--17:C>A	A03_1	20.8876	AA	AB	AA	AB	AA	AA	AB	AA	AB	AA	AB	AB	AB	AB	AB	AB	AA	AA	AA	AB	AA	AA	AB	AB	AA	AA	AA	AB	AA	AA	AA	AA	AA	AA	AA	AA	AA	AB	AA	AB	AA	AA	AA	AB	AB	AB	AB
3145484|F|0	A03_1	21.8051	AA	AB	AA	AB	AA	AA	AB	AA	AB	AA	AB	AB	AB	AB	AB	AB	AA	AA	AA	AB	AA	AA	AB	AB	AA	AA	AA	AB	AA	AA	AA	AA	AA	AA	AA	AA	AA	AB	AA	AB	AA	AA	AA	AB	AA	AB	AB
3095279|F|0	A03_1	23.6409	AB	AB	AA	AB	AA	AA	AB	AA	AB	AA	AB	AB	AB	AB	AB	AB	AA	AA	AA	AB	AA	AA	AB	AB	AA	AA	AA	AB	AA	AA	AA	AA	AA	AA	AA	AA	AA	AB	AA	AB	AA	AA	AA	AB	AA	AB	AB
3095429|F|0	A03_1	24.5584	AB	AB	AA	AB	AA	AA	AB	AA	AB	AA	AB	AB	AB	AB	AB	AB	AA	AA	AA	AB	AA	AB	AB	AB	AA	AA	AA	AB	AA	AA	AA	AA	AA	AA	AA	AA	AA	AB	AA	AB	AA	AA	AA	AB	AA	AB	AB
3125183|F|0	A03_1	25.4758	AB	AB	AA	AB	AA	AA	AB	AA	AB	AA	AB	AB	AB	AB	AB	AB	AA	AA	AA	AB	AA	AB	AB	AB	AA	AA	AA	AB	AA	AA	AA	AA	AA	AA	AA	AA	AA	AB	AA	AB	AA	AA	AA	AB	AA	AB	AB
3155474|F|0	A03_1	27.3117	AB	AB	AA	AB	AA	AA	AB	AA	AB	AA	AB	AB	AB	AB	AB	AB	AA	AA	AA	AB	AA	AB	AB	AB	AA	AA	AA	AB	AA	AA	AA	AA	AA	AA	AA	AA	AA	AB	AA	AB	AA	AA	AA	AB	AA	AB	AB
3157198|F|0--6:T>G	A03_1	28.2292	AB	AB	AA	AB	AA	AA	AB	AA	AB	AA	AB	AB	AB	AB	AB	AB	AA	AA	AA	AB	AA	AB	AB	AB	AA	AA	AA	AB	AA	AA	AA	AA	AA	AA	AA	AB	AA	AB	AA	AB	AA	AA	AA	AB	AA	AB	AB
3091598|F|0--57:T>A	A03_1	29.1467	AB	AB	AA	AB	AA	AA	AB	AA	AB	AA	AB	AB	AB	AB	AB	AB	AA	AA	AA	AB	AA	AB	AB	AB	AA	AA	AA	AA	AA	AA	AA	AA	AA	AA	AA	AB	AA	AB	AA	AB	AA	AA	AA	AB	AA	AB	AB
3095829|F|0	A03_1	30.0642	AB	AB	AA	AB	AA	AA	AB	AA	AB	AA	AB	AB	AB	AB	AB	AB	AA	AA	AA	AB	AA	AB	AB	AB	AA	AA	AA	AA	AA	AA	AA	AA	AA	AA	AA	AB	AA	AB	AA	AB	AA	AA	AA	AB	AA	AB	AB
3101206|F|0	A03_1	30.9818	AB	AB	AA	AB	AA	AA	AB	AA	AB	AA	AB	AB	AB	AB	AB	AB	AA	AA	AA	AB	AA	AB	AB	AB	AA	AA	AA	AA	AA	AA	AA	AA	AA	AA	AA	AB	AA	AB	AA	AB	AA	AA	AA	AB	AA	AB	AB
3119405|F|0	A03_1	31.8993	AB	AB	AA	AB	AA	AA	AB	AA	AB	AA	AB	AB	AB	AB	AB	AB	AA	AA	AA	AB	AA	AB	AB	AB	AA	AA	AA	AA	AA	AA	AA	AA	AA	AA	AA	AB	AA	AB	AA	AB	AA	AA	AA	AB	AA	AB	AB
3126039|F|0--40:T>G	A03_1	32.8168	AB	AB	AA	AB	AA	AA	AB	AA	AB	AA	AB	AB	AB	AB	AB	AB	AA	AA	AA	AB	AA	AB	AB	AB	AA	AA	AA	AA	AA	AA	AA	AA	AA	AA	AA	AB	AA	AB	AA	AB	AA	AA	AA	AB	AA	AB	AB
3119340|F|0	A03_1	33.7342	AB	AB	AA	AB	AA	AA	AB	AA	AB	AA	AB	AB	AB	AB	AB	AB	AA	AA	AA	AB	AA	AB	AB	AB	AA	AA	AA	AA	AA	AA	AA	AA	AA	AA	AA	AB	AA	AB	AA	AB	AA	AA	AA	AB	AA	AB	AB
3122700|F|0	A03_1	36.0364	AB	AB	AA	AB	AA	AA	AB	AA	AB	AB	AB	AB	AB	AB	AB	AB	AA	AA	AA	AB	AA	AB	AB	AB	AA	AA	AA	-	AA	AA	AA	AA	-	AA	AA	AB	AA	AB	AA	AB	AA	-	AA	AB	-	AB	AB
3081821|F|0	A03_1	38.3379	AB	AB	AA	AB	AA	AA	AB	AA	AB	-	AB	AB	AB	AB	AB	AB	AA	AA	AA	AB	AA	AB	AB	AB	AA	AA	AA	AB	AA	AA	AA	AA	-	AA	AA	AB	AA	AB	AA	AB	AA	-	AA	AB	AB	AB	AB
3083472|F|0	A03_1	38.3379	AB	AB	AA	AB	AA	AA	AB	AA	AB	AB	AB	AB	AB	AB	AB	AB	AA	AA	AA	AB	AA	AB	AB	AB	AA	AA	AA	AB	AA	AA	AA	AA	-	AA	AA	AB	AA	AB	AA	AB	AA	-	AA	AB	AB	AB	AB
3127775|F|0	A03_1	42.0229	AB	AB	AA	AB	AA	AA	AB	AA	AB	AA	AB	AB	AB	AB	AB	AB	AA	AA	AA	AB	AA	AB	AB	AB	AA	AA	AA	AA	AA	AA	AA	AA	AA	AA	AA	AB	AA	AB	AA	AB	AA	AA	AA	AB	AA	AB	AB
3196912|F|0	A03_1	42.9402	AB	AB	AB	AB	AA	AA	AB	AA	AB	AA	AB	AB	AB	AB	AB	AB	AA	AA	AA	AB	AA	AB	AB	AB	AA	AA	AA	AA	AA	AA	AA	AA	AA	AA	AA	AB	AA	AB	AA	AB	AA	AA	AA	AB	AA	AB	AB
3193303|F|0	A03_1	43.8578	AB	AB	AB	AB	AA	AA	AB	AA	AB	AA	AB	AB	AB	AB	AB	AB	AA	AA	AA	AB	AA	AB	AB	AB	AA	AA	AA	AA	AA	AA	AA	AA	AA	AA	AA	AB	AA	AB	AA	AB	AA	AA	AA	AB	AA	AB	AB
3085382|F|0--45:A>T	A03_1	43.8578	AB	AB	AB	AB	AA	AA	AB	AA	AB	AA	AB	AB	AB	AB	AB	AB	AA	AA	AA	AB	AA	AB	AB	AB	AA	AA	AA	AA	AA	AA	AA	AA	AA	AA	AA	AB	AA	AB	AA	AB	AA	AA	AA	AB	AA	AB	AB
3108393|F|0	A03_1	44.7754	AB	AB	AB	AB	AA	AA	AB	AA	AB	AA	AB	AB	AB	AB	AB	AB	AA	AA	AA	AB	AA	AB	AB	AB	AA	AA	AA	AA	AA	AA	AA	AA	AA	AA	AA	AB	AA	AB	AA	AB	AA	AA	AA	AB	AA	AB	AA
3097644|F|0	A03_1	45.6929	AB	AB	AB	AB	AA	AA	AB	AA	AB	AA	AB	AB	AB	AB	AB	AB	AA	AA	AA	AB	AA	AB	AB	AB	AA	AA	AA	AA	AA	AA	AA	AA	AA	AA	AA	AB	AA	AB	AA	AB	AA	AA	AA	AB	AA	AB	AA
3183855|F|0	A03_1	46.6104	AB	AB	AB	AB	AA	AA	AB	AA	AB	AA	AB	AB	AB	AB	AB	AB	AA	AA	AA	AB	AA	AB	AB	AB	AA	AA	AA	AA	AA	AA	AA	AA	AA	AA	AA	AB	AA	AB	AA	AB	AA	AA	AA	AB	AA	AB	AA
3104239|F|0--12:G>A	A03_1	48.4462	AB	AB	AB	AB	AA	AA	AB	AA	AB	AA	AB	AB	AB	AB	AB	AB	AA	AA	AB	AB	AA	AB	AB	AB	AB	AA	AA	AA	AA	AA	AA	AA	AA	AA	AA	AB	AA	AB	AA	AB	AA	AA	AA	AB	AA	AB	AA
3124581|F|0	A03_1	49.3636	AB	AB	AB	AB	AA	AA	AB	AA	AB	AA	AB	AA	AB	AB	AB	AB	AA	AA	AB	AB	AA	AB	AB	AB	AB	AA	AA	AA	AA	AA	AA	AA	AA	AA	AA	AB	AA	AB	AA	AB	AA	AA	AA	AB	AA	AB	AA
3157580|F|0	A03_1	50.9424	AB	AB	AB	AB	AA	AA	AB	AA	AB	AA	AB	AA	AB	AB	AB	AB	AA	AA	AB	AB	AA	AB	AB	AB	AB	AA	AA	AA	AA	AA	AB	AA	AA	AA	AA	AB	AA	AB	AA	AB	AA	AA	AA	AB	AA	AB	AA
3160795|F|0	A03_1	52.5213	AB	AB	AB	AB	AA	AA	AB	AA	AB	AA	AB	AA	AB	AB	AB	AB	AA	AA	AB	AB	AA	AB	AB	AB	AB	AA	AA	AA	AA	AA	AA	AA	AA	AA	AA	AB	AA	AB	AA	AB	AA	AA	AA	AB	AA	AB	AA
3076485|F|0	A03_1	53.4387	AB	AB	AB	AB	AA	AA	AB	AA	AB	AA	AB	AA	AB	AB	AB	AB	AA	AA	AB	AB	AA	AB	AB	AB	AB	AA	AA	AA	AA	AA	AA	AA	AA	AB	AA	AB	AA	AB	AA	AB	AA	AA	AA	AB	AA	AB	AA
3075888|F|0	A03_1	54.3562	AB	AB	AB	AB	AA	AA	AB	AA	AB	AA	AB	AA	AB	AB	AB	AB	AA	AA	AB	AB	AA	AB	AB	AB	AB	AA	AA	AA	AA	AA	AA	AA	AA	AB	AA	AB	AA	AB	AA	AB	AA	AA	AA	AB	AA	AB	AA
3167216|F|0--59:T>C	A03_1	56.1921	AB	AB	AB	AB	AA	AA	AB	AA	AB	AA	AB	AA	AB	AB	AB	AB	AA	AA	AB	AB	AA	AB	AB	AB	AB	AA	AA	AA	AA	AA	AA	AA	AA	AB	AA	AB	AA	AB	AA	AB	AA	AA	AA	AB	AA	AB	AA
3140022|F|0	A03_1	57.1094	AB	AB	AB	AB	AA	AA	AB	AA	AB	AA	AB	AA	AB	AB	AB	AB	AA	AA	AB	AB	AA	AB	AB	AB	AB	AA	AA	AA	AA	AA	AA	AA	AA	AB	AA	AB	AA	AB	AA	AB	AA	AA	AA	AB	AA	AB	AA
3103051|F|0	A03_1	58.9453	AB	AB	AB	AB	AA	AA	AB	AB	AB	AA	AB	AA	AB	AB	AB	AB	AA	AA	AB	AB	AA	AB	AB	AB	AB	AA	AB	AA	AA	AA	AA	AA	AA	AB	AA	AB	AA	AB	AA	AB	AA	AA	AA	AB	AA	AB	AA
3112678|F|0	A03_1	59.8627	AB	AB	AB	AB	AA	AA	AB	AB	AB	AA	AB	AA	AB	AB	AB	AB	AA	AA	AB	AB	AA	AB	AB	AB	AB	AA	AB	AA	AA	AA	AA	AA	AA	AB	AA	AB	AA	AB	AA	AB	AA	AA	AA	AB	AA	AB	AA
3102912|F|0--8:G>C	A03_1	60.7803	AB	AB	AB	AB	AA	AA	AB	AB	AB	AA	AB	AA	AB	AB	AB	AB	AA	AA	AB	AB	AA	AB	AB	AB	AB	AA	AB	AA	AA	AA	AA	AA	AA	AB	AA	AB	AA	AB	AA	AB	AA	AA	AA	AB	AA	AB	AA
3169772|F|0	A03_1	61.6978	AB	AB	AB	AB	AA	AA	AB	AB	AB	AA	AB	AA	AB	AB	AB	AB	AA	AA	AB	AB	AA	AB	AB	AB	AB	AA	AB	AA	AA	AA	AA	AA	AA	AB	AA	AB	AA	AB	AA	AB	AA	AA	AA	AB	AA	AB	AA
3127765|F|0	A03_1	62.6153	AB	AB	AB	AB	AA	AA	AB	AB	AB	AA	AB	AA	AB	AB	AB	AB	AA	AA	AB	AB	AA	AB	AB	AB	AB	AA	AB	AA	AA	AA	AA	AA	AA	AB	AA	AB	AA	AB	AA	AB	AA	AA	AB	AB	AA	AB	AA
3104023|F|0	A03_1	63.523	AB	AB	AB	AB	AA	AA	AB	AB	AB	AA	AB	AA	AB	AB	AB	AB	AA	AA	AB	AB	AA	AB	AB	AB	AB	AA	AB	AA	AA	AA	AA	AA	AA	AB	AA	AB	AA	AB	AA	AB	AA	AA	AB	AB	AA	AB	AA
3104013|F|0--27:A>G	A03_2	0	AA	AB	AA	AA	AB	AB	AA	AB	AB	AB	AB	AA	AA	AA	AB	AA	AB	AB	AA	AB	AA	AB	AA	AA	AA	AA	AA	AA	AA	AA	AA	AA	AA	AA	AB	AA	AA	AA	AB	AA	AB	AB	AA	AA	AA	AA	AA
3101888|F|0	A03_2	0.907427	AA	AB	AA	AA	AB	AB	AA	AB	AB	AB	AB	AA	AA	AA	AB	AA	AB	AB	AA	AB	AA	AB	AA	AA	AA	AA	AA	AA	AA	AA	AA	AA	AA	AA	AB	AA	AA	AA	AB	AA	AB	AB	AA	AA	AA	AA	AA
3082885|F|0	A03_2	4.58426	AA	AA	AA	AA	AB	AB	AA	AB	AB	AB	AB	AA	AA	AA	AB	AA	AB	AB	AA	AB	AA	AB	AA	AA	AA	AA	AA	AA	AA	AA	AA	AA	AA	AA	AB	AA	AA	AA	AB	AA	AB	AB	AA	AA	AA	AA	AA
3108650|F|0--45:A>G	A03_2	6.41985	AA	AA	AA	AA	AB	AB	AA	AB	AB	AB	AB	AB	AA	AA	AB	AA	AB	AB	AA	AB	AA	AB	AA	AA	AA	AA	AA	AA	AA	AA	AA	AA	AA	AA	AB	AA	AA	AA	AB	AA	AB	AB	AA	AA	AA	AA	AA
3107936|F|0	A03_2	7.3373	AA	AA	AA	AA	AB	AB	AA	AB	AB	AB	AB	AB	AA	AA	AB	AA	AB	AB	AA	AB	AA	AB	AA	AA	AA	AA	AA	AA	AA	AA	AA	AA	AA	AA	AB	AA	AA	AA	AB	AA	AB	AB	AA	AA	AA	AA	AA
brPb-661972	A03_2	8.25474	AA	AA	AA	AA	AB	AB	AA	AB	AB	AB	AB	AB	AA	AA	AB	AA	AB	AB	AA	AB	AA	AB	AA	AB	AA	AA	AA	AA	AA	AA	AA	AA	AA	AA	AB	AA	AA	AA	AB	AA	AB	AB	AA	AA	AA	AA	AA
brPb-662113	A03_2	10.0898	AA	AA	AA	AA	AB	AB	AA	AB	AB	AB	AB	AB	AA	AB	AB	AA	AB	AB	AA	AB	AA	AB	AA	AB	AA	AA	AA	AA	AA	AA	AA	AA	AB	AA	AB	AA	AA	AA	AB	AA	AB	AB	AA	AA	AA	AA	AA
Na10G10b	A03_2	18.4243	AA	AA	AA	AA	AB	AB	AA	AB	AB	AB	AB	AB	AA	AB	AB	AA	AB	AB	AB	AB	AA	AB	AB	AB	AA	AA	AA	AA	AA	AA	AA	AA	AB	AA	AB	AA	AB	AA	AB	AA	AB	AB	AA	AA	AA	AA	AA
3099650|F|0	A03_2	22.5766	AA	AA	AA	AA	AB	AB	AA	AB	AB	AB	AB	AB	AA	AB	AA	AA	AB	AB	AB	AB	AA	-	AB	AB	AA	AA	AA	AA	AA	AA	-	AA	AB	AA	AB	AB	AB	AA	AB	AA	AB	AB	AA	AA	AA	AA	AA
3106381|F|0--56:G>C	A03_2	23.9384	AA	AA	AA	AB	AB	AB	AA	AB	AB	AB	AB	AB	AA	AB	AA	AA	AB	AB	AB	AB	AA	AA	AB	AB	AA	AA	AA	AA	AA	AA	AB	AA	AB	AA	AB	AB	AB	AA	AB	AA	AB	AB	AA	AA	AA	AA	AA
3159372|F|0--49:G>A	A03_2	23.9384	AA	AA	AA	AB	AB	AB	AA	AB	AB	AB	AB	AB	AA	AB	AA	AA	AB	AB	AB	AB	AA	AA	AB	AB	AA	AA	AA	AA	AA	AA	AB	AA	AB	AA	AB	AB	AB	AA	AB	AA	AB	AB	AA	AA	AA	AA	AA
3104557|F|0	A03_2	24.8561	AA	AA	AA	AB	AB	AB	AA	AB	AB	AB	AB	AB	AA	AB	AA	AA	AB	AB	AB	AB	AA	AB	AB	AB	AA	AA	AA	AA	AA	AA	AB	AA	AB	AA	AB	AB	AB	AA	AB	AA	AB	AB	AA	AA	AA	AA	AA
3186481|F|0	A03_2	24.8561	AA	AA	AA	AB	AB	AB	AA	AB	AB	AB	AB	AB	AA	AB	AA	AA	AB	AB	AB	AB	AA	AB	AB	AB	AA	AA	AA	AA	AA	AA	AB	AA	AB	AA	AB	AB	AB	AA	AB	AA	AB	AB	AA	AA	AA	AA	AA
3113490|F|0--39:T>G	A03_2	25.7734	AA	AA	AA	AB	AB	AB	AA	AB	AB	AB	AB	AB	AA	AB	AB	AA	AB	AB	AB	AB	AA	AB	AB	AB	AA	AA	AA	AA	AA	AA	AB	AA	AB	AA	AB	AB	AB	AA	AB	AA	AB	AB	AA	AA	AA	AA	AA
3105561|F|0--66:G>T	A03_2	29.4504	AA	AA	AA	AB	AB	AB	AA	AB	AB	AB	AB	AB	AA	AB	AB	AA	AB	AB	AB	AB	AA	AB	AB	AB	AA	AA	AA	AA	AA	AA	AB	AA	AB	AA	AB	AB	AA	AA	AB	AA	AB	AB	AA	AA	AA	AA	AA
3076977|F|0--52:T>A	A03_2	30.3675	AA	AA	AA	AB	AB	AB	AA	AB	AB	AB	AB	AB	AA	AB	AB	AA	AB	AB	AB	AB	AA	AB	AB	AB	AA	AA	AA	AA	AA	AA	AB	AA	AB	AA	AB	AB	AA	AA	AB	AA	AB	AB	AA	AA	AA	AA	AA
3112112|F|0	A03_2	32.2034	AA	AA	AA	AB	AB	AB	AA	AB	AB	AB	AB	AA	AA	AB	AB	AA	AB	AB	AB	AB	AA	AB	AB	AB	AA	AA	AA	AA	AA	AA	AB	AA	AA	AA	AB	AB	AA	AA	AB	AA	AB	AB	AA	AA	AA	AA	AA
3159668|F|0	A03_2	33.1205	AA	AA	AA	AB	AB	AB	AA	AB	AB	AB	AB	AA	AA	AB	AB	AA	AB	AB	AB	AB	AA	AB	AB	AB	AA	AA	AA	AA	AA	AA	AB	AA	AA	AA	AB	AB	AA	AA	AB	AA	AB	AB	AA	AA	AA	AA	AA
3135971|F|0--17:A>C	A03_2	37.7212	AA	AB	AA	AB	AB	AB	AA	AB	AB	AB	AB	AA	AA	AB	AB	AA	AB	AB	AB	AB	AA	AB	AB	AB	AA	AA	AA	AA	AA	AA	AB	AA	AA	AA	AB	AB	AA	AA	AB	AA	AB	AB	AA	AA	AA	AA	AA
3116962|F|0	A03_2	39.5566	AA	AB	AA	AB	AB	AB	AA	AB	AB	AB	AB	AA	AA	AB	AB	AA	AB	AB	AA	AB	AA	AB	AB	AB	AA	AA	AA	AA	AA	AA	AB	AA	AA	AA	AB	AB	AA	AA	AB	AA	AB	AB	AA	AA	AA	AA	AA
3099437|F|0	A03_2	41.3923	AA	AB	AA	AB	AB	AB	AA	AB	AB	AB	AB	AA	AA	AB	AB	AA	AB	AB	AA	AB	AA	AB	AB	AB	AA	AA	AA	AA	AA	AA	AB	AA	AA	AA	AB	AB	AA	AA	AB	AA	AB	AB	AA	AA	AA	AA	AB
3172720|F|0--20:G>A	A03_2	43.2281	AA	AB	AA	AB	AB	AB	AA	AB	AB	AB	AB	AA	AA	AB	AB	AA	AB	AB	AA	AB	AA	AB	AB	AB	AA	AA	AA	AA	AA	AA	AB	AA	AA	AA	AB	AB	AA	AA	AB	AA	AB	AB	AA	AA	AA	AA	AB
3078871|F|0	A03_2	44.1454	AA	AB	AA	AB	AB	AB	AB	AB	AB	AB	AB	AA	AA	AB	AB	AA	AB	AB	AA	AB	AA	AB	AB	AB	AA	AA	AA	AA	AA	AA	AB	AA	AA	AA	AB	AB	AA	AA	AB	AA	AB	AB	AA	AA	AA	AA	AB
3140062|F|0	A03_2	46.9004	AA	AB	AA	AB	AB	AB	AB	AB	AB	AB	AB	AA	AA	AB	AB	AA	AB	AB	AA	AB	AA	AB	AB	AA	AA	AA	AA	AA	AA	AA	AB	AA	AA	AA	AB	AB	AA	AA	AB	AA	AB	AB	AA	AA	AA	AA	AB
3096005|F|0	A03_2	51.501	AA	AB	AA	AB	AB	AB	AB	AB	AB	AA	AB	AA	AA	AB	AA	AA	AB	AA	AA	AB	AA	AB	AB	AA	AA	AA	AA	AA	AB	AA	AB	AA	AA	AA	AB	AB	AA	AA	AB	AA	AB	AB	AA	AA	AA	AA	AB
3100185|F|0	A03_2	53.3366	AA	AB	AA	AB	AA	AB	AB	AB	AB	AA	AB	AA	AA	AB	AA	AA	AB	AA	AA	AB	AA	AB	AB	AA	AA	AA	AA	AA	AB	AA	AB	AA	AA	AA	AB	AB	AA	AA	AB	AA	AB	AB	AA	AA	AA	AA	AB
3149754|F|0	A03_2	53.3366	AA	AB	AA	AB	AA	AB	AB	AB	AB	AA	AB	AA	AA	AB	AA	AA	AB	AA	AA	AB	AA	AB	AB	AA	AA	AA	AA	AA	AB	AA	AB	AA	AA	AA	AB	AB	AA	AA	AB	AA	AB	AB	AA	AA	AA	AA	AB
3120830|F|0	A03_2	54.254	AA	AB	AA	AB	AA	AB	AB	AB	AB	AA	AB	AA	AA	AB	AA	AA	AB	AA	AA	AB	AA	AB	AB	AA	AA	AA	AA	AA	AA	AA	AB	AA	AA	AA	AB	AB	AA	AA	AB	AA	AB	AB	AA	AA	AA	AA	AB
3167032|F|0	A03_2	57.8692	AA	AB	AA	AB	AA	AB	AA	AB	AB	AA	AB	AA	AA	AB	AA	AA	AB	AA	AA	AB	AA	AB	AB	AB	AA	AA	AA	AA	AA	AA	AB	AA	AA	AA	AB	AB	AA	AA	AB	AA	AB	AB	AA	AA	AA	AA	AB
3082606|F|0	A03_2	61.4845	AA	AB	AA	AB	AA	AB	AA	AB	AB	AA	AB	AA	AA	AB	AA	AA	AB	AA	AA	AB	AA	AB	AB	AB	AA	AA	AA	AA	AA	AA	AB	AA	AA	AA	AB	AB	AA	AA	AB	AA	AB	AB	AA	AA	AA	AA	AA
3102556|F|0--15:A>G	A03_2	62.3919	AA	AB	AA	AB	AA	AB	AA	AB	AB	AA	AB	AA	AA	AB	AA	AA	AB	AA	AB	AB	AA	AB	AB	AB	AA	AA	AA	AA	AA	AA	AB	AA	AA	AA	AB	AB	AA	AA	AB	AA	AB	AB	AA	AA	AA	AA	AA
3142369|F|0--30:A>G	A03_3	0	AA	AB	AA	AA	AA	AB	AB	AB	AB	AA	AB	AA	AA	AA	AA	AA	AB	AA	AA	AA	AA	AB	AB	AA	AB	AA	AA	AA	AB	AA	AB	AA	AA	AA	AB	AA	AA	AA	AB	AA	AB	AB	AA	AB	AA	AA	AB
3082161|F|0	A03_3	1.36673	AA	AB	AA	AA	AA	AB	AB	AB	AB	AA	AB	AA	AA	AA	AA	AA	AB	AA	AA	AA	AA	AB	AB	AA	AB	AA	AA	AA	AB	AA	AB	AA	AA	AA	AB	AA	AA	AA	AB	AA	AB	AB	AA	AB	AA	AA	AB
3098235|F|0	A03_3	1.36673	AA	AB	AA	AA	AA	AB	AB	AB	AB	AA	AB	AA	AA	AA	AA	AA	AB	AA	AA	AA	AA	AB	AB	AA	AB	AA	AA	AA	AB	AA	AB	AA	AA	AA	AB	AA	AA	AA	AB	AA	AB	AB	AA	AB	AA	AA	AB
3104277|F|0	A03_3	2.7433	AA	AB	AA	AA	AA	AB	AB	AB	AB	AA	AB	AA	AA	AA	AA	AA	AB	AA	AA	AA	AA	AB	AB	AA	AB	AA	AA	AA	AB	AA	AB	AA	AA	AA	AB	AA	AA	AA	AB	AA	AB	AB	AA	AB	AA	AA	AB
3100962|F|0	A03_3	3.66079	AA	AB	AA	AA	AA	AB	AB	AB	AB	AA	AA	AA	AA	AA	AA	AA	AB	AA	AA	AA	AA	AB	AB	AA	AB	AA	AA	AA	AB	AA	AB	AA	AA	AA	AB	AA	AA	AA	AB	AA	AB	AB	AA	AB	AA	AA	AB
3101396|F|0	A03_3	4.57823	AA	AB	AA	AA	AA	AB	AB	AB	AB	AA	AA	AA	AA	AA	AA	AA	AB	AA	AA	AA	AA	AB	AB	AA	AB	AA	AA	AA	AB	AA	AB	AA	AA	AA	AB	AA	AA	AA	AB	AA	AB	AB	AA	AB	AA	AA	AB
100000319|F|0	A03_3	6.41411	AA	AB	AA	AA	AA	AB	AB	AB	AB	AA	AA	AA	AA	AA	AA	AA	AB	AA	AA	AA	AA	AB	AB	AA	AB	AA	AA	AA	AB	AA	AB	AA	AA	AB	AB	AA	AA	AA	AB	AA	AB	AB	AA	AB	AA	AA	AA
3123367|F|0	A03_3	7.33156	AA	AB	AA	AA	AA	AB	AB	AB	AB	AA	AA	AA	AA	AA	AA	AA	AB	AA	AA	AA	AA	AB	AB	AA	AB	AA	AA	AA	AB	AA	AB	AA	AA	AB	AB	AA	AA	AA	AB	AA	AB	AB	AA	AB	AA	AA	AA
3097612|F|0--23:A>G	A03_3	8.249	AA	AB	AA	AA	AA	AB	AB	AB	AB	AA	AA	AA	AA	AA	AA	AA	AB	AA	AA	AA	AA	AB	AB	AA	AB	AA	AA	AA	AB	AA	AB	AA	AA	AB	AB	AA	AA	AA	AB	AA	AB	AB	AA	AB	AA	AA	AA
brPb-659102	A03_3	10.0751	AA	AB	AA	AA	AA	AB	AB	AB	AB	AA	AA	AA	AA	AA	AA	AA	AB	AA	AA	AA	AA	AB	AB	AA	AB	AA	AA	AA	AB	AA	AB	AA	AA	AB	AB	AA	AA	AA	AB	AA	AB	AB	AA	AB	AA	AA	AA
3092859|F|0	A04_1	0	AA	AB	AA	AB	AB	AA	AB	AA	AB	AB	AB	AB	AA	AA	AA	AB	AA	AB	AA	AA	AB	AB	AA	AA	AB	AB	AB	AB	AB	AA	AA	AB	AB	AA	AB	AA	AA	AA	AB	AA	AA	AB	AA	AA	AA	AA	AB
3111186|F|0	A04_1	0.907713	AA	AB	AA	AB	AB	AA	AB	AA	AB	AB	AB	AB	AA	AA	AA	AB	AA	AB	AA	AA	AB	AB	AA	AA	AB	AB	AB	AB	AB	AA	AA	AB	AB	AA	AB	AA	AA	AA	AB	AA	AA	AB	AA	AA	AA	AA	AB
3080654|F|0	A04_1	1.82516	AA	AB	AA	AB	AB	AA	AB	AA	AB	AB	AB	AB	AA	AA	AA	AB	AA	AB	AA	AA	AB	AB	AA	AA	AB	AB	AB	AB	AB	AA	AA	AB	AB	AA	AB	AA	AA	AA	AB	AA	AA	AB	AA	AA	AA	AA	AB
100000750|F|0	A04_1	3.66094	AA	AB	AA	AB	AB	AA	AB	AA	AB	AB	AB	AB	AA	AA	AA	AB	AA	AB	AB	AA	AB	AB	AA	AA	AB	AB	AB	AB	AB	AA	AA	AB	AB	AA	AB	AA	AA	AA	AB	AA	AB	AB	AA	AA	AA	AA	AB
3131155|F|0	A04_1	5.49673	AA	AB	AA	AB	AB	AA	AB	AA	AB	AB	AB	AB	AA	AA	AA	AB	AA	AB	AB	AA	AB	AB	AA	AA	AB	AB	AB	AB	AB	AA	AA	AB	AB	AA	AB	AA	AA	AA	AB	AA	AB	AB	AA	AA	AA	AA	AB
3126524|F|0--25:G>A	A04_1	6.41417	AA	AB	AA	AB	AB	AA	AB	AA	AB	AB	AB	AB	AA	AA	AA	AB	AA	AB	AB	AA	AB	AB	AA	AA	AB	AB	AB	AB	AB	AA	AA	AB	AB	AA	AB	AA	AA	AA	AB	AA	AB	AB	AA	AA	AA	AA	AB
3094230|F|0	A04_1	7.33171	AA	AB	AA	AB	AB	AA	AB	AA	AB	AB	AB	AB	AA	AA	AA	AB	AA	AB	AB	AA	AB	AB	AA	AA	AB	AB	AB	AB	AB	AA	AA	AB	AB	AA	AB	AA	AA	AA	AB	AA	AB	AB	AA	AA	AA	AA	AB
3107857|F|0	A04_1	8.24924	AA	AB	AA	AB	AB	AA	AB	AA	AB	AB	AB	AB	AA	AA	AA	AB	AA	AA	AB	AA	AB	AB	AA	AA	AB	AB	AB	AB	AB	AA	AA	AB	AB	AA	AB	AA	AA	AA	AB	AA	AB	AB	AA	AA	AA	AA	AB
3089802|F|0	A04_1	9.16678	AA	AB	AA	AB	AB	AA	AB	AA	AB	AB	AB	AB	AA	AA	AA	AB	AA	AA	AB	AA	AB	AB	AA	AA	AB	AB	AB	AB	AB	AA	AA	AB	AB	AA	AB	AA	AA	AA	AB	AA	AB	AB	AA	AA	AA	AA	AB
3118596|F|0	A04_1	10.0842	AA	AB	AA	AB	AB	AA	AB	AA	AB	AB	AB	AB	AA	AA	AA	AB	AA	AA	AB	AA	AB	AB	AA	AA	AB	AB	AB	AB	AB	AA	AA	AB	AB	AA	AB	AA	AA	AA	AB	AA	AB	AB	AA	AA	AA	AA	AB
3115410|F|0	A04_1	11.9201	AA	AB	AA	AB	AA	AA	AB	AA	AB	AB	AB	AB	AA	AA	AA	AB	AA	AA	AB	AA	AB	AB	AA	AA	AB	AB	AB	AB	AB	AA	AA	AB	AB	AA	AB	AA	AA	AA	AB	AA	AB	AB	AA	AA	AA	AA	AB
3145144|F|0	A04_1	12.8376	AA	AB	AA	AB	AA	AA	AB	AA	AB	AB	AB	AB	AA	AA	AA	AB	AA	AA	AB	AA	AB	AB	AA	AA	AB	AB	AB	AB	AB	AA	AA	AB	AB	AA	AB	AA	AA	AA	AB	AA	AB	AB	AA	AA	AA	AA	AB
3115728|F|0	A04_1	12.8376	AA	AB	AA	AB	AA	AA	AB	AA	AB	AB	AB	AB	AA	AA	AA	AB	AA	AA	AB	AA	AB	AB	AA	AA	AB	AB	AB	AB	AB	AA	AA	AB	AB	AA	AB	AA	AA	AA	AB	AA	AB	AB	AA	AA	AA	AA	AB
3109821|F|0	A04_1	13.7551	AA	AB	AA	AB	AA	AA	AB	AA	AB	AB	AB	AB	AA	AA	AA	AB	AA	AA	AB	AA	AB	AB	AA	AA	AB	AB	AB	AB	AB	AB	AA	AB	AB	AA	AB	AA	AA	AA	AB	AA	AB	AB	AA	AA	AA	AA	AB
3121451|F|0	A04_1	15.5911	AA	AB	AA	AB	AA	AA	AB	AA	AB	AB	AB	AB	AA	AA	AA	AB	AA	AA	AB	AA	AB	AB	AA	AA	AB	AB	AB	AB	AB	AB	AA	AB	AB	AA	AB	AA	AA	AA	AB	AA	AB	AB	AA	AA	AA	AA	AB
3121067|F|0	A04_1	15.5911	AA	AB	AA	AB	AA	AA	AB	AA	AB	AB	AB	AB	AA	AA	AA	AB	AA	AA	AB	AA	AB	AB	AA	AA	AB	AB	AB	AB	AB	AB	AA	AB	AB	AA	AB	AA	AA	AA	AB	AA	AB	AB	AA	AA	AA	AA	AB
3114037|F|0	A04_1	16.5088	AA	AB	AA	AB	AA	AA	AB	AA	AB	AB	AB	AB	AA	AA	AA	AB	AA	AA	AB	AA	AB	AB	AA	AA	AB	AB	AB	AB	AB	AB	AA	AB	AB	AA	AB	AA	AA	AA	AB	AA	AB	AB	AA	AA	AA	AA	AB
3076967|F|0--18:G>T	A04_1	17.4263	AA	AB	AA	AB	AA	AA	AB	AA	AB	AB	AB	AB	AA	AA	AA	AB	AA	AA	AB	AA	AB	AB	AA	AA	AB	AB	AB	AB	AB	AB	AA	AA	AB	AA	AB	AA	AA	AA	AB	AA	AB	AB	AA	AA	AA	AA	AB
3096593|F|0--50:A>G	A04_1	18.3438	AA	AB	AA	AB	AA	AA	AB	AA	AB	AB	AB	AB	AA	AA	AA	AB	AA	AA	AB	AA	AB	AB	AA	AA	AB	AB	AB	AB	AB	AB	AA	AA	AB	AA	AB	AA	AA	AA	AB	AA	AB	AB	AA	AA	AA	AA	AB
3103220|F|0	A04_1	19.2614	AA	AB	AA	AA	AA	AA	AB	AA	AB	AB	AB	AB	AA	AA	AA	AB	AA	AA	AB	AA	AB	AB	AA	AA	AB	AB	AB	AB	AB	AB	AA	AA	AB	AA	AB	AA	AA	AA	AB	AA	AB	AB	AA	AA	AA	AA	AB
3165340|F|0	A04_1	20.1785	AA	AB	AA	AA	AA	AA	AB	AA	AB	AB	AB	AB	AA	AA	AA	AB	AA	AA	AB	AA	AB	AB	AA	AA	AB	AB	AB	AB	AB	AB	AA	AA	AB	AA	AB	AA	AA	AB	AB	AA	AB	AB	AA	AA	AA	AA	AB
100010324|F|0	A04_1	24.7794	AA	AB	AB	AA	AA	AA	AB	AA	AB	AB	AB	AB	AA	AA	AA	AB	AA	AA	AB	AA	AA	AB	AA	AA	AB	AB	AB	AB	AB	AB	AB	AA	AB	AA	AB	AA	AA	AB	AB	AA	AB	AB	AA	AA	AA	AA	AB
3128581|F|0	A04_1	25.6966	AA	AB	AB	AA	AA	AA	AB	AA	AB	AB	AB	AB	AA	AA	AA	AB	AA	AA	AB	AA	AA	AB	AA	AA	AB	AB	AB	AB	AB	AB	AB	AA	AB	AA	AB	AA	AA	AB	AB	AA	AB	AB	AA	AA	AA	AA	AB
3101533|F|0	A04_1	26.6141	AA	AB	AB	AA	AA	AA	AB	AA	AB	AB	AB	AB	AA	AA	AA	AB	AA	AA	AB	AA	AA	AB	AA	AA	AB	AB	AB	AB	AB	AB	AB	AA	AB	AA	AB	AA	AA	AB	AB	AA	AB	AB	AA	AA	AA	AA	AB
3088988|F|0	A04_1	27.5314	AA	AB	AB	AA	AA	AA	AB	AA	AB	AB	AB	AB	AA	AA	AA	AB	AA	AA	AB	AA	AA	AB	AA	AA	AB	AB	AB	AB	AB	AB	AB	AA	AB	AA	AB	AA	AA	AB	AB	AA	AB	AB	AA	AA	AB	AA	AB
3172777|F|0	A04_1	31.2082	AA	AB	AB	AA	AA	AA	AB	AA	AB	AB	AB	AB	AA	AA	AA	AA	AA	AA	AB	AA	AA	AB	AA	AA	AB	AB	AB	AB	AB	AB	AB	AA	AB	AA	AB	AA	AA	AB	AA	AA	AB	AB	AA	AB	AB	AA	AB
3152487|F|0--54:A>C	A04_1	33.0438	AA	AB	AB	AA	AA	AA	AB	AA	AB	AB	AB	AB	AA	AA	AA	AA	AA	AA	AB	AA	AA	AB	AA	AA	AB	AB	AB	AB	AB	AB	AB	AA	AB	AA	AB	AA	AA	AB	AA	AA	AB	AB	AA	AB	AB	AA	AB
3158385|F|0	A04_1	33.9612	AA	AB	AB	AA	AA	AA	AB	AA	AB	AB	AB	AB	AA	AA	AA	AA	AA	AA	AB	AA	AA	AB	AA	AA	AB	AB	AB	AB	AB	AB	AB	AA	AB	AA	AB	AA	AA	AB	AA	AA	AB	AB	AA	AB	AB	AA	AB
3120009|F|0	A04_1	34.8788	AA	AB	AB	AA	AA	AA	AB	AA	AB	AB	AB	AB	AA	AA	AA	AA	AA	AA	AB	AA	AA	AB	AA	AA	AB	AB	AB	AB	AB	AB	AB	AA	AB	AA	AB	AA	AA	AB	AA	AA	AB	AB	AA	AB	AB	AA	AB
3086605|F|0	A04_1	35.7963	AA	AB	AB	AA	AA	AA	AB	AA	AB	AB	AB	AB	AA	AA	AA	AA	AB	AA	AB	AA	AA	AB	AA	AA	AB	AB	AB	AB	AB	AB	AB	AA	AB	AA	AB	AA	AA	AB	AA	AA	AB	AB	AA	AB	AB	AA	AB
3081587|F|0	A04_1	36.7135	AA	AB	AB	AA	AA	AA	AB	AA	AB	AB	AB	AB	AA	AA	AA	AA	AB	AA	AB	AA	AA	AB	AA	AA	AB	AB	AB	AB	AB	AB	AB	AA	AB	AA	AB	AA	AA	AB	AA	AA	AB	AB	AA	AB	AB	AA	AB
3122899|F|0	A04_1	40.3905	AA	AB	AB	AA	AA	AA	AB	AA	AB	AB	AB	AB	AA	AA	AA	AA	AB	AA	AB	AA	AA	AB	AB	AA	AB	AB	AB	AB	AB	AB	AB	AA	AB	AA	AB	AA	AA	AB	AA	AA	AB	AA	AA	AB	AB	AA	AB
3097550|F|0	A04_1	41.3077	AA	AB	AB	AA	AA	AA	AB	AA	AB	AB	AA	AB	AA	AA	AA	AA	AB	AA	AB	AA	AA	AB	AB	AA	AB	AB	AB	AB	AB	AB	AB	AA	AB	AA	AB	AA	AA	AB	AA	AA	AB	AA	AA	AB	AB	AA	AB
3104982|F|0	A04_1	42.2252	AA	AB	AB	AA	AA	AA	AB	AA	AB	AB	AA	AB	AA	AA	AA	AA	AB	AA	AB	AA	AA	AB	AB	AA	AB	AB	AB	AB	AB	AB	AB	AA	AB	AA	AB	AA	AA	AB	AA	AA	AB	AA	AA	AB	AB	AA	AB
3128299|F|0	A04_1	44.061	AA	AB	AB	AA	AA	AA	AB	AA	AB	AB	AA	AB	AA	AA	AA	AA	AB	AA	AB	AA	AA	AB	AB	AA	AB	AB	AB	AB	AB	AB	AB	AA	AB	AA	AB	AA	AA	AB	AA	AA	AB	AA	AA	AB	AB	AA	AB
3094762|F|0	A04_1	44.9783	AA	AB	AB	AA	AA	AA	AB	AA	AB	AA	AA	AB	AA	AA	AA	AA	AB	AA	AB	AA	AA	AB	AB	AA	AB	AB	AB	AB	AB	AB	AB	AA	AB	AA	AB	AA	AA	AB	AA	AA	AB	AA	AA	AB	AB	AA	AB
3137078|F|0	A04_1	47.7338	AA	AB	AB	AA	AA	AA	AB	AA	AB	AA	AA	AB	AA	AA	AA	AA	AB	AA	AB	AA	AA	AB	AB	AA	AB	AB	AB	AB	AB	AB	AB	AA	AB	AA	AB	AA	AB	AB	AA	AA	AB	AA	AA	AB	AB	AA	AB
3118714|F|0--21:A>T	A04_1	48.651	AA	AB	AB	AA	AA	AA	AB	AA	AB	AA	AA	AB	AA	AA	AA	AA	AB	AA	AB	AA	AA	AB	AB	AA	AB	AB	AB	AB	AB	AB	AB	AA	AB	AA	AB	AA	AB	AB	AA	AA	AB	AA	AA	AB	AB	AA	AB
3086057|F|0	A04_1	50.4869	AA	AA	AB	AA	AA	AA	AB	AA	AB	AA	AA	AB	AA	AA	AA	AA	AB	AA	AB	AA	AA	AB	AB	AA	AB	AA	AB	AB	AB	AB	AB	AA	AB	AA	AB	AA	AB	AB	AA	AA	AB	AA	AA	AB	AB	AA	AB
3105073|F|0	A04_1	51.4043	AA	AA	AB	AA	AA	AA	AB	AA	AB	AA	AA	AA	AA	AA	AA	AA	AB	AA	AB	AA	AA	AB	AB	AA	AB	AA	AB	AB	AB	AB	AB	AA	AB	AA	AB	AA	AB	AB	AA	AA	AB	AA	AA	AB	AB	AA	AB
3160951|F|0--59:G>A	A04_1	52.3218	AA	AA	AB	AA	AA	AA	AB	AA	AB	AA	AA	AA	AA	AA	AA	AA	AB	AA	AB	AA	AA	AB	AB	AA	AB	AA	AB	AB	AB	AB	AB	AA	AB	AA	AB	AA	AB	AB	AA	AA	AB	AA	AA	AB	AB	AA	AB
3154356|F|0	A04_1	54.1576	AA	AA	AB	AA	AA	AA	AB	AA	AB	AA	AA	AA	AA	AA	AA	AA	AB	AA	AB	AB	AA	AB	AB	AA	AB	AA	AB	AB	AB	AB	AB	AA	AB	AA	AB	AA	AB	AB	AA	AA	AB	AA	AA	AB	AB	AA	AB
3137246|F|0--11:C>T	A04_1	55.075	AA	AA	AB	AA	AA	AA	AB	AA	AB	AA	AA	AA	AA	AA	AA	AA	AB	AA	AB	AB	AA	AB	AB	AA	AB	AA	AB	AB	AB	AB	AB	AA	AB	AB	AB	AA	AB	AB	AA	AA	AB	AA	AA	AB	AB	AA	AB
100015404|F|0	A04_1	56.3567	AA	AA	AB	AA	AA	AA	AB	AA	AB	AA	AA	AA	AA	AA	AA	AA	AB	AA	AB	AB	AA	AB	-	AA	AB	AA	AB	-	AB	AB	AB	AA	AB	AB	AB	AA	AB	AB	AA	AA	AB	AA	AA	AB	AB	AA	AB
3092850|F|0	A04_1	64.2591	AA	AA	AB	AA	AA	AA	AB	AA	AB	AA	AA	AA	AA	AA	AA	AA	AB	AA	AB	AA	AA	AB	AA	AA	AA	AA	AB	AA	AB	AB	AB	AA	AA	AA	AB	AA	AB	AB	AA	AA	AB	AA	AA	AB	AB	AA	AA
3127977|F|0	A04_1	66.0385	AA	AA	AB	AA	AA	AA	AB	AA	AB	AA	AA	AA	AA	AA	AA	AA	AB	AA	AB	AB	AA	AB	AA	AA	AA	AA	AB	AA	AB	AB	AB	AA	AA	AA	AB	AA	AB	AB	AA	AA	AB	AA	AA	AB	AB	AA	AA
3166568|F|0	A04_1	66.9559	AA	AA	AB	AA	AA	AA	AB	AA	AB	AA	AA	AA	AA	AA	AA	AA	AB	AA	AB	AB	AA	AB	AA	AA	AA	AA	AB	AA	AB	AB	AB	AA	AA	AB	AB	AA	AB	AB	AA	AA	AB	AA	AA	AB	AB	AA	AA
brPb-669892	A04_1	67.8735	AA	AA	AB	AA	AA	AA	AB	AA	AB	AA	AA	AA	AA	AA	AA	AA	AB	AA	AB	AB	AA	AB	AA	AA	AA	AA	AB	AA	AB	AB	AB	AA	AA	AB	AB	AA	AB	AB	AA	AA	AB	AA	AA	AB	AB	AA	AA
brPb-662523	A04_1	68.7904	AA	AA	AB	AA	AA	AA	AB	AA	AB	AA	AA	AA	AA	AA	AA	AA	AB	AA	AB	AB	AA	AB	AA	AA	AA	AA	AB	AA	AB	AB	AB	AA	AA	AB	AB	AA	AB	AB	AA	AA	AB	AA	AA	AB	AB	AA	AA
3091548|F|0	A04_1	75.2493	AA	AA	AB	AA	AA	AA	AB	AA	AB	AA	AA	AA	AA	AA	AA	AA	AB	AA	AB	AB	AA	AB	AB	AA	AB	AA	AB	AB	AB	AB	AB	AA	AB	AB	AB	AA	AB	AB	AA	AA	AB	AA	AA	AB	AB	AA	AB
3090888|F|0	A04_1	76.6729	AA	AA	AB	AA	AA	AA	AB	AA	AB	AA	AA	AA	AA	AA	AA	AA	AB	AA	AB	AB	AA	AB	AB	AB	AB	AA	AB	AB	AB	AB	AB	AA	AB	AB	AB	AA	AB	AB	AA	AA	AB	AA	AA	AB	AB	AA	AB
3126140|F|0	A04_1	79.0159	AA	AA	AB	AA	AA	AA	AB	AA	AB	AA	AA	AA	AA	AA	AA	AA	AB	AA	AB	AB	AA	AB	AB	AA	AB	AA	AB	AB	AB	AB	AB	AA	AB	AB	AB	AA	AB	AA	AA	AA	AB	AA	AA	AB	AB	AA	AB
3107722|F|0	A04_1	79.9332	AA	AA	AB	AA	AA	AA	AB	AA	AB	AA	AA	AA	AA	AA	AA	AA	AB	AA	AB	AB	AA	AB	AB	AA	AB	AA	AB	AB	AB	AB	AB	AA	AB	AB	AB	AA	AB	AA	AA	AA	AB	AA	AB	AB	AB	AA	AB
3200315|F|0	A04_1	80.8505	AA	AA	AB	AA	AA	AA	AB	AA	AB	AA	AA	AA	AA	AA	AA	AA	AB	AA	AB	AB	AA	AB	AB	AA	AB	AA	AB	AB	AB	AB	AB	AA	AB	AB	AB	AA	AB	AA	AA	AA	AB	AA	AB	AB	AB	AA	AB
3101114|F|0	A04_1	84.5274	AA	AA	AB	AA	AA	AA	AB	AA	AB	AA	AA	AA	AA	AA	AA	AA	AB	AA	AB	AB	AA	AB	AB	AA	AB	AA	AB	AB	AB	AB	AB	AA	AB	AB	AB	AA	AB	AA	AA	AA	AB	AA	AB	AB	AB	AA	AB
3080918|F|0	A04_1	85.4447	AA	AA	AB	AA	AA	AA	AB	AA	AB	AA	AA	AA	AA	AA	AA	AA	AB	AA	AB	AB	AA	AB	AB	AA	AB	AA	AB	AB	AB	AB	AB	AA	AB	AB	AB	AA	AB	AA	AA	AA	AB	AA	AB	AB	AB	AA	AB
3161897|F|0	A04_1	86.3622	AA	AA	AB	AB	AA	AA	AB	AA	AB	AA	AA	AA	AA	AA	AA	AA	AB	AA	AB	AB	AA	AB	AB	AA	AB	AA	AB	AB	AB	AB	AB	AA	AB	AB	AB	AA	AB	AA	AA	AA	AB	AA	AB	AB	AB	AA	AB
3108366|F|0	A04_1	87.2797	AA	AA	AB	AB	AA	AA	AB	AA	AB	AA	AA	AA	AA	AA	AA	AA	AB	AA	AB	AB	AA	AB	AB	AA	AB	AA	AB	AB	AB	AA	AB	AA	AB	AB	AB	AA	AB	AA	AA	AA	AB	AA	AB	AB	AB	AA	AB
3090563|F|0	A04_1	88.1973	AB	AA	AB	AB	AA	AA	AB	AA	AB	AA	AA	AA	AA	AA	AA	AA	AB	AA	AB	AB	AA	AB	AB	AA	AB	AA	AB	AB	AB	AA	AB	AA	AB	AB	AB	AA	AB	AA	AA	AA	AB	AA	AB	AB	AB	AA	AB
3115002|F|0	A04_1	89.1148	AB	AA	AB	AB	AA	AA	AB	AA	AB	AA	AA	AA	AA	AA	AA	AA	AB	AA	AA	AB	AA	AB	AB	AA	AB	AA	AB	AB	AB	AA	AB	AA	AB	AB	AB	AA	AB	AA	AA	AA	AB	AA	AB	AB	AB	AA	AB
3175089|F|0	A04_1	90.0327	AB	AA	AB	AB	AA	AA	AB	AA	AB	AA	AA	AA	AA	AA	AA	AA	AB	AA	AA	AB	AA	AB	AB	AA	AB	AA	AB	AB	AB	AA	AB	AA	AB	AB	AB	AA	AB	AA	AA	AA	AB	AA	AB	AB	AB	AA	AB
3150136|F|0	A04_1	90.0327	AB	AA	AB	AB	AA	AA	AB	AA	AB	AA	AA	AA	AA	AA	AA	AA	AB	AA	AA	AB	AA	AB	AB	AA	AB	AA	AB	AB	AB	AA	AB	AA	AB	AB	AB	AA	AB	AA	AA	AA	AB	AA	AB	AB	AB	AA	AB
3133674|F|0	A04_1	94.1005	AB	AA	AB	AB	AA	AA	AB	AA	AB	AA	AA	AA	AA	AA	AA	-	AB	AA	AB	AB	AA	AB	AB	AA	AB	AA	AB	AB	AB	AA	AB	AA	AB	AB	AB	AA	AB	AA	AA	AA	AB	AA	AB	AB	AB	AA	AB
3167380|F|0	A04_1	99.5574	AB	AA	AB	AB	AA	AB	AB	AB	AB	AA	AA	AA	AA	AA	AA	AB	AB	AA	AB	AB	AA	AB	AB	AA	AB	AA	AB	AB	AB	AA	AB	AA	-	AB	AB	AA	AB	AA	AA	AA	AB	AA	AB	AB	AB	AA	AB
3150966|F|0	A04_1	109.374	AB	AA	AB	AB	AA	AB	AB	AB	AB	AA	AB	AA	AA	AA	AA	AB	AB	AA	AB	AB	AA	AB	AB	AA	AB	AA	AB	AB	AB	AA	AB	AA	AA	AB	AB	AA	AB	AA	AA	AA	-	AA	AB	AB	AB	AA	AB
3091553|F|0	A04_1	110.39	AB	AA	AB	AB	AA	AB	AB	AB	AB	AA	AB	AA	AA	AA	AA	AB	AB	AA	AB	-	AA	AB	AB	AA	AB	AA	AB	AB	AB	AA	AB	AA	AA	AB	AB	AA	AB	AA	AA	AA	AA	AA	AB	AB	AB	AA	AB
3170391|F|0--31:A>C	A05_1	5	AB	AA	AB	AA	AB	AB	AB	AB	AA	AB	AA	AA	AA	AB	AA	AA	AB	AA	AA	AB	AA	AB	AA	AA	AB	AB	AB	AA	AB	AB	AB	AA	AB	AB	AA	AB	AB	AB	AB	AA	AB	AB	AA	AB	AA	AB	AA
3103931|F|0	A05_1	6.82604	AB	AA	AB	AA	AB	AB	AB	AB	AA	AB	AA	AA	AA	AB	AA	AA	AB	AA	AA	AB	AA	AB	AA	AA	AB	AB	AB	AA	AB	AB	AB	AA	AB	AB	AA	AB	AB	AB	AB	AA	AB	AB	AA	AB	AA	AB	AA
3105268|F|0--32:G>C	A05_1	8.66174	AB	AB	AB	AA	AB	AB	AB	AB	AA	AB	AA	AA	AA	AB	AA	AA	AB	AA	AA	AB	AA	AB	AA	AA	AB	AB	AB	AA	AB	AB	AB	AA	AB	AB	AA	AB	AB	AB	AB	AA	AB	AB	AA	AB	AA	AB	AA
100001166|F|0--41:A>G	A05_1	10.4975	AB	AB	AB	AA	AB	AB	AB	AB	AA	AB	AA	AA	AA	AB	AA	AA	AB	AA	AA	AB	AA	AB	AA	AA	AB	AB	AB	AA	AB	AB	AB	AA	AB	AB	AA	AB	AB	AB	AB	AA	AB	AB	AA	AB	AA	AB	AA
3185760|F|0	A05_1	11.415	AB	AB	AB	AA	AB	AB	AB	AB	AA	AB	AA	AA	AA	AB	AA	AA	AB	AA	AA	AB	AA	AB	AA	AA	AB	AB	AB	AA	AB	AB	AB	AA	AB	AB	AA	AB	AB	AA	AB	AA	AB	AB	AA	AB	AA	AB	AA
3115448|F|0	A05_1	12.3325	AB	AB	AB	AA	AB	AB	AB	AB	AA	AB	AA	AA	AA	AB	AA	AA	AB	AA	AA	AB	AA	AB	AA	AA	AB	AB	AB	AA	AB	AB	AB	AA	AB	AB	AA	AB	AB	AA	AB	AB	AB	AB	AA	AB	AA	AB	AA
3118143|F|0	A05_1	13.2499	AB	AB	AB	AA	AB	AB	AB	AB	AA	AB	AA	AA	AA	AB	AA	AA	AB	AA	AA	AB	AA	AB	AA	AA	AB	AB	AB	AA	AB	AB	AB	AA	AB	AB	AA	AB	AB	AA	AB	AB	AB	AB	AA	AB	AA	AB	AA
3088209|F|0--67:A>T	A05_1	15.5989	AB	AB	AB	AA	AB	AB	AB	AB	AA	AB	AA	AA	AA	AB	AA	AA	AB	AA	AA	AB	AB	AB	AA	AA	AB	AB	AB	AA	AB	-	AB	AA	AB	AB	AA	AB	AB	AA	AB	AB	AA	AB	AA	AB	AA	AB	AA
3150433|F|0--39:T>C	A05_1	17.4659	AB	AB	AB	AA	AB	AB	AB	AB	AA	AB	AA	AA	AA	AB	AA	AA	AB	AA	AA	AB	AB	AB	AA	AA	AB	AB	AB	AA	AB	AA	AB	AA	AB	AB	AA	AB	AB	AA	AB	AB	AA	AB	AA	AB	AA	AB	AA
100011524|F|0	A05_1	17.4659	AB	AB	AB	AA	AB	AB	AB	AB	AA	AB	AA	AA	AA	AB	AA	AA	AB	AA	AA	AB	AB	AB	AA	AA	AB	AB	AB	AA	AB	AA	AB	AA	AB	AB	AA	AB	AB	AA	AB	AB	AA	AB	AA	AB	AA	AB	AA
3113690|F|0--34:C>G	A05_1	18.7576	AB	AB	AB	AA	AB	AB	AB	AB	AA	AB	AA	AA	AA	AB	AA	AA	AB	AA	AA	AB	AB	AB	AA	AA	AB	AB	AB	AA	AB	AA	AB	AA	AB	AB	AA	AB	AB	AA	AB	AB	AA	AB	AA	AB	AA	AB	AA
3125356|F|0--51:C>T	A05_1	19.675	AB	AB	AB	AA	AB	AB	AB	AB	AA	AB	AA	AA	AA	AB	AA	AA	AB	AA	AA	AB	AB	AB	AA	AA	AB	AB	AB	AA	AB	AA	AA	AA	AB	AB	AA	AB	AB	AA	AB	AB	AA	AB	AA	AB	AA	AB	AA
3104246|F|0	A05_1	21.5106	AB	AB	AB	AA	AB	AB	AB	AB	AA	AB	AA	AA	AA	AB	AA	AA	AB	AA	AA	AB	AB	AB	AA	AA	AB	AB	AB	AA	AB	AA	AA	AA	AB	AB	AA	AB	AB	AA	AB	AB	AA	AA	AA	AB	AA	AB	AA
3117685|F|0	A05_1	25.1874	AB	AB	AB	AA	AB	AB	AB	AB	AA	AB	AA	AA	AB	AB	AA	AA	AB	AA	AA	AB	AB	AB	AA	AA	AB	AB	AB	AA	AB	AA	AA	AA	AB	AB	AA	AB	AB	AA	AB	AB	AA	AA	AA	AB	AA	AB	AA
3089493|F|0	A05_1	26.1046	AB	AB	AB	AA	AB	AB	AB	AB	AA	AB	AA	AA	AB	AB	AA	AA	AB	AA	AA	AB	AB	AB	AA	AA	AB	AB	AB	AA	AB	AA	AA	AA	AA	AB	AA	AB	AB	AA	AB	AB	AA	AA	AA	AB	AA	AB	AA
3106903|F|0	A05_1	27.0222	AB	AB	AB	AA	AB	AB	AB	AB	AA	AB	AA	AA	AB	AB	AA	AA	AB	AA	AA	AB	AB	AB	AA	AA	AB	AB	AB	AA	AB	AA	AA	AA	AA	AB	AB	AB	AB	AA	AB	AB	AA	AA	AA	AB	AA	AB	AA
3107046|F|0	A05_1	27.9397	AB	AB	AB	AA	AB	AB	AB	AB	AA	AB	AA	AA	AB	AB	AA	AA	AB	AA	AA	AB	AB	AB	AA	AA	AB	AB	AB	AA	AB	AA	AA	AA	AA	AB	AB	AB	AB	AA	AB	AB	AA	AA	AA	AB	AA	AB	AA
3115659|F|0	A05_1	28.8572	AB	AB	AB	AA	AB	AB	AB	AB	AA	AB	AA	AA	AB	AB	AA	AA	AB	AA	AA	AB	AB	AB	AA	AA	AB	AB	AB	AA	AB	AA	AA	AA	AA	AB	AB	AB	AB	AA	AB	AB	AA	AA	AA	AB	AA	AB	AA
3101783|F|0	A05_1	29.7748	AB	AB	AB	AA	AB	AB	AB	AB	AA	AB	AA	AA	AB	AB	AA	AA	AB	AA	AA	AB	AB	AB	AA	AA	AB	AB	AB	AA	AA	AA	AA	AA	AA	AB	AB	AB	AB	AA	AB	AB	AA	AA	AA	AB	AA	AB	AA
3132614|F|0--9:A>C	A05_1	30.6923	AB	AB	AB	AA	AB	AB	AB	AB	AA	AB	AA	AA	AB	AB	AA	AA	AB	AA	AA	AB	AB	AB	AA	AA	AB	AB	AB	AA	AA	AA	AA	AA	AA	AB	AB	AB	AB	AA	AB	AB	AA	AA	AA	AB	AA	AB	AA
3092341|F|0	A05_1	31.6098	AB	AB	AB	AA	AB	AB	AB	AB	AA	AB	AA	AA	AB	AB	AA	AA	AB	AA	AA	AB	AB	AB	AA	AA	AB	AB	AB	AA	AA	AA	AA	AA	AA	AB	AB	AB	AB	AA	AB	AB	AA	AA	AA	AB	AA	AB	AA
3116933|F|0	A05_1	33.4456	AB	AB	AB	AA	AB	AB	AB	AB	AA	AB	AA	AA	AB	AB	AA	AA	AB	AA	AA	AB	AB	AB	AA	AA	AB	AA	AB	AA	AA	AA	AA	AA	AA	AB	AB	AB	AB	AA	AB	AB	AA	AA	AA	AB	AA	AB	AA
3144478|F|0	A05_1	34.363	AB	AB	AB	AA	AB	AB	AB	AB	AA	AB	AA	AA	AB	AB	AA	AA	AB	AA	AA	AB	AB	AB	AA	AA	AB	AA	AB	AA	AA	AA	AA	AA	AA	AB	AB	AB	AB	AA	AB	AB	AA	AA	AB	AB	AA	AB	AA
3152302|F|0--25:A>G	A05_1	36.1989	AB	AB	AB	AA	AB	AB	AB	AB	AA	AB	AA	AA	AB	AB	AA	AA	AB	AA	AA	AB	AB	AB	AA	AA	AA	AA	AB	AA	AA	AA	AA	AA	AA	AB	AB	AB	AB	AA	AB	AB	AA	AA	AB	AB	AA	AB	AA
100000285|F|0	A05_1	37.1163	AB	AB	AB	AA	AB	AB	AB	AB	AA	AB	AA	AA	AB	AB	AA	AA	AB	AA	AA	AB	AB	AB	AA	AA	AA	AA	AB	AA	AA	AA	AA	AA	AA	AB	AB	AB	AB	AA	AB	AB	AA	AA	AB	AB	AA	AB	AB
3103100|F|0	A05_1	38.0336	AB	AB	AB	AA	AB	AB	AB	AB	AA	AB	AA	AA	AB	AB	AA	AA	AB	AA	AA	AB	AB	AB	AA	AA	AA	AA	AB	AA	AA	AA	AA	AA	AA	AB	AB	AB	AB	AA	AB	AB	AA	AA	AB	AB	AB	AB	AB
3183937|F|0	A05_1	41.7105	AB	AB	AB	AA	AB	AB	AB	AB	AA	AB	AA	AA	AB	AB	AA	AA	AA	AA	AA	AB	AB	AB	AA	AA	AA	AA	AB	AA	AA	AA	AA	AA	AA	AB	AB	AB	AB	AA	AB	AB	AA	AA	AB	AB	AB	AB	AB
3114549|F|0	A05_1	42.6277	AB	AB	AB	AA	AB	AB	AB	AB	AA	AB	AA	AA	AB	AB	AA	AA	AA	AA	AA	AB	AB	AB	AB	AA	AA	AA	AB	AA	AA	AA	AA	AA	AA	AB	AB	AB	AB	AA	AB	AB	AA	AA	AB	AB	AB	AB	AB
3159078|F|0	A05_1	43.5451	AB	AB	AB	AA	AB	AB	AB	AB	AA	AB	AA	AA	AB	AB	AA	AA	AA	AA	AA	AB	AB	AB	AB	AA	AA	AA	AB	AA	AA	AA	AA	AA	AA	AB	AB	AB	AB	AA	AB	AB	AA	AA	AB	AB	AB	AB	AB
3081575|F|0--31:G>A	A05_1	46.3004	AA	AB	AB	AA	AB	AB	AB	AB	AA	AB	AA	AA	AB	AB	AA	AA	AA	AA	AA	AB	AB	AB	AB	AA	AA	AA	AB	AA	AA	AA	AA	AA	AA	AB	AB	AB	AB	AA	AB	AB	AA	AA	AB	AB	AB	AB	AB
3104112|F|0	A05_1	48.1359	AA	AB	AB	AA	AB	AB	AB	AB	AA	AB	AB	AA	AB	AB	AA	AA	AA	AA	AA	AB	AB	AB	AB	AA	AA	AA	AB	AA	AA	AA	AA	AA	AA	AB	AB	AB	AB	AA	AB	AB	AA	AA	AB	AB	AB	AB	AB
3095393|F|0--61:A>G	A05_1	51.8127	AA	AB	AB	AA	AB	AB	AB	AB	AA	AB	AB	AA	AB	AB	AA	AA	AA	AA	AA	AB	AB	AB	AB	AA	AA	AA	AB	AA	AA	AA	AA	AA	AA	AB	AB	AB	AB	AA	AB	AB	AA	AA	AB	AB	AB	AB	AB
3082442|F|0--49:G>A	A05_1	52.7297	AA	AB	AB	AA	AB	AB	AB	AB	AA	AB	AB	AA	AB	AB	AA	AA	AA	AA	AA	AB	AB	AB	AB	AA	AA	AA	AB	AA	AA	AA	AA	AA	AA	AB	AB	AB	AB	AA	AB	AB	AA	AA	AB	AB	AB	AB	AB
3116014|F|0--26:A>T	A05_1	55.4852	AA	AB	AB	AA	AB	AB	AA	AB	AA	AB	AB	AA	AB	AB	AA	AA	AA	AA	AA	AB	AB	AB	AB	AA	AA	AA	AB	AA	AA	AA	AA	AA	AA	AB	AB	AB	AB	AA	AB	AB	AA	AA	AB	AB	AB	AB	AB
3126215|F|0--20:A>T	A05_1	56.4026	AA	AB	AB	AA	AB	AB	AA	AB	AA	AB	AB	AA	AB	AB	AA	AA	AA	AA	AA	AB	AB	AB	AB	AA	AA	AA	AB	AA	AA	AA	AA	AA	AA	AB	AB	AB	AB	AA	AB	AB	AA	AA	AB	AB	AB	AB	AB
3108109|F|0	A05_1	57.3201	AA	AB	AB	AA	AB	AB	AA	AB	AA	AB	AB	AA	AB	AB	AA	AA	AA	AA	AA	AB	AB	AB	AB	AA	AA	AA	AB	AA	AA	AA	AA	AA	AB	AB	AB	AB	AB	AA	AB	AB	AA	AA	AB	AB	AB	AB	AB
3102331|F|0	A05_1	57.9542	AA	AB	AB	AA	AB	AB	AA	AB	AA	AB	AB	AA	AB	AB	AA	AA	AA	AA	AA	AB	AB	AB	AB	AA	AA	AA	AB	AA	AA	AA	AA	AA	AB	AB	AB	AB	AB	AA	AB	AB	AA	AA	AB	AB	AB	AB	AB
brPb-670546	A05_1	61.3456	AA	AB	AB	AA	AB	AB	AA	AB	AA	AB	AB	AA	AB	AB	AA	AA	AA	AA	AB	AB	AB	AB	AB	AA	AB	AA	AB	AA	AA	AA	AA	AA	AB	AB	AB	AB	AB	AA	AB	AB	AA	AA	AB	AB	AB	AB	AB
3099866|F|0	A05_1	64.954	AA	AB	AB	AA	AB	AB	AA	AB	AA	AB	AB	AA	AB	AB	AA	AA	AA	AA	AB	AB	AB	AB	AB	AB	AB	AA	AB	AB	AA	AA	AB	AA	AB	AB	AB	AB	AB	AA	AB	AB	AA	AA	AB	AB	AB	AB	AB
3114682|F|0--24:C>T	A05_1	74.6891	AA	AB	AB	AA	-	AB	AA	AB	AA	AB	AB	AA	AB	AB	AA	AA	AA	-	-	AB	AB	AB	AB	AA	AA	AA	AB	AA	AA	AA	-	AA	AB	AB	AB	AB	AB	AA	AB	AB	AA	AA	AB	AB	AB	AB	AB
3116270|F|0	A05_1	76.0225	AA	AB	AB	AA	AA	AB	AA	AB	AA	AB	AB	AA	AB	AB	AA	AA	AA	AB	AB	AB	AB	AB	AB	AA	AA	AA	AB	AA	AA	AA	AB	AA	AB	AB	AB	AB	AB	AA	AB	AB	AA	AA	AB	AB	AB	AB	AB
3129007|F|0	A05_1	76.94	AA	AB	AB	AA	AA	AB	AA	AB	AA	AB	AB	AA	AB	AB	AA	AA	AA	AB	AB	AB	AB	AB	AB	AA	AA	AA	AB	AA	AA	AA	AB	AA	AB	AB	AB	AB	AB	AA	AB	AB	AA	AA	AB	AB	AB	AB	AB
3220238|F|0	A05_1	77.8576	AA	AB	AB	AA	AA	AB	AA	AB	AA	AB	AB	AA	AB	AB	AA	AA	AA	AB	AB	AB	AB	AB	AB	AA	AA	AA	AB	AA	AA	AA	AB	AA	AB	AB	AB	AB	AB	AA	AB	AB	AA	AA	AB	AB	AB	AB	AB
100000987|F|0	A05_1	78.7752	AA	AB	AB	AA	AA	AB	AA	AB	AA	AB	AB	AA	AB	AB	AA	AA	AA	AB	AB	AB	AB	AB	AB	AA	AA	AA	AB	AA	AA	AA	AB	AA	AB	AB	AB	AB	AB	AA	AB	AB	AA	AA	AB	AB	AB	AB	AB
3110043|F|0	A05_1	78.7752	AA	AB	AB	AA	AA	AB	AA	AB	AA	AB	AB	AA	AB	AB	AA	AA	AA	AB	AB	AB	AB	AB	AB	AA	AA	AA	AB	AA	AA	AA	AB	AA	AB	AB	AB	AB	AB	AA	AB	AB	AA	AA	AB	AB	AB	AB	AB
3165776|F|0--18:A>C	A05_1	79.2768	AA	AB	AB	AA	AA	AB	AA	AB	AA	AB	AB	AA	AB	AB	AA	AA	AA	AB	AB	AB	AB	AB	AB	AA	AA	AA	AB	AA	AA	AA	AB	AA	AB	AB	AB	AB	AB	AA	AB	AB	AA	AA	AB	AB	AB	AB	AB
3095730|F|0	A05_1	81.6149	AA	AB	AB	AA	AA	AB	AA	AB	AA	AB	AB	AA	AB	AB	AA	AA	AA	AB	AB	AB	AB	AB	AB	AA	AA	AA	AB	AA	AA	AA	AB	AA	AB	AB	AB	AB	AB	AA	AB	AB	AA	AA	AA	AB	AB	AB	AB
3165033|F|0	A05_1	84.3703	AA	AB	AB	AA	AA	AB	AA	AB	AA	AB	AB	AA	AB	AB	AA	AA	AA	AB	AB	AB	AB	AB	AB	AA	AA	AA	AB	AA	AA	AA	AB	AA	AB	AB	AB	AB	AB	AA	AB	AB	AA	AA	AA	AB	AB	AB	AB
3165964|F|0	A05_1	85.2871	AA	AB	AB	AA	AA	AB	AA	AB	AA	AB	AB	AA	AB	AB	AA	AA	AA	AB	AB	AB	AB	AB	AB	AA	AA	AA	AB	AA	AA	AA	AB	AA	AB	AB	AB	AB	AB	AA	AB	AB	AA	AA	AA	AB	AB	AB	AB
3154542|F|0--33:A>G	A05_1	91.0604	AA	AB	AB	AA	AA	AB	AA	AB	AA	AB	AB	AA	AB	AA	AA	AA	AB	AB	AB	AB	AB	AB	AB	AA	AB	AA	AB	AA	AA	AA	AB	AA	-	AB	AB	AB	AB	AA	AA	AA	AA	-	AA	AB	AB	AB	AB
3144917|F|0--17:C>A	A05_1	94.493	AA	AB	AA	AA	AA	AB	AA	AB	AA	AB	AB	AA	AB	AA	AA	AA	AB	AB	AB	AB	AB	AB	AB	AA	AB	AA	AB	AA	AA	AA	AB	AA	AA	AB	AB	AB	AB	AA	AA	AA	AA	AB	AA	AB	AB	AB	AB
3149979|F|0	A05_1	96.3286	AA	AB	AA	AA	AA	AB	AA	AB	AA	AB	AB	AA	AB	AA	AA	AA	AB	AB	AB	AB	AB	AB	AB	AA	AB	AA	AB	AA	AA	AA	AB	AA	AA	AB	AA	AB	AB	AB	AA	AA	AA	AB	AA	AB	AB	AB	AB
3102578|F|0	A05_1	97.246	AA	AB	AA	AA	AA	AB	AA	AB	AA	AB	AB	AA	AB	AA	AA	AA	AB	AB	AB	AB	AB	AB	AB	AA	AB	AA	AB	AA	AA	AA	AB	AA	AA	AB	AA	AB	AB	AB	AA	AA	AA	AB	AA	AB	AB	AB	AB
3086254|F|0	A05_1	99.0818	AA	AB	AA	AA	AA	AB	AA	AB	AA	AB	AB	AA	AB	AA	AA	AA	AB	AB	AB	AB	AB	AB	AB	AA	AB	AA	AB	AA	AA	AA	AB	AA	AA	AB	AB	AB	AB	AB	AA	AA	AA	AB	AA	AB	AB	AB	AB
3114654|F|0--19:A>G	A05_1	99.9993	AA	AB	AA	AA	AA	AB	AA	AB	AA	AB	AB	AA	AB	AA	AA	AA	AB	AB	AB	AB	AB	AB	AB	AA	AB	AA	AB	AA	AA	AA	AB	AA	AA	AB	AB	AB	AB	AB	AA	AA	AA	AB	AA	AB	AB	AB	AB
100000831|F|0	A05_1	100.917	AA	AB	AA	AA	AA	AB	AA	AB	AA	AB	AB	AA	AB	AA	AA	AA	AB	AB	AB	AB	AB	AB	AB	AA	AB	AB	AB	AA	AA	AA	AB	AA	AA	AB	AB	AB	AB	AB	AA	AA	AA	AB	AA	AB	AB	AB	AB
3123171|F|0	A05_1	101.834	AA	AB	AA	AA	AA	AB	AA	AB	AA	AB	AB	AA	AB	AA	AA	AA	AB	AB	AB	AB	AB	AB	AB	AA	AB	AB	AB	AA	AA	AA	AB	AA	AA	AB	AB	AB	AB	AB	AA	AA	AA	AB	AA	AB	AB	AB	AB
3127972|F|0	A05_1	106.435	AA	AB	AA	AA	AA	AB	AA	AB	AA	AB	AB	AA	AB	AA	AA	AA	AB	AB	AB	AB	AB	AB	AB	AA	AB	AB	AB	AA	AA	AA	AA	AA	AA	AB	AB	AB	AB	AB	AA	AA	AA	AB	AA	AB	AB	AB	AA
3090792|F|0--65:A>G	A05_1	107.352	AA	AB	AA	AA	AB	AB	AA	AB	AA	AB	AB	AA	AB	AA	AA	AA	AB	AB	AB	AB	AB	AB	AB	AA	AB	AB	AB	AA	AA	AA	AA	AA	AA	AB	AB	AB	AB	AB	AA	AA	AA	AB	AA	AB	AB	AB	AA
3083136|F|0	A05_1	112.879	AA	AB	AA	AA	AB	AB	AA	AB	AB	AB	AB	AA	AB	AA	AA	AA	AB	AB	AB	AB	AB	AB	AB	AA	AB	AB	AB	AA	AA	AA	AA	AB	AA	AB	AB	AB	AB	AB	AA	AA	AA	AB	AA	AB	AB	AB	AA
3103205|F|0	A05_1	115.634	AA	AA	AA	AA	AB	AB	AA	AB	AB	AB	AB	AB	AB	AA	AA	AA	AB	AB	AB	AB	AB	AB	AB	AA	AB	AB	AB	AA	AA	AA	AA	AB	AA	AB	AB	AB	AB	AB	AA	AA	AA	AB	AA	AB	AB	AB	AA
3099565|F|0--14:T>C	A05_1	121.126	AA	AA	AA	AA	AB	AB	AA	AB	AB	AB	AB	AB	AB	AA	AA	AA	AB	AB	AB	AB	AB	AB	AB	AA	AB	AB	AB	AA	AA	AA	AA	AB	AA	AA	AB	AA	AB	AB	AA	AA	AA	AB	AA	AB	AA	AB	AA
3087757|F|0	A05_1	129.424	AA	AA	AA	AA	AB	AB	AA	AB	AB	AB	AB	AB	AB	AA	AA	AA	AB	AB	AB	AB	AB	AB	AB	AB	AB	AB	AB	AB	AA	AA	AB	AB	AB	AA	AB	AA	AB	AB	AA	AA	AA	AB	AA	AB	AA	AB	AB
3095846|F|0	A05_1	130.341	AA	AA	AA	AA	AB	AB	AA	AB	AB	AB	AB	AB	AB	AA	AA	AA	AB	AB	AB	AB	AB	AB	AB	AB	AB	AB	AB	AB	AA	AA	AB	AB	AB	AB	AB	AA	AB	AB	AA	AA	AA	AB	AA	AB	AA	AB	AB
3105387|F|0	A05_1	135.869	AA	AB	AA	AA	AB	AB	AA	AB	AB	AB	AB	AA	AB	AA	AA	AA	AB	AB	AB	AB	AB	AB	AB	AB	AB	AB	AB	AB	AA	AA	AB	AB	AB	AB	AB	AB	AB	AB	AA	AA	AA	AB	AA	AB	AB	AB	AB
3122340|F|0	A05_1	136.786	AA	AB	AA	AA	AB	AB	AA	AB	AB	AB	AB	AA	AB	AA	AA	AA	AB	AB	AB	AB	AB	AB	AB	AB	AB	AB	AB	AB	AA	AA	AB	AB	AB	AB	AB	AB	AB	AB	AA	AA	AA	AB	AA	AB	AB	AB	AB
3166459|F|0--10:T>C	A05_1	137.703	AA	AB	AA	AA	AB	AB	AA	AB	AB	AB	AB	AA	AB	AA	AA	AA	AB	AB	AB	AB	AB	AB	AB	AB	AB	AB	AB	AB	AA	AA	AB	AB	AB	AB	AB	AB	AB	AB	AA	AA	AA	AB	AA	AB	AB	AB	AB
3080211|F|0--28:T>C	A05_1	138.621	AA	AB	AA	AA	AB	AB	AA	AB	AA	AB	AB	AA	AB	AA	AA	AA	AB	AB	AB	AB	AB	AB	AB	AB	AB	AB	AB	AB	AA	AA	AB	AB	AB	AB	AB	AB	AB	AB	AA	AA	AA	AB	AA	AB	AB	AB	AB
3099320|F|0	A05_1	139.528	AA	AB	AA	AA	AB	AB	AA	AB	AA	AB	AB	AA	AB	AA	AA	AA	AB	AB	AB	AB	AB	AB	AB	AB	AB	AB	AB	AB	AA	AA	AB	AB	AB	AB	AB	AB	AB	AB	AA	AA	AA	AB	AA	AB	AB	AB	AB
3154163|F|0	A06_1	0	AB	AA	AB	AB	AA	AB	AA	AB	AB	AA	AA	AA	AA	AA	AB	AB	AA	AB	AA	AA	AA	AB	AA	AA	AA	AA	AA	AA	AA	AB	AA	AA	AA	AB	AA	AB	AA	AA	AB	AA	AA	AB	AA	AB	AB	AB	AB
3120808|F|0	A06_1	0.907713	AB	AA	AB	AB	AA	AB	AA	AB	AB	AA	AA	AA	AA	AA	AB	AB	AA	AB	AA	AA	AA	AB	AA	AA	AA	AA	AA	AA	AA	AB	AA	AA	AA	AB	AA	AB	AA	AA	AA	AA	AA	AB	AA	AB	AB	AB	AB
3131484|F|0	A06_1	1.82525	AB	AA	AB	AB	AA	AB	AA	AB	AB	AA	AA	AA	AA	AA	AB	AB	AA	AB	AA	AA	AA	AB	AA	AA	AA	AA	AA	AA	AA	AB	AA	AA	AA	AB	AA	AB	AB	AA	AA	AA	AA	AB	AA	AB	AB	AB	AB
3082713|F|0	A06_1	2.74278	AB	AA	AB	AB	AA	AB	AA	AA	AB	AA	AA	AA	AA	AA	AB	AB	AA	AB	AA	AA	AA	AB	AA	AA	AA	AA	AA	AA	AA	AB	AA	AA	AA	AB	AA	AB	AB	AA	AA	AA	AA	AB	AA	AB	AB	AB	AB
3084190|F|0	A06_1	3.66032	AB	AA	AB	AB	AA	AB	AA	AA	AB	AA	AA	AA	AA	AA	AB	AB	AA	AB	AA	AA	AA	AB	AA	AA	AA	AA	AA	AA	AA	AB	AA	AA	AA	AB	AA	AB	AB	AA	AA	AA	AA	AB	AA	AB	AB	AB	AB
3104863|F|0	A06_1	4.57776	AB	AA	AB	AB	AA	AB	AA	AA	AB	AA	AA	AA	AA	AA	AB	AB	AA	AB	AA	AA	AA	AB	AA	AA	AA	AA	AA	AA	AA	AB	AA	AA	AA	AB	AA	AB	AB	AA	AA	AA	AA	AB	AA	AB	AB	AB	AB
3151597|F|0	A06_1	6.41364	AB	AA	AB	AB	AA	AB	AA	AA	AB	AA	AA	AA	AA	AA	AB	AB	AA	AB	AA	AA	AA	AB	AA	AA	AA	AA	AA	AA	AB	AB	AA	AA	AA	AB	AA	AB	AB	AA	AA	AA	AA	AB	AA	AB	AB	AB	AB
3152959|F|0	A06_1	7.33108	AB	AA	AB	AB	AA	AB	AA	AA	AB	AA	AA	AA	AA	AA	AB	AB	AA	AB	AA	AA	AA	AB	AA	AA	AA	AA	AA	AA	AB	AB	AA	AA	AA	AB	AA	AB	AB	AA	AA	AA	AA	AB	AA	AB	AB	AB	AB
3157555|F|0	A06_1	8.24862	AB	AA	AB	AB	AA	AB	AA	AA	AB	AA	AA	AA	AA	AA	AB	AB	AA	AB	AA	AA	AA	AB	AA	AA	AA	AA	AA	AA	AB	AB	AA	AA	AA	AB	AB	AB	AB	AA	AA	AA	AA	AB	AA	AB	AB	AB	AB
3090551|F|0	A06_1	9.16616	AB	AA	AB	AB	AA	AB	AA	AA	AB	AA	AA	AA	AA	AA	AB	AB	AA	AB	AA	AA	AA	AB	AA	AA	AA	AA	AA	AA	AB	AB	AA	AA	AA	AB	AB	AB	AB	AA	AA	AA	AA	AB	AA	AB	AB	AB	AB
3085327|F|0	A06_1	10.0837	AB	AA	AB	AB	AA	AB	AA	AA	AB	AA	AA	AA	AA	AA	AB	AB	AA	AB	AA	AA	AA	AB	AA	AA	AA	AA	AA	AA	AB	AB	AA	AA	AA	AB	AB	AB	AB	AA	AA	AA	AA	AB	AA	AB	AB	AB	AB
3131684|F|0	A06_1	11.0012	AB	AA	AB	AB	AA	AB	AA	AA	AB	AA	AA	AA	AA	AA	AB	AB	AA	AB	AA	AA	AA	AB	AA	AA	AA	AA	AA	AA	AB	AB	AA	AA	AA	AB	AB	AB	AB	AA	AA	AA	AA	AB	AA	AB	AB	AB	AB
3084150|F|0--26:C>T	A06_1	11.9188	AB	AA	AB	AB	AA	AB	AA	AA	AB	AA	AA	AA	AA	AA	AB	AB	AA	AB	AA	AA	AA	AB	AA	AA	AA	AA	AA	AA	AB	AB	AA	AA	AA	AB	AB	AB	AB	AA	AA	AA	AA	AB	AA	AB	AB	AB	AB
3103284|F|0	A06_1	12.8363	AB	AA	AB	AB	AA	AB	AA	AA	AB	AA	AA	AA	AA	AA	AB	AB	AA	AB	AA	AA	AA	AB	AA	AA	AA	AA	AA	AA	AB	AB	AA	AA	AA	AB	AB	AB	AB	AA	AA	AA	AA	AA	AA	AB	AB	AB	AB
3095321|F|0	A06_1	13.7538	AB	AA	AB	AB	AA	AB	AA	AA	AB	AA	AA	AA	AA	AA	AB	AB	AA	AB	AA	AA	AA	AB	AA	AA	AA	AA	AA	AA	AB	AB	AA	AA	AA	AB	AB	AB	AB	AA	AA	AA	AA	AA	AA	AB	AB	AB	AB
3075194|F|0	A06_1	14.6714	AB	AA	AB	AB	AA	AB	AA	AA	AB	AA	AA	AA	AA	AA	AB	AB	AA	AB	AA	AA	AA	AB	AA	AA	AA	AA	AA	AA	AB	AB	AA	AA	AA	AA	AB	AB	AB	AA	AA	AA	AA	AA	AA	AB	AB	AB	AB
3187695|F|0	A06_1	15.5889	AB	AA	AB	AA	AA	AB	AA	AA	AB	AA	AA	AA	AA	AA	AB	AB	AA	AB	AA	AA	AA	AB	AA	AA	AA	AA	AA	AA	AB	AB	AA	AA	AA	AA	AB	AB	AB	AA	AA	AA	AA	AA	AA	AB	AB	AB	AB
3159016|F|0--53:G>T	A06_1	16.5063	AB	AA	AB	AA	AA	AB	AA	AA	AB	AA	AA	AA	AA	AA	AB	AB	AA	AB	AA	AA	AA	AB	AA	AA	AA	AA	AA	AA	AB	AB	AA	AA	AA	AA	AB	AB	AB	AA	AA	AA	AA	AA	AA	AB	AB	AB	AB
brPb-841811	A06_1	18.8446	AB	AA	AB	AA	AA	AB	AA	AA	AB	AA	AA	AA	AA	AA	AB	AB	AA	AB	AA	AA	AA	AB	AA	AA	AA	AA	AA	AA	AB	AB	AA	AA	AA	AA	AB	AB	AB	AA	AA	AA	AA	AA	AA	AB	AB	AB	AB
3107494|F|0	A06_1	19.3461	AB	AA	AB	AA	AA	AB	AA	AA	AB	AA	AA	AA	AA	AA	AB	AB	AA	AB	AA	AA	AA	AB	AA	AA	AA	AA	AA	AA	AB	AB	AA	AA	AA	AA	AB	AB	AB	AA	AA	AA	AA	AA	AA	AB	AB	AB	AB
3099981|F|0--28:G>T	A06_1	21.182	AB	AA	AB	AA	AA	AB	AA	AA	AB	AA	AA	AA	AB	AA	AB	AB	AA	AB	AA	AA	AB	AB	AA	AA	AA	AA	AA	AA	AB	AB	AA	AA	AA	AA	AB	AB	AB	AA	AA	AA	AA	AA	AA	AB	AB	AB	AB
3097521|F|0	A06_1	22.0995	AB	AA	AB	AA	AA	AB	AA	AA	AB	AA	AA	AA	AB	AA	AB	AB	AB	AB	AA	AA	AB	AB	AA	AA	AA	AA	AA	AA	AB	AB	AA	AA	AA	AA	AB	AB	AB	AA	AA	AA	AA	AA	AA	AB	AB	AB	AB
3111282|F|0	A06_1	23.017	AB	AA	AB	AA	AA	AB	AA	AA	AB	AA	AA	AA	AB	AA	AB	AB	AB	AB	AA	AA	AB	AB	AA	AA	AA	AA	AA	AA	AB	AB	AA	AA	AA	AA	AB	AB	AB	AA	AA	AA	AA	AA	AA	AB	AB	AB	AB
3143002|F|0	A06_1	23.9345	AB	AA	AB	AA	AA	AB	AA	AA	AB	AA	AA	AA	AB	AA	AB	AB	AB	AB	AA	AA	AB	AB	AA	AA	AA	AA	AA	AA	AB	AB	AA	AA	AA	AA	AB	AB	AB	AA	AA	AA	AA	AA	AA	AB	AB	AB	AB
3080133|F|0	A06_1	24.8521	AB	AA	AB	AA	AA	AB	AA	AA	AB	AA	AA	AA	AB	AA	AB	AB	AB	AB	AA	AB	AB	AB	AA	AA	AA	AA	AA	AA	AB	AB	AA	AA	AA	AA	AB	AB	AB	AA	AA	AA	AA	AA	AA	AB	AB	AB	AB
3139526|F|0	A06_1	25.7696	AB	AA	AB	AA	AA	AB	AA	AA	AB	AA	AA	AA	AB	AA	AB	AB	AB	AB	AA	AB	AB	AB	AA	AA	AA	AA	AB	AA	AB	AB	AA	AA	AA	AA	AB	AB	AB	AA	AA	AA	AA	AA	AA	AB	AB	AB	AB
3131873|F|0	A06_1	26.6871	AB	AA	AB	AA	AA	AB	AA	AA	AB	AA	AA	AA	AB	AA	AB	AB	AB	AB	AA	AB	AB	AB	AA	AA	AA	AA	AB	AA	AB	AB	AA	AA	AA	AA	AB	AB	AB	AA	AA	AA	AA	AA	AA	AB	AB	AB	AB
3086252|F|0	A06_1	27.6047	AB	AA	AB	AA	AA	AB	AA	AA	AB	AA	AA	AA	AB	AA	AB	AB	AB	AB	AA	AB	AB	AB	AA	AA	AA	AA	AB	AA	AB	AB	AA	AA	AA	AA	AB	AB	AB	AA	AA	AA	AA	AA	AA	AB	AB	AB	AB
3118902|F|0	A06_1	28.5222	AB	AA	AB	AA	AA	AB	AA	AA	AB	AA	AA	AA	AB	AA	AB	AB	AB	AB	AA	AB	AB	AB	AA	AA	AA	AA	AB	AA	AB	AB	AA	AA	AA	AA	AB	AB	AB	AA	AA	AA	AA	AA	AA	AB	AB	AB	AB
3119155|F|0	A06_1	29.4397	AB	AA	AB	AA	AA	AB	AA	AA	AB	AA	AA	AA	AB	AA	AB	AB	AB	AB	AA	AB	AB	AB	AA	AA	AA	AA	AB	AA	AB	AB	AA	AB	AA	AA	AB	AB	AB	AA	AA	AA	AA	AA	AA	AB	AB	AB	AB
3078056|F|0	A06_1	30.3573	AB	AA	AB	AA	AA	AB	AA	AA	AB	AA	AA	AA	AB	AA	AB	AB	AB	AB	AA	AB	AB	AB	AA	AA	AA	AA	AB	AA	AB	AB	AA	AB	AA	AA	AB	AB	AB	AA	AA	AA	AA	AA	AA	AB	AB	AB	AB
3152047|F|0--23:A>C	A06_1	31.2748	AB	AA	AB	AA	AA	AB	AA	AA	AB	AA	AA	AA	AB	AA	AB	AB	AB	AB	AA	AB	AB	AB	AB	AA	AA	AA	AB	AA	AB	AB	AA	AB	AA	AA	AB	AB	AB	AA	AA	AA	AA	AA	AA	AB	AB	AB	AB
3087670|F|0	A06_1	32.193	AB	AA	AB	AA	AA	AB	AA	AA	AB	AA	AA	AA	AB	AA	AB	AB	AB	AB	AA	AB	AB	AB	AB	AA	AA	AA	AB	AA	AB	AB	AA	AB	AB	AA	AB	AB	AB	AA	AA	AA	AA	AA	AA	AB	AB	AB	AB
3111712|F|0	A06_1	32.193	AB	AA	AB	AA	AA	AB	AA	AA	AB	AA	AA	AA	AB	AA	AB	AB	AB	AB	AA	AB	AB	AB	AB	AA	AA	AA	AB	AA	AB	AB	AA	AB	AB	AA	AB	AB	AB	AA	AA	AA	AA	AA	AA	AB	AB	AB	AB
100001404|F|0	A06_1	39.5872	AB	AA	AB	AA	AB	AB	AA	AA	AB	AB	AA	AA	AB	AA	AB	AB	AB	AB	AA	AB	AB	AB	AB	AA	AA	AB	AB	AA	AB	AB	AA	AB	AA	AA	AB	AB	AB	AA	AA	AB	AA	AA	AB	AB	AB	AB	AB
3210722|F|0	A06_1	39.5872	AB	AA	AB	AA	AB	AB	AA	AA	AB	AB	AA	AA	AB	AA	AB	AB	AB	AB	AA	AB	AB	AB	AA	AA	AA	AB	AB	AA	AB	AB	AA	AB	AA	AA	AB	AB	AB	AA	AA	AB	AA	AA	AB	AB	AB	AB	AB
3078125|F|0	A06_1	40.5054	AB	AA	AB	AA	AB	AB	AA	AA	AB	AB	AA	AA	AB	AA	AB	AB	AB	AB	AA	AB	AB	AB	AB	AA	AA	AB	AB	AA	AB	AB	AA	AB	AB	AA	AB	AB	AB	AA	AA	AB	AA	AA	AB	AB	AB	AB	AB
3167769|F|0--6:G>T	A06_1	41.4216	AB	AA	AB	AA	AB	AB	AA	AA	AB	AB	AA	AA	AB	AA	AB	AB	AB	AB	AA	AB	AB	AB	AB	AA	AA	AB	AB	AA	AB	AB	AA	AB	AB	AA	AB	AB	AB	AA	AA	AB	AA	AA	AB	AB	AB	AB	AB
3160128|F|0	A06_1	54.5629	AA	AA	AB	AA	AA	AB	AA	AA	AB	AA	AA	AA	AB	AA	AB	AB	AB	AB	AA	AB	AB	AB	AB	AA	AA	AA	AB	AA	AB	AB	AA	AB	AB	AA	AB	AA	AB	AA	AA	AA	AA	AA	AB	AB	AB	AB	AA
3143471|F|0--24:A>G	A06_1	55.479	AA	AA	AB	AA	AA	AB	AA	AA	AB	AA	AA	AA	AB	AA	AB	AB	AB	AB	AA	AB	AB	AB	AB	AA	AA	AA	AB	AA	AB	AB	AA	AB	AB	AA	AB	AA	AB	AA	AA	AA	AA	AA	AB	AB	AB	AB	AA
3106782|F|0	A06_1	56.4832	AA	AA	AB	AA	AA	AB	AA	AA	AB	AA	AA	AA	AB	AA	AB	AB	AB	AB	AA	AB	AB	AB	AB	AA	AA	AA	AB	AA	AB	AB	AA	AB	AB	AA	AB	AA	AB	AA	AA	AA	AA	AA	AB	AB	AB	AB	AA
3105407|F|0	A06_1	63.6083	AA	AA	AB	AA	AA	AB	AA	AA	AA	AA	AA	AA	AB	AA	AB	AB	AB	AB	AA	AB	AB	AB	AB	AA	AB	AA	AB	AA	AB	AB	AA	AB	AB	AA	AB	AA	AB	AA	AA	AA	AA	AA	AB	AB	AB	AB	AA
3105976|F|0--65:A>G	A06_1	65.6202	AA	AA	AB	AA	AA	AB	AB	AA	AA	AA	AA	AA	AB	AA	AB	AB	AB	AB	AA	AB	AB	AB	AB	AA	AB	AA	AB	AA	AB	AB	AA	AB	AB	AA	AB	AA	AB	AA	AA	AA	AA	AA	AB	AB	AB	AB	AA
3100877|F|0	A06_1	67.4559	AA	AA	AB	AA	AA	AB	AB	AA	AA	AA	AA	AA	AB	AA	AB	AB	AB	AB	AA	AB	AB	AB	AB	AA	AB	AA	AB	AA	AB	AB	AA	AB	AB	AA	AB	AA	AB	AA	AA	AA	AA	AA	AB	AB	AB	AB	AA
3098957|F|0--24:C>T	A06_1	68.3734	AA	AA	AB	AA	AA	AB	AB	AA	AA	AA	AA	AA	AB	AA	AB	AB	AB	AB	AA	AB	AB	AB	AB	AA	AB	AA	AB	AA	AB	AB	AA	AB	AB	AA	AB	AA	AB	AA	AA	AA	AA	AA	AB	AB	AB	AB	AA
3133658|F|0	A06_1	69.2909	AA	AA	AB	AA	AA	AB	AB	AA	AA	AA	AA	AA	AB	AA	AB	AB	AB	AB	AA	AB	AB	AB	AB	AA	AB	AA	AB	AA	AB	AB	AA	AB	AB	AA	AB	AA	AB	AA	AA	AA	AA	AA	AB	AB	AB	AB	AA
3117181|F|0	A06_1	70.2084	AA	AA	AB	AA	AA	AA	AB	AA	AA	AA	AA	AA	AB	AA	AB	AB	AB	AB	AA	AB	AB	AB	AB	AA	AB	AA	AB	AA	AB	AB	AA	AB	AB	AA	AB	AA	AB	AA	AA	AA	AA	AA	AB	AB	AB	AB	AA
3113486|F|0--30:G>A	A06_1	71.126	AA	AA	AB	AA	AA	AA	AB	AA	AA	AA	AA	AA	AB	AA	AB	AB	AB	AB	AA	AB	AB	AB	AB	AA	AB	AA	AB	AA	AB	AB	AA	AB	AB	AA	AB	AA	AB	AA	AA	AA	AA	AA	AB	AB	AB	AB	AA
3102158|F|0	A06_1	72.0434	AA	AA	AB	AA	AA	AA	AB	AA	AA	AA	AA	AA	AB	AA	AB	AB	AB	AB	AA	AB	AB	AB	AB	AA	AB	AA	AB	AA	AB	AB	AA	AB	AB	AA	AB	AA	AB	AA	AA	AA	AA	AA	AB	AB	AB	AB	AA
3140831|F|0--51:A>G	A06_1	73.8793	AA	AA	AB	AA	AA	AA	AB	AA	AA	AA	AA	AA	AB	AA	AB	AA	AB	AB	AA	AB	AB	AB	AB	AA	AB	AA	AB	AA	AB	AB	AA	AB	AB	AA	AB	AA	AB	AA	AA	AA	AA	AA	AB	AB	AB	AB	AA
3092366|F|0	A06_1	74.7967	AA	AA	AB	AA	AA	AA	AB	AA	AA	AA	AA	AA	AB	AA	AB	AA	AB	AB	AA	AB	AB	AB	AB	AA	AB	AA	AB	AA	AB	AB	AA	AB	AB	AA	AB	AA	AB	AA	AA	AA	AA	AA	AB	AB	AB	AB	AA
3114106|F|0	A06_1	75.7141	AA	AA	AB	AA	AA	AA	AB	AA	AA	AA	AA	AA	AB	AA	AB	AA	AB	AB	AA	AB	AB	AB	AB	AA	AB	AA	AB	AA	AB	AB	AA	AB	AB	AA	AB	AA	AB	AA	AA	AA	AA	AA	AB	AB	AB	AB	AA
3122118|F|0--19:T>C	A06_1	78.4694	AA	AA	AB	AA	AA	AA	AB	AA	AA	AA	AB	AA	AB	AA	AB	AA	AB	AB	AA	AB	AB	AB	AB	AA	AB	AA	AB	AA	AB	AB	AA	AB	AB	AA	AB	AA	AB	AA	AA	AA	AA	AA	AB	AB	AB	AB	AA
3111517|F|0	A06_1	81.2247	AA	AA	AB	AA	AA	AA	AB	AA	AA	AA	AB	AA	AB	AA	AB	AA	AB	AB	AA	AB	AB	AB	AB	AA	AB	AA	AB	AA	AB	AB	AA	AB	AB	AA	AB	AA	AB	AA	AA	AA	AA	AA	AB	AB	AB	AB	AA
3116674|F|0--37:T>C	A06_1	82.142	AA	AA	AB	AA	AA	AA	AB	AA	AA	AA	AB	AA	AB	AA	AB	AA	AB	AB	AA	AB	AB	AB	AB	AA	AB	AA	AB	AA	AB	AB	AA	AB	AB	AA	AB	AA	AB	AA	AA	AA	AA	AA	AB	AB	AB	AB	AA
3133530|F|0	A06_1	83.0593	AA	AA	AB	AA	AA	AA	AB	AA	AA	AA	AB	AA	AB	AA	AB	AA	AB	AB	AA	AB	AB	AB	AA	AA	AB	AA	AB	AA	AB	AB	AA	AB	AB	AA	AB	AA	AB	AA	AA	AA	AA	AA	AB	AB	AB	AB	AA
3153602|F|0--11:C>G	A06_1	85.8148	AA	AA	AB	AA	AA	AA	AB	AA	AA	AA	AA	AA	AB	AA	AB	AA	AB	AB	AA	AA	AB	AB	AA	AA	AB	AA	AB	AA	AB	AB	AA	AB	AB	AA	AB	AA	AB	AB	AA	AA	AA	AA	AB	AB	AB	AB	AA
3196397|F|0--42:C>T	A06_1	86.7322	AA	AA	AB	AA	AA	AA	AB	AA	AA	AA	AA	AA	AB	AA	AB	AA	AB	AB	AA	AA	AB	AB	AA	AA	AB	AA	AB	AA	AB	AB	AA	AB	AB	AA	AB	AA	AB	AB	AA	AA	AA	AA	AB	AB	AB	AB	AB
3128497|F|0	A06_1	87.6497	AA	AA	AB	AA	AA	AA	AB	AA	AA	AA	AA	AA	AB	AA	AB	AA	AB	AB	AA	AA	AB	AB	AA	AA	AB	AA	AB	AA	AB	AB	AA	AB	AB	AA	AB	AA	AB	AB	AA	AA	AA	AA	AB	AB	AB	AB	AB
3127557|F|0	A06_1	88.5672	AA	AA	AB	AA	AB	AA	AB	AA	AA	AA	AA	AA	AB	AA	AB	AA	AB	AB	AA	AA	AB	AB	AA	AA	AB	AA	AB	AA	AB	AB	AA	AB	AB	AA	AB	AA	AB	AB	AA	AA	AA	AA	AB	AB	AB	AB	AB
3092891|F|0	A06_1	89.4847	AA	AA	AB	AA	AB	AA	AB	AA	AA	AA	AA	AA	AB	AA	AB	AA	AB	AB	AA	AA	AB	AB	AA	AA	AB	AA	AB	AA	AB	AB	AA	AB	AB	AA	AB	AA	AB	AB	AA	AB	AA	AA	AB	AB	AB	AB	AB
3077522|F|0	A06_1	91.3206	AA	AA	AB	AA	AB	AA	AB	AA	AA	AA	AA	AA	AB	AA	AB	AA	AB	AB	AA	AA	AB	AB	AA	AA	AB	AB	AB	AA	AB	AB	AA	AB	AB	AB	AB	AA	AB	AB	AA	AB	AA	AA	AB	AB	AB	AB	AB
3093397|F|0--41:A>G	A06_1	92.2379	AA	AA	AB	AA	AB	AA	AB	AA	AA	AA	AA	AA	AB	AA	AB	AA	AB	AB	AA	AA	AB	AB	AA	AA	AB	AB	AB	AA	AB	AB	AA	AB	AB	AB	AB	AA	AB	AB	AA	AB	AA	AB	AB	AB	AB	AB	AB
3116698|F|0	A06_1	94.0738	AA	AA	AB	AA	AB	AA	AB	AA	AA	AA	AA	AA	AB	AA	AB	AA	AB	AB	AA	AA	AB	AB	AA	AB	AB	AB	AB	AA	AB	AB	AA	AB	AB	AB	AB	AA	AB	AB	AA	AB	AA	AB	AB	AB	AB	AB	AB
3136013|F|0	A06_1	94.9909	AA	AA	AB	AA	AB	AA	AB	AA	AA	AA	AA	AA	AB	AA	AB	AA	AB	AB	AA	AA	AB	AB	AA	AB	AB	AB	AB	AA	AB	AB	AA	AB	AB	AB	AB	AA	AB	AB	AA	AB	AA	AB	AB	AA	AB	AB	AB
3102409|F|0	A06_1	98.6677	AA	AA	AB	AA	AB	AA	AB	AA	AA	AA	AA	AA	AB	AB	AB	AA	AB	AB	AA	AA	AB	AB	AA	AB	AB	AB	AB	AA	AB	AB	AA	AB	AB	AB	AA	AA	AB	AB	AA	AB	AA	AB	AB	AA	AB	AB	AB
3114624|F|0	A06_1	101.423	AA	AA	AB	AB	AB	AA	AB	AA	AA	AA	AA	AA	AB	AB	AB	AA	AB	AB	AA	AA	AB	AB	AA	AB	AB	AB	AB	AA	AB	AB	AA	AB	AB	AB	AA	AA	AB	AB	AA	AB	AA	AB	AB	AA	AB	AB	AB
3103472|F|0--28:G>C	A06_1	102.34	AA	AA	AB	AB	AB	AA	AB	AA	AA	AA	AA	AA	AB	AB	AB	AA	AB	AB	AA	AA	AB	AB	AA	AB	AB	AB	AB	AA	AB	AB	AA	AB	AB	AB	AA	AA	AB	AB	AA	AB	AA	AB	AB	AA	AB	AB	AB
3115683|F|0	A06_1	109.734	AA	AA	AB	AB	AB	AA	AB	AB	AA	AB	AA	AA	AB	AB	AB	AA	AB	AB	AA	AA	AB	AB	AA	AB	AB	AB	AB	AA	AB	AB	AA	AB	AB	AB	AA	AA	AB	AB	AA	AB	AA	AB	AA	AA	AB	AB	AB
3221610|F|0	A06_1	112.488	AA	AA	AB	AB	AB	AA	AB	AB	AA	AB	AA	AA	AB	AB	AB	AA	AB	AB	AA	AA	AB	AB	AA	AB	AB	AB	AB	AA	AB	AB	AA	AB	AA	AB	AA	AA	AB	AB	AA	AB	AA	AB	AA	AA	AB	AB	AB
3116314|F|0	A06_1	114.324	AA	AA	AB	AB	AB	AA	AB	AB	AA	AB	AA	AA	AB	AB	AB	AA	AB	AB	AA	AA	AB	AB	AA	AB	AB	AB	AB	AA	AB	AB	AA	AB	AA	AB	AA	AA	AB	AB	AA	AB	AA	AB	AA	AA	AB	AB	AB
3165428|F|0--6:G>C	A06_1	115.241	AA	AA	AB	AB	AB	AA	AB	AB	AA	AB	AA	AA	AB	AB	AB	AA	AB	AB	AA	AA	AB	AB	AA	AB	AB	AB	AB	AA	AB	AB	AA	AB	AA	AB	AA	AA	AB	AB	AA	AB	AA	AB	AA	AA	AB	AB	AB
3166196|F|0	A06_1	116.159	AA	AA	AB	AB	AB	AA	AB	AB	AA	AB	AA	AA	AB	AB	AB	AA	AB	AB	AA	AA	AB	AB	AA	AB	AB	AB	AB	AA	AB	AB	AA	AB	AA	AB	AA	AA	AB	AB	AA	AB	AA	AB	AA	AA	AB	AB	AB
3136265|F|0	A06_1	117.076	AA	AB	AB	AB	AB	AA	AB	AB	AA	AB	AA	AA	AB	AB	AB	AA	AB	AB	AA	AA	AB	AB	AA	AB	AB	AB	AB	AA	AB	AB	AA	AB	AA	AB	AA	AA	AB	AB	AA	AB	AA	AB	AA	AA	AB	AB	AB
3117392|F|0--17:T>G	A06_1	118.912	AA	AB	AB	AB	AB	AA	AB	AB	AA	AB	AA	AA	AB	AB	AB	AA	AB	AB	AA	AA	AB	AB	AA	AB	AB	AB	AB	AB	AB	AB	AB	AB	AA	AB	AA	AA	AB	AB	AA	AB	AA	AB	AA	AA	AB	AB	AB
3092208|F|0	A06_1	119.83	AA	AB	AB	AB	AB	AA	AB	AB	AA	AB	AA	AA	AB	AB	AB	AA	AB	AB	AA	AA	AB	AB	AA	AB	AB	AB	AB	AB	AB	AB	AB	AB	AA	AB	AA	AA	AB	AB	AA	AB	AA	AB	AA	AA	AB	AB	AB
3097499|F|0	A06_1	121.665	AA	AB	AB	AB	AB	AA	AB	AB	AA	AB	AB	AA	AB	AB	AB	AA	AB	AB	AA	AA	AB	AB	AA	AB	AB	AB	AB	AB	AB	AB	AB	AB	AA	AB	AA	AA	AB	AB	AA	AB	AA	AB	AA	AA	AB	AB	AB
3172106|F|0	A06_1	125.057	AA	AB	AB	AB	AB	AA	AB	AB	AA	AB	AB	AA	AB	AB	AB	AA	AB	AA	AA	AA	AA	AB	AA	AB	AB	AB	AB	AB	AB	AB	AB	AB	AA	AB	AA	AA	AB	AB	AA	AB	AA	AB	AA	AA	AB	AB	AB
3109200|F|0--33:A>G	A06_1	125.69	AA	AB	AB	AB	AB	AA	AB	AB	AA	AB	AB	AA	AB	AB	AB	AA	AB	AA	AA	AA	AA	AB	AA	AB	AB	AB	AB	AB	AB	AB	AB	AB	AA	AB	AA	AA	AB	AB	AA	AB	AA	AB	AA	AA	AB	AB	AB
3111687|F|0	A06_1	131.218	AA	AB	AB	AB	AB	AA	AB	AB	AA	AB	AB	AA	AB	AB	AB	AA	AB	AB	AA	AA	AB	AB	AA	AB	AB	AB	AB	AB	AB	AB	AB	AB	AA	AB	AA	AA	AB	AB	AA	AB	AA	AB	AB	AA	AB	AB	AB
3097627|F|0	A06_1	133.044	AA	AB	AB	AB	AB	AA	AB	AB	AA	AB	AA	AA	AB	AB	AB	AA	AB	AB	AA	AA	AB	AB	AA	AB	AB	AB	AB	AB	AB	AB	AB	AB	AA	AB	AA	AA	AB	AB	AA	AB	AA	AB	AB	AA	AB	AB	AB
3125041|F|0	A06_2	5	AA	AA	AB	AB	AB	AA	AB	AA	AA	AA	AA	AA	AB	AB	AB	AA	AB	AB	AB	AA	AB	AB	AB	AB	AB	AB	AB	AB	AB	AB	AB	AB	AB	AB	AB	AB	AB	AB	AA	AB	AA	AB	AB	AB	AB	AB	AB
3109908|F|0--13:G>A	A06_2	5.90771	AA	AA	AB	AB	AB	AA	AB	AA	AA	AA	AA	AA	AB	AB	AB	AA	AB	AB	AB	AA	AB	AB	AB	AB	AB	AB	AB	AB	AB	AB	AB	AB	AB	AB	AB	AB	AB	AB	AA	AB	AA	AA	AB	AB	AB	AB	AB
3124543|F|0	A06_2	6.82487	AA	AA	AB	AB	AB	AA	AB	AA	AA	AA	AA	AA	AB	AB	AB	AA	AB	AB	AB	AA	AB	AB	AB	AB	AB	AB	AB	AB	AB	AB	AB	AB	AB	AA	AB	AB	AB	AB	AA	AB	AA	AA	AB	AB	AB	AB	AB
3129629|F|0	A06_2	11.3764	AA	AA	AB	AB	AA	AA	AB	AA	AA	AA	AB	AA	AB	AB	AB	AA	AB	AB	AB	AB	AB	AB	AB	AB	AB	AA	AB	AB	AB	AB	AB	AB	AB	AA	AB	AB	AB	AB	AA	AA	AA	AA	AB	AB	AB	AB	AB
3110737|F|0--55:A>C	A06_2	15.0041	AA	AA	AB	AB	AA	AA	AB	AA	AA	AA	AA	AA	AB	AB	AB	AA	AB	AB	AB	AB	AB	AB	AB	AB	AB	AA	AB	AB	AB	AB	AB	AB	AB	AA	AB	AB	AB	AB	AA	AA	AA	AA	AB	AB	AB	AB	AB
3129135|F|0	A06_2	15.9211	AA	AA	AB	AB	AA	AA	AB	AA	AA	AA	AA	AA	AB	AB	AB	AA	AB	AB	AB	AB	AB	AB	AB	AB	AB	AA	AB	AB	AB	AB	AB	AB	AB	AA	AB	AB	AB	AB	AA	AA	AA	AA	AB	AB	AB	AB	AB
3104274|F|0	A06_2	18.6766	AA	AA	AB	AB	AA	AA	AB	AA	AA	AA	AA	AA	AB	AB	AB	AB	AB	AB	AB	AB	AB	AB	AB	AB	AB	AA	AB	AB	AB	AB	AB	AB	AB	AA	AB	AB	AB	AB	AA	AA	AA	AA	AB	AB	AB	AB	AB
3101543|F|0--42:G>A	A06_2	19.5922	AA	AA	AB	AB	AA	AA	AB	AA	AA	AA	AA	AA	AB	AB	AB	AB	AB	AB	AB	AB	AB	AB	AB	AB	AB	AA	AB	AB	AB	AB	AB	AB	AB	AA	AB	AB	AB	AB	AA	AA	AA	AA	AB	AB	AB	AB	AB
3112689|F|0	A06_2	35.8806	AB	AA	AB	AB	AA	AB	AA	AA	AB	AA	AA	AA	-	AB	AA	AB	AB	AB	AB	AB	AB	AB	AB	AB	AB	AA	AB	AB	AB	AB	AB	AB	AB	AA	AB	AB	AB	AB	AA	AA	AA	AA	AA	AB	AB	AB	AB
3079412|F|0	A07_1	0	AA	AB	AB	AA	AA	AA	AA	AA	AB	AB	AA	AA	AA	AB	AB	AA	AA	AA	AB	AA	AA	AA	AA	AA	AB	AA	AA	AB	AB	AB	AB	AA	AB	AB	AA	AA	AA	AA	AA	AA	AB	AB	AA	AB	AB	AA	AA
3110084|F|0	A07_1	1.36673	AA	AB	AB	AA	AA	AA	AA	AA	AB	AB	AA	AA	AA	AB	AB	AA	AA	AA	AB	AA	AA	AA	-	AA	AB	AA	AA	AB	AB	AB	AB	AA	AB	AB	AA	AA	AA	AA	AA	AA	AB	AB	AA	AB	AB	AA	AA
3120094|F|0	A07_1	2.74321	AA	AB	AB	AA	AA	AA	AA	AA	AB	AB	AA	AA	AA	AB	AB	AA	AA	AA	AB	AA	AA	AA	AB	AA	AB	AA	AA	AB	AB	AB	AB	AA	AB	AB	AA	AA	AA	AA	AA	AA	AB	AB	AA	AB	AB	AA	AA
3090871|F|0	A07_1	4.57905	AB	AB	AB	AA	AA	AA	AA	AA	AB	AB	AA	AA	AB	AB	AB	AA	AA	AA	AB	AA	AA	AA	AB	AA	AB	AA	AA	AB	AB	AB	AB	AA	AB	AB	AA	AA	AA	AA	AA	AA	AB	AB	AA	AB	AB	AA	AA
3080221|F|0	A07_1	5.49639	AB	AB	AB	AA	AA	AA	AA	AA	AB	AB	AA	AA	AB	AB	AB	AA	AA	AA	AB	AA	AA	AA	AB	AA	AB	AA	AA	AB	AB	AB	AB	AA	AB	AB	AA	AA	AA	AA	AA	AA	AB	AB	AA	AB	AB	AA	AA
3150702|F|0	A07_1	7.42562	AB	AB	AB	AA	AA	AA	AA	AB	AB	AB	AA	AA	AB	AB	AB	AA	AA	AA	AB	AA	AA	AA	AB	AA	AB	AA	-	AB	AB	AB	AB	AA	AB	AB	AA	AA	AA	AA	AA	AA	AB	AB	AA	AB	AB	AA	AA
3160138|F|0	A07_1	22.4491	AB	AB	AB	AA	AA	AA	AA	AB	AB	AB	AA	AA	AB	AB	AB	AA	AA	AA	AB	AA	AB	AA	AB	AB	AB	AB	AB	AB	AB	AB	AB	AA	AB	AB	AA	AA	AA	AA	AA	AB	AB	AB	AB	AB	AB	AA	AB
3104589|F|0	A07_1	25.203	AB	AB	AB	AA	AA	AA	AA	AB	AB	AB	AA	AA	AB	AB	AB	AA	AA	AA	AB	AA	AB	AA	AB	AB	AB	AB	AB	AB	AB	AB	AB	AA	AB	AB	AA	AB	AA	AA	AA	AB	AB	AB	AB	AB	AB	AA	AB
3120390|F|0	A07_1	26.1202	AB	AB	AB	AA	AA	AA	AA	AB	AB	AB	AA	AA	AB	AB	AB	AA	AA	AA	AB	AA	AB	AA	AB	AB	AB	AB	AB	AB	AB	AB	AB	AA	AB	AB	AA	AB	AA	AA	AA	AB	AB	AB	AB	AB	AB	AA	AB
3086941|F|0	A07_1	27.9546	AB	AB	AB	AA	AA	AA	AA	AB	AB	AB	AA	AA	AB	AA	AB	AB	AA	AA	AB	AA	AB	AA	AB	AB	AB	AB	AB	AB	AB	AB	AB	AA	AB	AB	AA	AB	AA	AA	AA	AB	AB	AB	AB	AB	AB	AA	AB
3129961|F|0	A07_1	42.0611	AB	AB	AB	AA	AA	AA	AA	AB	AA	AB	AA	AA	AB	AA	AB	AB	AA	AA	AB	AA	AA	AA	AB	AA	AB	AA	AA	AB	AB	AB	AB	AA	AB	AB	AA	AB	AA	AA	AA	AB	AB	AB	AB	AB	AB	AA	AB
3171397|F|0	A07_1	44.7954	AB	AB	AB	AA	AA	AA	AA	AB	AA	AB	AA	AA	AB	AA	AB	AB	AA	AA	AB	AA	AA	AA	AB	AA	AB	AA	AA	AB	AB	AB	AB	AA	AB	AB	AA	AB	AA	AA	AA	AB	AB	AB	AB	AB	AB	AA	AB
3097764|F|0	A07_1	45.7128	AB	AB	AB	AA	AA	AA	AA	AB	AA	AA	AA	AA	AB	AA	AB	AB	AA	AA	AB	AA	AA	AA	AB	AA	AB	AA	AA	AB	AB	AB	AB	AA	AB	AB	AA	AB	AA	AA	AA	AB	AB	AB	AB	AB	AB	AA	AB
3106813|F|0	A07_1	47.5489	AB	AB	AB	AA	AA	AA	AA	AB	AA	AA	AA	AA	AB	AA	AB	AB	AA	AA	AB	AA	AA	AA	AB	AA	AB	AA	AA	AB	AB	AB	AB	AA	AB	AB	AA	AB	AA	AA	AA	AB	AB	AB	AB	AB	AB	AA	AB
3099457|F|0	A07_1	48.4662	AB	AB	AB	AA	AA	AA	AA	AB	AA	AA	AA	AA	AB	AA	AB	AB	AA	AA	AB	AA	AA	AA	AB	AA	AB	AA	AA	AB	AB	AB	AA	AA	AB	AB	AA	AB	AA	AA	AA	AB	AB	AB	AB	AB	AB	AA	AB
3149575|F|0	A07_1	50.302	AB	AB	AB	AA	AA	AA	AA	AB	AA	AA	AA	AA	AB	AA	AB	AB	AA	AA	AB	AA	AA	AA	AB	AA	AB	AA	AA	AB	AB	AB	AA	AA	AB	AA	AA	AB	AA	AA	AA	AB	AB	AB	AB	AB	AB	AA	AB
3122173|F|0	A07_1	52.137	AB	AB	AB	AA	AA	AA	AA	AB	AA	AA	AA	AA	AB	AA	AB	AB	AA	AA	AB	AA	AA	AA	AB	AA	AB	AA	AA	AB	AB	AB	AA	AA	AB	AA	AA	AB	AA	AA	AA	AB	AB	AB	AB	AB	AB	AA	AB
3121457|F|0	A07_1	60.3559	AB	AB	AB	AA	AA	AA	AA	AB	AA	AA	AA	AA	AB	AA	AB	AB	AA	AA	AA	AA	AA	AA	AB	AA	AA	AA	AA	AB	AA	AB	AA	AA	AB	AA	AB	AB	AA	AA	AA	AB	AB	AB	AB	AB	AA	AA	AB
3118775|F|0	A07_1	61.1614	AB	AB	AB	AA	AA	AA	AA	AB	AA	AA	AA	AA	AB	AA	AB	AB	AA	AA	AA	AA	AA	AA	AB	AA	AA	AA	AA	AB	AA	AB	AA	AA	AB	AA	AB	AB	AA	AA	AA	AB	AB	AB	AB	AB	AA	AA	AB
3135228|F|0	A07_1	64.5126	AB	AB	AB	AA	AA	AA	AA	AB	AA	AA	AA	AA	AB	AA	AB	AB	AA	AA	AA	AA	AA	AA	AB	AA	AA	AA	-	AB	AA	AB	AA	AA	AB	AA	AB	AB	AA	AA	AA	AB	AB	AB	AB	AB	AA	AA	AB
3088603|F|0	A07_1	71.3005	AB	AB	AB	AA	AA	AA	AA	AB	AA	AB	AA	AA	AB	AA	AB	AB	AA	AA	AA	AA	AB	AA	AB	AA	AA	AB	AB	AB	AA	AB	AA	AA	AB	AA	AB	AB	AA	AA	AA	AB	AB	AB	AB	AB	AA	AA	AB
3084064|F|0	A07_1	72.2174	AB	AB	AB	AA	AA	AA	AA	AB	AA	AB	AA	AA	AB	AA	AB	AB	AA	AA	AA	AA	AB	AA	AB	AA	AA	AB	AB	AB	AA	AB	AA	AA	AB	AA	AB	AB	AA	AA	AA	AB	AB	AB	AB	AB	AA	AA	AB
3093236|F|0	A07_1	73.1348	AB	AB	AB	AA	AA	AA	AA	AB	AA	AB	AA	AA	AB	AA	AB	AB	AA	AA	AB	AA	AB	AA	AB	AA	AA	AB	AB	AB	AA	AB	AA	AA	AB	AA	AB	AB	AA	AA	AA	AB	AB	AB	AB	AB	AA	AA	AB
3105025|F|0	A07_1	75.5813	AB	AB	AB	AA	AA	AA	AA	AB	AA	AB	AA	AA	AB	AA	AB	AB	AA	AA	AB	AA	AB	AA	AB	AA	AA	AB	AB	AB	AA	AB	AA	AA	AB	AA	AB	AB	AA	AA	AA	AB	AB	AB	AB	AB	AA	AA	AB
brPb-660868	A07_1	77.5236	AB	AB	AB	AA	AA	AA	AA	AB	AA	AB	AA	AA	AB	AA	AB	AB	AA	AA	AB	AA	AB	AA	AB	AA	AA	AB	AB	AB	AA	AB	AA	AA	AB	AA	AB	AB	AA	AA	AA	AB	AB	AB	AB	AB	AA	AA	AB
3167548|F|0	A07_1	77.8491	AB	AB	AB	AA	AA	AA	AA	AB	AA	AB	AA	AA	AB	AA	AB	AB	AA	AA	AB	AA	AB	AA	AB	AA	AA	AB	AB	AB	AA	AB	AA	AA	AB	AA	AB	AB	AA	AA	AA	AB	AB	AB	AB	AB	AA	AA	AB
3171132|F|0	A07_1	88.0776	AB	AB	AB	AB	AB	AA	AA	AB	AA	AB	AA	AA	AB	AB	AB	AB	AA	AA	AB	AA	AB	AA	AB	AA	AA	AB	AB	AB	AA	AB	AA	AA	AB	AA	AB	AB	AA	-	AA	AB	AB	AB	AB	AB	AA	AA	AB
Ra2A05b	A07_1	97.455	AB	AA	AB	AB	AB	AA	AA	AB	AA	AB	AA	AA	AB	AB	AB	AB	AA	AB	AB	AA	AB	AA	AB	AA	AA	AB	AB	AB	AA	AB	AA	AB	AB	AA	AB	AB	AB	AB	AA	AB	AB	AB	AB	AB	AA	AA	AB
3106883|F|0	A07_1	129.46	AB	AB	AB	AB	AA	AA	AA	AB	AA	AB	AA	AA	AA	AB	AB	AB	AB	AA	AB	AB	AA	AA	AB	AB	AB	AA	AA	AB	AA	AB	AB	AB	AB	AA	AA	AB	AB	AB	AA	AB	AB	AB	AB	AA	AA	AA	AB
3079664|F|0	A07_1	129.46	AB	AB	AB	AB	AA	AA	AA	AB	AA	AA	AA	AA	AA	AB	AB	AB	AB	AA	AB	AB	AA	AA	AB	AB	AB	AA	AA	AB	AA	AB	AB	AB	AB	AA	AA	AB	AB	AB	AA	AB	AB	AB	AB	AA	AA	AA	AB
3086985|F|0	A07_1	130.381	AB	AB	AB	AB	AA	AA	AA	AB	AA	AB	AA	AA	AA	AB	AB	AB	AB	AA	AB	AB	AA	AA	AB	AB	AB	AA	AA	AB	AA	AB	AB	AB	AB	AA	AA	AB	AB	AB	AA	AB	AB	AB	AB	AA	AA	AA	AB
3113568|F|0	A07_1	134.058	AA	AB	AB	AB	AA	AA	AA	AB	AA	AB	AA	AA	AA	AB	AB	AB	AB	AA	AB	AB	AA	AA	AB	AB	AB	AA	AA	AB	AA	AB	AB	AB	AB	AA	AA	AB	AB	AB	AA	AB	AB	AB	AB	AA	AA	AB	AB
3144490|F|0	A07_1	135.893	AA	AB	AB	AB	AA	AA	AA	AB	AA	AB	AA	AA	AA	AB	AB	AB	AB	AA	AB	AB	AA	AA	AB	AB	AB	AA	AA	AB	AA	AB	AB	AB	AB	AA	AA	AB	AB	AB	AA	AB	AB	AB	AB	AA	AB	AB	AB
3146085|F|0	A07_1	138.649	AA	AB	AB	AB	AA	AA	AA	AB	AA	AB	AA	AA	AA	AB	AB	AB	AB	AA	AB	AB	AA	AA	AB	AB	AB	AA	AA	AB	AA	AB	AB	AB	AB	AA	AA	AB	AB	AB	AA	AB	AB	AB	AB	AA	AB	AB	AB
100000899|F|0--20:A>G	A07_1	140.484	AA	AB	AB	AB	AA	AA	AA	AB	AA	AB	AA	AA	AA	AB	AB	AB	AB	AA	AB	AB	AA	AA	AB	AB	AB	AA	AA	AB	AA	AB	AB	AB	AB	AA	AA	AB	AB	AB	AA	AB	AB	AB	AB	AA	AB	AB	AB
3218085|F|0	A07_1	141.402	AA	AB	AB	AB	AB	AA	AA	AB	AA	AB	AA	AA	AA	AB	AB	AB	AB	AA	AB	AB	AA	AA	AB	AB	AB	AA	AA	AB	AA	AB	AB	AB	AB	AA	AA	AB	AB	AB	AA	AB	AB	AB	AB	AA	AB	AB	AB
3127572|F|0	A07_1	142.318	AA	AB	AB	AB	AB	AA	AA	AB	AA	AB	AA	AA	AA	AB	AB	AB	AB	AA	AB	AB	AA	AA	AB	AB	AB	AA	AA	AB	AA	AB	AB	AB	AB	AA	AA	AB	AB	AB	AA	AB	AB	AB	AB	AA	AB	AB	AB
3089935|F|0	A07_1	156.446	AA	AB	AB	AB	AB	AB	AA	AB	AB	AB	AA	AA	AB	AA	AB	AB	AB	AA	AB	AB	AA	AA	AB	AB	AB	AA	AA	AA	AA	AB	AB	AA	AB	AA	AA	AB	AB	AB	AA	AB	AB	AB	AB	AA	AB	AB	AB
3130439|F|0	A07_1	165.637	AA	AB	AB	AB	AB	AB	AA	AB	AB	AB	AA	AA	AB	AA	AB	AB	AB	AA	AB	AB	AB	AA	AB	AB	AA	AA	AA	AA	AA	AB	AB	AA	AB	AA	AA	AB	AA	AB	AA	AB	AB	AB	AB	AA	AB	AA	AB
3096447|F|0	A07_1	165.637	AA	AB	AB	AB	AB	AB	AA	AB	AB	AB	AA	AA	AB	AA	AB	AB	AB	AA	AB	AB	AB	AA	AB	AB	AA	AA	AA	AA	AA	AB	AB	AA	AB	AA	AA	AB	AA	AB	AA	AB	AB	AB	AB	AA	AB	AB	AB
3117781|F|0	A07_1	166.639	AA	AB	AB	AB	AB	AB	AA	AB	AB	AB	AA	AA	AB	AA	AB	AB	AB	AA	AB	AB	AB	AA	AB	AB	AA	AA	AA	AA	AA	AB	AB	AA	AB	AA	AA	AB	AA	AB	AA	AB	AB	AB	AB	AA	AB	AA	AB
brPb-663705	A07_1	167.557	AA	AB	AB	AB	AB	AB	AA	AB	AB	AB	AA	AA	AB	AA	AB	AB	AB	AA	AB	AB	AB	AA	AB	AB	AA	AA	AA	AA	AA	AB	AB	AA	AB	AA	AA	AB	AA	AB	AA	AB	AB	AB	AB	AA	AA	AA	AB
100000360|F|0	A07_1	168.474	AA	AB	AB	AB	AB	AB	AA	AB	AB	AB	AA	AA	AB	AA	AB	AB	AB	AA	AB	AB	AB	AA	AB	AA	AA	AA	AA	AA	AA	AB	AB	AA	AB	AA	AA	AB	AA	AB	AA	AB	AB	AB	AB	AA	AA	AA	AB
3183141|F|0	A07_1	169.392	AA	AB	AB	AB	AB	AB	AA	AB	AB	AB	AA	AA	AB	AA	AB	AB	AB	AA	AB	AB	AB	AA	AB	AA	AA	AA	AA	AA	AA	AB	AB	AA	AB	AA	AA	AB	AA	AB	AA	AB	AB	AB	AB	AA	AA	AA	AB
3142649|F|0	A07_1	170.309	AA	AB	AB	AB	AB	AB	AB	AB	AB	AB	AA	AA	AB	AA	AB	AB	AB	AA	AB	AB	AB	AA	AB	AA	AA	AA	AA	AA	AA	AB	AB	AA	AB	AA	AA	AB	AA	AB	AA	AB	AB	AB	AB	AA	AA	AA	AB
3094202|F|0--35:C>A	A07_1	171.736	AA	AB	AB	AB	AB	AB	AB	AB	AB	AB	AA	AA	AB	AA	AB	AB	AB	AA	AB	AB	AB	AA	AB	AA	AA	AA	AA	AA	AA	AB	AB	AA	AB	AA	AA	AB	AA	AB	AA	AB	AB	AB	AB	AA	AA	AA	AB
3090808|F|0	A07_1	171.736	AA	AB	AB	AB	AB	AB	AB	AB	AB	AB	AA	AA	AB	AA	AB	AB	AB	AA	AB	AB	AB	AA	AB	AA	AA	AA	AA	AA	AA	AB	AB	AA	AB	AA	AA	AB	AA	AB	AA	AB	AB	AB	AB	AA	AA	AA	AB
3101643|F|0	A07_1	172.886	AA	AB	AB	AB	AB	AB	AB	AB	AB	AB	AA	AA	AB	AA	AB	AB	AB	AA	AB	AB	AB	AA	AB	AA	AA	AA	AA	AA	AA	AA	AB	AA	AB	AA	AA	AB	AA	AB	AA	AB	AB	AB	AB	AA	AA	AA	AB
BRMS093c	A07_1	176.386	AA	AB	AB	AB	AB	AB	AB	AB	AB	AB	AA	AA	AB	AA	AB	AB	AB	AA	AB	AB	AB	AA	AB	AA	AA	AA	AA	AA	AA	AB	AB	AA	AB	AA	AA	AB	AA	AB	AA	AB	AB	AB	AB	AA	AB	AA	AB
3153178|F|0	A07_1	178.221	AA	AB	AB	AB	AB	AB	AA	AB	AB	AB	AA	AA	AB	AA	AB	AB	AB	AA	AB	AB	AB	AA	AB	AA	AA	AA	AA	AA	AA	AB	AB	AA	AB	AA	AA	AB	AA	AB	AA	AB	AB	AB	AB	AA	AB	AA	AB
3119858|F|0	A07_1	180.918	AA	AB	AB	AB	AB	AB	AA	AB	AB	AB	AA	AA	AB	AA	AB	AB	AB	AA	AB	AB	AA	AA	AB	AA	AA	AA	AA	AA	AA	AB	AB	AA	AB	AA	AA	AB	AA	AB	AA	AB	AB	AB	AB	AA	AB	AB	AB
3150106|F|0	A07_1	182.016	AA	AB	AB	AB	AB	AA	AA	AB	AB	AB	AA	AA	AB	AA	AB	AB	AB	AA	AB	AB	AB	AA	AB	AA	AA	AA	AA	AA	AA	AB	AB	AA	AB	AA	AA	AB	AA	AB	AA	AB	AB	AB	AB	AA	AB	AB	AB
3125182|F|0--68:C>A	A07_1	182.255	AA	AB	AB	AB	AB	AA	AA	AB	AB	AB	AA	AA	AB	AA	AB	AB	AB	AA	AB	AB	AA	AA	AB	AA	AA	AA	AA	AA	AA	AB	AB	AA	AB	AA	AA	AB	AA	AB	AA	AB	AB	AB	AB	AA	AB	AB	AB
3106681|F|0	A07_1	184.091	AA	AB	AB	AB	AB	AA	AA	AB	AB	AB	AA	AA	AA	AA	AB	AB	AB	AA	AB	AB	AA	AA	AB	AA	AA	AA	AA	AA	AA	AB	AB	AA	AB	AA	AA	AB	AA	AB	AA	AB	AB	AB	AB	AA	AB	AB	AB
brPb-661142	A07_1	184.091	AA	AB	AB	AB	AB	AA	AA	AB	AB	AB	AA	AA	AA	AA	AB	AB	AB	AA	AB	AB	AA	AA	AB	AA	AA	AA	AA	AA	AA	AB	AB	AA	AB	AA	AA	AB	AA	AB	AA	AB	AB	AB	AB	AA	AB	AB	AB
3123317|F|0	A07_1	185.009	AA	AB	AB	AB	AB	AA	AA	AB	AB	AB	AA	AA	AA	AA	AB	AB	AB	AA	AB	AB	AA	AA	AB	AA	AA	AA	AA	AA	AA	AB	AB	AA	AB	AA	AA	AB	AA	AB	AA	AB	AB	AB	AB	AA	AB	AB	AB
3137168|F|0	A07_1	187.764	AA	AB	AB	AB	AB	AA	AA	AB	AA	AB	AA	AA	AA	AA	AB	AB	AB	AA	AB	AB	AA	AA	AB	AA	AA	AA	AA	AA	AA	AB	AB	AA	AB	AA	AA	AB	AA	AB	AA	AB	AB	AB	AB	AA	AB	AB	AB
3155889|F|0--38:A>G	A07_1	189.6	AA	AB	AB	AB	AB	AA	AA	AB	AA	AB	AA	AA	AA	AA	AB	AB	AB	AA	AB	AB	AA	AA	AB	AA	AA	AA	AA	AA	AA	AB	AA	AA	AB	AA	AA	AB	AA	AB	AA	AB	AB	AB	AB	AA	AB	AB	AB
3109549|F|0	A07_1	190.517	AA	AB	AB	AA	AB	AA	AA	AB	AA	AB	AA	AA	AA	AA	AB	AB	AB	AA	AB	AB	AA	AA	AB	AA	AA	AA	AA	AA	AA	AB	AA	AA	AB	AA	AA	AB	AA	AB	AA	AB	AB	AB	AB	AA	AB	AB	AB
3111074|F|0	A07_1	192.353	AA	AB	AB	AA	AA	AA	AA	AB	AA	AB	AA	AA	AA	AA	AB	AB	AB	AA	AB	AB	AA	AA	AB	AA	AA	AA	AA	AA	AA	AB	AA	AA	AB	AA	AA	AB	AA	AB	AA	AB	AB	AB	AB	AA	AB	AB	AB
3108865|F|0--65:A>C	A07_1	193.27	AA	AB	AB	AA	AA	AA	AA	AB	AA	AB	AA	AA	AA	AA	AB	AB	AB	AA	AB	AB	AA	AA	AB	AA	AA	AA	AA	AB	AA	AB	AA	AA	AB	AA	AA	AB	AA	AB	AA	AB	AB	AB	AB	AA	AB	AB	AB
3114818|F|0	A07_1	194.188	AA	AB	AB	AA	AA	AA	AA	AB	AA	AB	AA	AA	AA	AA	AB	AB	AB	AA	AB	AB	AA	AA	AB	AA	AA	AA	AA	AB	AA	AB	AA	AA	AB	AA	AA	AB	AA	AB	AA	AB	AB	AB	AB	AA	AB	AB	AB
3122391|F|0	A07_1	196.943	AA	AB	AB	AA	AA	AA	AA	AB	AA	AB	AA	AA	AA	AA	AB	AB	AB	AA	AA	AB	AA	AA	AB	AA	AA	AA	AA	AB	AA	AB	AA	AA	AB	AA	AA	AB	AA	AB	AA	AB	AB	AB	AB	AA	AB	AB	AB
3101217|F|0	A07_1	199.698	AA	AB	AB	AA	AA	AA	AA	AB	AA	AB	AA	AA	AA	AA	AB	AB	AB	AA	AA	AB	AA	AA	AB	AA	AA	AA	AA	AB	AA	AB	AA	AA	AB	AA	AA	AB	AA	AB	AA	AB	AB	AB	AB	AA	AB	AB	AB
3117637|F|0--20:G>C	A07_1	201.534	AA	AB	AB	AA	AA	AA	AA	AB	AA	AB	AA	AA	AA	AA	AB	AB	AB	AA	AA	AB	AA	AA	AB	AA	AA	AA	AA	AB	AA	AB	AA	AA	AB	AA	AA	AB	AA	AB	AA	AB	AB	AB	AB	AA	AB	AB	AB
3136588|F|0--66:C>T	A07_1	202.451	AA	AB	AB	AA	AA	AA	AA	AB	AA	AB	AA	AA	AA	AA	AB	AB	AB	AA	AA	AB	AA	AA	AB	AA	AA	AA	AA	AB	AA	AB	AA	AA	AB	AA	AA	AB	AA	AA	AA	AB	AB	AB	AB	AA	AB	AB	AB
3215500|F|0	A07_1	203.369	AA	AB	AB	AA	AA	AA	AA	AB	AA	AB	AA	AA	AA	AA	AB	AB	AB	AA	AA	AB	AA	AA	AB	AA	AA	AA	AA	AB	AA	AB	AA	AA	AB	AA	AA	AB	AA	AA	AA	AB	AB	AB	AB	AA	AB	AB	AB
3082782|F|0	A07_1	205.205	AA	AB	AB	AA	AA	AA	AA	AB	AA	AB	AA	AA	AA	AA	AB	AB	AB	AA	AA	AB	AA	AA	AB	AA	AA	AA	AA	AB	AA	AB	AA	AA	AB	AA	AA	AB	AA	AA	AA	AB	AB	AB	AB	AA	AA	AB	AB
3107912|F|0	A07_1	207.04	AA	AB	AB	AA	AA	AA	AA	AB	AA	AB	AA	AA	AA	AA	AB	AB	AB	AA	AA	AB	AA	AA	AB	AA	AA	AA	AA	AB	AA	AB	AA	AA	AB	AA	AA	AB	AA	AA	AA	AB	AB	AB	AB	AA	AA	AB	AB
3079243|F|0	A07_1	207.958	AB	AB	AB	AA	AA	AA	AA	AB	AA	AB	AA	AA	AA	AA	AB	AB	AB	AA	AA	AB	AA	AA	AB	AA	AA	AA	AA	AB	AA	AB	AA	AA	AB	AA	AA	AB	AA	AA	AA	AB	AB	AB	AB	AA	AA	AB	AB
100000471|F|0	A07_1	209.794	AB	AB	AB	AA	AA	AA	AA	AB	AA	AB	AA	AA	AA	AA	AB	AB	AB	AA	AA	AB	AA	AA	AB	AA	AA	AA	AA	AB	AA	AB	AA	AA	AB	AA	AA	AB	AA	AA	AA	AB	AB	AB	AB	AA	AA	AA	AB
3091314|F|0	A07_1	210.711	AB	AB	AB	AA	AA	AA	AA	AB	AA	AB	AA	AA	AA	AA	AB	AB	AB	AA	AA	AB	AA	AA	AB	AA	AA	AA	AA	AB	AA	AB	AA	AA	AB	AA	AA	AB	AA	AA	AA	AB	AB	AB	AB	AA	AA	AA	AB
3132649|F|0	A07_1	211.629	AB	AB	AB	AA	AA	AA	AA	AB	AA	AB	AA	AA	AA	AA	AB	AB	AB	AA	AA	AB	AA	AA	AB	AA	AA	AA	AA	AB	AA	AB	AA	AA	AB	AA	AA	AB	AA	AA	AA	AB	AB	AB	AB	AA	AA	AA	AB
brPb-671004	A07_1	212.546	AB	AB	AB	AA	AA	AA	AA	AB	AA	AA	AA	AA	AA	AA	AB	AB	AB	AA	AA	AB	AA	AA	AB	AA	AA	AA	AA	AB	AA	AB	AA	AA	AB	AA	AA	AB	AA	AA	AA	AB	AB	AB	AB	AA	AA	AA	AB
3107133|F|0	A07_1	212.546	AB	AB	AB	AA	AA	AA	AA	AB	AA	AA	AA	AA	AA	AA	AB	AB	AB	AA	AA	AB	AA	AA	AB	AA	AA	AA	AA	AB	AA	AB	AA	AA	AB	AA	AA	AB	AA	AA	AA	AB	AB	AB	AB	AA	AA	AA	AB
100000062|F|0--67:G>A	A07_1	214.382	AB	AB	AB	AA	AA	AA	AA	AB	AA	AA	AA	AA	AA	AA	AB	AB	AB	AA	AA	AB	AA	AA	AB	AA	AA	AA	AA	AB	AA	AB	AA	AA	AB	AA	AB	AB	AA	AA	AA	AB	AB	AB	AB	AA	AA	AA	AB
3104508|F|0	A07_1	216.218	AB	AB	AB	AA	AA	AA	AA	AB	AA	AA	AA	AA	AA	AA	AB	AB	AB	AA	AA	AB	AA	AA	AB	AA	AA	AA	AA	AB	AA	AB	AA	AA	AB	AA	AB	AB	AA	AA	AA	AB	AB	AB	AB	AA	AA	AA	AB
3081210|F|0	A07_1	217.135	AB	AB	AB	AA	AA	AA	AA	AB	AA	AA	AA	AA	AA	AA	AB	AB	AB	AA	AA	AB	AA	AA	AB	AA	AA	AA	AA	AB	AA	AB	AA	AA	AB	AA	AB	AB	AA	AA	AA	AB	AB	AB	AB	AA	AA	AA	AB
3130129|F|0--38:C>T	A07_1	218.053	AB	AB	AB	AA	AA	AA	AA	AB	AA	AA	AA	AA	AA	AA	AB	AB	AB	AA	AA	AB	AA	AA	AB	AA	AA	AA	AA	AA	AA	AB	AA	AA	AB	AA	AB	AB	AA	AA	AA	AB	AB	AB	AB	AA	AA	AA	AB
3088260|F|0	A07_1	218.971	AB	AB	AB	AA	AA	AA	AA	AB	AA	AA	AA	AA	AA	AA	AB	AB	AB	AA	AA	AB	AA	AA	AB	AA	AA	AA	AA	AA	AA	AB	AA	AA	AB	AA	AB	AB	AA	AA	AA	AB	AB	AB	AB	AA	AA	AA	AB
3103275|F|0	A07_1	219.888	AB	AB	AB	AA	AA	AA	AA	AB	AA	AA	AA	AA	AA	AA	AB	AB	AB	AA	AA	AB	AA	AA	AB	AA	AA	AA	AA	AA	AA	AB	AA	AA	AB	AA	AB	AB	AA	AA	AA	AB	AB	AB	AB	AA	AA	AA	AB
3131199|F|0	A07_1	220.806	AB	AB	AB	AA	AA	AA	AA	AB	AA	AA	AA	AA	AA	AA	AB	AB	AA	AA	AA	AB	AA	AA	AB	AA	AA	AA	AA	AA	AA	AB	AA	AA	AB	AA	AB	AB	AA	AA	AA	AB	AB	AB	AB	AA	AA	AA	AB
3082868|F|0	A07_1	221.723	AB	AB	AB	AA	AA	AA	AA	AB	AA	AA	AA	AA	AA	AA	AB	AB	AA	AA	AA	AB	AA	AA	AB	AA	AA	AA	AA	AB	AA	AB	AA	AA	AB	AA	AB	AB	AA	AA	AA	AB	AB	AB	AB	AA	AA	AA	AB
3151019|F|0	A07_1	222.641	AB	AB	AB	AA	AA	AA	AA	AB	AA	AA	AA	AA	AA	AA	AB	AB	AA	AA	AA	AA	AA	AA	AB	AA	AA	AA	AA	AB	AA	AB	AA	AA	AB	AA	AB	AB	AA	AA	AA	AB	AB	AB	AB	AA	AA	AA	AB
3174515|F|0--13:C>G	A07_1	223.558	AB	AB	AB	AA	AA	AA	AA	AB	AA	AA	AA	AA	AA	AA	AB	AB	AA	AA	AA	AA	AA	AA	AB	AA	AA	AA	AA	AB	AA	AB	AA	AA	AB	AA	AB	AB	AA	AA	AA	AB	AB	AB	AB	AA	AA	AA	AB
3162491|F|0	A07_1	224.476	AB	AB	AB	AA	AA	AA	AA	AB	AA	AA	AA	AA	AA	AA	AB	AB	AA	AA	AA	AA	AA	AA	AB	AA	AA	AA	AA	AB	AA	AB	AA	AA	AB	AA	AB	AB	AA	AA	AA	AB	AB	AB	AB	AB	AA	AA	AB
3075935|F|0	A07_1	225.393	AB	AB	AB	AA	AA	AA	AA	AB	AA	AA	AA	AA	AA	AA	AB	AB	AA	AA	AA	AA	AA	AA	AB	AA	AA	AA	AA	AB	AA	AB	AA	AA	AB	AA	AB	AB	AA	AA	AA	AB	AB	AB	AB	AB	AA	AA	AB
3124517|F|0	A07_1	229.07	AB	AB	AB	AB	AA	AA	AA	AB	AA	AA	AA	AA	AB	AA	AB	AB	AA	AA	AB	AA	AA	AA	AB	AA	AA	AA	AA	AB	AA	AB	AA	AA	AB	AA	AB	AB	AB	AA	AA	AB	AB	AB	AB	AB	AA	AA	AB
3098192|F|0	A07_1	229.988	AB	AA	AB	AB	AA	AA	AA	AB	AA	AA	AA	AA	AB	AA	AB	AB	AA	AA	AB	AA	AA	AA	AB	AA	AA	AA	AA	AB	AA	AB	AA	AA	AB	AA	AB	AB	AB	AA	AA	AB	AB	AB	AB	AB	AA	AA	AB
3143405|F|0	A07_1	230.905	AB	AA	AB	AB	AA	AA	AA	AB	AA	AA	AA	AA	AB	AA	AB	AB	AA	AA	AB	AA	AA	AA	AB	AA	AA	AA	AA	AB	AA	AB	AA	AA	AB	AA	AB	AB	AB	AA	AA	AB	AB	AB	AB	AB	AA	AA	AB
3175231|F|0	A07_1	238.299	AB	AA	AB	AB	AA	AA	AA	AB	AA	AA	AB	AA	AB	AA	AB	AB	AA	AA	AB	AA	AA	AA	AB	AA	AA	AA	AB	AB	AA	AB	AA	AA	AB	AA	AA	AB	AB	AA	AA	AB	AB	AB	AB	AB	AA	AA	AB
3129056|F|0	A07_1	239.216	AB	AA	AB	AB	AA	AA	AA	AB	AA	AA	AB	AA	AB	AA	AB	AB	AA	AA	AB	AA	AA	AA	AB	AA	AA	AA	AB	AB	AA	AB	AA	AA	AA	AA	AA	AB	AB	AA	AA	AB	AB	AB	AB	AB	AA	AA	AB
3122259|F|0	A07_1	240.133	AB	AA	AB	AB	AA	AA	AA	AB	AA	AA	AB	AA	AB	AA	AB	AB	AA	AA	AB	AA	AA	AA	AB	AA	AA	AA	AB	AB	AA	AB	AA	AA	AA	AA	AA	AB	AB	AA	AA	AB	AB	AB	AB	AB	AA	AA	AB
3079046|F|0	A07_1	241.051	AB	AA	AB	AB	AA	AA	AA	AB	AA	AA	AB	AA	AB	AA	AB	AB	AA	AA	AB	AA	AA	AA	AB	AA	AA	AA	AB	AB	AA	AB	AA	AA	AA	AA	AA	AB	AB	AA	AA	AB	AB	AB	AB	AB	AA	AA	AB
3188507|F|0	A07_1	242.887	AB	AA	AB	AB	AA	AA	AA	AB	AA	AA	AB	AA	AB	AA	AB	AB	AA	AA	AB	AA	AA	AA	AA	AA	AA	AA	AB	AB	AA	AB	AB	AA	AA	AA	AA	AB	AB	AA	AA	AB	AB	AB	AB	AB	AA	AA	AB
3091698|F|0	A07_1	243.804	AB	AA	AB	AB	AA	AA	AA	AB	AA	AA	AB	AA	AB	AA	AB	AB	AA	AA	AB	AA	AA	AA	AA	AB	AA	AA	AB	AB	AA	AB	AB	AA	AA	AA	AA	AB	AB	AA	AA	AB	AB	AB	AB	AB	AA	AA	AB
3078424|F|0	A07_1	246.559	AB	AA	AB	AB	AA	AA	AA	AB	AA	AA	AB	AA	AB	AA	AB	AB	AA	AA	AB	AA	AA	AA	AA	AB	AA	AB	AB	AB	AA	AB	AB	AA	AA	AA	AA	AB	AB	AA	AA	AB	AB	AB	AB	AB	AB	AA	AB
3107492|F|0	A07_1	247.477	AB	AA	AB	AB	AA	AA	AA	AB	AA	AA	AB	AA	AB	AA	AB	AB	AA	AA	AB	AB	AA	AA	AA	AB	AA	AB	AB	AB	AA	AB	AB	AA	AA	AA	AA	AB	AB	AA	AA	AB	AB	AB	AB	AB	AB	AA	AB
3100103|F|0	A07_1	249.312	AB	AA	AB	AB	AA	AA	AA	AB	AA	AA	AB	AA	AB	AA	AB	AB	AA	AA	AB	AB	AA	AA	AA	AB	AB	AB	AB	AB	AA	AB	AB	AA	AA	AA	AA	AB	AB	AB	AA	AB	AB	AB	AB	AB	AB	AA	AB
3107601|F|0	A07_1	250.23	AB	AA	AB	AB	AA	AA	AA	AB	AA	AA	AB	AA	AB	AA	AB	AB	AA	AA	AB	AB	AA	AA	AA	AB	AB	AB	AB	AB	AA	AB	AB	AA	AA	AA	AA	AB	AB	AB	AA	AB	AB	AB	AB	AB	AB	AA	AB
3160378|F|0	A07_1	251.147	AB	AA	AB	AB	AA	AA	AA	AB	AA	AA	AB	AA	AB	AA	AB	AB	AA	AA	AB	AB	AA	AA	AA	AB	AB	AB	AB	AB	AA	AB	AB	AA	AA	AA	AA	AA	AB	AB	AA	AB	AB	AB	AB	AB	AB	AA	AB
3110489|F|0	A07_1	252.983	AB	AA	AB	AB	AA	AA	AA	AB	AA	AA	AB	AA	AB	AA	AB	AB	AA	AA	AB	AB	AA	AA	AA	AB	AB	AB	AB	AB	AA	AB	AB	AB	AA	AA	AA	AA	AB	AB	AA	AB	AB	AB	AB	AB	AB	AA	AB
3110501|F|0	A07_1	254.809	AB	AA	AB	AB	AA	AA	AA	AB	AA	AA	AB	AA	AB	AA	AB	AB	AA	AA	AB	AB	AA	AA	AA	AB	AB	AB	AB	AB	AB	AB	AB	AB	AA	AA	AA	AA	AB	AB	AA	AB	AB	AB	AB	AB	AB	AA	AB
3150538|F|0--66:C>A	A08_2	0	AB	AA	-	AA	AA	AB	AB	AA	AA	AA	AB	AA	AA	AB	AA	AB	AA	AA	AA	AA	AA	AA	AA	AA	AA	AA	AA	AA	AB	AA	AA	AB	AA	AB	AB	AA	AA	AB	AB	AA	AA	AB	AA	AA	AA	AA	AA
3115122|F|0	A08_2	0.924489	AB	AA	AB	AA	AA	AB	AB	AA	AA	AA	AB	AA	AA	AB	AA	AB	AA	AA	AA	AA	AA	AA	AA	AA	AA	AA	AA	AA	AB	AA	AA	AB	AA	AB	AB	AA	AA	AB	AB	AA	AA	AB	AA	AB	AA	AA	AA
3144602|F|0	A08_2	5.525	AB	AA	AB	AA	AA	AB	AB	AA	AA	AA	AB	AA	AA	AB	AA	AB	AA	AA	AA	AA	AA	AA	AA	AA	AA	AA	AA	AA	AB	AA	AA	AA	AA	AB	AB	AA	AA	AB	AB	AA	AA	AB	AA	AB	AA	AA	AA
3099825|F|0	A08_2	10.1159	AB	AA	AB	AA	AA	AB	AA	AA	AA	AA	AB	AA	AA	AB	AA	AB	AA	AA	AA	AA	AA	AA	AA	AA	AA	AA	AA	AA	AB	AA	AA	AA	AA	AB	AB	AA	AA	AB	AB	AA	AA	AB	AA	AB	AA	AA	AA
3086355|F|0	A08_1	0	AB	AA	AB	AA	AB	AB	AA	AA	AA	AA	AB	AA	AB	AB	AA	AB	AA	AA	AA	AA	AA	AA	AB	AA	AA	AA	AA	AA	AB	AB	AB	AA	AA	AB	AB	AA	AA	AB	AB	AA	AA	AB	AB	AB	AA	AA	AB
3097097|F|0	A08_1	5.51801	AB	AA	AB	AA	AB	AB	AA	AA	AA	AA	AB	AA	AB	AB	AA	AB	AB	AA	AA	AA	AA	AA	AB	AA	AA	AA	AA	AA	AB	AA	AB	AA	AA	AB	AB	AA	AA	AA	AB	AA	AA	AB	AB	AB	AA	AA	AB
3107482|F|0--58:T>A	A08_1	11.0455	AB	AA	AB	AB	AB	AB	AA	AA	AA	AA	AB	AA	AB	AB	AA	AB	AB	AA	AA	AA	AA	AA	AB	AA	AA	AA	AA	AA	AB	AA	AB	AA	AA	AB	AB	AA	AA	AA	AB	AA	AB	AB	AB	AB	AA	AA	AB
3154428|F|0--37:T>A	A08_1	11.9626	AB	AA	AB	AB	AB	AB	AA	AA	AA	AA	AB	AA	AB	AB	AA	AB	AB	AA	AA	AA	AA	AA	AB	AA	AA	AA	AA	AA	AB	AA	AB	AA	AA	AB	AB	AA	AA	AA	AB	AA	AB	AB	AB	AB	AA	AA	AB
3167304|F|0	A08_1	12.8801	AB	AA	AB	AB	AB	AB	AA	AA	AA	AA	AB	AA	AB	AB	AA	AB	AB	AA	AA	AA	AA	AA	AB	AA	AA	AA	AA	AA	AB	AA	AB	AA	AA	AB	AB	AA	AA	AA	AB	AA	AB	AB	AB	AB	AA	AA	AB
3103780|F|0--38:C>A	A08_1	13.7974	AB	AA	AB	AB	AB	AB	AA	AA	AA	AA	AB	AA	AB	AB	AA	AB	AB	AA	AA	AA	AA	AA	AB	AA	AA	AA	AA	AA	AB	AA	AB	AA	AA	AB	AB	AA	AA	AA	AB	AA	AB	AB	AB	AB	AA	AA	AB
3078639|F|0	A08_1	17.4743	AB	AA	AB	AB	AB	AA	AA	AA	AA	AA	AB	AA	AB	AB	AA	AB	AB	AA	AA	AA	AA	AA	AB	AA	AA	AA	AA	AA	AB	AA	AA	AA	AA	AB	AB	AA	AA	AA	AB	AA	AB	AB	AB	AB	AA	AA	AA
3096996|F|0	A08_1	18.3906	AB	AA	AB	AB	AB	AA	AA	AA	AA	AA	AB	AA	AB	AB	AA	AB	AB	AA	AA	AA	AA	AA	AB	AA	AA	AA	AA	AA	AB	AA	AA	AA	AA	AB	AB	AA	AA	AA	AB	AA	AB	AB	AB	AB	AA	AA	AA
100014890|F|0	A08_1	27.6719	AB	AA	AB	AB	AB	AA	AA	AA	AA	AA	AB	AA	AB	AB	AA	AB	AB	AA	AA	AA	AA	AA	AA	AA	AB	AB	AA	AA	AB	AA	AA	AA	AA	AB	AB	AA	AA	AA	AA	AA	AB	AB	AB	AB	AA	AB	AA
3123178|F|0	A08_1	29.5068	AB	AA	AB	AB	AB	AA	AA	AA	AA	AA	AB	AA	AB	AB	AB	AB	AB	AA	AA	AA	AA	AA	AA	AA	AB	AB	AA	AA	AB	AA	AA	AA	AA	AB	AB	AA	AA	AA	AA	AA	AB	AB	AB	AB	AA	AB	AA
3125394|F|0	A08_1	30.4242	AB	AA	AB	AA	AB	AA	AA	AA	AA	AA	AB	AA	AB	AB	AB	AB	AB	AA	AA	AA	AA	AA	AA	AA	AB	AB	AA	AA	AB	AA	AA	AA	AA	AB	AB	AA	AA	AA	AA	AA	AB	AB	AB	AB	AA	AB	AA
3079949|F|0	A08_1	31.3418	AB	AA	AB	AA	AB	AA	AA	AA	AA	AA	AB	AA	AB	AB	AB	AB	AB	AA	AA	AA	AA	AA	AA	AA	AB	AB	AA	AA	AB	AA	AB	AA	AA	AB	AB	AA	AA	AA	AA	AA	AB	AB	AB	AB	AA	AB	AA
3144400|F|0	A08_1	32.2593	AB	AA	AB	AB	AB	AA	AA	AA	AA	AA	AB	AA	AB	AB	AB	AB	AB	AA	AA	AA	AA	AA	AA	AA	AB	AB	AA	AA	AB	AA	AB	AA	AA	AB	AB	AA	AA	AA	AA	AA	AB	AB	AB	AB	AA	AB	AA
3090438|F|0	A08_1	33.1768	AB	AA	AB	AB	AB	AA	AA	AA	AA	AA	AB	AA	AB	AB	AB	AB	AB	AA	AA	AA	AA	AA	AA	AA	AB	AB	AA	AA	AB	AA	AB	AA	AA	AB	AB	AA	AA	AA	AA	AA	AB	AB	AB	AB	AA	AB	AA
100014939|F|0	A08_1	34.0943	AB	AA	AB	AB	AB	AA	AA	AA	AA	AA	AB	AA	AB	AB	AB	AB	AB	AA	AA	AA	AA	AA	AA	AA	AB	AB	AA	AA	AB	AA	AB	AA	AA	AB	AB	AA	AA	AA	AA	AA	AB	AB	AB	AB	AA	AB	AA
3097739|F|0--9:T>C	A08_1	35.9301	AB	AA	AB	AB	AB	AA	AA	AA	AA	AA	AB	AA	AB	AB	AB	AB	AB	AA	AA	AA	AA	AA	AA	AA	AB	AB	AA	AA	AB	AA	AB	AA	AA	AB	AB	AA	AA	AA	AA	AA	AB	AB	AB	AB	AA	AB	AA
3095590|F|0	A08_1	36.8476	AB	AA	AB	AB	AB	AA	AA	AA	AA	AA	AB	AA	AB	AB	AB	AB	AB	AA	AA	AA	AA	AA	AA	AA	AB	AB	AA	AA	AB	AA	AB	AA	AA	AB	AB	AA	AA	AB	AA	AA	AB	AB	AB	AB	AA	AB	AA
3164134|F|0	A08_1	37.7649	AB	AA	AB	AB	AB	AA	AA	AA	AA	AA	AB	AA	AB	AB	AB	AB	AB	AA	AA	AA	AA	AA	AA	AA	AB	AB	AA	AA	AB	AA	AB	AA	AA	AB	AB	AA	AA	AB	AA	AA	AB	AB	AB	AB	AA	AB	AA
3100839|F|0--56:C>G	A08_1	40.5204	AB	AA	AB	AB	AB	AA	AA	AA	AA	AA	AB	AA	AA	AB	AB	AB	AB	AA	AA	AA	AA	AA	AA	AA	AB	AB	AA	AA	AB	AA	AB	AA	AA	AB	AB	AA	AA	AB	AA	AA	AB	AB	AB	AB	AA	AB	AA
3091618|F|0	A08_1	41.4377	AB	AA	AB	AB	AB	AA	AA	AA	AA	AA	AB	AA	AA	AB	AB	AB	AB	AA	AA	AA	AA	AA	AA	AA	AB	AB	AA	AA	AB	AA	AB	AA	AA	AB	AB	AA	AA	AB	AA	AA	AB	AB	AB	AB	AA	AB	AA
3081942|F|0	A08_1	42.3553	AB	AA	AB	AB	AB	AA	AA	AA	AA	AA	AB	AA	AA	AB	AB	AB	AB	AA	AA	AA	AA	AA	AA	AB	AB	AB	AA	AA	AB	AA	AB	AA	AA	AB	AB	AA	AA	AB	AA	AA	AB	AB	AB	AB	AA	AB	AA
3108454|F|0	A08_1	43.2728	AB	AA	AB	AB	AB	AA	AA	AA	AA	AA	AB	AA	AA	AB	AB	AB	AB	AA	AA	AA	AA	AA	AA	AB	AB	AB	AA	AA	AB	AA	AB	AA	AA	AB	AB	AA	AA	AB	AA	AA	AB	AB	AB	AB	AA	AB	AA
3152696|F|0	A08_1	44.1904	AB	AA	AB	AB	AB	AA	AA	AA	AA	AA	AB	AA	AA	AB	AA	AB	AB	AA	AA	AA	AA	AA	AA	AB	AB	AB	AA	AA	AB	AA	AB	AA	AA	AB	AB	AA	AA	AB	AA	AA	AB	AB	AB	AB	AA	AB	AA
3130322|F|0	A08_1	45.1079	AB	AA	AB	AB	AB	AA	AA	AA	AA	AA	AB	AA	AA	AB	AA	AB	AB	AA	AA	AA	AA	AA	AA	AB	AB	AB	AA	AA	AB	AA	AB	AA	AA	AB	AB	AB	AA	AB	AA	AA	AB	AB	AB	AB	AA	AB	AA
3110650|F|0	A08_1	45.1079	AB	AA	AB	AB	AB	AA	AA	AA	AA	AA	AB	AA	AA	AB	AA	AB	AB	AA	AA	AA	AA	AA	AA	AB	AB	AB	AA	AA	AB	AA	AB	AA	AA	AB	AB	AB	AA	AB	AA	AA	AB	AB	AB	AB	AA	AB	AA
3094142|F|0	A08_1	45.1079	AB	AA	AB	AB	AB	AA	AA	AA	AA	AA	AB	AA	AA	AB	AA	AB	AB	AA	AA	AA	AA	AA	AA	AB	AB	AB	AA	AA	AB	AA	AB	AA	AA	AB	AB	AB	AA	AB	AA	AA	AB	AB	AB	AB	AA	AB	AA
3207686|F|0	A08_1	46.0254	AB	AA	AB	AB	AB	AA	AA	AA	AA	AA	AB	AA	AA	AB	AA	AB	AB	AA	AA	AA	AA	AA	AA	AB	AB	AB	AA	AA	AA	AA	AB	AA	AA	AB	AB	AB	AA	AB	AA	AA	AB	AB	AB	AB	AA	AB	AA
3099622|F|0	A08_1	46.943	AB	AA	AB	AB	AB	AA	AA	AA	AA	AA	AB	AA	AA	AB	AA	AB	AB	AA	AA	AA	AB	AA	AA	AB	AB	AB	AA	AA	AA	AA	AB	AA	AA	AB	AB	AB	AA	AB	AA	AA	AB	AB	AB	AB	AA	AB	AA
3117429|F|0	A08_1	47.8604	AB	AA	AB	AB	AB	AA	AA	AA	AA	AA	AB	AA	AA	AB	AA	AB	AB	AA	AA	AA	AB	AA	AA	AB	AB	AB	AA	AA	AA	AA	AB	AA	AA	AB	AB	AB	AA	AB	AA	AA	AB	AB	AB	AB	AA	AB	AA
3089483|F|0	A08_1	49.6963	AB	AA	AB	AB	AB	AA	AA	AA	AA	AA	AB	AA	AA	AB	AA	AB	AB	AA	AA	AA	AB	AA	AA	AB	AB	AB	AA	AA	AA	AA	AB	AA	AA	AB	AB	AB	AA	AB	AA	AA	AA	AB	AB	AB	AA	AB	AA
100002597|F|0--57:A>G	A08_1	50.6039	AB	AA	AB	AB	AB	AA	AA	AA	AA	AA	AB	AA	AA	AB	AA	AB	AB	AA	AA	AA	AB	AA	AA	AB	AB	AB	AA	AA	AA	AA	AB	AA	AA	AB	AB	AB	AA	AB	AA	AA	AA	AB	AB	AB	AA	AB	AA
3101348|F|0	A09_1	0	AB	AB	AA	AA	AB	AB	AA	AA	AB	AA	AB	AB	AB	AA	AA	AB	AB	AA	AB	AB	AB	AB	AA	AA	AB	AA	AB	AB	AA	AA	AB	AB	AB	AB	AA	AA	AA	AB	AB	AB	AA	AB	AA	AB	AA	AA	AB
3092937|F|0--40:T>C	A09_1	1.82604	AB	AB	AA	AA	AB	AB	AA	AA	AB	AA	AB	AB	AB	AA	AA	AB	AB	AA	AB	AB	AB	AB	AA	AA	AB	AA	AB	AB	AA	AA	AB	AB	AB	AB	AA	AA	AA	AB	AB	AB	AA	AB	AA	AB	AA	AA	AB
3139976|F|0	A09_1	3.66174	AB	AB	AA	AA	AB	AB	AA	AA	AB	AA	AB	AB	AB	AA	AA	AB	AB	AA	AB	AB	AB	AB	AA	AA	AB	AA	AB	AB	AA	AA	AB	AB	AB	AB	AA	AA	AA	AB	AB	AB	AA	AB	AA	AB	AA	AA	AB
3118900|F|0--16:A>T	A09_1	5.49752	AB	AB	AA	AA	AB	AB	AA	AA	AB	AA	AB	AB	AB	AA	AA	AB	AB	AB	AB	AB	AB	AB	AA	AA	AB	AA	AB	AB	AA	AA	AB	AB	AB	AB	AA	AA	AA	AB	AB	AB	AA	AB	AA	AB	AA	AA	AB
3089948|F|0	A09_1	6.41496	AB	AB	AA	AA	AB	AB	AA	AA	AB	AA	AB	AB	AB	AA	AA	AB	AB	AB	AB	AB	AB	AB	AA	AA	AB	AA	AB	AB	AA	AA	AB	AB	AB	AB	AA	AA	AA	AB	AB	AB	AA	AB	AA	AB	AA	AA	AB
3147868|F|0	A09_1	7.3325	AB	AB	AA	AA	AB	AB	AA	AA	AB	AA	AA	AB	AB	AA	AA	AB	AB	AB	AB	AB	AB	AB	AA	AA	AB	AA	AB	AB	AA	AA	AB	AB	AB	AB	AA	AA	AA	AB	AB	AB	AA	AB	AA	AB	AA	AA	AB
3133199|F|0	A09_1	8.25004	AB	AB	AA	AA	AB	AB	AA	AA	AB	AA	AA	AB	AB	AA	AA	AB	AB	AB	AA	AB	AB	AB	AA	AA	AB	AA	AB	AB	AA	AA	AB	AB	AB	AB	AA	AA	AA	AB	AB	AB	AA	AB	AA	AB	AA	AA	AB
3134219|F|0	A09_1	9.16757	AB	AB	AA	AA	AB	AB	AA	AA	AB	AA	AA	AB	AB	AA	AA	AB	AB	AB	AA	AB	AB	AB	AA	AA	AB	AA	AB	AB	AA	AA	AB	AB	AB	AB	AA	AA	AA	AB	AB	AB	AA	AB	AA	AB	AA	AA	AB
100001544|F|0	A09_1	10.0851	AB	AB	AA	AA	AB	AB	AA	AA	AB	AA	AA	AB	AB	AA	AA	AB	AB	AB	AA	AB	AB	AB	AA	AA	AB	AA	AB	AB	AA	AA	AB	AB	AB	AB	AA	AA	AA	AB	AB	AB	AA	AB	AA	AB	AA	AA	AB
3147790|F|0	A09_1	10.0851	AB	AB	AA	AA	AB	AB	AA	AB	AB	AA	AA	AB	AB	AA	AA	AB	AB	AB	AA	AB	AB	AB	AA	AA	AB	AA	AB	AB	AA	AA	AB	AB	AB	AB	AA	AA	AA	AB	AB	AB	AA	AB	AA	AB	AA	AA	AB
3110912|F|0--37:A>C	A09_1	10.0851	AB	AB	AA	AA	AB	AB	AA	AA	AB	AA	AA	AB	AB	AA	AA	AB	AB	AB	AA	AB	AB	AB	AA	AA	AB	AA	AB	AB	AA	AA	AB	AB	AB	AB	AA	AA	AA	AB	AB	AB	AA	AB	AA	AB	AA	AA	AB
3111791|F|0	A09_1	10.0851	AB	AB	AA	AA	AB	AB	AA	AA	AB	AA	AA	AB	AB	AA	AA	AB	AB	AB	AA	AB	AB	AB	AA	AA	AB	AA	AB	AB	AA	AA	AB	AB	AB	AB	AA	AA	AA	AB	AB	AB	AA	AB	AA	AB	AA	AA	AB
3110256|F|0	A09_1	10.0851	AB	AB	AA	AA	AB	AB	AA	AA	AB	AA	AA	AB	AB	AA	AA	AB	AB	AB	AA	AB	AB	AB	AA	AA	AB	AA	AB	AB	AA	AA	AB	AB	AB	AB	AA	AA	AA	AB	AB	AB	AA	AB	AA	AB	AA	AA	AB
3140036|F|0	A09_1	10.0851	AB	AB	AA	AA	AB	AB	AA	AA	AB	AA	AA	AB	AB	AA	AA	AB	AB	AB	AA	AB	AB	AB	AA	AA	AB	AA	AB	AB	AA	AA	AB	AB	AB	AB	AA	AA	AA	AB	AB	AB	AA	AB	AA	AB	AA	AA	AB
3148765|F|0	A09_1	10.0851	AB	AB	AA	AA	AB	AB	AA	AA	AB	AA	AA	AB	AB	AA	AA	AB	AB	AB	AA	AB	AB	AB	AA	AA	AB	AA	AB	AB	AA	AA	AB	AB	AB	AB	AA	AB	AA	AB	AB	AB	AA	AB	AA	AB	AA	AA	AB
3090680|F|0	A09_1	10.0851	AB	AB	AA	AA	AB	AB	AA	AA	AB	AA	AA	AB	AB	AA	AA	AB	AB	AB	AA	AA	AB	AB	AA	AA	AB	AA	AB	AB	AA	AA	AB	AB	AB	AB	AA	AA	AA	AB	AB	AB	AA	AB	AA	AB	AA	AA	AB
3077364|F|0	A09_1	11.0027	AB	AB	AA	AA	AB	AB	AA	AA	AB	AA	AA	AB	AB	AA	AA	AB	AB	AB	AA	AB	AB	AA	AA	AA	AB	AA	AB	AB	AA	AA	AB	AB	AB	AB	AA	AA	AA	AB	AB	AB	AA	AB	AA	AB	AA	AA	AB
3133300|F|0	A09_1	11.0027	AB	AB	AA	AA	AB	AB	AA	AA	AB	AA	AA	AB	AB	AA	AA	AB	AB	AB	AA	AB	AB	AA	AA	AA	AB	AA	AB	AB	AA	AA	AB	AB	AB	AB	AA	AA	AA	AB	AB	AB	AA	AB	AA	AB	AA	AA	AB
3078016|F|0	A09_1	11.9203	AB	AB	AA	AA	AA	AB	AA	AA	AB	AA	AA	AB	AB	AA	AA	AB	AB	AB	AA	AB	AB	AA	AA	AA	AB	AA	AB	AB	AA	AA	AB	AB	AB	AB	AA	AA	AA	AB	AB	AB	AA	AB	AA	AB	AA	AA	AB
3089226|F|0	A09_1	12.8378	AB	AB	AA	AA	AA	AB	AA	AA	AB	AA	AA	AB	AB	AA	AA	AB	AB	AB	AA	AB	AB	AA	AA	AA	AB	AA	AB	AB	AA	AA	AB	AB	AB	AB	AA	AA	AA	AB	AB	AB	AA	AB	AA	AB	AA	AA	AA
3121826|F|0	A09_1	14.6737	AB	AB	AA	AA	AA	AB	AA	AA	AB	AA	AA	AB	AB	AA	AA	AB	AB	AB	AA	AA	AB	AA	AA	AA	AB	AA	AB	AB	AA	AA	AB	AB	AB	AB	AA	AA	AA	AB	AB	AB	AA	AB	AA	AB	AA	AA	AA
3083673|F|0	A09_1	15.591	AB	AB	AA	AA	AA	AB	AA	AA	AB	AA	AA	AB	AB	AA	AA	AB	AB	AB	AA	AA	AB	AA	AA	AA	AB	AA	AB	AB	AA	AA	AB	AB	AB	AB	AA	AA	AA	AB	AB	AB	AA	AB	AA	AB	AA	AA	AA
3154739|F|0	A09_1	17.4268	AB	AB	AA	AA	AA	AB	AA	AA	AB	AA	AA	AB	AB	AA	AA	AB	AB	AB	AA	AA	AB	AA	AA	AA	AB	AA	AB	AB	AA	AA	AB	AB	AB	AB	AA	AB	AA	AB	AB	AB	AA	AB	AA	AB	AA	AA	AA
3083340|F|0--62:C>T	A09_1	19.2626	AB	AB	AA	AA	AA	AB	AA	AA	AB	AA	AA	AB	AB	AA	AA	AB	AB	AB	AA	AA	AB	AA	AA	AA	AB	AA	AB	AB	AA	AA	AB	AB	AB	AB	AA	AB	AB	AB	AB	AB	AA	AB	AA	AB	AA	AA	AB
3096644|F|0	A09_1	20.18	AB	AB	AA	AA	AA	AB	AA	AA	AB	AA	AA	AB	AB	AA	AA	AB	AB	AB	AA	AA	AB	AA	AA	AA	AB	AA	AB	AB	AA	AA	AB	AB	AB	AB	AA	AB	AB	AB	AB	AB	AA	AB	AA	AB	AA	AA	AB
3092355|F|0	A09_1	21.0976	AB	AB	AA	AA	AA	AB	AA	AA	AB	AA	AA	AB	AB	AA	AA	AB	AB	AB	AA	AA	AB	AA	AA	AA	AB	AA	AB	AB	AA	AA	AB	AB	AB	AB	AA	AB	AB	AB	AB	AB	AA	AB	AA	AB	AA	AA	AB
3081550|F|0	A09_1	22.0151	AB	AB	AA	AA	AA	AB	AA	AA	AB	AA	AA	AB	AB	AA	AA	AB	AB	AB	AA	AA	AB	AA	AA	AA	AB	AA	AB	AB	AA	AA	AB	AB	AB	AB	AA	AA	AB	AB	AB	AB	AA	AB	AA	AB	AA	AA	AB
3106855|F|0	A09_1	22.9326	AB	AB	AA	AA	AA	AB	AA	AA	AB	AA	AA	AB	AB	AA	AA	AB	AB	AB	AA	AA	AB	AA	AA	AA	AB	AA	AB	AB	AA	AA	AB	AB	AB	AB	AA	AA	AB	AB	AB	AB	AA	AB	AA	AB	AA	AA	AB
3114996|F|0	A09_1	23.85	AB	AB	AA	AA	AA	AB	AA	AA	AB	AA	AA	AB	AB	AA	AA	AB	AB	AB	AA	AA	AB	AA	AA	AA	AB	AA	AB	AB	AA	AA	AB	AB	AB	AB	AA	AA	AA	AB	AB	AB	AA	AB	AA	AB	AA	AA	AB
3090857|F|0	A09_1	26.0415	AB	AB	AA	AA	AA	AB	AA	AA	AB	AA	AA	AB	AB	AA	AA	AB	AB	AB	AA	AA	AB	AA	AA	AA	AB	AA	AB	AB	AA	AA	AB	AB	AB	AB	AA	AA	AA	-	AB	AB	AA	AB	AA	AB	AA	AA	AB
3124125|F|0	A09_1	34.6433	AB	AB	AA	AA	AA	AB	AA	AA	AB	AA	AA	AB	AB	AA	AA	AB	AB	-	AA	AA	-	AA	AA	AA	AB	AA	AA	AB	AA	AA	AB	AA	AB	AB	AA	AA	AA	AA	AB	-	AA	AB	AA	AB	AA	AA	AB
3092172|F|0	A09_1	45.1914	AB	AB	AA	AA	AA	AB	AA	AA	AB	AA	AA	AB	AA	AA	AA	AB	AB	AA	AA	AA	AA	AA	AA	AA	AB	AA	AA	AB	AA	AA	AB	AA	AB	AB	AA	AA	AA	AA	AB	AA	AA	AB	AA	AB	AA	AA	AB
3107990|F|0	A09_1	45.7642	AB	AB	AA	AA	AA	AB	AA	AA	AB	AA	AA	AB	AA	AA	AA	AB	AB	AA	AA	AA	AA	AA	AA	AA	AB	AA	AA	AB	AA	AA	AB	AA	AB	AB	AA	AA	AA	AA	AB	AA	AA	AB	AA	AB	AA	AA	AB
3100921|F|0	A09_1	46.912	AB	AB	AA	AA	AA	AB	AA	AA	AB	AA	AA	AB	AA	AA	AA	AB	AB	AA	AA	AA	AA	AA	AA	AA	AB	AA	AA	AB	AA	AA	AB	AA	AB	AB	AA	AA	AA	AA	AB	AA	AA	AB	AA	AB	AA	AA	AA
100001188|F|0--30:A>C	A09_1	47.4853	AB	AB	AA	AA	AA	AB	AA	AA	AB	AA	AA	AB	AA	AA	AA	AB	AB	AA	AA	AA	AA	AA	AA	AA	AB	AA	AA	AB	AA	AA	AB	AA	AB	AB	AA	AA	AA	AA	AB	AA	AA	AB	AA	AB	AA	AA	AA
3155674|F|0	A09_1	53.0038	AB	AB	AA	AA	AA	AB	AA	AA	AB	AA	AA	AB	AA	AA	AA	AB	AB	AA	AA	AA	AA	AA	AA	AA	AA	AA	AA	AA	AA	AA	AA	AA	AA	AB	AA	AA	AA	AA	AB	AA	AA	AB	AA	AB	AA	AA	AA
3163763|F|0	A09_2	35	AA	AA	AA	AA	AB	AA	AA	AB	AB	AA	AA	AA	AA	AA	AA	AB	AB	AA	AA	AB	AB	AA	AA	AA	AA	AA	AA	AA	AA	AA	AA	AB	AA	AA	AA	AA	AA	AB	AB	AA	AA	AB	AA	AB	AB	AB	AA
3090292|F|0	A09_2	35.9077	AA	AA	AA	AA	AB	AA	AA	AB	AB	AA	AB	AA	AA	AA	AA	AB	AB	AA	AA	AB	AB	AA	AA	AA	AA	AA	AA	AA	AA	AA	AA	AB	AA	AA	AA	AA	AA	AB	AB	AA	AA	AB	AA	AB	AB	AB	AA
3135041|F|0--9:T>A	A09_2	36.8252	AA	AA	AA	AA	AB	AA	AA	AB	AB	AA	AB	AA	AA	AA	AA	AB	AB	AA	AA	AB	AB	AA	AA	AA	AA	AA	AA	AA	AA	AA	AA	AA	AA	AA	AA	AA	AA	AB	AB	AA	AA	AB	AA	AB	AB	AB	AA
3106508|F|0	A09_2	37.7428	AA	AA	AA	AA	AB	AB	AA	AB	AB	AA	AB	AA	AA	AA	AA	AB	AB	AA	AA	AB	AB	AA	AA	AA	AA	AA	AA	AA	AA	AA	AA	AA	AA	AA	AA	AA	AA	AB	AB	AA	AA	AB	AA	AB	AB	AB	AA
3120247|F|0	A09_2	38.6603	AA	AA	AA	AA	AB	AB	AA	AB	AB	AA	AB	AA	AA	AA	AA	AB	AB	AA	AA	AB	AB	AA	AA	AA	AA	AA	AA	AA	AA	AA	AA	AA	AA	AA	AA	AA	AA	AB	AB	AA	AA	AB	AA	AB	AB	AB	AA
3095598|F|0	A09_2	39.5779	AA	AA	AA	AA	AB	AB	AA	AB	AB	AA	AB	AA	AA	AA	AA	AB	AB	AA	AA	AB	AB	AA	AA	AA	AA	AA	AA	AA	AA	AA	AA	AA	AA	AA	AA	AA	AA	AB	AB	AA	AA	AB	AA	AB	AB	AB	AA
3137836|F|0--32:T>C	A09_2	40.4954	AA	AA	AA	AA	AB	AB	AA	AB	AB	AA	AB	AA	AA	AA	AA	AB	AB	AA	AA	AB	AB	AA	AA	AA	AA	AA	AA	AA	AA	AA	AA	AA	AA	AA	AA	AA	AA	AB	AB	AB	AA	AB	AA	AB	AB	AB	AA
3086591|F|0	A09_2	41.4129	AA	AA	AA	AA	AB	AB	AA	AB	AB	AA	AB	AA	AA	AA	AA	AB	AB	AA	AA	AB	AB	AA	AA	AA	AA	AA	AA	AA	AA	AA	AA	AA	AA	AB	AA	AA	AA	AB	AB	AB	AA	AB	AA	AB	AB	AB	AA
3118326|F|0	A09_2	42.3305	AA	AA	AA	AA	AB	AB	AA	AB	AB	AA	AB	AA	AA	AA	AA	AB	AB	AA	AA	AB	AB	AA	AA	AA	AA	AA	AB	AA	AA	AA	AA	AA	AA	AB	AA	AA	AA	AB	AB	AB	AA	AB	AA	AB	AB	AB	AA
3091399|F|0--28:C>T	A09_2	43.2479	AA	AA	AA	AA	AB	AB	AA	AB	AB	AA	AB	AA	AA	AA	AA	AB	AB	AA	AA	AB	AB	AA	AA	AA	AA	AA	AB	AA	AA	AA	AA	AA	AA	AB	AA	AA	AA	AB	AB	AB	AA	AB	AA	AB	AB	AB	AA
3086193|F|0	A09_2	45.0838	AA	AA	AA	AA	AB	AB	AA	AB	AB	AA	AB	AA	AA	AA	AA	AB	AB	AA	AA	AB	AB	AA	AA	AA	AA	AA	AB	AA	AA	AA	AA	AA	AA	AB	AA	AA	AA	AB	AB	AB	AA	AB	AA	AB	AA	AB	AA
3103457|F|0--52:T>A	A09_2	46.2254	AA	AA	AA	AA	AB	AB	AA	AA	AB	AA	AB	AA	AA	AA	AA	AB	AB	AA	AA	AB	AB	-	AA	AA	AA	AA	AB	AA	AA	AA	AA	AA	AA	AB	AA	AA	AA	AB	AB	AB	AA	AB	AA	AB	AA	AB	AA
3116881|F|0--19:G>T	A09_2	49.6767	AA	AA	AA	AA	AB	AB	AA	AA	AB	AA	AB	AA	AA	AA	AA	AB	AB	AA	AB	AB	AB	AB	AA	AA	AA	AA	AB	AA	AA	AA	AB	AA	AA	AB	AA	AA	AA	AB	AB	AB	AA	AB	AA	AB	AA	AB	AA
3090302|F|0	A09_2	51.5123	AA	AA	AA	AA	AB	AB	AA	AA	AB	AA	AB	AA	AA	AA	AA	AB	AB	AA	AB	AB	AB	AB	AA	AA	AA	AA	AB	AA	AA	AA	AB	AA	AA	AB	AA	AA	AA	AB	AB	AB	AA	AB	AA	AB	AA	AB	AA
3112676|F|0--14:G>A	A09_2	52.4301	AA	AB	AA	AA	AB	AB	AA	AA	AB	AA	AB	AA	AA	AA	AA	AB	AB	AA	AB	AB	AB	AB	AA	AA	AA	AA	AB	AA	AA	AA	AB	AA	AA	AB	AA	AA	AA	AB	AB	AB	AA	AB	AA	AB	AA	AB	AA
3084316|F|0--36:A>G	A09_2	52.4301	AA	AB	AA	AA	AB	AB	AA	AA	AB	AA	AB	AA	AA	AA	AA	AB	AB	AA	AB	AB	AB	AB	AA	AA	AA	AA	AB	AA	AA	AA	AB	AA	AA	AB	AA	AA	AA	AB	AB	AB	AA	AB	AA	AB	AA	AB	AA
3108511|F|0	A09_2	56.107	AA	AA	AA	AA	AB	AB	AA	AA	AB	AA	AB	AA	AA	AA	AA	AB	AB	AA	AB	AB	AB	AA	AA	AA	AA	AA	AB	AA	AA	AA	AB	AA	AA	AB	AA	AA	AA	AB	AB	AB	AA	AB	AA	AB	AA	AB	AA
3124799|F|0	A09_2	57.0242	AA	AA	AA	AA	AB	AB	AA	AB	AB	AA	AB	AA	AA	AA	AA	AB	AB	AA	AB	AB	AB	AA	AA	AA	AA	AA	AB	AA	AA	AA	AB	AA	AA	AB	AA	AA	AA	AB	AB	AB	AA	AB	AA	AB	AA	AB	AA
100012704|F|0	A09_2	57.9418	AA	AA	AA	AA	AB	AB	AA	AB	AB	AA	AB	AA	AA	AA	AA	AB	AB	AA	AB	AB	AB	AA	AA	AA	AA	AA	AB	AA	AA	AA	AB	AA	AA	AB	AA	AA	AA	AB	AB	AB	AA	AB	AA	AB	AA	AB	AA
3094134|F|0	A09_2	58.8593	AA	AA	AA	AA	AB	AB	AA	AB	AB	AA	AB	AA	AA	AA	AA	AB	AB	AA	AB	AB	AB	AA	AA	AA	AA	AA	AB	AA	AA	AA	AB	AA	AA	AB	AA	AA	AA	AB	AB	AB	AA	AB	AA	AB	AB	AB	AA
3168158|F|0	A09_2	59.7768	AA	AA	AA	AA	AB	AB	AA	AB	AB	AA	AB	AA	AA	AA	AA	AB	AB	AA	AB	AB	AB	AA	AA	AA	AA	AA	AB	AA	AA	AA	AB	AA	AA	AB	AA	AA	AA	AB	AB	AB	AA	AB	AA	AB	AB	AB	AA
3160533|F|0	A09_2	60.6944	AA	AA	AA	AA	AB	AB	AA	AB	AB	AA	AB	AA	AA	AA	AA	AB	AB	AA	AB	AB	AB	AA	AA	AA	AA	AA	AB	AA	AA	AA	AB	AA	AA	AA	AA	AA	AA	AB	AB	AB	AA	AB	AA	AB	AB	AB	AA
3125790|F|0--64:C>G	A09_2	61.6118	AA	AA	AA	AA	AB	AB	AA	AB	AB	AA	AB	AA	AA	AA	AA	AB	AB	AA	AB	AB	AB	AA	AA	AA	AA	AA	AA	AA	AA	AA	AB	AA	AA	AA	AA	AA	AA	AB	AB	AB	AA	AB	AA	AB	AB	AB	AA
3096983|F|0	A09_2	63.4475	AA	AA	AA	AA	AB	AB	AA	AB	AB	AA	AB	AA	AA	AA	AA	AB	AB	AA	AB	AB	AB	AA	AA	AA	AA	AA	AA	AA	AA	AA	AB	AA	AA	AA	AA	AA	AA	AB	AB	AA	AA	AB	AA	AB	AB	AB	AA
3142639|F|0--21:A>C	A09_2	66.2026	AA	AA	AA	AA	AB	AA	AA	AB	AB	AA	AB	AA	AA	AA	AA	AB	AB	AA	AB	AB	AB	AA	AA	AA	AA	AA	AA	AA	AA	AA	AB	AB	AA	AA	AA	AA	AA	AB	AB	AA	AA	AB	AA	AB	AB	AB	AA
3171647|F|0--54:T>G	A09_2	69.8793	AA	AA	AA	AA	AB	AA	AA	AB	AB	AA	AA	AA	AA	AA	AA	AB	AB	AA	AB	AB	AB	AA	AA	AA	AA	AA	AA	AA	AA	AA	AB	AB	AA	AA	AA	AA	AA	AB	AB	AA	AA	AB	AA	AB	AB	AB	AA
3095045|F|0	A09_2	70.7962	AA	AA	AA	AA	AB	AA	AA	AB	AB	AA	AA	AA	AA	AA	AA	AA	AB	AA	AB	AB	AB	AA	AA	AA	AA	AA	AA	AA	AA	AA	AB	AB	AA	AA	AA	AA	AA	AB	AB	AA	AA	AB	AA	AB	AB	AB	AA
3124690|F|0	A09_2	75.3971	AA	AA	AA	AA	AA	AA	AA	AB	AB	AA	AA	AA	AA	AA	AA	AA	AA	AA	AB	AB	AB	AA	AA	AA	AA	AA	AA	AA	AA	AA	AB	AB	AA	AA	AA	AA	AA	AB	AB	AA	AA	AB	AA	AB	AB	AB	AA
3183456|F|0--23:C>G	A09_2	76.3142	AA	AA	AA	AA	AA	AA	AA	AB	AB	AA	AA	AA	AA	AA	AA	AA	AA	AA	AB	AB	AB	AA	AA	AA	AA	AA	AA	AA	AA	AA	AB	AB	AA	AA	AA	AA	AA	AB	AB	AA	AA	AB	AA	AB	AB	AB	AA
3094804|F|0	A09_2	78.1499	AA	AA	AA	AA	AA	AA	AA	AB	AB	AA	AA	AA	AA	AA	AB	AA	AA	AA	AB	AB	AB	AA	AA	AA	AA	AA	AA	AA	AA	AA	AB	AB	AA	AA	AA	AA	AA	AB	AB	AA	AA	AB	AA	AB	AB	AB	AA
3158064|F|0	A09_2	79.9856	AA	AA	AA	AA	AA	AA	AA	AB	AB	AA	AA	AA	AA	AA	AB	AA	AA	AA	AB	AB	AB	AA	AA	AA	AA	AA	AA	AA	AA	AA	AA	AB	AA	AA	AA	AA	AA	AB	AA	AA	AA	AB	AA	AB	AB	AB	AA
3122586|F|0	A09_2	81.8209	AA	AA	AA	AA	AA	AA	AA	AB	AB	AA	AA	AA	AA	AA	AB	AA	AA	AA	AB	AB	AB	AA	AA	AA	AA	AA	AA	AA	AA	AA	AA	AB	AA	AA	AA	AA	AA	AB	AA	AA	AA	AB	AA	AB	AB	AB	AA
3118357|F|0	A09_2	87.3487	AA	AA	AA	AA	AA	AA	AA	AB	AB	AA	AA	AA	AA	AA	AB	AA	AA	AA	AB	AB	AB	AA	AA	AB	AA	AA	AA	AA	AB	AA	AA	AB	AA	AA	AA	AA	AA	AB	AA	AA	AA	AB	AA	AA	AB	AB	AA
3126254|F|0	A09_2	89.184	AA	AA	AA	AA	AA	AA	AA	AB	AB	AA	AA	AA	AA	AA	AB	AA	AA	AA	AB	AB	AB	AA	AA	AB	AA	AA	AA	AA	AB	AA	AA	AB	AA	AA	AA	AA	AA	AB	AA	AA	AA	AB	AA	AA	AB	AB	AA
3097055|F|0	A09_2	91.9392	AA	AA	AA	AA	AA	AA	AA	AA	AB	AA	AA	AA	AA	AA	AB	AA	AA	AA	AB	AB	AB	AA	AA	AB	AA	AA	AA	AA	AB	AA	AA	AB	AB	AA	AA	AA	AA	AB	AA	AA	AA	AB	AA	AA	AB	AB	AA
3089525|F|0	A09_2	93.7749	AA	AA	AA	AA	AA	AA	AA	AA	AB	AA	AA	AA	AA	AA	AB	AA	AA	AA	AB	AB	AB	AA	AA	AB	AA	AA	AA	AB	AB	AA	AA	AB	AB	AA	AA	AA	AA	AB	AA	AA	AA	AB	AA	AA	AB	AB	AA
3155356|F|0--68:G>T	A09_2	94.6924	AA	AA	AA	AA	AA	AA	AA	AA	AB	AA	AA	AA	AA	AA	AB	AA	AA	AA	AB	AB	AB	AA	AA	AB	AA	AA	AA	AB	AB	AA	AA	AB	AB	AA	AA	AA	AA	AB	AA	AA	AA	AB	AA	AA	AB	AB	AA
3104590|F|0	A09_2	95.6098	AA	AA	AA	AA	AA	AA	AA	AA	AB	AA	AA	AA	AA	AA	AB	AA	AA	AA	AB	AB	AB	AA	AA	AB	AA	AA	AA	AB	AB	AA	AA	AB	AB	AA	AA	AA	AA	AB	AA	AA	AA	AB	AA	AA	AB	AB	AA
3121373|F|0	A09_2	97.4456	AA	AA	AA	AB	AA	AA	AA	AA	AB	AA	AA	AA	AA	AA	AB	AA	AA	AA	AB	AB	AB	AA	AA	AB	AA	AA	AA	AB	AB	AA	AA	AB	AB	AA	AA	AA	AA	AB	AA	AA	AA	AB	AA	AA	AB	AB	AA
100000099|F|0	A09_2	99.2716	AA	AA	AA	AB	AA	AA	AA	AA	AB	AA	AA	AA	AA	AA	AB	AA	AA	AB	AB	AB	AB	AA	AA	AB	AA	AA	AA	AB	AB	AA	AA	AB	AB	AA	AA	AA	AA	AB	AA	AA	AA	AB	AA	AA	AB	AB	AA
3077943|F|0	A09_3	10	AA	AA	AB	AB	AB	AA	AA	AA	AB	AB	AB	AA	AB	AB	AA	AA	AA	AA	AB	AB	AB	AB	AA	AA	AA	AB	AA	AB	AB	AB	AA	AB	AB	AB	AB	AB	AB	AB	AB	AB	AB	AA	AB	AA	AB	AA	AA
3098645|F|0--6:T>A	A09_3	10.9162	AA	AA	AB	AB	AB	AA	AA	AA	AB	AB	AB	AA	AB	AB	AA	AA	AA	AA	AB	AB	AB	AB	AA	AA	AA	AB	AA	AB	AB	AB	AA	AB	AB	AB	AB	AB	AB	AB	AB	AB	AB	AA	AB	AA	AB	AA	AA
3083576|F|0--12:T>C	A09_3	11.8421	AA	AA	AB	AB	AB	AA	AA	AA	AB	AB	AB	AA	AB	AB	AA	AA	AA	AA	AB	AB	AB	AB	AA	AA	AA	AB	AA	AB	AB	AB	AA	AB	AB	AB	AB	AB	AB	AB	AB	AB	AB	AA	AA	AA	AB	AA	AA
3153866|F|0	A09_3	14.6231	AA	AA	AB	AB	AB	AA	AA	AA	AB	AB	AB	AA	AB	AB	AB	AA	AA	AA	AB	AB	AB	AB	AA	AA	AA	AB	AA	AB	AB	AB	AA	AB	AB	AB	AB	AB	AB	AB	AB	AB	AB	AA	AA	AA	AB	AA	AA
3084004|F|0--48:A>T	A09_3	15.5477	AA	AA	AB	AB	AB	AA	AA	AA	AB	AB	AB	AA	AB	AB	AB	AA	AA	AA	AB	AB	AB	AB	AA	AA	AA	AB	AA	AB	AB	AB	AA	AB	AB	AA	AB	AB	AB	AB	AB	AB	AB	AA	AA	AA	AB	AA	AA
3091086|F|0	A09_3	27.8284	AA	AA	AB	AA	AB	AA	AA	AA	AB	AB	AB	AA	AB	AB	AB	AA	AA	AA	AB	AB	AB	AB	AA	AA	AA	AB	AA	AB	AB	AB	AA	AA	AB	AA	AB	AA	AA	AA	AB	AB	AB	AA	AA	AA	AB	AA	AA
100000025|F|0	A09_3	28.7531	AA	AA	AB	AA	AB	AA	AA	AA	AB	AB	AB	AA	AB	AB	AB	AA	AA	AA	AB	AB	AB	AB	AA	AA	AA	AB	AA	AB	AB	AB	AA	AA	AB	AA	AB	AA	AA	AA	AB	AB	AB	AA	AA	AA	AB	AA	AA
3105974|F|0	A09_3	30.5962	AA	AA	AB	AA	AB	AA	AA	AA	AB	AB	AB	AA	AB	AB	AB	AA	AA	AA	AB	AB	AB	AB	AA	AA	AA	AB	AA	AB	AB	AB	AA	AA	AB	AA	AB	AA	AA	AA	AB	AB	AB	AA	AA	AA	AB	AA	AA
3116162|F|0	A10_1	0	AA	AA	AB	AA	AB	AB	AB	AB	AA	AA	AB	AB	AB	AA	AA	AB	AB	AA	AB	AB	AB	AB	AB	AA	AB	AB	AA	AB	AB	AA	AB	AA	AB	AA	AB	AA	AA	AA	AB	AB	AB	AB	AB	AA	AB	AB	AA
3093297|F|0	A10_1	0.90762	AA	AA	AB	AA	AB	AB	AB	AB	AA	AA	AB	AB	AB	AA	AA	AB	AB	AA	AB	AB	AB	AB	AB	AA	AB	AB	AA	AB	AB	AA	AB	AA	AB	AA	AB	AA	AA	AA	AB	AB	AB	AB	AB	AA	AB	AB	AA
BRMS315a	A10_1	2.74331	AA	AA	AB	AA	AB	AB	AB	AB	AA	AA	AB	AB	AB	AA	AA	AB	AB	AA	AB	AB	AB	AB	AB	AA	AB	AB	AA	AB	AB	AA	AB	AA	AB	AA	AB	AA	AA	AA	AB	AB	AB	AB	AB	AA	AB	AB	AA
3157563|F|0	A10_1	5.4978	AA	AA	AB	AA	AB	AB	AB	AB	AB	AA	AB	AB	AB	AA	AA	AB	AB	AA	AB	AB	AB	AB	AB	AA	AB	AB	AA	AB	AB	AA	AB	AA	AB	AA	AB	AA	AA	AA	AB	AB	AB	AB	AA	AA	AB	AB	AA
3122938|F|0	A10_1	14.6745	AA	AA	AB	AA	AB	AB	AB	AB	AB	AA	AB	AB	AB	AA	AA	AB	AB	AA	AA	AB	AB	AB	AB	AA	AB	AB	AA	AB	AB	AA	AB	AA	AB	AA	AB	AA	AA	AA	AA	AB	AB	AB	AA	AA	AB	AA	AB
3097991|F|0	A10_1	14.8128	AA	AA	AB	AA	AB	AB	AB	AB	AB	AA	AB	AB	AB	AA	AA	AB	AB	AA	AA	AB	AB	AB	AB	AA	AB	AB	AA	AB	AB	AA	AB	AA	AB	AA	AB	AA	AA	AA	AA	AB	AB	AB	AA	AA	AB	AA	AB
3152427|F|0	A10_1	15.9101	AA	AA	AB	AA	AB	AB	AB	AB	AB	AA	AB	AB	AB	AA	AA	AB	AB	AA	AA	AB	AB	AB	AB	AA	AB	AB	AA	AB	AB	AA	AB	AA	AB	AA	AB	AA	AA	AA	AA	AB	AB	AB	AA	AA	AB	AA	AB
3108800|F|0--42:C>T	A10_1	18.6067	AA	AA	AB	AA	AB	AB	AB	AB	AB	AA	AB	AB	AB	AA	AA	AB	AB	AA	AA	AB	AB	AB	AB	AA	AB	AB	AA	AB	AB	AA	AA	AA	AB	AA	AB	AA	AA	AA	AA	AB	AB	AB	AA	AA	AB	AA	AB
3176625|F|0--6:T>A	A10_1	19.524	AA	AA	AB	AA	AB	AB	AB	AB	AB	AA	AB	AB	AB	AA	AA	AB	AB	AA	AA	AB	AB	AB	AB	AA	AB	AB	AA	AB	AB	AA	AA	AA	AB	AA	AB	AA	AA	AA	AA	AB	AB	AB	AA	AA	AB	AA	AB
3102385|F|0	A10_1	21.3599	AA	AA	AB	AA	AA	AB	AB	AB	AB	AA	AB	AB	AB	AA	AA	AB	AB	AA	AA	AB	AB	AB	AB	AA	AB	AB	AA	AB	AB	AA	AA	AA	AB	AA	AB	AA	AA	AA	AA	AB	AB	AB	AA	AA	AB	AA	AB
Na12H04	A10_1	22.2762	AA	AA	AB	AA	AA	AB	AB	AB	AB	AA	AB	AB	AB	AA	AA	AB	AB	AA	AA	AB	AB	AB	AB	AA	AB	AB	AA	AB	AB	AA	AA	AB	AB	AA	AB	AA	AA	AA	AA	AB	AB	AB	AA	AA	AB	AA	AB
3148362|F|0	A10_1	33.4711	AA	AA	AB	AA	AA	AB	AB	AB	AB	AA	AB	AB	AB	AA	AA	AB	AB	AA	AA	AB	AB	AB	AB	AA	AB	AB	AA	AB	AB	AA	AA	AB	AB	AA	AB	AB	AA	AA	AA	AB	AB	AB	AA	AA	AB	AA	AB
3133248|F|0	A10_1	34.3872	AA	AA	AB	AA	AA	AB	AB	AB	AB	AA	AB	AB	AB	AA	AA	AB	AB	AA	AA	AB	AB	AB	AB	AA	AB	AB	AA	AB	AB	AA	AA	AB	AB	AA	AB	AB	AA	AA	AA	AB	AB	AB	AA	AA	AB	AA	AB
3169562|F|0	A10_1	37.7789	AA	AA	AB	AA	AB	AB	AB	AB	AB	AA	AB	AB	AB	AA	AA	AB	AB	AA	AA	AB	AB	AB	AB	AA	AB	AB	AA	AB	AB	AA	AA	AB	AB	AA	AB	AB	AA	AA	AA	AB	AB	AB	AA	AA	AB	AA	AB
3088823|F|0--36:A>C	A10_1	38.4128	AA	AA	AB	AA	AB	AB	AB	AB	AB	AA	AB	AB	AB	AA	AA	AB	AB	AA	AA	AB	AB	AB	AB	AA	AB	AB	AA	AB	AB	AA	AA	AB	AB	AA	AB	AB	AA	AA	AA	AB	AB	AB	AA	AA	AB	AA	AB
3111237|F|0	A10_1	39.3304	AA	AA	AB	AA	AB	AB	AB	AB	AB	AA	AB	AB	AB	AA	AA	AB	AB	AA	AA	AB	AB	AB	AB	AA	AB	AB	AA	AB	AB	AA	AA	AB	AB	AA	AB	AB	AA	AA	AA	AB	AB	AB	AA	AA	AB	AA	AB
3109299|F|0	A10_1	40.2478	AA	AA	AB	AA	AB	AB	AB	AB	AB	AA	AB	AB	AB	AA	AA	AB	AB	AA	AA	AB	AB	AB	AB	AA	AB	AB	AA	AB	AB	AA	AA	AB	AB	AA	AB	AB	AA	AA	AA	AB	AB	AB	AA	AA	AB	AA	AB
3169841|F|0--32:C>T	A10_1	41.1653	AA	AA	AB	AA	AB	AB	AB	AB	AB	AA	AB	AB	AB	AA	AA	AB	AB	AA	AA	AB	AB	AB	AB	AA	AB	AB	AA	AB	AB	AA	AA	AB	AB	AA	AB	AB	AA	AA	AA	AB	AB	AB	AA	AA	AB	AA	AB
3139894|F|0	A10_1	42.0826	AA	AA	AB	AA	AB	AB	AB	AB	AB	AA	AB	AB	AB	AA	AA	AB	AB	AA	AA	AB	AB	AB	AB	AA	AB	AB	AA	AB	AB	AA	AB	AB	AB	AA	AB	AB	AA	AA	AA	AB	AB	AB	AA	AA	AB	AA	AB
3078844|F|0	A10_1	45.7595	AA	AA	AB	AA	AB	AB	AB	AB	AB	AA	AB	AB	AB	AA	AA	AB	AB	AA	AA	AB	AB	AB	AB	AA	AB	AB	AA	AB	AB	AA	AB	AB	AB	AA	AB	AB	AA	AA	AA	AB	AB	AB	AA	AA	AB	AA	AB
100001732|F|0	A10_1	46.6768	AA	AA	AB	AA	AB	AB	AB	AB	AB	AA	AB	AB	AB	AA	AA	AB	AB	AA	AA	AB	AB	AB	AB	AA	AB	AB	AA	AB	AB	AA	AB	AB	AB	AA	AB	AB	AA	AA	AA	AB	AB	AB	AA	AA	AB	AB	AB
3158461|F|0	A10_1	47.5943	AA	AA	AB	AA	AB	AB	AB	AB	AB	AA	AB	AB	AB	AA	AA	AB	AB	AA	AA	AB	AB	AB	AB	AA	AB	AB	AA	AB	AB	AA	AB	AB	AB	AA	AB	AB	AA	AA	AB	AB	AB	AB	AA	AA	AB	AB	AB
100013820|F|0	A10_1	48.5118	AA	AA	AB	AA	AB	AB	AB	AB	AB	AA	AB	AB	AB	AA	AA	AB	AB	AA	AA	AB	AB	AB	AB	AA	AB	AB	AA	AB	AB	AA	AB	AB	AB	AA	AB	AB	AA	AA	AB	AB	AB	AB	AA	AA	AB	AB	AA
3139312|F|0	A10_1	49.4292	AA	AA	AB	AA	AB	AB	AB	AB	AB	AA	AB	AB	AB	AA	AA	AB	AB	AA	AA	AB	AB	AB	AB	AA	AB	AB	AA	AB	AB	AA	AB	AB	AB	AA	AB	AB	AA	AA	AB	AB	AB	AB	AA	AA	AB	AB	AA
3194771|F|0	A10_1	52.1846	AA	AA	AB	AB	AB	AB	AB	AB	AB	AA	AB	AB	AB	AB	AA	AB	AB	AA	AA	AB	AB	AB	AB	AA	AB	AB	AA	AB	AB	AA	AB	AB	AB	AA	AB	AB	AA	AA	AB	AB	AB	AB	AA	AA	AB	AB	AA
3110025|F|0	A10_1	53.102	AA	AA	AB	AB	AB	AB	AB	AB	AB	AA	AB	AB	AB	AB	AA	AB	AB	AA	AA	AB	AB	AB	AB	AA	AB	AB	AA	AB	AB	AA	AB	AB	AB	AA	AB	AB	AA	AA	AB	AB	AB	AB	AA	AA	AB	AB	AA
3098361|F|0--44:A>C	A10_1	54.0195	AA	AA	AB	AB	AB	AB	AB	AB	AB	AA	AB	AB	AB	AB	AA	AB	AB	AA	AA	AB	AB	AB	AB	AA	AB	AB	AA	AB	AB	AA	AB	AB	AB	AA	AB	AB	AA	AA	AB	AB	AB	AB	AA	AA	AB	AB	AA
3161864|F|0	A10_1	54.9371	AA	AA	AB	AB	AB	AB	AB	AB	AB	AA	AB	AB	AB	AB	AA	AB	AB	AA	AB	AB	AB	AB	AB	AA	AB	AB	AA	AB	AB	AA	AB	AB	AB	AA	AB	AB	AA	AA	AB	AB	AB	AB	AA	AA	AB	AB	AA
3163121|F|0	A10_1	55.5125	AA	AA	AB	AB	AB	AB	AB	AB	AB	AA	AB	AB	AB	AB	AA	AB	AB	AA	AB	AB	AB	AB	AB	AA	AB	AB	AA	AB	AB	AA	AB	AB	AB	AA	AB	AB	AA	AA	AB	AB	AB	AB	AA	AA	AB	AB	AA
3108749|F|0	A10_1	56.6598	AA	AA	AB	AB	AB	AB	AB	AB	AA	AA	AB	AB	AB	AB	AA	AB	AB	AA	AB	AB	AB	AB	AB	AA	AB	AB	AA	AB	AB	AA	AB	AB	AB	AA	AB	AB	AA	AA	AB	AB	AB	AB	AA	AA	AB	AB	AA
3110510|F|0	A10_1	56.8139	AA	AA	AB	AB	AB	AB	AB	AB	AA	AA	AB	AB	AB	AB	AA	AB	AB	AA	AB	AB	AB	AB	AB	AA	AB	AB	AA	AB	AB	AA	AB	AB	AB	AA	AB	AB	AA	AA	AB	AB	AB	AB	AA	AA	AB	AB	AA
3130971|F|0	A10_1	59.1504	AA	AA	AB	AB	AB	AB	AB	AB	AA	AA	AB	AB	AB	AB	AA	AB	AB	AA	AB	AB	AB	AB	AB	AA	AB	AB	AA	AB	AB	AA	AB	AB	AB	AA	AB	AB	AA	AA	AB	AB	AB	AB	AB	AA	AB	AB	AA
3113872|F|0	A10_1	60.9861	AA	AA	AB	AB	AB	AB	AB	AB	AA	AA	AB	AB	AB	AB	AA	AB	AB	AA	AB	AB	AB	AB	AB	AA	AB	AB	AA	AB	AB	AA	AB	AB	AB	AA	AB	AB	AA	AA	AB	AB	AB	AB	AB	AA	AB	AB	AA
3129737|F|0	A10_1	61.5599	AA	AA	AB	AB	AB	AB	AB	AB	AA	AA	AB	AB	AB	AB	AA	AB	AB	AA	AB	AB	AB	AA	AB	AA	AB	AB	AA	AB	AB	AA	AB	AB	AB	AA	AB	AB	AA	AA	AB	AB	AB	AB	AB	AA	AB	AB	AA
3192373|F|0	A10_1	62.7077	AA	AA	AB	AB	AB	AB	AB	AB	AA	AA	AB	AB	AB	AB	AA	AB	AB	AA	AB	AB	AB	AB	AB	AA	AB	AB	AA	AB	AB	AA	AB	AB	AB	AA	AB	AB	AA	AA	AB	AB	AB	AB	AB	AA	AB	AB	AA
100006478|F|0	A10_1	63.2814	AA	AA	AB	AB	AB	AB	AB	AB	AA	AA	AB	AB	AB	AB	AA	AB	AB	AA	AB	AB	AB	AA	AB	AA	AB	AB	AA	AB	AB	AA	AB	AB	AB	AA	AB	AB	AA	AA	AB	AB	AB	AB	AB	AA	AB	AB	AA
3124104|F|0--40:A>C	A10_1	65.1173	AA	AA	AB	AB	AB	AB	AB	AB	AA	AA	AA	AB	AB	AB	AA	AB	AB	AB	AB	AB	AB	AA	AB	AA	AB	AB	AA	AB	AB	AA	AB	AB	AB	AA	AB	AB	AA	AA	AB	AB	AB	AB	AB	AA	AB	AB	AA
3164670|F|0	A10_1	66.0348	AA	AA	AB	AB	AB	AB	AB	AB	AA	AA	AA	AB	AB	AB	AA	AB	AB	AB	AB	AB	AB	AA	AB	AA	AB	AB	AA	AB	AB	AA	AB	AB	AB	AA	AB	AB	AA	AA	AB	AB	AB	AB	AB	AA	AB	AB	AA
3124430|F|0	A10_1	66.9522	AA	AA	AB	AB	AB	AB	AB	AB	AA	AA	AA	AB	AB	AB	AA	AB	AB	AB	AB	AB	AB	AA	AB	AA	AB	AB	AA	AB	AB	AA	AB	AB	AB	AA	AB	AA	AA	AA	AB	AB	AB	AB	AB	AA	AB	AB	AA
3126998|F|0	A10_1	67.8698	AA	AA	AB	AB	AB	AB	AB	AB	AA	AA	AA	AB	AB	AB	AA	AB	AB	AB	AB	AB	AB	AA	AB	AA	AB	AB	AA	AB	AB	AA	AB	AB	AB	AA	AB	AA	AA	AA	AB	AB	AB	AB	AB	AA	AB	AB	AA
3131109|F|0	A10_1	67.8698	AA	AA	AB	AB	AB	AB	AB	AB	AA	AA	AA	AB	AB	AB	AA	AB	AB	AB	AB	AB	AB	AA	AB	AA	AB	AB	AA	AB	AB	AA	AB	AB	AB	AA	AB	AB	AA	AA	AB	AB	AB	AB	AB	AA	AB	AB	AA
3134868|F|0	A10_1	68.7875	AA	AA	AB	AB	AB	AB	AB	AB	AA	AA	AA	AB	AB	AB	AA	AB	AB	AB	AB	AB	AB	AA	AB	AB	AB	AB	AA	AB	AB	AA	AB	AB	AB	AA	AB	AA	AA	AA	AB	AB	AB	AB	AB	AA	AB	AB	AA
3103851|F|0	A10_1	69.7051	AA	AA	AB	AB	AB	AB	AB	AB	AA	AA	AA	AB	AB	AB	AA	AB	AB	AB	AB	AB	AB	AA	AB	AB	AB	AB	AA	AB	AB	AA	AB	AB	AB	AA	AB	AA	AA	AA	AB	AB	AB	AB	AB	AA	AB	AB	AA
3138650|F|0--28:C>G	A10_1	70.6224	AA	AA	AB	AB	AB	AB	AB	AB	AA	AA	AA	AB	AB	AB	AA	AB	AB	AB	AB	AB	AB	AA	AB	AB	AB	AB	AA	AB	AB	AA	AB	AB	AB	AA	AB	AA	AA	AA	AB	AB	AB	AB	AB	AA	AB	AB	AA
3084154|F|0	A10_1	72.4583	AA	AA	AB	AB	AB	AB	AB	AB	AA	AA	AA	AB	AB	AB	AA	AB	AB	AB	AB	AB	AB	AA	AB	AB	AB	AB	AA	AB	AB	AA	AB	AB	AB	AA	AB	AA	AA	AA	AB	AB	AB	AB	AB	AA	AB	AB	AA
3128761|F|0	A10_1	73.3756	AA	AA	AB	AB	AB	AB	AB	AB	AA	AA	AA	AB	AB	AB	AA	AB	AB	AB	AB	AB	AB	AA	AB	AB	AB	AB	AA	AB	AB	AA	AB	AB	AB	AA	AB	AA	AA	AA	AB	AB	AB	AB	AB	AA	AB	AB	AA
3133436|F|0	A10_1	74.2932	AA	AA	AB	AB	AB	AB	AB	AB	AA	AA	AA	AB	AB	AB	AA	AB	AB	AB	AB	AB	AB	AA	AB	AB	AB	AB	AA	AB	AB	AA	AB	AB	AB	AA	AB	AA	AA	AA	AB	AB	AB	AB	AB	AA	AB	AB	AA
3117740|F|0	A10_1	75.2107	AA	AA	AB	AB	AB	AB	AB	AB	AA	AA	AA	AB	AB	AB	AA	AB	AB	AB	AB	AB	AB	AA	AB	AB	AB	AB	AA	AB	AB	AA	AB	AB	AB	AA	AB	AA	AA	AA	AB	AB	AB	AB	AB	AA	AB	AB	AA
3090994|F|0	A10_1	76.1281	AA	AA	AB	AB	AB	AB	AB	AB	AA	AA	AA	AB	AB	AB	AA	AB	AB	AB	AB	AB	AB	AA	AB	AB	AB	AB	AA	AB	AB	AA	AB	AB	AB	AA	AB	AA	AA	AA	AB	AB	AB	AB	AB	AA	AB	AB	AA
3211870|F|0	A10_1	77.0457	AA	AA	AB	AB	AB	AB	AB	AB	AA	AA	AA	AB	AB	AB	AA	AB	AB	AB	AB	AB	AB	AA	AB	AB	AB	AB	AA	AB	AA	AA	AB	AB	AB	AA	AB	AA	AA	AA	AB	AB	AB	AB	AB	AA	AB	AB	AA
3139791|F|0	A10_1	77.9631	AA	AA	AB	AB	AB	AB	AB	AB	AA	AA	AA	AB	AB	AB	AA	AB	AB	AB	AB	AB	AB	AA	AB	AB	AB	AB	AA	AB	AA	AA	AB	AB	AB	AA	AB	AA	AA	AA	AB	AB	AB	AB	AB	AA	AB	AB	AA
3121587|F|0	A10_1	78.8806	AA	AA	AB	AB	AB	AB	AB	AB	AA	AA	AA	AB	AB	AB	AA	AB	AB	AB	AB	AB	AB	AA	AA	AB	AB	AB	AA	AB	AA	AA	AB	AB	AB	AA	AB	AA	AA	AA	AB	AB	AB	AB	AB	AA	AB	AB	AA
3096444|F|0	A10_1	79.7982	AA	AA	AB	AB	AB	AB	AB	AB	AA	AA	AA	AA	AB	AB	AA	AB	AB	AB	AB	AB	AB	AA	AA	AB	AB	AB	AA	AB	AA	AA	AB	AB	AB	AA	AB	AA	AA	AA	AB	AB	AB	AB	AB	AA	AB	AB	AA
3129726|F|0	A10_1	80.7157	AA	AA	AB	AB	AB	AB	AB	AB	AA	AA	AA	AA	AB	AB	AA	AB	AB	AB	AB	AB	AB	AA	AA	AB	AB	AB	AA	AA	AA	AA	AB	AB	AB	AA	AB	AA	AA	AA	AB	AB	AB	AB	AB	AA	AB	AB	AA
3102429|F|0	A10_1	81.6331	AA	AA	AB	AB	AB	AB	AB	AB	AA	AA	AA	AA	AB	AB	AA	AB	AB	AB	AB	AB	AB	AA	AA	AB	AB	AB	AA	AA	AA	AA	AB	AB	AB	AA	AB	AA	AA	AA	AB	AB	AB	AB	AB	AA	AB	AB	AA
3216502|F|0	A10_1	82.5507	AA	AA	AB	AB	AB	AB	AB	AB	AA	AA	AA	AA	AB	AB	AA	AB	AB	AB	AB	AB	AB	AA	AA	AB	AB	AB	AA	AA	AA	AA	AB	AB	AB	AA	AB	AA	AA	AA	AB	AB	AB	AB	AB	AA	AB	AB	AA
3157192|F|0	A10_1	83.468	AA	AA	AB	AB	AB	AB	AB	AB	AA	AA	AA	AA	AB	AB	AA	AB	AB	AB	AB	AB	AB	AA	AA	AB	AB	AB	AA	AA	AA	AA	AB	AB	AB	AA	AB	AA	AA	AA	AB	AB	AB	AB	AB	AA	AB	AB	AA
3141433|F|0	A10_1	84.3855	AA	AA	AB	AB	AB	AB	AB	AB	AA	AA	AA	AA	AB	AB	AA	AB	AB	AB	AB	AB	AB	AA	AA	AB	AB	AB	AA	AA	AA	AA	AB	AB	AB	AA	AB	AA	AA	AA	AB	AB	AB	AB	AB	AA	AB	AB	AA
3173915|F|0	A10_1	85.3028	AA	AA	AB	AB	AB	AB	AB	AB	AA	AA	AA	AA	AB	AB	AA	AB	AB	AB	AB	AB	AB	AA	AA	AB	AB	AB	AA	AA	AA	AA	AB	AB	AB	AA	AB	AA	AA	AA	AB	AB	AB	AB	AB	AA	AB	AB	AA
3079623|F|0	A10_1	86.2204	AA	AA	AB	AB	AB	AB	AB	AB	AA	AA	AA	AA	AB	AB	AA	AB	AB	AB	AB	AB	AB	AA	AA	AB	AA	AB	AA	AA	AA	AA	AB	AB	AB	AA	AB	AA	AA	AA	AB	AB	AB	AB	AB	AA	AB	AB	AA
3160818|F|0	A10_1	87.1377	AA	AA	AB	AB	AB	AB	AB	AB	AA	AA	AA	AA	AB	AB	AA	AB	AB	AB	AB	AB	AB	AA	AA	AB	AA	AB	AA	AA	AA	AA	AB	AB	AB	AA	AB	AA	AA	AA	AB	AB	AB	AB	AB	AA	AB	AB	AA
3108541|F|0	A10_1	88.0552	AA	AB	AB	AB	AB	AB	AB	AB	AA	AA	AA	AA	AB	AB	AA	AB	AB	AB	AB	AB	AB	AA	AA	AB	AA	AB	AA	AA	AA	AA	AB	AB	AB	AA	AB	AA	AA	AA	AB	AB	AB	AB	AB	AA	AB	AB	AA
3086678|F|0	A10_1	89.7782	AA	AB	AB	AB	AB	AB	AB	AB	AA	AA	AA	AA	AB	AB	AA	AB	AB	AB	AB	AB	AB	AA	AA	AB	AA	AB	AA	AA	AA	AA	AB	AB	AB	AA	AB	AA	AA	AA	AB	AB	AB	AB	AB	AA	AB	AB	AA
3086296|F|0	A10_1	90.9246	AA	AB	AB	AB	AB	AB	AB	AB	AA	AA	AA	AA	AB	AB	AA	AB	AB	AB	AB	AB	AB	AA	AA	AB	AA	AB	AA	AA	AA	AA	AB	AB	AB	AA	AB	AA	AA	AA	AB	AB	AB	AB	AB	AA	AB	AB	AA
3162346|F|0	A10_1	91.266	AA	AB	AB	AB	AB	AB	AB	AB	AA	AA	AA	AA	AB	AB	AA	AB	AB	AB	AB	AB	AB	AA	AA	AB	AA	AB	AA	AA	AA	AA	AB	AB	AB	AA	AB	AA	AA	AA	AB	AB	AB	AB	AB	AA	AB	AB	AA
3170309|F|0	A10_1	92.1836	AA	AB	AB	AB	AB	AB	AB	AB	AA	AA	AA	AA	AB	AB	AA	AB	AB	AB	AB	AB	AB	AA	AA	AB	AA	AB	AA	AA	AA	AA	AA	AB	AB	AA	AB	AA	AA	AA	AB	AB	AB	AB	AB	AA	AB	AB	AA
3076707|F|0	A10_1	93.1011	AA	AB	AB	AB	AB	AB	AB	AB	AA	AA	AA	AA	AB	AB	AA	AB	AB	AB	AB	AB	AB	AA	AA	AB	AA	AB	AA	AA	AA	AA	AA	AB	AB	AA	AB	AA	AA	AA	AB	AB	AB	AB	AB	AA	AB	AB	AA
3101904|F|0	A10_1	94.0186	AA	AB	AB	AB	AB	AB	AB	AB	AA	AA	AA	AA	AB	AB	AA	AB	AB	AB	AB	AB	AB	AA	AA	AB	AA	AB	AA	AA	AA	AA	AA	AB	AB	AA	AB	AA	AA	AA	AB	AB	AB	AB	AB	AA	AB	AB	AA
3145006|F|0	A10_1	94.7141	AA	AB	AB	AB	AB	AB	AB	AB	AA	AA	AA	AA	AB	AB	AA	AB	AB	AB	AB	AB	AB	AA	AA	AB	AA	AB	AA	AA	AA	AA	AA	AB	AB	AA	AB	AA	AA	AA	AB	AB	AB	AB	AB	AA	AB	AB	AA
3082152|F|0--20:A>G	A10_1	97.6362	AA	AB	AB	AB	AB	AB	AB	AB	AA	AA	AA	AA	AB	AB	AA	AB	AB	AB	AB	AB	AB	AA	AA	AB	AA	AB	AA	AA	AA	AA	AA	AB	AB	AA	AB	AA	AA	AA	AB	AB	AB	AB	AB	AA	AB	AB	AA
3152573|F|0	A10_1	99.0832	AA	AB	AB	AB	AA	AB	AB	AB	AA	AA	AA	AA	AB	AB	AA	AB	AB	AB	AB	AB	AB	AA	AA	AB	AA	AB	AA	AA	AA	AA	AA	AB	AB	AA	AB	AA	AA	AA	AB	AB	AB	AB	AB	AA	AB	AB	AA
3101200|F|0	A10_1	100	AA	AB	AB	AB	AA	AB	AB	AB	AA	AA	AA	AA	AB	AB	AA	AB	AB	AB	AB	AB	AB	AA	AA	AB	AA	AB	AA	AA	AA	AA	AA	AB	AB	AA	AB	AA	AA	AA	AB	AB	AB	AB	AB	AA	AB	AB	AA
3093310|F|0--53:A>T	A10_1	101.836	AA	AB	AB	AB	AA	AB	AB	AB	AA	AA	AA	AA	AB	AB	AA	AB	AB	AB	AB	AB	AB	AA	AA	AB	AA	AB	AA	AA	AA	AA	AA	AB	AB	AA	AB	AA	AA	AA	AB	AB	AB	AB	AB	AA	AB	AB	AA
100012407|F|0	A10_1	102.754	AA	AB	AB	AB	AA	AB	AB	AB	AA	AA	AA	AA	AB	AB	AA	AB	AB	AB	AB	AB	AB	AA	AA	AB	AA	AB	AA	AA	AA	AA	AA	AB	AB	AA	AB	AA	AA	AA	AB	AB	AB	AB	AB	AA	AB	AB	AA
3168360|F|0	A10_1	104.59	AA	AB	AB	AB	AA	AB	AB	AB	AA	AA	AA	AA	AB	AB	AA	AB	AB	AB	AB	AB	AB	AA	AA	AB	AA	AB	AA	AA	AA	AA	AA	AB	AB	AA	AB	AA	AA	AA	AB	AB	AB	AB	AB	AA	AB	AB	AA
3175371|F|0	A10_1	105.163	AA	AB	AB	AB	AA	AB	AB	AB	AA	AA	AA	AA	AB	AB	AB	AB	AB	AB	AB	AB	AB	AA	AA	AB	AA	AB	AA	AA	AA	AA	AA	AB	AB	AA	AB	AA	AA	AA	AB	AB	AB	AB	AB	AA	AB	AB	AA
3100084|F|0	A10_1	106.311	AA	AB	AB	AB	AA	AB	AB	AB	AA	AA	AA	AA	AB	AB	AA	AB	AB	AB	AB	AB	AB	AA	AA	AB	AA	AB	AA	AA	AA	AA	AA	AB	AB	AA	AB	AA	AA	AA	AB	AB	AB	AB	AB	AA	AB	AB	AA
3095105|F|0	A10_1	106.884	AA	AB	AB	AB	AA	AB	AB	AB	AA	AA	AA	AA	AB	AB	AB	AB	AB	AB	AB	AB	AB	AA	AA	AB	AA	AB	AA	AA	AA	AA	AA	AB	AB	AA	AB	AA	AA	AA	AB	AB	AB	AB	AB	AA	AB	AB	AA
3145749|F|0	A10_1	113.343	AA	AB	AA	AB	AA	AB	AB	AB	AA	AA	AA	AA	AB	AB	AB	AB	AB	AB	AB	AB	AB	AA	AA	AB	AA	AB	AA	AA	AA	AA	AB	AA	AB	AA	AB	AA	AA	AB	AB	AB	AB	AB	AB	AA	AB	AB	AA
CB10079d	A10_1	115.178	AA	AB	AA	AB	AA	AB	AB	AB	AA	AA	AA	AA	AB	AB	AB	AB	AB	AB	AB	AB	AA	AA	AA	AB	AA	AB	AA	AA	AA	AA	AB	AA	AB	AA	AB	AA	AA	AB	AB	AB	AB	AB	AB	AA	AB	AB	AA
3121519|F|0	A10_1	117.014	AB	AB	AA	AB	AA	AB	AB	AB	AA	AA	AA	AA	AB	AB	AB	AB	AB	AB	AB	AB	AA	AA	AA	AB	AA	AB	AA	AA	AA	AA	AB	AA	AB	AA	AB	AA	AA	AB	AB	AB	AB	AB	AB	AA	AB	AB	AA
3095211|F|0	A10_1	117.931	AB	AB	AA	AB	AA	AB	AB	AB	AA	AA	AA	AA	AB	AB	AB	AB	AB	AB	AB	AB	AA	AA	AA	AB	AA	AB	AA	AA	AA	AA	AB	AA	AB	AA	AB	AA	AA	AB	AB	AB	AB	AB	AB	AA	AB	AB	AA
3090874|F|0	A10_1	122.532	AB	AB	AA	AB	AA	AB	AB	AB	AA	AA	AA	AA	AB	AB	AB	AB	AB	AB	AB	AB	AA	AA	AA	AB	AA	AB	AA	AA	AA	AA	AB	AA	AB	AA	AB	AA	AA	AB	AB	AB	AB	AB	AB	AA	AB	AB	AA
100003692|F|0	A10_1	124.367	AB	AB	AA	AB	AA	AB	AB	AB	AA	AA	AA	AA	AB	AB	AB	AB	AB	AB	AB	AB	AB	AA	AA	AB	AA	AB	AA	AA	AA	AA	AB	AA	AB	AA	AB	AA	AA	AB	AB	AB	AB	AB	AB	AA	AB	AB	AA
3138646|F|0	A10_1	125.285	AB	AB	AA	AB	AA	AB	AB	AB	AA	AA	AA	AA	AB	AB	AB	AB	AB	AB	AB	AB	AB	AA	AA	AB	AA	AB	AB	AA	AA	AA	AB	AA	AB	AA	AB	AA	AA	AB	AB	AB	AB	AB	AB	AA	AB	AB	AA
3128509|F|0	A10_1	126.202	AB	AB	AA	AB	AA	AB	AB	AB	AA	AA	AA	AA	AB	AB	AB	AB	AB	AB	AB	AB	AB	AA	AA	AB	AA	AB	AB	AA	AA	AA	AB	AA	AB	AA	AB	AA	AA	AB	AB	AB	AB	AB	AB	AA	AA	AB	AA
3104234|F|0	A10_1	128.038	AB	AB	AA	AB	AA	AB	AB	AB	AA	AA	AA	AA	AB	AB	AB	AB	AB	AB	AB	AB	AA	AA	AA	AB	AA	AB	AB	AA	AA	AA	AB	AA	AB	AA	AB	AA	AA	AB	AB	AB	AB	AB	AB	AA	AA	AB	AA
3084444|F|0	A10_1	129.874	AB	AB	AA	AB	AA	AB	AB	AB	AA	AA	AA	AA	AB	AB	AB	AB	AB	AB	AB	AB	AA	AA	AA	AB	AA	AB	AB	AA	AA	AA	AB	AA	AB	AA	AB	AA	AA	AB	AB	AB	AB	AB	AB	AB	AA	AB	AA
3169678|F|0	A10_1	130.782	AB	AB	AA	AB	AA	AB	AB	AB	AA	AA	AA	AA	AB	AB	AB	AB	AB	AB	AB	AB	AA	AA	AA	AB	AA	AB	AB	AA	AA	AA	AB	AA	AB	AA	AB	AA	AA	AB	AB	AB	AB	AB	AB	AB	AA	AB	AA
3101771|F|0	A10_2	0	AA	AA	AB	AA	AA	AB	AB	AB	AA	AA	AA	AA	AA	AA	AA	AB	AB	AA	AA	AB	AA	AA	AA	AA	AA	AA	AA	AA	AA	AA	AA	AA	AA	AA	AB	AA	AA	AA	AB	AA	AB	AB	AA	AA	AB	AB	AA
3140131|F|0--21:A>G	A10_2	13.0575	AA	AA	AB	AB	AA	AB	AB	AB	AA	AA	AA	AA	AA	AB	AA	AB	AB	AA	AA	AB	AA	AA	AA	AA	AA	AA	AA	AA	AA	AA	AA	AB	AA	AA	AB	AA	AA	AA	AB	AA	AB	AB	AA	AA	AB	AB	AA
3103987|F|0	A10_2	13.4909	AA	AA	AB	AB	AA	AB	AB	AB	AA	AA	AA	AA	AA	AB	AA	AB	AB	AA	AA	AB	AA	AA	AA	AA	AA	AA	AA	AA	AA	AA	AA	AB	AA	AA	AB	AA	AA	AA	AB	AA	AB	AB	AA	AA	AB	AB	AA
3101212|F|0	A10_2	15.8288	AA	AB	AB	AB	AA	AB	AB	AB	AA	AA	AA	AA	AA	AB	AA	AB	AB	AA	AA	AB	AA	AA	AA	AA	AA	AA	AA	AA	AA	AA	AA	AB	AA	AA	AB	AA	AA	AA	AB	AA	AB	AB	AA	AA	AB	AB	AA
3079017|F|0	A10_2	17.6645	AA	AB	AB	AB	AA	AB	AB	AB	AA	AA	AA	AA	AA	AB	AA	AB	AB	AA	AA	AB	AA	AA	AA	AA	AA	AA	AA	AA	AA	AA	AA	AB	AA	AA	AB	AA	AA	AA	AB	AA	AB	AB	AA	AA	AB	AB	AA
3092784|F|0	A10_2	18.582	AA	AB	AB	AB	AA	AB	AB	AB	AA	AA	AA	AA	AA	AB	AA	AB	AB	AA	AA	AB	AA	AA	AA	AA	AA	AA	AA	AA	AA	AA	AA	AB	AA	AA	AB	AA	AA	AA	AB	AA	AB	AB	AA	AA	AB	AB	AA
3158234|F|0	A10_2	18.582	AA	AB	AB	AB	AA	AB	AB	AB	AA	AA	AA	AA	AA	AB	AA	AB	AB	AA	AA	AB	AA	AA	AA	AA	AA	AA	AA	AA	AA	AA	AA	AB	AA	AA	AB	AA	AA	AA	AB	AA	AB	AB	AA	AA	AB	AB	AA
3089311|F|0	A10_2	19.4996	AA	AB	AB	AB	AA	AB	AB	AB	AA	AA	AA	AA	AA	AB	AA	AB	AB	AA	AA	AB	AA	AA	AA	AA	AA	AA	AA	AA	AA	AA	AA	AB	AA	AA	AB	AA	AA	AA	AB	AA	AB	AB	AA	AA	AB	AB	AA
3190567|F|0	A10_2	20.4172	AA	AB	AB	AB	AA	AB	AB	AB	AA	AA	AA	AA	AA	AB	AA	AB	AB	AA	AA	AB	AA	AA	AA	AA	AA	AA	AA	AA	AA	AA	AA	AB	AA	AA	AB	AA	AA	AA	AB	AA	AB	AB	AA	AA	AB	AB	AA
3134591|F|0	A10_2	21.3346	AA	AB	AB	AB	AA	AB	AB	AB	AA	AA	AA	AA	AA	AB	AA	AB	AB	AA	AA	AB	AA	AA	AA	AA	AA	AA	AA	AA	AA	AA	AA	AB	AA	AA	AB	AA	AA	AA	AB	AA	AB	AB	AA	AA	AB	AB	AA
3077775|F|0	A10_2	22.2522	AA	AB	AB	AB	AA	AB	AB	AB	AA	AA	AA	AA	AA	AB	AA	AB	AB	AA	AA	AB	AA	AA	AA	AA	AA	AA	AA	AA	AA	AA	AA	AB	AA	AA	AB	AA	AA	AA	AB	AA	AB	AB	AA	AA	AB	AB	AA
3098691|F|0	A10_2	22.8385	AA	AB	AB	AB	AA	AB	AB	AB	AA	AA	AA	AA	AA	AB	AA	AB	AB	AA	AA	AB	AA	AA	AA	AA	AA	AA	AA	AA	AA	AA	AA	AB	AA	AA	AB	AA	AA	AA	AB	AA	AB	AB	AA	AA	AB	AB	AA
3115997|F|0--58:C>G	A10_2	23.9819	AA	AB	AB	AB	AA	AB	AB	AB	AA	AA	AA	AA	AA	AB	AA	AB	AB	AA	AA	AB	AA	AA	AA	AA	AA	AA	AA	AA	AA	AA	AA	AA	AA	AA	AB	AA	AA	AA	AB	AA	AB	AB	AA	AA	AB	AB	AA
3159495|F|0	A10_2	25.7967	AA	AB	AB	AB	AA	AB	AB	AB	AA	AA	AA	AA	AA	AB	AA	AB	AB	AA	AA	AB	AA	AA	AA	AA	AA	AA	AA	AA	AA	AA	AA	AA	AA	AA	AB	AA	AA	AB	AB	AA	AB	AB	AA	AA	AB	AB	AA
3097860|F|0	A10_2	25.7967	AA	AB	AB	AB	AA	AB	AB	AB	AA	AA	AA	AA	AA	AB	AA	AB	AB	AA	AA	AB	AA	AA	AA	AA	AA	AA	AA	AA	AA	AA	AA	AA	AA	AA	AB	AA	AA	AB	AB	AA	AB	AB	AA	AA	AB	AB	AA
3175673|F|0	A10_2	27.096	AA	AB	AB	AB	AA	AB	AB	AB	AA	AA	AA	AA	AA	AB	AA	AB	AB	AA	AA	AB	AA	AA	AA	AA	AA	AA	AA	AA	AA	AA	AA	AA	AA	AA	AB	AA	AA	AB	AB	AA	AB	AB	AA	AA	AB	AB	AA
3112340|F|0	A10_2	28.0135	AA	AB	AB	AB	AA	AB	AB	AB	AA	AA	AA	AA	AA	AB	AA	AB	AB	AA	AA	AB	AA	AA	AA	AA	AA	AA	AA	AA	AA	AA	AA	AA	AA	AA	AB	AA	AA	AB	AB	AA	AB	AB	AA	AA	AB	AB	AA
3097261|F|0	A10_2	28.9309	AA	AB	AB	AB	AA	AB	AB	AB	AA	AA	AA	AA	AA	AB	AA	AB	AB	AA	AA	AB	AA	AA	AA	AA	AA	AA	AA	AA	AA	AA	AA	AA	AA	AA	AB	AA	AA	AB	AB	AA	AB	AB	AA	AA	AB	AB	AA
3109292|F|0	A10_2	29.8484	AA	AB	AA	AB	AA	AB	AB	AB	AA	AA	AA	AA	AA	AB	AA	AB	AB	AA	AA	AB	AA	AA	AA	AA	AA	AA	AA	AA	AA	AA	AA	AA	AA	AA	AB	AA	AA	AB	AB	AA	AB	AB	AA	AA	AB	AB	AA
3127724|F|0	A10_2	30.7657	AA	AB	AA	AB	AA	AB	AB	AB	AA	AA	AA	AA	AA	AB	AA	AB	AB	AA	AA	AB	AA	AA	AA	AA	AA	AA	AA	AA	AA	AA	AA	AA	AA	AA	AB	AA	AA	AB	AB	AA	AB	AB	AA	AA	AB	AB	AA
3149703|F|0	A10_2	31.6833	AA	AB	AA	AB	AA	AB	AB	AB	AA	AA	AA	AA	AA	AB	AA	AB	AB	AA	AA	AB	AA	AA	AA	AA	AA	AA	AA	AA	AA	AA	AA	AA	AA	AA	AB	AA	AA	AB	AB	AA	AB	AB	AA	AA	AB	AB	AA
3102132|F|0	A10_2	32.6007	AA	AB	AA	AB	AA	AB	AB	AB	AA	AA	AA	AA	AA	AB	AA	AB	AB	AA	AA	AB	AA	AA	AA	AA	AA	AA	AA	AA	AA	AA	AA	AA	AA	AA	AB	AA	AA	AB	AB	AA	AB	AB	AA	AA	AB	AB	AA
3157584|F|0--11:C>G	A10_2	33.5181	AB	AB	AA	AB	AA	AB	AB	AB	AA	AA	AA	AA	AA	AB	AA	AB	AB	AA	AA	AB	AA	AA	AA	AA	AA	AA	AA	AA	AA	AA	AA	AA	AA	AA	AB	AA	AA	AB	AB	AA	AB	AB	AA	AA	AB	AB	AA
3133963|F|0	A10_2	35.354	AB	AB	AA	AB	AA	AB	AB	AB	AA	AA	AA	AA	AA	AB	AA	AB	AB	AA	AA	AB	AA	AA	AA	AA	AA	AA	AA	AA	AA	AA	AA	AA	AA	AA	AB	AA	AA	AB	AB	AA	AB	AB	AA	AA	AB	AB	AA
3096720|F|0	A10_2	36.2713	AB	AB	AA	AB	AA	AB	AB	AB	AA	AA	AA	AA	AA	AB	AA	AB	AB	AA	AA	AB	AA	AA	AA	AA	AA	AA	AA	AA	AA	AA	AA	AA	AA	AA	AB	AA	AA	AB	AB	AA	AB	AB	AA	AA	AB	AB	AA
3084378|F|0	A10_2	38.1071	AB	AB	AA	AB	AA	AB	AB	AB	AA	AA	AA	AA	AA	AB	AA	AB	AB	AA	AA	AB	AA	AA	AA	AA	AA	AA	AA	AA	AA	AA	AA	AA	AA	AA	AB	AA	AA	AB	AB	AA	AB	AB	AA	AA	AB	AB	AA
3172235|F|0	A10_2	39.0244	AB	AB	AA	AB	AA	AB	AB	AB	AA	AA	AA	AA	AA	AB	AA	AB	AB	AA	AA	AB	AA	AA	AA	AA	AA	AA	AA	AA	AA	AA	AA	AA	AA	AA	AB	AA	AA	AB	AB	AA	AB	AB	AA	AA	AB	AB	AA
3084567|F|0	A10_2	39.9419	AB	AB	AA	AB	AA	AB	AB	AB	AA	AA	AA	AA	AA	AB	AA	AB	AB	AA	AA	AB	AA	AA	AA	AA	AA	AA	AA	AA	AA	AA	AA	AA	AA	AA	AB	AA	AA	AB	AB	AA	AB	AB	AA	AA	AB	AB	AA
3085524|F|0	A10_2	40.8591	AB	AB	AA	AB	AA	AB	AB	AB	AA	AA	AA	AA	AA	AB	AA	AB	AB	AA	AA	AB	AA	AA	AA	AA	AA	AA	AA	AA	AA	AA	AA	AA	AA	AA	AB	AA	AA	AB	AB	AA	AB	AB	AA	AA	AB	AB	AA
3130210|F|0	A10_2	42.695	AB	AB	AA	AB	AA	AB	AB	AB	AA	AA	AA	AA	AA	AB	AA	AB	AB	AA	AA	AB	AA	AA	AA	AA	AA	AA	AA	AA	AA	AA	AA	AA	AA	AA	AB	AA	AA	AB	AB	AA	AB	AB	AA	AA	AA	AB	AA
3119634|F|0	A10_2	43.611	AB	AB	AA	AB	AA	AB	AB	AB	AA	AA	AA	AA	AA	AB	AA	AB	AB	AA	AA	AB	AA	AA	AA	AA	AA	AA	AA	AA	AA	AA	AA	AA	AA	AA	AB	AA	AA	AB	AB	AA	AB	AB	AA	-	AA	AB	AA
brPb-658481	A10_3	0	AB	AB	AB	AA	AA	AA	AB	AB	AB	AB	AB	AB	AA	AA	AB	AB	AB	AA	AA	AB	AA	AB	AB	AA	AA	AA	AB	AA	AB	AB	AA	AA	AA	AB	AB	AB	AB	AB	AB	AA	AB	AB	AA	AB	AB	AB	AB
100000812|F|0	A10_3	1.82613	AB	AB	AB	AA	AA	AB	AB	AB	AB	AB	AB	AB	AA	AA	AB	AB	AB	AA	AA	AB	AA	AB	AB	AA	AA	AA	AB	AA	AB	AB	AA	AA	AA	AB	AB	AB	AB	AB	AB	AA	AB	AB	AA	AB	AB	AB	AB
3108154|F|0	A10_3	2.74024	AB	AB	AB	AA	AA	AB	AB	AB	AB	AB	AB	AB	AA	AA	AB	AB	AB	AA	AA	AB	AA	AB	AB	AA	AA	AA	AB	AB	AB	AB	AA	AA	AA	AB	AB	AB	AB	AB	AB	AA	AB	AB	AA	AB	AB	AB	AB
3100074|F|0	A10_3	31.1296	AB	AB	AB	AB	AA	AB	AB	AB	AB	AB	AB	AB	AA	AB	AA	AB	AB	AA	AB	AB	AA	AB	AB	AA	AB	AB	AA	AB	AB	AA	AA	AB	AA	AB	AB	AB	AB	AB	AB	AB	AB	AB	AA	AB	AB	AB	AA
3075544|F|0	C1_1	0	AB	AA	AB	AB	AB	AB	AB	AB	AA	AA	AA	AB	AA	AA	AA	AA	AB	AA	AA	AA	AB	AB	AB	AB	AB	AA	AB	AA	AB	AA	AA	AA	AA	AB	AB	AB	AA	AA	AB	AA	AB	AB	AA	AA	AA	AB	AB
3122086|F|0	C1_1	0.907713	AB	AA	AB	AB	AB	AB	AB	AB	AA	AA	AA	AB	AA	AA	AB	AA	AB	AA	AA	AA	AB	AB	AB	AB	AB	AA	AB	AA	AB	AA	AA	AA	AA	AB	AB	AB	AA	AA	AB	AA	AB	AB	AA	AA	AA	AB	AB
3084522|F|0	C1_1	1.82525	AB	AA	AB	AB	AB	AB	AB	AB	AA	AA	AA	AB	AA	AA	AB	AA	AB	AA	AA	AA	AB	AB	AB	AB	AB	AA	AB	AA	AB	AA	AA	AA	AA	AB	AB	AB	AA	AA	AB	AA	AB	AB	AA	AA	AA	AB	AB
3165001|F|0	C1_1	2.74263	AB	AA	AB	AB	AB	AB	AB	AB	AA	AA	AA	AB	AA	AA	AB	AA	AB	AA	AA	AA	AB	AB	AB	AB	AB	AA	AB	AA	AB	AA	AA	AA	AA	AB	AB	AA	AA	AA	AB	AA	AB	AB	AA	AA	AA	AB	AB
3100085|F|0	C1_1	5.19463	AB	AA	AB	AB	AB	AB	AB	AB	AA	AB	AA	AB	AA	AA	AB	AA	AB	AA	AA	AA	AB	AB	AB	AB	AB	AA	AB	AA	AB	AA	AA	AA	AA	AB	AB	AA	AA	AA	AB	AA	AB	AB	AA	AA	AA	AB	AB
3139412|F|0	C1_1	5.19463	AB	AA	AB	AB	AB	AB	AB	AB	AA	AB	AA	AB	AA	AA	AB	AA	AB	AA	AA	AA	AB	AB	AB	AB	AB	AA	AB	AA	AB	AA	AA	AA	AA	AB	AB	AA	AA	AA	AB	AA	AB	AB	AA	AA	AA	AB	AB
3113895|F|0	C1_1	6.41384	AB	AA	AB	AB	AB	AB	AB	AB	AA	AB	AA	AB	AA	AA	AB	AA	AB	AA	AA	AA	AB	AB	AB	AB	AB	AA	AB	AA	AB	AA	AA	AA	AA	AB	AB	AA	AA	AA	AB	AA	AB	AB	AA	AA	AA	AB	AB
3155437|F|0	C1_1	15.6951	AB	AA	AB	AB	AB	AA	AB	AB	AA	AB	AB	AB	AA	AA	AB	AA	AB	AA	AB	AA	AB	AB	AB	AB	AB	AA	AB	AA	AB	AA	AA	AA	AA	AB	AB	AA	AA	AA	AB	AA	AB	AA	AA	AA	AA	AB	AB
3126419|F|0	C1_1	16.6117	AB	AA	AB	AB	AB	AA	AB	AB	AA	AB	AB	AB	AA	AA	AB	AA	AB	AA	AB	AA	AB	AB	AB	AB	AB	AA	AB	AA	AB	AA	AA	AA	AA	AB	AB	AA	AA	AA	AB	AA	AB	AA	AA	AA	AA	AB	AB
3139314|F|0--12:C>A	C1_1	18.4475	AB	AA	AB	AB	AB	AA	AB	AA	AA	AB	AB	AB	AA	AA	AB	AA	AB	AA	AB	AA	AB	AB	AB	AB	AB	AA	AB	AA	AB	AA	AA	AA	AA	AB	AB	AA	AA	AA	AB	AA	AB	AA	AA	AA	AA	AB	AB
3102319|F|0	C1_1	19.3648	AB	AA	AB	AB	AB	AA	AB	AA	AA	AB	AB	AB	AA	AA	AB	AA	AB	AA	AB	AA	AB	AB	AB	AB	AB	AA	AB	AB	AB	AA	AA	AA	AA	AB	AB	AA	AA	AA	AB	AA	AB	AA	AA	AA	AA	AB	AB
3089910|F|0	C1_1	22.1203	AB	AA	AB	AB	AB	AA	AB	AA	AA	AB	AB	AB	AA	AA	AB	AA	AB	AA	AB	AA	AB	AB	AB	AB	AB	AA	AB	AB	AB	AA	AA	AA	AA	AB	AB	AA	AA	AA	AB	AA	AB	AA	AA	AA	AA	AB	AB
3169295|F|0	C1_1	22.9939	AB	AA	AB	AB	AB	AA	AB	AA	AA	AB	AB	AB	AA	AA	AB	AA	AB	AA	AB	AA	AB	AB	AB	AB	AB	AA	AB	AB	AB	AA	AA	AA	AA	AB	AA	AA	AA	AA	AB	AA	AB	AA	AA	AA	AA	AB	AB
3090731|F|0	C1_1	42.1658	AB	AA	AB	AB	AB	AA	AB	AB	AA	AB	AB	AB	AB	AA	AB	AA	AB	AB	AB	AA	AB	AB	AB	AB	AB	AB	AB	AB	AB	AB	AB	AA	AB	AB	AB	AA	AA	AA	AB	AB	AB	AA	AB	AA	AA	AB	AB
100000397|F|0--39:T>A	C1_1	43.9893	AB	AA	AB	AB	AB	AA	AB	-	AA	AB	AB	AB	AB	AA	AB	AA	AB	AB	AB	AA	AB	AB	AB	AB	AB	AB	AB	AB	AB	AB	AB	AA	AB	AB	-	AA	AA	AA	AB	AB	AB	AA	AB	AA	AA	AB	AB
3083182|F|0	C1_1	45.8148	AB	AA	AB	AB	AB	AA	AB	AA	AA	AB	AB	AB	AB	AA	AB	AA	AB	AB	AB	AA	AB	AB	AB	AB	AB	AB	AB	AB	AB	AB	AB	AA	AB	AB	AA	AA	AA	AA	AB	AB	AB	AA	AB	AB	AA	AB	AB
3104896|F|0	C1_1	48.569	AB	AA	AB	AB	AB	AA	AB	AA	AA	AB	AB	AB	AB	AA	AB	AA	AB	AB	AB	AA	AB	AA	AB	AB	AB	AB	AB	AB	AB	AB	AB	AA	AB	AB	AA	AA	AA	AA	AB	AB	AB	AA	AB	AB	AA	AB	AB
3109233|F|0	C1_1	60.7319	AB	AA	AB	AB	AB	AA	AA	AA	AA	AB	AB	AB	AA	AA	AB	AA	AB	AA	AB	AA	AA	AA	AB	AB	AB	AA	AB	AB	AB	AB	AB	AA	AA	AB	AA	AA	AA	AA	AB	AA	AB	AA	AB	AB	AB	AB	AB
3131247|F|0	C1_1	66.2587	AB	AA	AB	AB	AB	AA	AA	AA	AA	AB	AB	AB	AA	AA	AB	AA	AB	AA	AB	AA	AA	AA	AB	AB	AB	AA	AB	AB	AB	AA	AB	AA	AA	AB	AA	AA	AA	AA	AB	AA	AB	AA	AB	AB	AB	AB	AB
3074717|F|0--34:G>A	C1_1	67.1755	AB	AA	AB	AB	AB	AA	AA	AA	AA	AB	AB	AB	AA	AA	AB	AA	AB	AA	AB	AA	AA	AA	AB	AB	AB	AA	AB	AB	AB	AA	AB	AA	AA	AB	AA	AA	AA	AA	AB	AA	AB	AA	AB	AB	AB	AB	AB
3101865|F|0	C1_1	69.93	AB	AA	AB	AB	AB	AA	AB	AA	AA	AB	AB	AB	AA	AA	AB	AA	AB	AA	AB	AA	AA	AA	AB	AB	AB	AA	AB	AB	AB	AA	AB	AA	AA	AB	AA	AA	AA	AA	AB	AA	AB	AA	AB	AB	AA	AB	AB
100001721|F|0	C1_1	80.1642	AB	AA	AB	AB	AB	AA	AB	AA	AA	AB	AB	AB	AA	AA	AB	AA	AB	AA	AB	AA	AA	AA	AB	AB	AB	AA	AB	AB	AB	AA	AB	AB	AA	AB	AA	AB	AB	AB	AB	AA	AB	AA	AB	AB	AA	AB	AB
3126266|F|0	C1_1	81.0807	AB	AA	AB	AB	AB	AA	AB	AA	AA	AB	AB	AB	AA	AB	AB	AA	AB	AA	AB	AA	AA	AA	AB	AB	AB	AA	AB	AB	AB	AA	AB	AB	AA	AB	AA	AB	AB	AB	AB	AA	AB	AA	AB	AB	AA	AB	AB
3121656|F|0	C1_1	81.9982	AB	AA	AB	AB	AB	AA	AB	AA	AA	AB	AB	AB	AA	AB	AB	AA	AB	AA	AB	AA	AA	AA	AB	AB	AB	AA	AB	AB	AB	AA	AB	AB	AA	AB	AA	AB	AB	AB	AB	AA	AB	AA	AB	AB	AA	AB	AB
3123156|F|0	C1_1	82.9158	AB	AA	AB	AB	AB	AA	AA	AA	AA	AB	AB	AB	AA	AB	AB	AA	AB	AA	AB	AA	AA	AA	AB	AB	AB	AA	AB	AB	AB	AA	AB	AB	AA	AB	AA	AB	AB	AB	AB	AA	AB	AA	AB	AB	AA	AB	AB
3121161|F|0	C1_1	82.9158	AB	AA	AB	AB	AB	AA	AB	AA	AA	AB	AB	AB	AA	AB	AB	AA	AB	AA	AB	AA	AA	AA	AB	AB	AB	AA	AB	AB	AB	AA	AB	AB	AA	AB	AA	AB	AB	AB	AB	AA	AB	AA	AB	AB	AA	AB	AB
3163620|F|0	C1_1	84.3977	AB	AA	AB	AB	AB	AA	AB	AA	AA	AB	AB	AB	AA	AB	AB	AA	AB	AA	AB	AA	AA	AA	AB	AB	AB	AA	AB	AB	AB	AA	AB	AB	AA	AB	AA	AB	AB	AB	AB	AA	AB	AA	AB	AB	AA	AB	AB
100000149|F|0	C1_1	85.4477	AB	AA	AB	AB	AB	AA	AB	AA	AA	AB	AB	AB	AA	AB	AB	AA	AB	AA	AB	AA	AA	AA	AB	AB	AB	AA	AB	AB	AB	AA	AB	AB	AA	AB	AA	AB	AB	AB	AB	AA	AB	AA	AB	AB	AA	AB	AB
3095214|F|0	C1_1	86.4977	AB	AA	AB	AB	AB	AA	AB	AA	AA	AB	AB	AB	AA	AB	AB	AA	AB	AA	AB	AA	AA	AA	AB	AB	AB	AA	AB	AB	AB	AA	AB	AB	AA	AB	AA	AB	AB	AB	AB	AA	AB	AA	AB	AB	AA	AB	AB
3081750|F|0	C1_1	87.9796	AB	AA	AB	AB	AB	AA	AB	AA	AA	AB	AB	AB	AA	AB	AB	AA	AB	AA	AB	AA	AA	AA	AB	AB	AB	AA	AB	AB	AB	AA	AB	AB	AA	AB	AA	AB	AB	AB	AB	AA	AB	AA	AA	AB	AA	AB	AB
3092376|F|0	C1_1	88.8959	AB	AA	AB	AB	AB	AA	AB	AA	AA	AB	AB	AB	AA	AB	AB	AA	AB	AA	AB	AA	AB	AA	AB	AB	AB	AA	AB	AB	AB	AA	AB	AB	AA	AB	AA	AB	AB	AB	AB	AA	AB	AA	AA	AB	AA	AB	AB
3128363|F|0--33:G>T	C1_1	100.005	AB	AA	AB	AB	AB	AA	AB	AA	AA	AB	AB	AB	AA	AA	AB	AA	AB	AA	AB	AA	AB	AA	AB	AB	AB	AA	AB	AB	AB	AA	AB	AA	AA	AB	AA	AA	AA	AA	AB	AA	AB	AA	AA	AB	AA	AB	AB
3184209|F|0--41:T>G	C1_1	100.841	AB	AA	AB	AB	AB	AA	AB	AA	AA	AB	AB	AB	AA	AA	AB	AA	AB	AA	AB	AA	AB	AA	AB	AB	AB	AA	AB	AB	AB	AA	AB	AA	AA	AB	AA	AA	AA	AA	AB	AA	AB	AA	AA	AB	AA	AB	AB
3097213|F|0	C1_1	102.677	AB	AA	AB	AB	AB	AA	AB	AA	AA	AB	AB	AB	AA	AA	AB	AA	AB	AA	AB	AA	AA	AA	AB	AB	AB	AA	AB	AB	AB	AA	AB	AA	AA	AB	AA	AA	AA	AA	AB	AA	AB	AA	AA	AB	AA	AB	AB
3109508|F|0--62:A>T	C1_1	102.677	AB	AA	AB	AB	AB	AA	AB	AA	AA	AB	AB	AB	AA	AA	AB	AA	AB	AA	AB	AA	AA	AA	AB	AB	AB	AA	AB	AB	AB	AA	AB	AA	AA	AB	AA	AA	AA	AA	AB	AA	AB	AA	AA	AB	AA	AB	AB
3164731|F|0	C1_1	103.595	AB	AA	AB	AB	AB	AA	AB	AA	AA	AB	AB	AB	AA	AA	AB	AA	AB	AA	AB	AA	AA	AA	AB	AB	AB	AA	AB	AB	AB	AA	AB	AA	AA	AB	AA	AA	AA	AA	AB	AA	AB	AA	AB	AB	AA	AB	AB
3120986|F|0	C1_1	104.512	AB	AA	AB	AB	AB	AA	AB	AA	AA	AB	AB	AB	AA	AA	AB	AA	AB	AA	AB	AA	AA	AA	AB	AB	AB	AA	AB	AB	AB	AA	AB	AA	AA	AB	AA	AA	AA	AA	AB	AA	AB	AA	AB	AB	AA	AB	AB
3129148|F|0	C1_1	105.43	AB	AA	AB	AB	AB	AA	AB	AA	AA	AB	AB	AB	AA	AA	AB	AA	AB	AA	AB	AA	AA	AA	AB	AB	AB	AA	AB	AB	AB	AA	AB	AA	AA	AB	AA	AA	AA	AA	AB	AA	AB	AA	AB	AB	AA	AB	AB
3091833|F|0--51:G>A	C1_1	105.43	AB	AA	AB	AB	AB	AA	AB	AA	AA	AB	AB	AB	AA	AA	AB	AA	AB	AA	AB	AA	AA	AA	AB	AB	AB	AA	AB	AB	AB	AA	AB	AA	AA	AB	AA	AA	AA	AA	AB	AA	AB	AA	AB	AB	AA	AB	AB
3107817|F|0	C1_1	105.43	AB	AA	AB	AB	AB	AA	AB	AA	AA	AB	AB	AB	AA	AA	AB	AA	AB	AA	AB	AA	AA	AA	AB	AB	AB	AA	AB	AB	AB	AA	AB	AA	AA	AB	AA	AA	AA	AA	AB	AA	AB	AA	AB	AB	AA	AB	AB
3100665|F|0	C1_1	108.185	AB	AA	AB	AB	AB	AA	AB	AA	AA	AB	AB	AB	AA	AA	AB	AA	AB	AA	AB	AA	AA	AA	AB	AB	AB	AA	AB	AB	AB	AA	AB	AA	AA	AB	AA	AA	AA	AA	AB	AA	AB	AA	AB	AB	AB	AB	AB
3100464|F|0	C1_1	109.351	AB	AA	AB	AB	AB	AA	AB	AA	AA	AB	AB	AB	AA	AA	AB	AA	AB	AA	AB	AA	AA	AA	AB	AB	AB	AA	AB	AB	AB	AA	AB	AA	AA	AB	AA	AA	AA	AA	AB	AA	AB	AA	AB	AB	AB	AB	AB
3171934|F|0	C1_1	110.516	AB	AA	AB	AB	AB	AA	AA	AA	AA	AB	AB	AB	AA	AA	AB	AA	AB	AA	AB	AA	AA	AA	AB	AB	AB	AA	AB	AB	AB	AA	AB	AA	AA	AB	AA	AA	AA	AA	AB	AA	AB	AA	AB	AB	AB	AB	AB
3098345|F|0	C1_1	111.011	AB	AA	AB	AB	AB	AA	AA	AA	AA	AB	AB	AB	AA	AA	AB	AA	AB	AA	AB	AA	AA	AA	AB	AB	AB	AA	AB	AB	AB	AA	AB	AA	AA	AB	AA	AA	AA	AA	AB	AA	AB	AA	AB	AB	AB	AB	AB
3095190|F|0	C1_1	112.847	AB	AA	AB	AB	AB	AA	AA	AA	AA	AB	AB	AB	AA	AA	AB	AA	AB	AA	AB	AA	AA	AA	AB	AB	AB	AA	AB	AB	AB	AA	AB	AA	AA	AB	AA	AA	AA	AA	AB	AB	AB	AA	AB	AB	AB	AB	AB
3121224|F|0--14:C>T	C1_1	114.683	AA	AA	AB	AB	AB	AA	AA	AA	AA	AB	AB	AB	AA	AA	AB	AA	AB	AA	AB	AA	AA	AA	AB	AB	AB	AB	AB	AB	AB	AA	AB	AA	AA	AB	AA	AA	AA	AA	AB	AB	AB	AA	AB	AB	AB	AB	AB
3109650|F|0--30:G>A	C1_1	116.06	AA	AA	AB	AB	AB	AA	AA	AA	AA	AB	AB	AB	AA	AA	AB	AA	AB	AA	AB	-	AA	AA	AB	AB	AB	AB	AB	AB	AB	AA	AB	AA	AA	AB	AA	AA	AA	AA	AB	AB	AB	AA	AB	AB	AB	AB	AB
3141508|F|0	C1_1	117.437	AA	AA	AB	AB	AB	AA	AA	AA	AA	AB	AB	AB	AA	AA	AB	AA	AB	AA	AB	AA	AA	AA	AB	AB	AB	AB	AB	AB	AB	AA	AB	AA	AA	AB	AA	AA	AA	AA	AB	AB	AB	AA	AA	AB	AB	AB	AB
3153592|F|0	C1_1	117.437	AA	AA	AB	AB	AB	AA	AA	AA	AA	AB	AB	AB	AA	AA	AB	AA	AB	AA	AB	AA	AA	AA	AB	AB	AB	AB	AB	AB	AB	AA	AB	AA	AA	AB	AA	AA	AA	AA	AB	AB	AB	AA	AA	AB	AB	AB	AB
3106619|F|0	C1_1	118.354	AA	AA	AB	AB	AB	AA	AA	AA	AA	AB	AB	AB	AA	AA	AB	AA	AB	AA	AB	AA	AA	AA	AB	AB	AB	AB	AB	AB	AB	AA	AB	AA	AA	AB	AA	AA	AA	AA	AB	AB	AB	AA	AA	AB	AB	AB	AB
3108518|F|0	C1_1	119.272	AA	AA	AB	AB	AB	AA	AA	AA	AA	AB	AB	AB	AA	AA	AB	AA	AB	AA	AB	AA	AA	AA	AB	AB	AB	AB	AB	AB	AB	AA	AB	AA	AA	AB	AA	AA	AA	AB	AB	AB	AB	AA	AA	AB	AB	AB	AB
3153663|F|0	C1_1	120.189	AA	AA	AB	AB	AB	AA	AA	AA	AA	AB	AB	AB	AA	AA	AB	AA	AB	AA	AB	AA	AA	AA	AB	AB	AB	AB	AB	AB	AB	AA	AB	AA	AA	AB	AA	AA	AA	AB	AB	AB	AB	AA	AA	AB	AB	AB	AB
3145533|F|0--13:G>T	C1_1	121.107	AA	AA	AB	AB	AA	AA	AA	AA	AA	AB	AB	AB	AA	AA	AB	AA	AB	AA	AB	AA	AA	AA	AB	AB	AB	AB	AB	AB	AB	AA	AB	AA	AA	AB	AA	AA	AA	AB	AB	AB	AB	AA	AA	AB	AB	AB	AB
3099963|F|0	C1_1	122.025	AA	AA	AB	AB	AA	AA	AA	AA	AA	AB	AB	AB	AA	AA	AB	AA	AB	AA	AB	AA	AA	AA	AB	AB	AB	AB	AB	AB	AB	AA	AB	AA	AA	AB	AA	AA	AA	AB	AB	AB	AB	AA	AA	AB	AB	AB	AB
100002119|F|0--46:A>T	C1_1	122.942	AA	AA	AB	AB	AA	AA	AA	AA	AA	AB	AB	AB	AA	AA	AB	AA	AB	AA	AB	AA	AA	AA	AB	AB	AB	AB	AB	AB	AB	AA	AB	AA	AA	AB	AA	AA	AA	AB	AB	AB	AB	AA	AA	AB	AB	AA	AB
3122576|F|0	C1_1	125.697	AA	AA	AB	AB	AA	AA	AA	AA	AA	AB	AB	AB	AA	AA	AB	AA	AB	AA	AB	AA	AA	AA	AB	AB	AB	AB	AB	AB	AB	AA	AB	AA	AA	AB	AA	AA	AA	AB	AB	AB	AB	AA	AA	AB	AB	AA	AB
3089903|F|0--7:T>C	C1_1	127.533	AA	AA	AB	AB	AA	AA	AA	AA	AA	AB	AB	AB	AA	AA	AB	AA	AB	AA	AB	AA	AA	AA	AB	AB	AB	AB	AB	AB	AB	AA	AB	AA	AA	AB	AA	AA	AA	AB	AB	AB	AB	AA	AA	AB	AB	AA	AA
100001142|F|0	C1_1	131.209	AA	AA	AB	AB	AA	AA	AA	AA	AA	AB	AB	AB	AB	AA	AB	AA	AB	AA	AB	AA	AA	AA	AB	AB	AB	AB	AB	AB	AA	AA	AB	AA	AA	AB	AA	AA	AB	AB	AB	AB	AB	AA	AA	AB	AB	AA	AA
3087098|F|0	C1_1	132.127	AA	AA	AB	AB	AA	AA	AA	AA	AA	AB	AB	AB	AB	AA	AB	AA	AB	AA	AB	AA	AA	AA	AB	AB	AB	AB	AB	AB	AA	AA	AB	AA	AA	AB	AA	AA	AB	AB	AB	AB	AB	AA	AA	AB	AB	AA	AA
3101346|F|0	C1_1	133.044	AA	AA	AB	AB	AA	AA	AA	AA	AA	AB	AB	AB	AB	AA	AB	AA	AB	AA	AB	AA	AA	AA	AB	AB	AB	AB	AB	AB	AA	AA	AB	AA	AA	AB	AA	AA	AB	AB	AA	AB	AB	AA	AA	AB	AB	AA	AA
3139224|F|0	C1_1	133.962	AA	AA	AB	AB	AA	AA	AA	AA	AA	AB	AB	AB	AB	AA	AB	AA	AB	AA	AB	AA	AA	AA	AB	AA	AB	AB	AB	AB	AA	AA	AB	AA	AA	AB	AA	AA	AB	AB	AA	AB	AB	AA	AA	AB	AB	AA	AA
3105728|F|0	C1_1	134.878	AA	AA	AB	AB	AA	AA	AA	AA	AA	AB	AB	AB	AB	AA	AB	AA	AB	AA	AB	AA	AA	AA	AB	AA	AB	AB	AB	AB	AA	AA	AB	AA	AA	AB	AA	AA	AB	AB	AA	AB	AB	AA	AA	AB	AB	AA	AA
3116718|F|0	C1_1	149.008	AA	AA	AA	AB	-	AA	AA	AA	AA	AB	AB	AB	AB	AA	AB	AA	AB	AA	AB	AB	AA	AA	AB	AA	AB	AB	AA	AB	AA	AA	AB	AA	AA	AB	AA	AB	AB	AB	AA	AB	AA	AA	AA	AB	AB	AA	AA
3166065|F|0--12:T>A	C1_1	149.925	AA	AA	AA	AB	AA	AA	AA	AA	AA	AB	AB	AB	AB	AA	AB	AA	AB	AA	AB	AB	AA	AA	AB	AA	AB	AA	AA	AB	AA	AA	AB	AA	AA	AB	AA	AB	AB	AB	AA	AB	AA	AA	AA	AB	AB	AA	AA
3086954|F|0	C1_1	152.68	AA	AA	AA	AB	AA	AA	AA	AA	AA	AB	AB	AB	AB	AA	AB	AA	AB	AA	AB	AB	AA	AA	AB	AA	AB	AA	AA	AB	AA	AA	AB	AA	AA	AB	AA	AB	AB	AB	AB	AB	AA	AA	AA	AB	AB	AA	AA
3081005|F|0--50:C>A	C1_1	159.138	AA	AA	AA	AB	AA	AA	AA	AA	AA	AB	AB	AB	AB	AA	AB	AA	AB	AA	AB	AB	AB	AA	AA	AA	AB	AA	AA	AB	AA	AA	AB	AA	AA	AB	AB	AB	AB	AB	AB	AB	AA	AA	AA	AA	AB	AA	AA
3092109|F|0	C1_1	165.597	AA	AA	AA	AB	AA	AA	AA	AA	AA	AB	AB	AB	AB	AA	AB	AB	AB	AA	AB	AB	AB	AA	AA	AA	AB	AA	AA	AB	AA	AA	AB	AA	AA	AB	AB	AB	AB	AB	AB	AB	AA	AA	AB	AA	AB	AA	AA
3146991|F|0--15:T>C	C1_1	169.273	AA	AA	AA	AB	AA	AA	AA	AA	AA	AA	AB	AB	AB	AA	AB	AB	AB	AA	AB	AB	AB	AA	AA	AA	AB	AA	AA	AB	AA	AB	AB	AA	AA	AB	AB	AB	AB	AB	AB	AB	AA	AA	AB	AA	AB	AA	AA
3090359|F|0	C1_1	170.315	-	AA	AA	AB	AA	AA	AA	AB	AA	AA	AB	AB	AB	AA	AB	AB	AB	AA	AB	AB	AB	AA	AA	AA	AB	AA	AA	AB	AA	AB	AB	AA	AA	AB	AB	AB	AB	AB	AB	AB	AA	AA	AB	AA	AB	AA	AA
3087975|F|0--55:T>C	C1_1	176.649	AA	AA	AA	AB	AA	AA	AA	AB	AA	AA	AB	AB	AB	AB	AB	AB	AB	AA	AA	AB	AB	AA	AA	AA	AB	AA	AA	AB	AA	AB	AB	AA	AA	AB	AB	AB	AB	AB	AB	AB	AA	AA	AB	AA	AB	AA	AA
3103349|F|0	C1_1	178.026	AB	AA	AA	AB	AA	AA	AA	AB	AA	AA	AB	AB	AB	AB	AB	AB	AB	AA	AA	AB	AB	AA	AA	AA	AB	AA	AA	AB	AA	AB	AB	AA	AA	AB	AB	AB	AB	AB	AB	AB	AA	AA	AB	AA	AB	AA	AA
3105522|F|0	C1_1	178.026	AB	AA	AA	AB	AA	AA	AA	AB	AA	AA	AB	AB	AB	AB	AB	AB	AB	AA	AA	AB	AB	AA	AA	AA	AB	AA	AA	AB	AA	AB	AB	AA	AA	AB	AB	AB	AB	AB	AB	AB	AA	AA	AB	AA	AB	AA	AA
3142497|F|0	C1_1	179.392	AB	AA	AA	AB	AA	AA	AA	AB	AA	AA	AB	AB	AB	AB	AB	AB	AB	AA	AA	AB	AB	AA	AA	AA	AB	AA	AA	AB	AA	AB	AB	AA	AA	AB	AB	AB	AB	AB	AB	AB	AA	AA	AB	AA	AB	AA	AA
3089741|F|0--40:T>G	C2_1	0	AA	AB	AA	AA	AB	AB	AA	AA	AB	AA	AA	AB	AB	AB	AB	AA	AA	AB	AB	AA	AA	AA	AA	AA	AB	AA	AB	AA	AA	AA	AB	AB	AB	AB	AA	AA	AB	AB	AA	AB	AB	AB	AA	AA	AB	AA	AB
3125108|F|0	C2_1	1e-07	AA	AB	AA	AA	AB	AB	-	AA	AB	AA	AA	AB	AB	AB	AB	AA	AA	AB	AB	AA	AA	AA	AA	AA	AB	AA	AB	AA	AA	AA	AB	AB	AB	AB	AA	AA	AB	AB	AA	AB	AB	AB	AA	AA	AB	AA	AB
3113256|F|0	C2_1	1.84801	AA	AB	AA	AA	AB	AB	AA	AA	AB	AA	AA	AB	AB	AB	AB	AA	AA	AB	AB	AA	AA	AA	AA	AA	AB	AA	AB	AA	AA	AA	AB	AB	AA	AB	AA	AA	AB	AB	AA	AB	AB	AB	AA	AA	AB	AA	AB
3160066|F|0	C2_1	2.77412	AA	AB	AA	AA	AB	AB	AA	AA	AB	AA	AA	AB	AB	AB	AB	AA	AA	AB	AB	AA	AA	AA	AA	AA	AB	AA	AB	AA	AA	AA	AB	AB	AA	AB	AA	AA	AB	AB	AA	AB	AB	AB	AA	AA	AB	AA	AB
3151384|F|0	C2_1	3.69144	AA	AB	AA	AA	AB	AB	AA	AA	AB	AA	AA	AB	AB	AB	AB	AA	AA	AB	AB	AA	AA	AA	AA	AA	AB	AA	AB	AA	AA	AA	AB	AB	AA	AB	AA	AA	AB	AB	AA	AB	AB	AB	AA	AA	AB	AA	AB
100002049|F|0--50:A>G	C2_1	6.14358	AA	AB	AA	AA	AB	AB	AA	AA	AB	AA	AA	AB	AB	AB	AB	AA	AA	AB	AB	AA	AA	AA	AA	AA	AB	AA	AB	AA	AB	AA	AB	AB	AA	AB	AA	AA	AB	AB	AA	AB	AB	AB	AA	AA	AB	AA	AB
3102971|F|0--51:A>G	C2_1	7.3635	AA	AB	AA	AA	AB	AB	AA	AA	AB	AA	AA	AB	AB	AB	AB	AA	AA	AB	AA	AA	AA	AA	AA	AA	AB	AA	AB	AA	AB	AA	AB	AB	AA	AB	AA	AA	AB	AB	AA	AB	AB	AB	AA	AA	AB	AA	AB
3127863|F|0--66:A>T	C2_1	8.9675	AA	AB	AA	AA	AB	AB	AA	AA	AB	AA	AA	AB	AB	AB	AB	AA	AA	AB	AA	AA	AA	AA	AA	AA	AB	AA	AB	AA	AB	AA	AB	AB	AA	AB	AA	AA	AB	AB	AA	AB	AB	AB	AA	AA	AB	AA	AB
3116863|F|0	C2_1	10.5713	AA	AB	AA	AA	AB	AB	AA	AA	AB	AA	AA	AB	AB	AB	AB	AA	AA	AB	AA	AA	AA	AA	AA	AA	AA	AA	AB	AA	AB	AA	AB	AB	AA	AB	AA	AA	AB	AB	AA	AB	AB	AB	AA	AA	AB	AA	AB
3171706|F|0--40:T>G	C2_1	13.7916	AA	AB	AA	AA	AB	AB	AA	AA	AB	AA	AA	AB	AA	AB	AB	AA	AA	AB	AA	AA	AA	AA	AB	AA	AA	AA	AB	AA	AB	AA	AB	AB	AA	AB	AA	AA	AB	AB	AA	AB	AB	AB	AA	AA	AB	AA	AB
3126181|F|0--23:G>A	C2_1	14.7089	AA	AB	AA	AA	AB	AB	AA	AA	AB	AA	AA	AB	AA	AB	AB	AA	AA	AB	AA	AA	AA	AA	AB	AA	AA	AA	AB	AA	AB	AA	AB	AB	AA	AB	AA	AA	AB	AB	AA	AB	AB	AB	AA	AA	AB	AA	AB
3084371|F|0	C2_1	15.6264	AA	AB	AA	AA	AB	AB	AA	AA	AB	AA	AA	AB	AA	AB	AB	AA	AA	AB	AA	AA	AA	AA	AB	AA	AA	AA	AB	AA	AB	AA	AB	AB	AA	AB	AA	AA	AB	AB	AA	AB	AB	AB	AA	AA	AB	AA	AB
3135629|F|0--13:G>C	C2_1	16.544	AA	AB	AA	AA	AB	AB	AA	AA	AB	AA	AA	AB	AA	AB	AB	AA	AA	AB	AA	AA	AA	AA	AB	AA	AA	AA	AB	AA	AB	AA	AB	AB	AA	AB	AA	AA	AB	AB	AA	AB	AB	AB	AB	AA	AB	AA	AB
3094208|F|0	C2_1	17.4616	AA	AB	AA	AA	AB	AB	AA	AA	AB	AA	AA	AB	AA	AB	AB	AA	AA	AB	AA	AA	AA	AA	AB	AA	AA	AA	AB	AA	AB	AA	AB	AB	AA	AB	AA	AA	AB	AB	AA	AB	AB	AB	AB	AA	AB	AA	AB
3097763|F|0	C2_1	18.3792	AA	AB	AA	AA	AB	AB	AA	AA	AB	AA	AA	AB	AA	AB	AB	AA	AA	AB	AA	AA	AA	AA	AB	AA	AA	AA	AB	AA	AB	AA	AB	AB	AB	AB	AA	AA	AB	AB	AA	AB	AB	AB	AB	AA	AB	AA	AB
3097373|F|0	C2_1	19.2967	AA	AB	AB	AA	AB	AB	AA	AA	AB	AA	AA	AB	AA	AB	AB	AA	AA	AB	AA	AA	AA	AA	AB	AA	AA	AA	AB	AA	AB	AA	AB	AB	AB	AB	AA	AA	AB	AB	AA	AB	AB	AB	AB	AA	AB	AA	AB
3088721|F|0--6:A>T	C2_1	20.2143	AA	AB	AB	AA	AB	AB	AA	AA	AB	AA	AA	AB	AA	AB	AB	AA	AA	AB	AA	AA	AA	AA	AB	AB	AA	AA	AB	AA	AB	AA	AB	AB	AB	AB	AA	AA	AB	AB	AA	AB	AB	AB	AB	AA	AB	AA	AB
3079985|F|0	C2_1	21.1318	AA	AB	AB	AA	AB	AB	AA	AA	AB	AA	AA	AB	AA	AB	AB	AA	AA	AB	AA	AA	AA	AA	AB	AB	AA	AA	AB	AA	AB	AA	AB	AB	AB	AB	AA	AA	AB	AB	AA	AB	AB	AB	AB	AA	AB	AA	AB
3096548|F|0	C2_1	22.0494	AA	AB	AB	AA	AB	AB	AA	AA	AB	AA	AA	AB	AA	AB	AB	AA	AA	AB	AA	AA	AA	AA	AB	AB	AA	AA	AB	AA	AB	AA	AB	AB	AB	AB	AA	AA	AB	AB	AA	AB	AB	AB	AB	AA	AB	AA	AA
3094973|F|0	C2_1	22.9668	AA	AB	AB	AA	AB	AB	AA	AA	AB	AA	AA	AB	AA	AB	AB	AA	AA	AB	AA	AA	AA	AA	AB	AB	AA	AA	AB	AA	AB	AA	AB	AB	AB	AB	AA	AA	AB	AB	AA	AB	AB	AB	AB	AA	AB	AA	AA
3126689|F|0	C2_1	23.8843	AA	AB	AB	AA	AB	AB	AA	AA	AB	AA	AA	AB	AA	AB	AB	AA	AA	AB	AA	AA	AA	AA	AB	AB	AA	AA	AB	AA	AB	AA	AB	AB	AB	AB	AA	AA	AB	AB	AA	AB	AB	AB	AB	AA	AB	AA	AA
3114239|F|0	C2_1	24.8017	AA	AB	AB	AA	AB	AB	AA	AA	AB	AA	AA	AB	AA	AB	AB	AA	AA	AB	AA	AA	AA	AA	AB	AB	AA	AA	AB	AA	AB	AA	AB	AB	AB	AB	AA	AA	AB	AB	AA	AB	AB	AB	AB	AA	AB	AA	AA
3106097|F|0	C2_1	24.8017	AA	AB	AB	AA	AB	AB	AA	AA	AB	AA	AA	AB	AA	AB	AB	AA	AA	AB	AA	AA	AA	AA	AB	AB	AA	AA	AB	AA	AB	AA	AB	AB	AB	AB	AA	AA	AB	AB	AA	AB	AB	AB	AB	AA	AB	AA	AA
3106915|F|0--53:T>C	C2_1	24.8017	AA	AB	AB	AA	AB	AB	AA	AA	AB	AA	AA	AB	AA	AB	AB	AA	AA	AB	AA	AA	AA	AA	AB	AB	AA	AA	AB	AA	AB	AA	AB	AB	AB	AB	AA	AA	AB	AB	AA	AB	AB	AB	AB	AA	AB	AA	AA
3141211|F|0	C2_1	24.8017	AA	AB	AB	AA	AB	AB	AA	AA	AB	AA	AA	AB	AA	AB	AB	AA	AA	AB	AA	AA	AA	AA	AB	AB	AA	AA	AB	AA	AB	AA	AB	AB	AB	AB	AA	AA	AB	AB	AA	AB	AB	AB	AB	AA	AB	AA	AA
3138343|F|0	C2_1	24.8017	AA	AB	AB	AA	AB	AB	AA	AA	AB	AA	AA	AB	AA	AB	AB	AA	AA	AB	AA	AA	AA	AA	AB	AB	AA	AA	AB	AA	AB	AA	AB	AB	AB	AB	AA	AA	AB	AB	AA	AB	AB	AB	AB	AA	AB	AA	AA
3109074|F|0	C2_1	25.7192	AA	AB	AB	AB	AB	AB	AA	AA	AB	AA	AA	AB	AA	AB	AB	AA	AA	AB	AA	AA	AA	AA	AB	AB	AA	AA	AB	AA	AB	AA	AB	AB	AB	AB	AA	AA	AB	AB	AA	AB	AB	AB	AB	AA	AB	AA	AA
3113955|F|0	C2_1	25.7192	AA	AB	AB	AB	AB	AB	AA	AA	AB	AA	AA	AB	AA	AB	AB	AA	AA	AB	AA	AA	AA	AA	AB	AB	AA	AA	AB	AA	AB	AA	AB	AB	AB	AB	AA	AA	AB	AB	AA	AB	AB	AB	AB	AA	AB	AA	AA
3120982|F|0	C2_1	27.2976	AA	AB	AB	AA	AB	AB	AA	AA	AB	AA	AA	AB	AA	AB	AB	AA	AA	AB	AA	AA	AA	AA	AB	AB	AA	AA	AB	AA	AB	AA	AB	AB	AB	AB	AA	AA	AB	AB	AA	AB	AB	AB	AB	AA	AB	AA	AA
3111566|F|0	C2_1	28.876	AA	AB	AB	AA	AB	AB	AA	AA	AB	AA	AA	AB	AA	AB	AB	AA	AA	AB	AA	AA	AA	AA	AB	AB	AA	AA	AB	AA	AB	AA	AB	AB	AB	AB	AA	AA	AB	AB	AA	AB	AB	AB	AB	AA	AB	AA	AA
Na12G08	C2_1	29.7934	AA	AB	AB	AA	AB	AB	AA	AA	AB	AA	AA	AB	AA	AB	AB	AA	AA	AB	AA	AA	AA	AA	AB	AB	AA	AA	AB	AA	AB	AA	AB	AB	AB	AB	AA	AA	AB	AB	AA	AB	AB	AB	AB	AA	AB	AA	AA
3093787|F|0	C2_1	31.6291	AA	AB	AB	AA	AB	AB	AA	AA	AB	AA	AA	AB	AA	AB	AB	AA	AA	AB	AA	AA	AA	AA	AB	AB	AA	AA	AB	AA	AB	AA	AB	AB	AB	AB	AA	AA	AB	AB	AA	AB	AB	AB	AB	AA	AB	AA	AA
100002275|F|0	C2_1	33.4649	AA	AB	AB	AA	AB	AB	AA	AA	AB	AA	AA	AB	AA	AB	AB	AA	AB	AB	AA	AA	AA	AA	AB	AB	AA	AA	AB	AA	AB	AA	AB	AB	AB	AB	AA	AA	AB	AB	AB	AB	AB	AB	AB	AA	AB	AA	AA
3122092|F|0--23:G>T	C2_1	34.3823	AA	AB	AB	AA	AB	AB	AA	AA	AB	AA	AA	AB	AA	AB	AB	AA	AB	AB	AA	AA	AA	AA	AB	AB	AA	AA	AB	AA	AB	AA	AB	AB	AB	AB	AA	AA	AB	AB	AB	AB	AB	AB	AB	AA	AB	AA	AA
3107022|F|0	C2_1	36.2182	AA	AB	AB	AA	AB	AB	AA	AA	AB	AA	AA	AB	AA	AB	AB	AA	AB	AB	AA	AA	AA	AA	AB	AB	AA	AA	AB	AA	AB	AA	AB	AB	AB	AB	AA	AA	AB	AB	AB	AB	AB	AB	AB	AB	AB	AA	AA
3119679|F|0	C2_1	37.1356	AA	AB	AB	AA	AB	AB	AA	AA	AB	AA	AA	AB	AA	AB	AB	AA	AB	AB	AA	AA	AA	AA	AB	AB	AA	AA	AB	AA	AB	AA	AB	AB	AB	AB	AA	AA	AB	AB	AB	AB	AB	AB	AB	AB	AB	AA	AA
3104985|F|0	C2_1	38.0531	AA	AB	AB	AA	AB	AB	AA	AA	AB	AA	AA	AB	AA	AB	AB	AA	AB	AB	AA	AA	AA	AA	AB	AB	AA	AA	AB	AA	AB	AA	AB	AB	AB	AB	AA	AA	AB	AB	AB	AB	AB	AB	AB	AB	AB	AA	AA
3194082|F|0	C2_1	38.9707	AA	AB	AB	AA	AB	AB	AA	AA	AB	AA	AA	AB	AA	AB	AB	AA	AB	AB	AA	AA	AA	AA	AB	AB	AA	AA	AB	AA	AA	AA	AB	AB	AB	AB	AA	AA	AB	AB	AB	AB	AB	AB	AB	AB	AB	AA	AA
brPb-841132	C2_1	39.8884	AA	AB	AB	AA	AB	AB	AA	AA	AB	AA	AA	AB	AA	AB	AB	AA	AB	AB	AA	AA	AA	AA	AA	AB	AA	AA	AB	AA	AA	AB	AB	AB	AB	AB	AA	AA	AB	AB	AB	AB	AB	AB	AB	AB	AB	AA	AA
3120988|F|0	C2_1	39.8884	AA	AB	AB	AA	AB	AB	AA	AA	AB	AA	AA	AB	AA	AB	AB	AA	AB	AB	AA	AA	AA	AA	AA	AB	AA	AA	AB	AA	AA	AA	AB	AB	AB	AB	AA	AA	AB	AB	AB	AB	AB	AB	AB	AB	AB	AA	AA
100000513|F|0	C2_1	41.7242	AA	AB	AB	AA	AB	AB	AA	AA	AB	AA	AA	AB	AA	AB	AB	AA	AB	AB	AA	AA	AA	AA	AA	AB	AA	AA	AB	AA	AB	AA	AB	AB	AB	AB	AA	AA	AB	AB	AB	AB	AB	AB	AB	AB	AB	AA	AA
brPb-660451	C2_1	43.5599	AA	AB	AB	AA	AB	AB	AA	AA	AB	AA	AA	AB	AA	AB	AB	AA	AB	AB	AA	AA	AA	AA	AA	AB	AA	AA	AB	AA	AB	AA	AB	AB	AB	AB	AA	AA	AB	AB	AB	AB	AB	AB	AB	AB	AB	AA	AA
brPb-659573	C2_1	44.4772	AA	AB	AB	AA	AB	AB	AA	AA	AB	AA	AA	AB	AA	AB	AB	AA	AB	AB	AA	AA	AA	AA	AA	AB	AA	AA	AB	AA	AB	AA	AB	AB	AB	AB	AA	AA	AB	AB	AB	AB	AB	AB	AB	AB	AB	AA	AA
3095297|F|0	C2_1	46.313	AA	AB	AB	AA	AB	AB	AA	AA	AB	AA	AA	AB	AA	AB	AB	AA	AB	AB	AA	AA	AA	AA	AA	AB	AA	AA	AB	AA	AB	AA	AB	AB	AB	AB	AA	AA	AB	AB	AB	AB	AB	AB	AB	AB	AB	AA	AA
3150148|F|0	C2_1	47.2304	AA	AB	AB	AA	AB	AB	AA	AA	AB	AA	AA	AB	AA	AB	AB	AA	AB	AB	AA	AA	AA	AA	AA	AB	AA	AA	AB	AA	AB	AB	AB	AB	AB	AB	AA	AA	AB	AB	AB	AB	AB	AB	AB	AB	AB	AA	AA
3094561|F|0	C2_1	49.0662	AA	AB	AB	AA	AB	AB	AA	AA	AB	AA	AA	AB	AA	AB	AB	AA	AB	AB	AA	AA	AA	AA	AA	AB	AA	AA	AB	AA	AB	AB	AB	AB	AB	AB	AA	AA	AB	AB	AB	AB	AB	AB	AA	AB	AB	AA	AA
100000860|F|0	C2_1	49.9836	AA	AB	AB	AA	AB	AB	AA	AA	AB	AA	AA	AB	AA	AB	AB	AA	AB	AB	AA	AA	AA	AA	AA	AB	AA	AA	AB	AA	AB	AB	AB	AB	AB	AB	AA	AA	AB	AB	AB	AB	AB	AB	AA	AB	AB	AA	AA
3151512|F|0	C2_1	51.8193	AA	AB	AB	AA	AB	AB	AA	AA	AB	AA	AA	AB	AA	AB	AB	AA	AB	AB	AA	AA	AA	AA	AA	AB	AA	AA	AB	AA	AB	AB	AB	AB	AB	AB	AA	AA	AB	AB	AB	AB	AB	AB	AA	AB	AB	AA	AB
3124663|F|0	C2_1	54.5746	AA	AB	AB	AA	AB	AB	AA	AA	AB	AA	AA	AB	AA	AB	AB	AA	AB	AB	AA	AA	AA	AA	AA	AB	AA	AB	AB	AA	AB	AB	AB	AB	AB	AB	AA	AA	AB	AB	AB	AB	AB	AB	AA	AB	AB	AA	AB
3100600|F|0--29:C>G	C2_1	56.093	AA	AB	AB	AA	AB	AB	AA	AA	AB	AA	AA	AB	AA	AB	AB	AA	AB	AB	AA	AA	AA	AA	AA	AB	-	AB	AB	AA	AB	AB	AB	AB	AB	AB	AA	AA	AB	AB	AB	AB	AB	AB	AA	-	AB	AA	AB
3077679|F|0	C2_1	59.1659	AA	AB	AB	AA	AB	AB	AA	AA	AB	AA	AA	AB	AA	AB	AB	AA	AB	AB	AA	AA	AA	AA	AA	AB	AB	AB	AB	AA	AB	AB	AB	AB	AB	AB	AA	AA	AB	AB	AB	AB	AB	AB	AA	AA	AA	AA	AB
Ol10H02	C2_1	61.9204	AA	AB	AA	AA	AB	AB	AA	AA	AA	AA	AA	AB	AA	AB	AB	AA	AB	AB	AA	AA	AA	AA	AA	AB	AB	AB	AB	AA	AB	AB	AB	AB	AB	AB	AA	AA	AB	AB	AB	AB	AB	AB	AA	AA	AA	AA	AB
3221738|F|0	C2_1	70.255	AA	AB	AA	AA	AB	AB	AA	AA	AA	AA	AA	AA	AA	AB	AA	AA	AB	AB	AA	AA	AA	AA	AA	AA	AB	AB	AB	AA	AB	AB	AB	AB	AB	AB	AA	AA	AB	AA	AB	AB	AB	AB	AA	AA	AA	AB	AB
3110138|F|0	C2_1	72.0901	AA	AB	AA	AA	AB	AB	AA	AA	AA	AA	AA	AA	AA	AB	AA	AA	AB	AB	AA	AA	AA	AA	AA	AA	AB	AB	AB	AA	AB	AB	AB	AB	AB	AB	AA	AA	AB	AA	AB	AB	AB	AB	AA	AA	AA	AB	AB
3098075|F|0	C2_1	73.0075	AA	AB	AA	AA	AB	AB	AA	AA	AA	AA	AA	AA	AA	AB	AA	AA	AB	AB	AA	AA	AA	AA	AA	AA	AB	AB	AB	AA	AB	AB	AB	AB	AB	AB	AA	AA	AB	AA	AB	AB	AB	AB	AA	AA	AA	AB	AB
3130662|F|0	C2_1	73.9237	AA	AB	AA	AA	AB	AB	AA	AA	AA	AA	AA	AA	AA	AB	AB	AA	AB	AB	AA	AA	AA	AA	AA	AA	AB	AB	AB	AA	AB	AB	AB	AB	AB	AB	AA	AA	AB	AA	AB	AB	AB	AB	AA	AA	AA	AB	AB
3123335|F|0	C2_2	0	AA	AA	AA	AA	AB	AA	AA	AA	-	AA	AA	AB	-	AB	AA	AA	AA	AA	AA	AB	AA	AA	AA	AA	AB	AA	-	AA	AA	AA	AB	AB	AA	AA	AA	AA	AA	-	AA	-	AA	AB	AA	AA	-	AA	AA
3149152|F|0	C2_2	2.03636	AA	AA	AA	AA	AB	AA	AA	AA	-	AA	AA	AB	AB	AB	AA	AA	AA	AA	AA	AB	AA	AA	AA	AA	AB	AA	AB	AA	AA	AA	AB	AB	AA	AA	AA	AA	AA	AB	AA	AB	AA	AB	AA	AA	-	AA	AA
3088334|F|0	C2_2	2.97191	AA	AA	AA	AA	AB	AA	AA	AA	-	AA	AA	AB	AB	AB	AA	AA	AA	AA	AA	AB	AA	AA	AA	AA	AB	AA	AB	AA	AA	AA	AB	AB	AA	AA	AA	AA	AA	AB	AA	AB	AA	AB	AA	AA	AB	AA	AA
3096428|F|0	C2_2	6.72224	AA	AA	AA	AA	AB	AA	AA	AA	AB	AA	AA	AB	AB	AB	AA	AA	AA	AA	AA	AB	AA	AA	AA	AA	AB	AA	AB	AA	AA	AA	AB	AB	AA	AB	AA	AA	AA	AB	AA	AB	AA	AB	AA	AB	AB	AA	AA
100015406|F|0	C2_2	7.63939	AA	AA	AA	AA	AB	AA	AA	AA	AB	AA	AA	AB	AB	AB	AA	AA	AA	AA	AA	AB	AA	AA	AA	AA	AB	AA	AB	AA	AA	AA	AB	AB	AA	AB	AA	AA	AA	AB	AA	AB	AA	AB	AA	AB	AA	AA	AA
3122829|F|0	C2_2	9.47517	AA	AA	AA	AA	AB	AA	AA	AA	AB	AA	AA	AB	AB	AA	AA	AA	AA	AA	AA	AB	AA	AA	AA	AA	AB	AA	AB	AA	AA	AA	AB	AB	AA	AB	AA	AA	AA	AB	AA	AB	AA	AB	AA	AB	AA	AA	AA
3118531|F|0	C2_2	11.3108	AA	AA	AA	AA	AB	AA	AA	AA	AB	AA	AB	AB	AB	AA	AA	AA	AA	AA	AA	AB	AA	AA	AA	AA	AB	AA	AB	AA	AA	AA	AA	AB	AA	AB	AA	AA	AA	AB	AA	AB	AA	AB	AA	AB	AA	AA	AA
3115852|F|0	C2_2	14.0661	AA	AA	AA	AA	AB	AA	AB	AA	AB	AA	AB	AB	AB	AA	AA	AA	AA	AA	AA	AB	AA	AA	AA	AA	AB	AA	AB	AA	AA	AA	AA	AB	AA	AB	AA	AA	AA	AB	AA	AB	AA	AB	AA	AB	AA	AA	AA
3161904|F|0	C2_2	14.9834	AA	AA	AA	AA	AB	AA	AB	AA	AB	AA	AB	AB	AB	AA	AA	AA	AA	AA	AA	AB	AA	AA	AA	AA	AB	AA	AB	AA	AA	AA	AA	AB	AA	AB	AA	AA	AA	AB	AA	AB	AA	AB	AA	AB	AA	AA	AA
3082397|F|0	C2_2	16.8191	AA	AA	AA	AA	AB	AA	AB	AA	AB	AA	AB	AB	AB	AA	AA	AA	AA	AA	AA	AB	AA	AA	AA	AA	AB	AA	AB	AA	AA	AA	AA	AB	AA	AB	AA	AA	AA	AB	AA	AB	AA	AB	AA	AB	AA	AA	AA
3164385|F|0	C2_2	19.5744	AA	AA	AA	AA	AB	AA	AB	AA	AB	AA	AB	AB	AB	AA	AA	AA	AA	AA	AA	AB	AA	AA	AA	AA	AB	AA	AB	AA	AA	AA	AA	AB	AA	AB	AA	AA	AA	AA	AA	AB	AA	AB	AA	AB	AA	AA	AA
3106176|F|0	C2_2	21.4101	AA	AA	AA	AB	AB	AA	AB	AA	AB	AA	AB	AB	AB	AA	AA	AA	AA	AA	AA	AB	AA	AA	AA	AA	AB	AA	AB	AA	AA	AA	AA	AB	AA	AB	AA	AA	AA	AA	AA	AB	AA	AB	AA	AB	AA	AA	AA
3122575|F|0	C2_2	22.327	AA	AA	AA	AB	AB	AA	AB	AA	AB	AA	AB	AB	AB	AA	AA	AA	AA	AA	AA	AB	AA	AA	AA	AA	AB	AA	AB	AA	AA	AA	AA	AB	AA	AB	AA	AA	AA	AA	AA	AB	AA	AB	AA	AB	AA	AA	AA
3125357|F|0--61:C>G	C2_2	27.855	AA	AA	AA	AB	AB	AA	AB	AA	AB	AA	AB	AB	AB	AA	AA	AA	AA	AA	AA	AB	AA	AA	AA	AA	AB	AB	AB	AA	AA	AA	AA	AB	AA	AB	AA	AA	AA	AA	AA	AB	AA	AA	AA	AB	AA	AA	AA
3104779|F|0	C2_2	28.7721	AA	AA	AA	AB	AB	AA	AB	AA	AB	AA	AB	AB	AB	AA	AA	AA	AA	AA	AA	AB	AA	AA	AA	AA	AB	AB	AB	AA	AA	AA	AA	AB	AA	AB	AB	AA	AA	AA	AA	AB	AA	AA	AA	AB	AA	AA	AA
3132371|F|0	C2_2	29.6896	AA	AA	AA	AB	AB	AA	AB	AA	AB	AA	AB	AB	AB	AA	AA	AA	AA	AA	AA	AB	AA	AA	AA	AA	AB	AB	AB	AA	AA	AA	AA	AB	AA	AB	AB	AA	AA	AA	AA	AB	AA	AA	AA	AB	AA	AA	AA
3128033|F|0	C2_2	30.607	AA	AA	AA	AB	AB	AA	AB	AA	AB	AA	AB	AB	AB	AA	AA	AA	AA	AA	AA	AB	AA	AA	AA	AA	AB	AB	AB	AA	AA	AA	AA	AB	AA	AB	AB	AA	AA	AA	AA	AB	AA	AA	AA	AB	AA	AA	AA
3093661|F|0	C2_2	32.4429	AA	AA	AA	AB	AB	AA	AB	AA	AB	AA	AB	AB	AB	AA	AA	AA	AA	AA	AA	AB	AA	AA	AA	AA	AB	AB	AB	AA	AA	AA	AA	AB	AA	AB	AB	AA	AB	AA	AA	AB	AA	AA	AA	AB	AA	AA	AA
3134851|F|0	C2_2	33.3604	AA	AA	AA	AB	AB	AA	AB	AA	AB	AA	AB	AB	AB	AA	AA	AA	AA	AA	AA	AB	AA	AA	AA	AA	AB	AB	AB	AA	AA	AA	AA	AB	AA	AB	AB	AA	AB	AA	AA	AB	AA	AA	AA	AB	AA	AA	AA
3161963|F|0	C2_2	34.2779	AA	AA	AA	AB	AB	AA	AB	AA	AB	AA	AB	AB	AB	AA	AA	AA	AA	AA	AA	AB	AA	AA	AA	AA	AB	AB	AB	AA	AA	AA	AA	AB	AA	AB	AB	AA	AB	AA	AA	AB	AA	AA	AA	AB	AA	AA	AA
3126390|F|0	C2_2	35.1954	AA	AA	AA	AB	AB	AA	AB	AA	AB	AA	AB	AB	AA	AA	AA	AA	AA	AA	AA	AB	AA	AA	AA	AA	AB	AB	AB	AA	AA	AA	AA	AB	AA	AB	AB	AA	AB	AA	AA	AB	AA	AA	AA	AB	AA	AA	AA
3124977|F|0	C2_2	36.114	AA	AA	AA	AB	AB	AA	AB	AA	AB	AA	AB	AB	AA	AA	AA	AA	AA	AA	AA	AB	AA	AA	AA	AA	AB	AB	AB	AA	AA	AA	AA	AB	AA	AB	AB	AA	AB	AA	AA	AB	AA	AA	AA	AB	AA	AA	AA
3114537|F|0	C2_2	36.114	AA	AA	AA	AB	AB	AA	AB	AA	AB	AA	AB	AB	AA	AA	AA	AA	AA	AA	AA	AB	AA	AA	AA	AA	AB	AB	AB	AA	AA	AA	AA	AB	AA	AB	AB	AA	AB	AA	AA	AB	AA	AA	AA	AB	AA	AA	AA
3122164|F|0	C2_2	47.169	AA	AA	AA	AB	AB	AA	AB	AA	AB	-	AB	AB	AB	AA	AA	AA	AA	AA	AA	AB	AA	AA	AA	AA	AB	AB	AB	AA	AA	AB	AA	AB	AA	AB	AB	-	AB	-	AA	AB	AA	AA	-	AB	AA	AA	AA
3126313|F|0	C2_2	55.6388	AA	AA	AA	AB	AB	AA	AB	AA	AB	AB	AB	AB	AB	AB	AB	AA	AA	AA	AA	AB	AB	AA	AA	AA	AB	AB	AB	AA	AA	AB	AA	AB	AA	AB	AB	AB	AB	AB	AA	AB	AA	AA	AB	AB	AA	AA	AA
3104396|F|0	C2_2	57.4738	AA	AA	AA	AB	AB	AA	AB	AA	AB	AB	AB	AB	AB	AB	AB	AA	AA	AB	AA	AB	AB	AA	AA	AA	AB	AB	AB	AA	AA	AB	AA	AB	AA	AB	AB	AB	AB	AB	AA	AB	AA	AA	AB	AB	AA	AA	AA
3094051|F|0	C2_2	59.3095	AA	AA	AA	AB	AB	AA	AB	AA	AB	AB	AB	AA	AB	AB	AB	AA	AA	AB	AA	AB	AB	AA	AA	AA	AB	AB	AB	AA	AA	AB	AA	AB	AA	AB	AA	AB	AB	AB	AA	AB	AA	AA	AB	AB	AA	AA	AA
3110059|F|0	C2_2	60.227	AA	AA	AA	AB	AB	AA	AB	AA	AB	AB	AB	AA	AB	AB	AB	AA	AA	AB	AA	AB	AB	AA	AA	AA	AB	AB	AB	AA	AA	AB	AA	AB	AA	AB	AA	AB	AB	AB	AA	AB	AA	AA	AB	AB	AA	AA	AA
3095932|F|0	C2_2	61.1444	AA	AA	AA	AB	AB	AA	AB	AA	AB	AB	AB	AB	AB	AB	AB	AA	AA	AB	AA	AB	AB	AA	AA	AA	AB	AB	AB	AA	AA	AB	AA	AB	AA	AB	AA	AB	AB	AB	AA	AB	AA	AA	AB	AB	AA	AA	AA
3177515|F|0	C2_2	62.062	AA	AA	AA	AB	AB	AA	AB	AA	AB	AB	AB	AB	AB	AB	AB	AA	AA	AB	AA	AB	AB	AA	AA	AA	AB	AB	AB	AA	AA	AB	AA	AB	AA	AB	AB	AB	AB	AB	AA	AB	AA	AA	AB	AB	AA	AA	AA
3086622|F|0	C2_2	62.9795	AA	AA	AA	AB	AB	AA	AB	AA	AB	AB	AB	AB	AB	AB	AB	AA	AA	AB	AA	AB	AB	AA	AA	AA	AB	AB	AB	AA	AA	AB	AA	AB	AA	AB	AB	AB	AB	AB	AA	AB	AA	AA	AB	AB	AA	AA	AA
3089433|F|0	C2_2	63.8968	AA	AA	AA	AB	AB	AA	AB	AA	AB	AB	AB	AB	AB	AB	AB	AA	AA	AB	AA	AB	AB	AA	AA	AA	AB	AB	AB	AA	AA	AB	AA	AB	AA	AB	AB	AB	AB	AB	AA	AB	AA	AA	AB	AB	AA	AA	AA
brPb-839621	C2_2	65.7326	AA	AA	AA	AB	AB	AA	AB	AA	AB	AB	AB	AB	AB	AB	AB	AA	AA	AB	AA	AB	AB	AA	AA	AA	AB	AB	AB	AA	AA	AB	AA	AB	AA	AB	AB	AB	AB	AB	AA	AB	AA	AA	AB	AB	AB	AA	AA
brPb-663628	C2_2	67.5675	AA	AA	AA	AB	AB	AA	AB	AA	AB	AB	AB	AB	AB	AB	AB	AA	AA	AB	AA	AB	AB	AA	AA	AA	AB	AB	AB	AA	AA	AB	AA	AB	AA	AB	AB	AB	AB	AB	AA	AB	AA	AA	AB	AB	AB	AA	AA
100015421|F|0	C2_2	75.9023	AA	AA	AA	AB	AB	AA	AA	AA	AB	AB	AA	AB	AB	AB	AB	AA	AA	AB	AA	AB	AB	AA	AA	AA	AB	AB	AB	AA	AA	AB	AB	AB	AA	AB	AA	AB	AB	AB	AA	AB	AA	AB	AB	AB	AB	AA	AA
3080812|F|0--5:T>C	C2_2	76.819	AA	AA	AA	AB	AB	AA	AA	AA	AB	AB	AA	AB	AB	AB	AB	AA	AA	AB	AA	AB	AB	AA	AA	AA	AB	AB	AB	AA	AA	AB	AB	AB	AA	AB	AA	AB	AB	AB	AA	AB	AA	AB	AB	AB	AB	AA	AB
3109666|F|0	C2_2	77.7366	AA	AA	AA	AB	AB	AA	AA	AA	AB	AB	AA	AB	AB	AB	AB	AA	AA	AB	AA	AB	AB	AA	AA	AA	AB	AB	AB	AA	AA	AB	AB	AB	AA	AB	AA	AB	AB	AB	AA	AB	AA	AB	AB	AB	AB	AA	AB
3098129|F|0	C2_2	78.654	AA	AA	AA	AB	AB	AA	AA	AA	AB	AB	AA	AB	AB	AB	AB	AA	AA	AB	AA	AB	AB	AA	AA	AA	AB	AB	AB	AA	AA	AB	AB	AB	AA	AB	AA	AB	AB	AB	AA	AB	AA	AB	AB	AB	AB	AA	AB
3100227|F|0	C2_2	80.4899	AA	AA	AA	AB	AB	AB	AA	AA	AB	AB	AA	AB	AB	AB	AB	AA	AA	AB	AA	AB	AB	AA	AA	AA	AB	AB	AB	AA	AA	AB	AB	AB	AA	AB	AA	AB	AB	AB	AA	AB	AA	AB	AB	AB	AB	AA	AB
3133962|F|0	C2_2	81.4073	AA	AA	AA	AB	AB	AB	AA	AA	AB	AB	AA	AB	AB	AB	AB	AA	AA	AB	AA	AB	AB	AA	AA	AA	AB	AB	AB	AA	AA	AB	AB	AB	AA	AB	AA	AB	AB	AB	AA	AB	AA	AB	AB	AB	AB	AA	AB
3099132|F|0--18:A>C	C2_2	82.3249	AA	AA	AA	AB	AB	AB	AA	AA	AB	AB	AA	AB	AB	AB	AB	AA	AA	AB	AA	AB	AB	AA	AA	AA	AB	AB	AB	AA	AA	AB	AB	AB	AA	AB	AA	AB	AB	AB	AA	AB	AA	AB	AB	AB	AB	AA	AB
3105587|F|0	C2_2	83.2424	AA	AA	AA	AB	AB	AB	AA	AA	AB	AB	AA	AB	AB	AB	AB	AA	AA	AB	AA	AB	AB	AA	AA	AA	AB	AB	AB	AA	AA	AB	AB	AB	AA	AB	AA	AB	AB	AB	AA	AB	AB	AB	AB	AB	AB	AA	AB
3137976|F|0	C2_2	84.1599	AA	AA	AA	AB	AB	AB	AA	AA	AB	AB	AA	AB	AB	AB	AB	AA	AA	AB	AA	AB	AB	AA	AA	AA	AB	AB	AB	AA	AA	AB	AB	AB	AA	AB	AA	AB	AB	AB	AA	AB	AB	AB	AB	AB	AB	AA	AB
3165235|F|0	C2_2	85.0774	AA	AA	AA	AB	AB	AB	AA	AA	AB	AB	AA	AB	AB	AB	AB	AA	AA	AB	AA	AB	AB	AA	AA	AA	AB	AB	AB	AA	AA	AB	AB	AB	AA	AB	AA	AB	AB	AB	AA	AB	AB	AB	AB	AB	AB	AA	AB
3110924|F|0	C2_2	86.9132	AA	AA	AA	AB	AB	AB	AA	AA	AB	AB	AA	AB	AB	AB	AB	AA	AA	AB	AB	AA	AB	AA	AA	AA	AB	AB	AB	AA	AA	AB	AB	AB	AA	AB	AA	AB	AB	AB	AA	AB	AB	AB	AB	AB	AB	AA	AB
3168103|F|0--22:T>G	C2_2	88.749	AA	AA	AA	AB	AB	AB	AA	AA	AB	AB	AA	AB	AB	AB	AB	AA	AA	AB	AB	AA	AB	AA	AA	AA	AB	AB	AB	AA	AA	AB	AB	AB	AA	AB	AA	AB	AB	AB	AA	AB	AB	AB	AB	AA	AB	AA	AB
3110899|F|0--14:T>C	C2_2	89.6566	AA	AA	AA	AB	AB	AB	AA	AA	AB	AB	AA	AB	AB	AB	AB	AA	AA	AB	AB	AA	AB	AA	AA	AA	AB	AB	AB	AA	AA	AB	AB	AB	AA	AB	AA	AB	AB	AB	AA	AB	AB	AB	AB	AA	AB	AA	AB
3084077|F|0	C3_1	465	AA	AB	AA	AB	AA	AA	AA	AB	AB	AA	AA	AA	AA	AA	AA	AB	AA	AA	AA	AB	AA	AA	AA	AA	AA	AA	AA	AA	AA	AA	AA	AA	AA	AA	AA	AA	AB	AB	AB	AA	AB	AB	AA	AB	AB	AA	AA
3161090|F|0	C3_1	467.636	AA	AB	AA	AB	AA	AA	AA	AB	AB	AA	AA	AA	AA	AB	AA	AB	AA	AA	AA	AB	AA	AA	AA	AA	AA	AA	AA	AA	AA	AA	AA	AA	AA	AA	AA	AA	AB	AB	AB	AA	AB	AB	AA	AB	AB	AA	AA
3095443|F|0	C3_1	470.281	AA	AB	AA	AB	AA	AA	AA	AB	AB	AA	AA	AA	AA	AB	AA	AB	AA	AA	AA	AB	AA	AA	AA	AA	AA	AA	AA	AA	AA	AA	AA	AA	AA	AA	AA	AA	AB	AA	AB	AA	AB	AB	AA	AB	AB	AA	AA
3150571|F|0--39:G>T	C3_1	471.197	AA	AB	AA	AB	AA	AA	AA	AB	AB	AA	AA	AA	AA	AB	AA	AB	AA	AA	AA	AB	AA	AA	AA	AA	AA	AA	AA	AA	AA	AA	AA	AA	AA	AA	AA	AA	AB	AA	AB	AA	AB	AB	AA	AB	AB	AA	AA
3105904|F|0	C3_1	480.303	AA	AB	AA	AB	AA	AA	AA	AB	AB	AA	AA	AA	AA	AB	AA	AB	AA	AA	AA	AB	AA	AA	AA	AA	AA	AA	AA	AA	AA	AA	AA	AA	AA	AA	AA	AA	AB	AA	AB	AA	AB	AB	AA	AB	AB	AA	AA
3172247|F|0--58:A>G	C3_1	481.206	AA	AB	AA	AB	AA	AA	AA	AB	AB	AA	AA	AA	AA	AB	AA	AB	AA	AA	AA	AB	AA	AA	AA	AA	AA	AA	AA	AA	AA	AA	AA	AA	AA	AA	AA	AA	AB	AA	AB	AA	AB	AB	AA	AB	AB	AA	AA
3125223|F|0--44:A>G	C3_1	482.124	AA	AB	AA	AB	AA	AA	AA	AB	AB	AA	AA	AA	AA	AB	AA	AB	AA	AA	AA	AB	AA	AA	AA	AA	AA	AA	AA	AA	AA	AA	AA	AA	AA	AA	AA	AA	AB	AA	AB	AA	AB	AB	AA	AB	AB	AA	AA
3089093|F|0	C3_1	484.879	AA	AA	AA	AB	AA	AA	AA	AB	AB	AA	AA	AA	AA	AB	AA	AB	AA	AA	AA	AB	AA	AA	AA	AA	AA	AA	AA	AA	AA	AA	AA	AA	AA	AA	AA	AB	AB	AA	AA	AA	AB	AB	AA	AB	AB	AA	AA
3156240|F|0	C3_1	488.556	AA	AA	AA	AB	AA	AA	AA	AA	AB	AA	AA	AA	AA	AB	AA	AB	AA	AB	AA	AB	AA	AA	AA	AA	AA	AA	AA	AA	AA	AA	AA	AA	AA	AA	AB	AB	AB	AA	AA	AA	AB	AB	AA	AB	AB	AA	AA
3095558|F|0	C3_1	489.473	AA	AA	AA	AB	AA	AA	AA	AA	AB	AA	AA	AA	AA	AB	AA	AB	AA	AB	AA	AB	AA	AA	AA	AA	AA	AA	AA	AA	AA	AA	AA	AA	AA	AA	AB	AB	AB	AA	AA	AA	AB	AB	AA	AB	AB	AA	AA
3077387|F|0--6:T>G	C3_1	490.39	AA	AA	AA	AB	AA	AA	AA	AA	AB	AA	AA	AA	AA	AB	AA	AB	AA	AB	AA	AB	AA	AA	AA	AA	AA	AA	AA	AA	AA	AA	AA	AA	AA	AA	AB	AB	AB	AA	AA	AA	AB	AB	AA	AB	AB	AA	AA
3085736|F|0	C3_1	491.308	AA	AA	AA	AB	AA	AA	AA	AA	AB	AA	AA	AA	AA	AB	AA	AB	AA	AB	AA	AB	AA	AA	AA	AA	AA	AA	AA	AA	AA	AA	AA	AA	AA	AA	AB	AB	AB	AA	AA	AA	AB	AB	AA	AB	AB	AA	AA
3116951|F|0	C3_1	492.226	AA	AA	AA	AB	AA	AA	AA	AA	AB	AA	AA	AA	AA	AB	AA	AB	AA	AB	AA	AB	AA	AA	AA	AA	AA	AA	AA	AA	AA	AA	AA	AA	AA	AA	AB	AB	AB	AA	AA	AA	AB	AB	AA	AB	AB	AA	AA
3084159|F|0	C3_1	493.143	AA	AA	AA	AB	AA	AA	AA	AA	AB	AA	AA	AA	AA	AB	AA	AB	AA	AB	AA	AB	AA	AA	AA	AA	AA	AA	AA	AA	AA	AA	AA	AA	AA	AA	AB	AB	AB	AA	AA	AA	AB	AB	AA	AB	AA	AA	AA
3129896|F|0	C3_1	494.979	AA	AA	AA	AB	AA	AA	AA	AA	AB	AA	AA	AA	AA	AB	AA	AB	AA	AB	AA	AB	AA	AA	AA	AA	AA	AA	AA	AA	AA	AA	AA	AA	AA	AA	AB	AB	AB	AA	AA	AA	AB	AB	AA	AB	AA	AA	AA
3076905|F|0	C3_1	495.896	AA	AA	AA	AB	AA	AA	AA	AA	AB	AA	AA	AA	AA	AB	AA	AB	AA	AB	AA	AB	AA	AA	AA	AA	AA	AA	AA	AA	AA	AA	AA	AA	AA	AA	AB	AB	AB	AA	AA	AA	AB	AB	AA	AB	AA	AA	AA
3119449|F|0	C3_1	496.814	AA	AA	AA	AB	AA	AA	AA	AA	AB	AA	AA	AA	AA	AB	AA	AB	AA	AB	AA	AB	AA	AA	AA	AA	AA	AA	AA	AA	AA	AA	AA	AA	AA	AA	AB	AB	AB	AA	AA	AA	AB	AB	AA	AB	AA	AA	AA
3119380|F|0--25:G>A	C3_1	497.731	AA	AA	AA	AB	AA	AA	AA	AA	AB	AA	AA	AA	AA	AB	AA	AB	AA	AB	AA	AB	AA	AA	AA	AA	AA	AA	AA	AA	AA	AA	AA	AA	AA	AA	AB	AB	AB	AA	AA	AA	AB	AB	AA	AB	AA	AA	AA
3078599|F|0--24:A>G	C3_1	498.649	AA	AA	AA	AB	AA	AA	AA	AA	AB	AA	AA	AA	AA	AB	AA	AB	AA	AB	AA	AB	AA	AA	AA	AA	AA	AA	AA	AA	AA	AA	AA	AA	AA	AA	AB	AB	AB	AA	AA	AA	AB	AB	AA	AB	AA	AA	AA
3105398|F|0	C3_1	499.566	AA	AA	AA	AB	AA	AA	AA	AA	AB	AA	AA	AA	AA	AB	AA	AB	AA	AB	AA	AB	AA	AA	AA	AA	AA	AA	AA	AA	AA	AA	AA	AA	AA	AA	AB	AB	AB	AA	AA	AA	AB	AB	AA	AB	AA	AA	AA
3157939|F|0	C3_1	500.484	AA	AA	AA	AB	AA	AA	AA	AA	AB	AA	AA	AA	AA	AB	AA	AB	AA	AB	AA	AB	AA	AA	AA	AA	AA	AA	AA	AA	AA	AA	AA	AA	AA	AA	AB	AB	AB	AA	AA	AA	AB	AB	AA	AB	AA	AA	AA
3152904|F|0	C3_1	501.86	AA	AA	AA	AB	AA	AA	AA	AB	AB	AA	AA	AA	AA	AB	AA	AB	AA	AB	AA	AB	AA	AA	AA	AA	AA	AA	AA	AB	AA	AA	AA	AA	AA	AA	AB	AB	AB	AA	AA	AA	AB	AB	AA	AB	AA	AA	AA
brPb-839025	C3_1	501.86	AA	AA	AA	AB	AA	AA	AA	AB	AB	AA	AA	AA	AA	AB	AA	AB	AA	AB	AA	AB	AA	AA	AA	AA	AA	AA	AA	AA	AA	AA	AA	AA	AA	AA	AB	AB	AB	AA	AA	AA	AB	AB	AA	AB	AA	AA	AA
3091441|F|0	C3_1	503.237	AA	AA	AA	AB	AA	AA	AA	AA	AB	AA	AA	AA	AA	AB	AA	AB	AA	AB	AA	AB	AA	AA	AA	AA	AA	AA	AA	AB	AA	AA	AA	AA	AA	AA	AB	AB	AB	AA	AA	AA	AB	AB	AA	AB	AA	AA	AA
3121096|F|0	C3_1	503.237	AA	AA	AA	AB	AA	AA	AA	AA	AB	AA	AA	AA	AA	AB	AA	AB	AA	AB	AA	AB	AA	AA	AA	AA	AA	AA	AA	AB	AA	AA	AA	AA	AA	AA	AB	AB	AB	AA	AA	AA	AB	AB	AA	AB	AA	AA	AA
3135121|F|0	C3_1	504.154	AA	AA	AA	AB	AA	AA	AA	AA	AB	AA	AA	AA	AA	AB	AA	AB	AA	AB	AA	AB	AA	AA	AA	AA	AA	AA	AA	AB	AA	AA	AA	AA	AA	AA	AB	AB	AB	AA	AA	AA	AB	AB	AA	AB	AA	AA	AA
3090432|F|0	C3_1	505.072	AA	AA	AA	AB	AA	AA	AA	AA	AB	AA	AA	AA	AA	AB	AA	AB	AA	AB	AA	AB	AA	AA	AA	AA	AA	AA	AA	AB	AA	AA	AA	AA	AA	AA	AB	AB	AB	AA	AA	AA	AB	AB	AA	AB	AA	AA	AA
3081449|F|0	C3_1	505.99	AA	AA	AA	AB	AA	AA	AA	AA	AB	AA	AA	AA	AA	AB	AA	AB	AA	AB	AA	AB	AA	AA	AA	AA	AA	AA	AA	AB	AA	AA	AA	AA	AA	AA	AB	AB	AB	AA	AA	AA	AB	AB	AA	AB	AA	AA	AA
3079687|F|0--34:T>C	C3_1	506.907	AA	AA	AA	AB	AA	AA	AA	AA	AB	AA	AA	AA	AA	AB	AA	AB	AA	AB	AA	AB	AA	AA	AA	AA	AA	AA	AA	AB	AA	AA	AA	AA	AA	AA	AB	AB	AB	AA	AA	AA	AB	AB	AA	AB	AA	AA	AA
3088728|F|0	C3_1	507.825	AA	AA	AA	AB	AA	AA	AA	AA	AB	AA	AA	AA	AA	AB	AA	AB	AA	AB	AA	AB	AA	AA	AA	AA	AA	AA	AA	AB	AA	AA	AA	AA	AA	AA	AB	AB	AB	AA	AA	AA	AB	AB	AA	AB	AA	AA	AA
3076435|F|0	C3_1	508.742	AA	AA	AA	AB	AA	AA	AA	AA	AB	AA	AA	AA	AA	AB	AA	AB	AA	AB	AA	AB	AA	AA	AA	AA	AA	AA	AA	AB	AA	AA	AA	AA	AA	AA	AB	AB	AB	AA	AA	AA	AB	AB	AA	AB	AA	AA	AA
100001205|F|0	C3_1	509.66	AA	AA	AA	AB	AA	AA	AA	AA	AB	AA	AA	AA	AA	AB	AA	AB	AA	AB	AA	AB	AA	AA	AA	AA	AA	AA	AA	AB	AA	AA	AA	AA	AA	AA	AB	AB	AB	AA	AA	AA	AB	AB	AA	AB	AA	AA	AA
100013724|F|0	C3_1	510.577	AA	AA	AA	AB	AA	AA	AA	AA	AB	AA	AA	AA	AA	AB	AA	AB	AA	AB	AA	AB	AA	AA	AA	AA	AA	AA	AA	AB	AA	AA	AA	AA	AA	AA	AB	AB	AB	AA	AA	AA	AB	AB	AA	AB	AA	AA	AA
3161451|F|0	C3_1	511.495	AA	AA	AA	AB	AA	AA	AA	AA	AB	AB	AA	AA	AA	AB	AA	AB	AA	AB	AA	AB	AA	AA	AA	AA	AA	AA	AA	AB	AA	AA	AA	AA	AA	AA	AB	AB	AB	AA	AA	AA	AB	AB	AA	AB	AA	AA	AA
100000722|F|0	C3_1	513.33	AA	AA	AA	AB	AA	AA	AA	AA	AB	AB	AA	AA	AA	AB	AA	AB	AA	AB	AA	AB	AA	AA	AA	AA	AA	AA	AA	AB	AA	AA	AA	AA	AA	AA	AB	AB	AB	AA	AA	AA	AB	AB	AA	AB	AA	AA	AA
3076906|F|0	C3_1	515.166	AA	AA	AA	AB	AA	AA	AA	AA	AB	AB	AA	AA	AA	AB	AA	AB	AA	AB	AA	AB	AA	AA	AA	AA	AA	AA	AA	AB	AA	AA	AA	AA	AA	AA	AB	AB	AB	AA	AA	AA	AB	AB	AA	AB	AA	AA	AA
3120274|F|0--46:A>G	C3_1	517.921	AA	AA	AA	AB	AA	AA	AA	AA	AB	AB	AA	AA	AA	AA	AA	AB	AA	AB	AA	AB	AA	AA	AA	AA	AA	AA	AA	AB	AA	AA	AA	AA	AA	AA	AB	AB	AB	AA	AA	AA	AB	AA	AA	AB	AA	AA	AA
3089317|F|0	C3_1	518.838	AA	AA	AA	AB	AA	AA	AA	AA	AB	AB	AA	AA	AA	AA	AA	AB	AA	AB	AA	AB	AA	AA	AA	AA	AA	AA	AA	AB	AA	AA	AA	AA	AA	AA	AB	AB	AB	AA	AA	AA	AB	AA	AA	AB	AA	AA	AA
3118732|F|0	C3_1	526.232	AA	AA	AA	AB	AA	AA	AA	AA	AB	AB	AA	AA	AA	AA	AA	AB	AA	AB	AA	AB	AA	AA	AA	AA	AA	AA	AA	AA	AA	AA	AA	AA	AA	AA	AB	AB	AB	AA	AA	AA	AB	AA	AA	AB	AB	AA	AA
3082650|F|0	C3_1	528.987	AA	AA	AA	AB	AA	AA	AA	AA	AB	AB	AA	AA	AA	AA	AA	AB	AA	AB	AA	AB	AA	AA	AA	AA	AA	AA	AA	AA	AA	AA	AA	AA	AA	AA	AB	AB	AB	AA	AA	AA	AB	AA	AA	AB	AB	AA	AA
3162135|F|0	C3_1	533.334	AA	AA	AA	AB	AA	AA	-	AA	AB	AB	AA	AA	AA	AA	AA	AB	AA	AB	AA	AB	AA	AA	AA	AA	AA	AA	AA	AA	AA	AA	AB	AA	AA	AA	AB	AB	AB	AA	AA	AA	AB	AA	AB	AB	AB	AA	AA
3203995|F|0	C3_1	535.018	AA	AA	AA	AB	AA	AA	AB	AA	AB	AB	AA	AA	AA	AA	AA	AB	AA	AB	AA	AB	AA	AA	AA	AA	AA	AA	AA	AA	AA	AA	AB	AA	AA	AA	AB	AB	AB	AA	AA	AA	AB	AA	AB	AB	AB	AA	AA
3127451|F|0--25:A>G	C3_1	535.018	AA	AA	AA	AB	AA	AA	AB	AA	AB	AB	AA	AA	AA	AA	AA	AB	AA	AB	AA	AB	AA	AA	AA	AA	AA	AA	AA	AA	AA	AA	AB	AA	AA	AA	AB	AB	AB	AA	AA	AA	AB	AA	AB	AB	AB	AA	AA
3099237|F|0	C3_1	536.338	AA	AA	AA	AB	AA	AA	AB	AA	AB	AB	AA	AA	AA	AA	AA	AB	AA	AB	AA	AB	AA	AA	AA	AA	AA	AA	AA	AA	AA	AA	AB	AA	AA	AA	AB	AB	AB	AA	AA	AA	AB	AA	AB	AB	AB	AA	AA
3145549|F|0	C3_1	537.256	AA	AA	AA	AB	AA	AA	AB	AA	AA	AB	AA	AA	AA	AA	AA	AB	AA	AB	AA	AB	AA	AA	AA	AA	AA	AA	AA	AA	AA	AA	AB	AA	AA	AA	AB	AB	AB	AA	AA	AA	AB	AA	AB	AB	AB	AA	AA
3086095|F|0	C3_1	538.173	AA	AA	AA	AB	AA	AA	AB	AA	AA	AB	AA	AA	AA	AA	AA	AB	AA	AB	AA	AB	AA	AA	AA	AA	AA	AA	AA	AA	AA	AA	AB	AA	AA	AA	AB	AB	AB	AA	AA	AA	AB	AA	AB	AB	AB	AA	AA
3105616|F|0	C3_1	539.091	AA	AA	AA	AB	AA	AA	AB	AA	AA	AB	AA	AA	AA	AA	AA	AB	AA	AA	AA	AB	AA	AA	AA	AA	AA	AA	AA	AA	AA	AA	AB	AA	AA	AA	AB	AB	AB	AA	AA	AA	AB	AA	AB	AB	AB	AA	AA
3084166|F|0	C3_1	540.008	AA	AA	AA	AB	AA	AA	AB	AA	AA	AB	AA	AA	AA	AA	AA	AB	AA	AA	AA	AB	AA	AA	AA	AA	AA	AA	AA	AA	AA	AA	AB	AA	AA	AA	AB	AB	AB	AA	AA	AA	AB	AA	AB	AB	AB	AA	AA
3103621|F|0	C3_1	540.926	AA	AA	AA	AB	AA	AA	AB	AA	AA	AB	AA	AA	AA	AA	AA	AB	AA	AA	AA	AB	AA	AA	AA	AA	AA	AA	AA	AA	AA	AA	AB	AA	AA	AA	AB	AB	AB	AA	AA	AA	AB	AA	AB	AB	AB	AA	AA
3124272|F|0	C3_1	541.843	AA	AA	AA	AB	AA	AA	AB	AA	AA	AB	AA	AA	AA	AA	AA	AB	AA	AA	AA	AB	AA	AA	AA	AA	AA	AA	AA	AA	AA	AA	AB	AA	AA	AA	AB	AB	AB	AA	AA	AA	AB	AA	AB	AB	AB	AA	AA
3095187|F|0	C3_1	542.761	AA	AA	AA	AB	AA	AA	AB	AA	AA	AB	AA	AA	AA	AA	AA	AB	AA	AA	AA	AB	AA	AA	AA	AA	AB	AA	AA	AA	AA	AA	AB	AA	AA	AA	AB	AB	AB	AA	AA	AA	AB	AA	AB	AB	AB	AA	AA
3206147|F|0	C3_1	543.678	AA	AA	AA	AB	AA	AA	AB	AA	AA	AB	AA	AA	AA	AA	AA	AB	AA	AA	AA	AB	AA	AA	AA	AA	AB	AA	AA	AA	AA	AA	AB	AA	AA	AA	AB	AB	AB	AA	AA	AA	AB	AA	AB	AB	AB	AA	AA
3102090|F|0	C3_1	544.596	AA	AA	AA	AB	AB	AA	AB	AA	AA	AB	AA	AA	AA	AA	AA	AB	AA	AA	AA	AB	AA	AA	AA	AA	AB	AA	AA	AA	AA	AA	AB	AA	AA	AA	AB	AB	AB	AA	AA	AA	AB	AA	AB	AB	AB	AA	AA
3151988|F|0	C3_1	545.513	AA	AA	AA	AB	AB	AA	AB	AA	AA	AB	AA	AA	AA	AA	AA	AB	AA	AA	AA	AB	AA	AB	AA	AA	AB	AA	AA	AA	AA	AA	AB	AA	AA	AA	AB	AB	AB	AA	AA	AA	AB	AA	AB	AB	AB	AA	AA
3197605|F|0	C3_1	546.431	AA	AA	AA	AB	AB	AA	AB	AA	AA	AB	AA	AA	AA	AA	AA	AB	AA	AA	AA	AB	AA	AB	AB	AA	AB	AA	AA	AA	AA	AA	AB	AA	AA	AA	AB	AB	AB	AA	AA	AA	AB	AA	AB	AB	AB	AA	AA
3149536|F|0	C3_1	547.348	AA	AA	AA	AB	AB	AB	AB	AA	AA	AB	AA	AA	AA	AA	AA	AB	AA	AA	AA	AB	AA	AB	AB	AA	AB	AA	AA	AA	AA	AA	AB	AA	AA	AA	AB	AB	AB	AA	AA	AA	AB	AA	AB	AB	AB	AA	AA
3154228|F|0--56:G>T	C3_1	550.104	AA	AA	AA	AB	AB	AB	AB	AA	AA	AB	AA	AA	AA	AA	AA	AB	AA	AA	AA	AB	AA	AB	AB	AB	AB	AA	AA	AA	AA	AA	AB	AA	AA	AA	AB	AB	AB	AA	AA	AA	AB	AA	AB	AB	AB	AA	AA
3114475|F|0	C3_1	553.78	AA	AA	AA	AB	AB	AB	AB	AA	AA	AB	AA	AA	AA	AA	AA	AB	AA	AA	AA	AB	AA	AB	AB	AB	AB	AA	AA	AA	AA	AA	AB	AA	AA	AA	AB	AB	AB	AA	AA	AB	AB	AA	AB	AB	AB	AA	AA
3144775|F|0	C3_1	554.696	AA	AA	AA	AB	AB	AB	AB	AA	AA	AB	AA	AA	AA	AA	AA	AB	AA	AA	AA	AB	AA	AB	AB	AB	AB	AA	AA	AA	AA	AA	AB	AA	AA	AA	AB	AB	AB	AA	AA	AB	AB	AA	AB	AB	AB	AA	AA
NA10G10a	C3_2	0	AA	AB	AA	AA	AA	AB	AA	AA	AB	AA	AA	AA	AA	AA	AA	AB	AA	AA	AB	AA	AB	AB	AA	AA	AB	AA	AA	AA	AA	AA	AA	AA	AB	AA	AA	AA	AB	AB	AA	AB	AA	AA	AB	AA	AA	AB	AA
CB10513	C3_2	8.32543	AA	AB	AA	AA	AA	AB	AA	AA	AB	AA	AA	AA	AA	AA	AA	AB	AA	AA	AB	AA	AA	AB	AA	AA	AB	AA	AA	AA	AA	AA	AA	AA	AB	AA	AA	AA	AB	AB	AA	AA	AA	AA	AB	AB	AA	AB	AA
100000032|F|0	C3_2	9.24217	AA	AB	AA	AA	AA	AB	AA	AA	AB	AA	AA	AA	AA	AA	AA	AB	AA	AA	AB	AA	AA	AB	AA	AA	AB	AA	AA	AA	AA	AA	AA	AA	AB	AA	AA	AA	AB	AB	AA	AA	AA	AA	AB	AB	AA	AA	AA
3115174|F|0	C3_2	10.1597	AA	AB	AA	AA	AA	AB	AA	AA	AB	AA	AA	AA	AA	AA	AA	AB	AA	AA	AB	AA	AA	AB	AA	AA	AB	AA	AA	AA	AA	AA	AA	AA	AB	AA	AA	AA	AB	AB	AA	AA	AA	AA	AB	AA	AA	AA	AA
3115271|F|0--26:C>T	C3_2	11.077	AA	AB	AA	AA	AA	AB	AA	AA	AB	AA	AA	AA	AA	AA	AA	AB	AA	AA	AB	AA	AA	AB	AA	AA	AB	AA	AA	AA	AA	AA	AA	AA	AB	AA	AA	AA	AB	AB	AA	AA	AA	AA	AB	AA	AA	AA	AA
3114243|F|0--42:A>G	C3_2	13.8325	AA	AB	AA	AA	AA	AB	AA	AA	AB	AA	AA	AA	AA	AA	AA	AB	AA	AA	AB	AA	AA	AB	AA	AA	AB	AA	AA	AA	AA	AA	AA	AA	AB	AA	AA	AA	AB	AB	AA	AA	AA	AA	AB	AA	AA	AA	AA
3128325|F|0	C3_2	14.7499	AA	AB	AA	AA	AA	AB	AA	AA	AB	AA	AA	AA	AA	AA	AA	AB	AA	AA	AB	AA	AA	AB	AA	AA	AB	AA	AA	AB	AA	AA	AA	AA	AB	AA	AA	AA	AB	AB	AA	AA	AA	AA	AB	AA	AA	AA	AA
3141269|F|0	C3_2	15.6576	AA	AB	AA	AA	AA	AB	AA	AA	AB	AA	AA	AA	AA	AA	AA	AB	AA	AA	AB	AA	AA	AB	AA	AA	AB	AA	AA	AB	AA	AA	AA	AA	AB	AA	AA	AA	AB	AB	AA	AA	AA	AA	AB	AA	AA	AA	AA
3084577|F|0	C4_1	0	AB	AB	AA	AA	AA	AA	AB	AB	AA	AA	AB	AB	AB	AA	AB	AB	AB	AB	AB	AA	AB	AB	AA	AB	AA	AA	AB	AA	AA	AA	AB	AB	AB	AA	AB	AA	AB	AB	AA	AB	AA	AB	AB	AB	AB	AB	AA
3148281|F|0--31:C>T	C4_1	3.66722	AB	AB	AA	AA	AA	AA	AB	AB	AA	AA	AB	AB	AB	AA	AB	AB	AB	AB	AB	AB	AB	AB	AA	AB	AA	AA	AB	AA	AA	AA	AB	AB	AB	AA	AB	AA	AB	AB	AA	AB	AA	AB	AB	AB	AB	AB	AA
3132885|F|0--64:A>G	C4_1	5.50281	AB	AB	AA	AA	AA	AA	AB	AB	AA	AA	AB	AB	AB	AA	AB	AB	AB	AB	AB	AB	AB	AA	AA	AB	AA	AA	AB	AA	AA	AA	AB	AB	AB	AA	AB	AA	AB	AB	AA	AB	AA	AB	AB	AB	AB	AB	AA
3144624|F|0	C4_1	6.42026	AB	AB	AA	AA	AA	AA	AB	AB	AA	AA	AB	AB	AB	AA	AB	AB	AB	AB	AB	AB	AB	AA	AA	AB	AA	AA	AB	AA	AA	AA	AB	AB	AB	AA	AB	AA	AB	AB	AA	AB	AA	AB	AB	AB	AB	AB	AA
3095389|F|0	C4_1	7.33779	AB	AB	AA	AA	AA	AA	AB	AB	AA	AA	AB	AB	AB	AA	AB	AB	AB	AB	AB	AB	AB	AA	AA	AB	AA	AA	AB	AA	AA	AA	AB	AB	AB	AA	AB	AA	AB	AB	AA	AB	AA	AB	AB	AB	AB	AB	AA
3101199|F|0	C4_1	8.25524	AB	AB	AA	AA	AA	AA	AB	AB	AA	AA	AB	AB	AB	AA	AB	AB	AB	AB	AB	AB	AB	AA	AA	AB	AA	AA	AB	AA	AA	AA	AB	AB	AB	AA	AB	AA	AB	AB	AA	AB	AA	AB	AB	AB	AB	AB	AA
3102049|F|0	C4_1	10.0911	AA	AB	AA	AA	AA	AA	AB	AB	AA	AA	AB	AB	AB	AA	AB	AB	AB	AB	AB	AB	AA	AA	AA	AB	AA	AA	AB	AA	AA	AA	AB	AB	AB	AA	AB	AA	AB	AB	AA	AB	AA	AB	AB	AB	AB	AB	AA
3121700|F|0--33:A>T	C4_1	11.0085	AA	AB	AA	AA	AA	AA	AB	AB	AA	AA	AB	AB	AB	AA	AB	AB	AB	AB	AB	AB	AA	AA	AA	AB	AA	AA	AB	AA	AA	AA	AB	AB	AB	AA	AB	AA	AB	AB	AA	AB	AA	AB	AB	AB	AB	AB	AA
3096123|F|0	C4_1	12.8427	AA	AB	AA	AA	AA	AA	AB	AB	AA	AA	AB	AB	AB	AA	AB	AA	AB	AB	AB	AB	AA	AA	AA	AB	AA	AA	AB	AA	AA	AA	AB	AB	AB	AA	AB	AA	AB	AB	AA	AB	AA	AB	AB	AB	AB	AB	AA
3166543|F|0	C4_1	27.9699	AA	AB	AA	AA	AB	AA	AB	AB	AA	AA	AB	AB	AB	AB	AB	AA	AB	AB	AB	AB	AA	AA	AA	AA	AA	AA	AB	AA	AA	AA	AB	AB	AA	AA	AB	AA	AB	AB	AA	AB	AA	AB	AA	AB	AA	AB	AA
3112364|F|0	C4_1	30.7236	AA	AB	AA	AA	AB	AA	AB	AB	AA	AA	AB	AB	AB	AB	AB	AA	AB	AB	AB	AB	AA	AA	AA	AA	AA	AA	AB	AA	AA	AA	AB	AA	AA	AA	AB	AA	AB	AB	AA	AB	AA	AA	AA	AB	AA	AB	AA
3088786|F|0	C4_1	33.4172	AA	AB	AA	AA	AB	AA	AB	AB	AA	AA	AB	AB	AB	AB	AB	AA	AB	AB	AB	AB	AA	AA	AA	AA	AA	AA	AB	AA	AA	AA	AB	AA	AA	AA	AB	AA	AB	AB	AA	AB	AA	AA	AA	AB	AA	AB	AA
100000366|F|0	C4_1	42.5335	AA	AB	AA	AA	AB	AA	AB	AB	AA	AA	AB	AB	AB	AB	AB	AA	AB	AB	AB	AB	AA	AA	AB	AB	AB	AA	AB	AB	AA	AA	AB	AA	AB	AA	AB	AA	AB	AB	AA	AB	AA	AA	AA	AB	AA	AB	AB
3109157|F|0	C4_1	43.3532	AA	AB	AA	AA	AB	AA	AB	AB	AA	AA	AB	AB	AB	AB	AB	AA	AB	AB	AB	AB	AA	AA	AB	AB	AB	AA	AB	AB	AA	AA	AB	AA	AB	AA	AB	AA	AB	AB	AA	AB	AA	AA	AA	AB	AA	AB	AB
3079905|F|0	C4_1	56.1727	AA	AB	AA	AA	AB	AA	AB	AB	AA	AA	AB	AB	AB	AB	AB	AA	AB	AB	AB	AB	AA	AA	AB	AB	AB	AB	AB	AB	AA	AA	AB	AA	AB	AB	AB	AA	AB	AB	AA	AB	AA	AA	AA	AA	AA	AA	AB
3122489|F|0	C4_1	58.0917	AA	AB	AA	AA	AB	AA	AB	AB	AA	AA	AB	AB	AB	AB	AA	AA	AB	AB	AB	AB	AA	AA	AB	AB	AB	AB	AB	AB	AA	AA	AB	AA	AB	AB	AB	AA	AB	AB	AA	AB	AA	AA	AA	AA	AA	AA	AB
3111400|F|0	C4_1	62.9116	AA	AB	AA	AA	AB	AA	AB	AB	AA	AA	AB	AB	AB	AB	AA	AA	AB	AB	AB	AB	AA	AA	AB	AA	AB	AB	AB	AA	AA	AA	AB	AA	AA	AB	AB	AA	AB	AB	AA	AB	AA	AA	AA	AA	AA	AA	AA
3088768|F|0--47:T>G	C4_1	66.588	AA	AB	AA	AB	AB	AA	AB	AB	AA	AA	AB	AB	AB	AB	AA	AA	AB	AB	AB	AB	AA	AA	AB	AA	AB	AB	AB	AA	AB	AA	AB	AA	AA	AB	AB	AA	AB	AB	AA	AB	AA	AA	AA	AA	AA	AA	AA
3116991|F|0	C4_1	68.4235	AA	AB	AA	AB	AA	AA	AB	AB	AA	AA	AB	AB	AB	AB	AA	AA	AB	AB	AB	AB	AA	AA	AB	AA	AB	AB	AB	AA	AB	AA	AB	AA	AA	AB	AB	AA	AB	AB	AA	AB	AA	AA	AA	AA	AA	AA	AA
3129220|F|0	C4_1	70.2593	AA	AB	AA	AB	AA	AA	AB	AB	AA	AA	AB	AB	AB	AB	AA	AA	AB	AB	AA	AB	AA	AA	AB	AA	AB	AB	AB	AA	AB	AA	AB	AA	AA	AB	AB	AA	AB	AB	AA	AB	AA	AA	AA	AA	AA	AA	AA
3129479|F|0--43:G>A	C4_1	71.1766	AA	AB	AA	AB	AA	AA	AB	AB	AA	AA	AB	AB	AB	AB	AA	AA	AB	AB	AA	AB	AA	AA	AB	AA	AB	AB	AB	AA	AB	AA	AB	AA	AA	AB	AB	AA	AB	AB	AA	AB	AA	AA	AA	AA	AA	AA	AA
3111779|F|0	C4_1	72.0941	AA	AB	AA	AB	AA	AA	AB	AB	AA	AA	AB	AB	AB	AB	AA	AA	AB	AB	AA	AB	AA	AA	AB	AA	AB	AB	AB	AA	AB	AA	AB	AA	AA	AB	AB	AA	AB	AB	AA	AB	AA	AA	AA	AA	AA	AA	AA
3208253|F|0	C4_1	73.0115	AA	AB	AA	AB	AA	AA	AB	AB	AA	AA	AB	AB	AB	AB	AA	AA	AB	AB	AA	AB	AA	AA	AB	AA	AB	AB	AB	AA	AB	AA	AB	AA	AA	AB	AB	AA	AB	AB	AA	AB	AA	AA	AA	AA	AA	AA	AA
3138454|F|0--54:T>C	C4_1	74.8468	AA	AB	AA	AB	AA	AA	AB	AB	AA	AA	AA	AB	AB	AB	AA	AA	AB	AB	AA	AB	AA	AA	AB	AA	AB	AB	AB	AA	AB	AA	AB	AA	AA	AB	AB	AA	AB	AB	AA	AB	AA	AA	AA	AA	AA	AA	AA
3131984|F|0--16:C>T	C4_1	81.3056	AA	AB	AA	AB	AA	AA	AA	AB	AA	AA	AA	AB	AB	AB	AA	AA	AB	AA	AA	AB	AA	AA	AB	AA	AB	AB	AB	AA	AB	AA	AB	AA	AA	AB	AB	AA	AB	AB	AA	AB	AA	AA	AA	AA	AA	AA	AB
3087690|F|0	C4_1	82.2225	AA	AB	AA	AB	AA	AA	AA	AB	AA	AA	AA	AB	AB	AB	AA	AA	AB	AA	AA	AB	AA	AA	AB	AA	AB	AB	AB	AA	AB	AA	AB	AA	AA	AB	AB	AB	AB	AB	AA	AB	AA	AA	AA	AA	AA	AA	AB
3119008|F|0	C4_1	83.14	AA	AB	AA	AB	AA	AA	AA	AB	AA	AA	AA	AB	AB	AB	AA	AA	AB	AA	AA	AB	AA	AA	AB	AA	AB	AB	AB	AA	AB	AA	AB	AA	AA	AB	AB	AB	AB	AB	AA	AB	AA	AA	AA	AA	AA	AA	AA
3129710|F|0	C4_1	84.0576	AA	AB	AA	AB	AA	AA	AA	AB	AA	AA	AA	AB	AB	AB	AA	AA	AB	AA	AA	AB	AA	AA	AB	AA	AB	AB	AB	AA	AB	AA	AB	AA	AA	AB	AB	AB	AB	AB	AA	AB	AA	AA	AA	AA	AA	AA	AA
3160074|F|0--23:C>T	C4_1	84.975	AA	AB	AA	AB	AA	AA	AA	AB	AA	AA	AA	AB	AB	AB	AA	AA	AB	AA	AA	AB	AA	AA	AB	AA	AB	AA	AB	AA	AB	AA	AB	AA	AA	AB	AB	AB	AB	AB	AA	AB	AA	AA	AA	AA	AA	AA	AA
3216597|F|0	C4_1	86.8106	AA	AB	AA	AB	AA	AA	AA	AB	AA	AA	AA	AB	AB	AB	AA	AA	AB	AA	AA	AB	AA	AA	AB	AA	AB	AA	AB	AA	AB	AA	AB	AA	AA	AB	AB	AB	AB	AB	AA	AA	AA	AA	AA	AA	AA	AA	AA
3136992|F|0--18:A>G	C4_1	90.4871	AA	AB	AA	AB	AA	AA	AA	AB	AA	AA	AA	AB	AB	AB	AA	AA	AB	AA	AA	AB	AA	AA	AB	AA	AB	AA	AB	AA	AB	AA	AB	AB	AA	AB	AB	AB	AB	AB	AA	AA	AA	AA	AA	AA	AA	AA	AA
3108333|F|0	C4_1	95.0873	AA	AB	AA	AB	AA	AA	AA	AB	AA	AA	AA	AB	AB	AB	AB	AA	AB	AA	AA	AB	AA	AB	AB	AA	AB	AA	AB	AA	AB	AA	AB	AB	AA	AB	AB	AB	AB	AB	AA	AA	AA	AA	AA	AA	AA	AA	AA
3144272|F|0	C4_1	95.0873	AA	AB	AA	AB	AA	AA	AA	AB	AA	AA	AA	AB	AB	AB	AB	AA	AB	AA	AA	AB	AA	AB	AB	AA	AB	AA	AB	AA	AB	AA	AB	AB	AA	AB	AB	AB	AB	AB	AA	AA	AA	AA	AA	AA	AA	AA	AA
3125055|F|0	C4_1	95.9318	AA	AB	AA	AB	AA	AA	AA	AB	AA	AA	AA	AB	AB	AB	-	AA	AB	AA	AA	AB	AA	AB	AB	AA	AB	AA	AB	AA	AB	AA	AB	AB	AA	AB	AB	AB	AB	AB	AA	AA	AA	AA	AA	AA	AA	AA	AA
3112960|F|0	C4_1	96.776	AA	AB	AA	AB	AA	AA	AA	AB	AA	AA	AA	AB	AB	AB	AA	AA	AB	AA	AA	AB	AA	AB	AB	AA	AB	AA	AB	AA	AB	AA	AB	AB	AA	AB	AB	AB	AB	AB	AA	AA	AA	AA	AA	AA	AA	AA	AA
brPb-658096	C4_1	101.376	AA	AB	AA	AA	AA	AA	AA	AB	AA	AA	AA	AB	AB	AB	AA	AA	-	AA	AA	AB	AA	AB	AA	AA	AB	AA	AB	AA	AB	AA	AB	AB	AA	AA	AB	AB	AB	AB	AA	AA	AA	AA	AA	AA	AA	AA	AA
brPb-808778	C4_1	101.376	AA	AB	AA	AA	AA	AA	AA	AB	AA	AA	AA	AB	AB	AB	AA	AA	AA	AA	AA	AB	AA	AB	AA	AA	-	AA	AB	AA	AB	AA	-	AB	AA	AA	AB	AB	AB	AB	AA	AA	AA	AA	AA	AA	AA	AA	AA
3078390|F|0	C4_1	106.904	AA	AB	AA	AB	AA	AA	AA	AB	AA	AA	AA	AB	AB	AB	AA	AA	AA	AA	AA	AB	AA	AB	AB	AA	AB	AA	AB	AA	AB	AA	AB	AB	AA	AB	AB	AB	AA	AB	AA	AA	AA	AA	AA	AA	AA	AA	AA
3106831|F|0--46:C>A	C4_1	108.739	AA	AB	AA	AB	AA	AA	AA	AB	AA	AB	AA	AB	AB	AB	AA	AA	AA	AA	AA	AB	AA	AB	AB	AA	AB	AA	AB	AA	AB	AA	AB	AB	AA	AB	AB	AB	AA	AB	AA	AA	AA	AA	AA	AA	AA	AA	AA
3128040|F|0	C4_1	108.739	AA	AB	AA	AB	AA	AA	AA	AB	AA	AB	AA	AB	AB	AB	AA	AA	AA	AA	AA	AB	AA	AB	AB	AA	AB	AA	AB	AA	AB	AA	AB	AB	AA	AB	AB	AB	AA	AB	AA	AA	AA	AA	AA	AA	AA	AA	AA
3119488|F|0	C4_1	108.739	AA	AB	AA	AB	AA	AA	AA	AB	AA	AB	AA	AB	AB	AB	AA	AA	AA	AA	AA	AB	AA	AB	AB	AA	AB	AA	AB	AA	AB	AA	AB	AB	AA	AB	AB	AB	AA	AB	AA	AA	AA	AA	AA	AA	AA	AA	AA
BRAS123	C4_1	109.657	AA	AB	AA	AB	AA	AA	AA	AB	AA	AB	AA	AB	AB	AB	AA	AA	AA	AA	AA	AB	AA	AB	AB	AA	AB	AA	AB	AA	AB	AA	AB	AB	AA	AA	AB	AB	AA	AB	AA	AA	AA	AA	AA	AA	AA	AA	AA
3137477|F|0--20:A>G	C4_1	110.574	AA	AB	AA	AB	AA	AA	AA	AB	AA	AB	AA	AB	AB	AB	AA	AA	AA	AA	AA	AB	AA	AB	AB	AA	AB	AA	AB	AA	AB	AA	AB	AB	AA	AA	AB	AB	AA	AB	AA	AA	AA	AA	AA	AA	AA	AA	AA
3111578|F|0	C4_1	111.492	AA	AB	AA	AB	AA	AA	AA	AB	AA	AB	AA	AB	AB	AB	AA	AA	AA	AA	AA	AB	AA	AB	AB	AA	AB	AA	AB	AA	AB	AA	AB	AB	AA	AB	AB	AB	AA	AB	AA	AA	AA	AA	AA	AA	AA	AA	AA
3120718|F|0	C4_1	111.492	AA	AB	AA	AB	AA	AA	AA	AB	AA	AB	AA	AB	AB	AB	AA	AA	AA	AA	AA	AB	AA	AB	AB	AA	AB	AA	AB	AA	AB	AA	AB	AB	AA	AA	AB	AB	AA	AB	AA	AA	AA	AA	AA	AA	AA	AA	AA
3079021|F|0--57:A>G	C4_1	113.328	AA	AB	AA	AB	AA	AA	AA	AB	AA	AB	AA	AB	AB	AB	AA	AA	AA	AB	AA	AB	AA	AB	AB	AA	AB	AA	AB	AA	AB	AA	AB	AB	AA	AA	AB	AB	AA	AB	AA	AA	AA	AA	AA	AA	AA	AA	AA
3169022|F|0--22:G>T	C4_1	116.082	AA	AB	AA	AB	AA	AA	AA	AB	AB	AB	AA	AB	AB	AB	AA	AA	AA	AB	AA	AB	AA	AB	AB	AA	AB	AA	AB	AA	AB	AA	AB	AB	AA	AA	AB	AB	AA	AB	AA	AA	AA	AA	AA	AA	AA	AA	AA
3080919|F|0	C4_1	125.363	AA	AA	AA	AA	AA	AA	AB	AB	AB	AB	AA	AB	AB	AA	AA	AA	AA	AB	AA	AB	AA	AB	AB	AA	AB	AA	AB	AA	AB	AA	AB	AB	AB	AA	AB	AB	AB	AB	AA	AA	AA	AA	AA	AA	AA	AB	AA
3157534|F|0	C4_1	127.198	AA	AA	AA	AA	AA	AA	AB	AB	AB	AB	AA	AB	AB	AA	AA	AA	AA	AB	AA	AB	AA	AB	AB	AA	AB	AA	AA	AA	AB	AA	AB	AB	AB	AA	AB	AB	AB	AB	AA	AA	AA	AA	AA	AA	AA	AB	AA
3132440|F|0--58:G>C	C4_1	128.116	AA	AA	AA	AA	AA	AA	AB	AB	AB	AB	AA	AB	AB	AA	AA	AA	AA	AB	AA	AB	AA	AB	AB	AA	AB	AA	AA	AA	AB	AA	AB	AB	AB	AA	AB	AB	AB	AB	AA	AA	AA	AA	AA	AA	AA	AB	AA
3083930|F|0	C4_1	129.033	AA	AA	AA	AA	AA	AA	AB	AB	AB	AB	AA	AB	AB	AA	AA	AA	AA	AB	AA	AB	AA	AB	AB	AA	AB	AA	AA	AA	AB	AA	AB	AB	AB	AA	AB	AB	AB	AB	AA	AA	AA	AA	AA	AA	AA	AB	AA
3109708|F|0--35:C>T	C4_1	131.788	AA	AA	AB	AA	AA	AA	AB	AB	AB	AB	AA	AB	AB	AA	AA	AB	AA	AB	AA	AB	AA	AB	AB	AA	AB	AA	AA	AB	AB	AA	AB	AB	AB	AA	AB	AB	AB	AB	AA	AA	AA	AA	AA	AA	AA	AB	AA
3147809|F|0--46:G>T	C4_1	133.624	AA	AA	AB	AA	AA	AA	AB	AB	AB	AB	AA	AB	AB	AA	AA	AB	AA	AB	AA	AB	AA	AB	AB	AA	AB	AA	AA	AB	AB	AA	AB	AB	AB	AA	AB	AB	AB	AB	AA	AA	AA	AA	AA	AA	AA	AB	AA
3109917|F|0	C4_1	134.541	AA	AA	AB	AA	AA	AA	AB	AB	AB	AB	AA	AB	AB	AA	AA	AB	AA	AB	AA	AB	AA	AB	AB	AA	AB	AA	AA	AB	AB	AA	AB	AB	AB	AA	AB	AB	AB	AB	AA	AA	AA	AA	AA	AA	AA	AB	AA
3097694|F|0	C4_1	136.377	AA	AA	AB	AA	AA	AA	AB	AB	AB	AB	AA	AB	AB	AA	AA	AB	AA	AB	AA	AB	AA	AB	AB	AA	AB	AA	AA	AB	AB	AA	AB	AB	AB	AA	AB	AB	AB	AB	AA	AA	AA	AA	AA	AA	AA	AB	AA
3116035|F|0	C4_1	140.054	AA	AA	AB	AA	AA	AA	AB	AB	AB	AB	AA	AB	AB	AA	AA	AB	AA	AB	AA	AB	AA	AB	AB	AA	AB	AA	AA	AB	AB	AA	AB	AB	AB	AA	AB	AB	AB	AB	AA	AA	AA	AA	AB	AA	AA	AB	AA
3150535|F|0	C4_1	141.799	AA	AA	AB	AA	AA	AA	AB	AB	AB	AB	AA	AB	AB	AA	AA	AB	AA	AB	AA	AB	AA	AB	AB	AA	AB	AA	AA	AB	AB	AA	AB	AB	AB	AA	AB	AB	AB	AB	AA	AA	AA	AA	AB	AA	AA	AB	AA
3075145|F|0	C4_1	146.218	AB	AA	AB	AA	AA	AA	AB	AB	AB	AB	AA	AB	AB	AA	AA	AB	AA	AB	AA	AB	AA	AB	AB	AA	AB	AA	AA	AB	AA	AA	AB	AB	AB	AA	AA	AB	AB	AB	AA	AA	AA	AA	AB	AA	AA	AB	AA
3130203|F|0	C4_1	147.963	AB	AA	AB	AA	AA	AA	AB	AB	AB	AB	AA	AB	AB	AA	AA	AB	AA	AB	AA	AB	AA	AB	AB	AA	AB	AA	AA	AB	AA	AA	AB	AB	AB	AA	AA	AB	AB	AB	AA	AA	AA	AA	AB	AA	AA	AB	AA
3098708|F|0	C4_1	150.718	AB	AA	AB	AA	AA	AA	AB	AB	AB	AB	AA	AB	AB	AA	AA	AB	AA	AB	AA	AB	AA	AB	AB	AA	AB	AA	AA	AB	AA	AA	AB	AB	AB	AA	AA	AB	AB	AB	AB	AA	AA	AA	AB	AA	AA	AB	AA
3081568|F|0	C4_1	153.473	AB	AA	AB	AA	AB	AA	AB	AB	AB	AB	AA	AB	AB	AA	AA	AB	AA	AB	AA	AB	AA	AB	AB	AA	AB	AA	AA	AB	AA	AA	AB	AB	AB	AA	AA	AB	AB	AB	AB	AA	AA	AA	AB	AB	AA	AB	AA
3081807|F|0--65:C>G	C4_1	154.391	AB	AA	AB	AA	AB	AA	AB	AB	AB	AB	AA	AB	AB	AA	AA	AB	AA	AB	AA	AB	AA	AB	AB	AA	AB	AA	AA	AB	AA	AA	AB	AB	AB	AA	AA	AB	AB	AB	AB	AA	AA	AA	AB	AB	AA	AB	AA
3146555|F|0	C4_1	157.092	AB	AA	AB	AA	AB	AA	AB	AB	AB	AA	AA	AB	AB	AA	AA	AB	AA	AB	AA	AB	AA	AB	AB	AA	AB	AA	AA	AB	AA	AA	AB	AB	AB	AA	AA	AA	AB	AB	AB	AA	AA	AA	AB	AB	AA	AB	AA
3096172|F|0	C4_1	162.565	AB	AA	AB	AA	AB	AA	AB	AB	AB	AA	AA	AA	AB	AA	AA	AB	AA	AB	AA	AB	AA	AB	AA	AA	AB	AA	AA	AB	AA	AA	AA	AB	AB	AA	AA	AA	AB	AB	AB	AB	AA	AA	AB	AB	AA	AB	AA
3192380|F|0	C4_1	163.472	AB	AA	AB	AA	AB	AA	AB	AB	AB	AA	AA	AA	AB	AA	AA	AB	AA	AB	AA	AB	AA	AB	AA	AA	AB	AA	AA	AB	AA	AA	AA	AB	AB	AA	AA	AA	AB	AB	AB	AB	AA	AA	AB	AB	AA	AB	AA
3088471|F|0	C4_2	5	AB	AA	AB	AA	AB	AA	AB	AB	AB	AB	AA	AA	AB	AA	AB	AB	AA	AB	AB	AB	AB	AB	AA	AB	AB	AB	AB	AB	AA	AB	AB	AB	AB	AA	AA	AA	AB	AB	AB	AB	AA	AA	AB	AB	AA	AB	AB
3103176|F|0	C4_2	6.82613	AB	AA	AB	AA	AB	AA	AB	AB	AB	AB	AA	AA	AB	AA	AB	AB	AA	AB	AB	AB	AB	AB	AB	AB	AB	AB	AB	AB	AA	AB	AB	AB	AB	AA	AA	AA	AB	AB	AB	AB	AA	AA	AB	AB	AA	AB	AB
3104445|F|0	C4_2	7.74358	AB	AA	AB	AA	AB	AA	AB	AB	AB	AB	AA	AA	AB	AA	AB	AB	AA	AB	AB	AB	AB	AB	AB	AB	AB	AB	AB	AB	AA	AB	AB	AB	AB	AA	AA	AA	AB	AB	AB	AB	AA	AA	AB	AB	AA	AB	AB
3101693|F|0	C4_2	8.24518	AB	AA	AB	AA	AB	AA	AB	AB	AB	AB	AA	AA	AB	AA	AB	AB	AA	AB	AB	AB	AB	AB	AB	AB	AB	AB	AB	AB	AA	AB	AB	AB	AB	AA	AA	AA	AB	AB	AB	AB	AA	AA	AB	AB	AA	AB	AB
3103864|F|0--14:A>G	C4_2	10.5834	AB	AA	AB	AA	AB	AA	AB	AB	AB	AB	AA	AA	AB	AA	AB	AB	AA	AB	AB	AB	AB	AB	AB	AB	AB	AB	AB	AB	AA	AB	AB	AB	AB	AA	AA	AA	AB	AB	AB	AB	AA	AA	AB	AB	AA	AB	AB
3081963|F|0	C4_2	11.5007	AB	AA	AB	AA	AB	AA	AB	AB	AB	AB	AA	AA	AB	AA	AB	AB	AA	AB	AB	AB	AB	AB	AB	AB	AB	AB	AB	AB	AA	AB	AB	AB	AB	AA	AA	AA	AB	AB	AB	AB	AA	AA	AB	AB	AA	AB	AB
3127691|F|0--49:T>A	C4_2	12.4182	AB	AA	AB	AA	AB	AA	AB	AB	AB	AB	AA	AB	AB	AA	AB	AB	AA	AB	AB	AB	AB	AB	AB	AB	AB	AB	AB	AB	AA	AB	AB	AB	AB	AA	AA	AA	AB	AB	AB	AB	AA	AA	AB	AB	AA	AB	AB
3093876|F|0--17:T>G	C4_2	13.3357	AB	AA	AB	AA	AB	AA	AB	AB	AB	AB	AA	AB	AB	AA	AB	AB	AA	AB	AB	AB	AB	AB	AB	AB	AB	AB	AB	AB	AA	AB	AB	AB	AB	AA	AA	AA	AB	AB	AB	AB	AA	AA	AB	AB	AA	AB	AB
3079760|F|0	C4_2	14.2532	AB	AA	AB	AA	AB	AA	AB	AB	AB	AB	AA	AB	AB	AA	AB	AB	AA	AB	AB	AB	AB	AB	AB	AB	AB	AB	AB	AB	AA	AB	AB	AB	AB	AA	AA	AB	AB	AB	AB	AB	AA	AA	AB	AB	AA	AB	AB
brPb-660881	C4_2	15.1781	AB	AA	AB	AA	AB	AA	AB	AB	AB	AB	AA	AB	AB	AA	AB	AB	AA	AB	AB	AB	AB	AB	AB	AB	AB	AB	AB	AB	AA	AB	AB	-	AB	AA	AA	AB	AB	AB	AB	AB	AA	AA	AB	AB	AA	AB	AB
3148122|F|0	C5_1	0	AB	AB	AA	AA	AA	AB	AA	AB	AA	AA	AB	AA	AA	AB	AA	AB	AA	AA	AA	AB	AA	AA	AA	AA	AA	AA	AA	AA	AB	AA	AA	AA	AA	AA	AB	AB	AA	AA	AB	AA	AB	AB	AA	AA	AA	AB	AA
3104545|F|0	C5_1	7.45434	AB	AB	AA	AA	AA	AB	AA	AB	AA	AA	AB	AA	AA	AB	AA	AB	AA	AA	AA	AB	AA	AA	AA	AA	AB	AA	AA	AA	AB	AA	AB	AA	AB	AA	AB	AB	AA	AA	AB	AA	AB	AB	AA	AA	AA	AB	AB
3151427|F|0	C5_1	8.37958	AB	AB	AA	AA	AA	AB	AA	AB	AA	AA	AB	AA	AA	AB	AA	AB	AA	AA	AA	AB	AA	AB	AA	AA	AB	AA	AA	AA	AB	AA	AB	AA	AB	AA	AB	AB	AA	AA	AB	AA	AB	AB	AA	AA	AA	AB	AB
3212027|F|0	C5_1	10.232	AB	AB	AA	AA	AA	AB	AA	AB	AA	AA	AA	AA	AA	AB	AA	AB	AA	AA	AA	AB	AA	AB	AA	AA	AB	AA	AA	AA	AB	AA	AB	AA	AB	AA	AB	AB	AA	AA	AB	AA	AB	AB	AA	AA	AA	AB	AB
3080260|F|0--33:G>T	C5_1	15.8115	AB	AB	AA	AA	AA	AB	AA	AB	AA	AA	AA	AA	AA	AB	AA	AB	AA	AA	AA	AB	AA	AB	AA	AB	AB	AA	AA	AB	AB	AA	AB	AA	AB	AA	AB	AB	AA	AA	AB	AA	AB	AB	AA	AA	AA	AB	AB
3101057|F|0	C5_1	16.9219	AB	AB	AA	AA	AA	AB	AA	AB	AA	AA	AA	AA	AA	AB	AA	AB	AA	AA	AA	AB	AA	AB	AA	AB	AB	AA	AA	AB	AB	AA	AB	AA	AB	AA	AB	AB	AA	AA	AB	AA	AB	AB	AA	AA	AA	AB	-
3135937|F|0--16:C>G	C5_1	20.2756	AB	AB	AA	AA	AA	AB	AA	AB	AA	AA	AA	AA	AA	AB	AA	AB	AA	AA	AA	AB	AA	AB	AA	AB	AB	AA	AA	AB	AB	AA	AA	AA	AB	AA	AB	AB	AA	AA	AB	AA	AB	AB	AA	AA	AA	AB	-
3135949|F|0--50:G>T	C5_1	21.3	AB	AB	AA	AA	AA	AB	AA	AB	AA	AA	AA	AA	AA	AB	AA	AB	AA	AA	AA	AB	AA	AB	AA	AB	AB	AA	AA	AB	AB	AA	AA	AA	AB	AA	AB	AB	AA	AA	AB	AA	AB	AB	AA	AA	AA	AB	AA
3118315|F|0	C5_1	31.5576	AB	AB	AA	AA	AA	AB	AA	AB	AA	AA	AA	AA	AA	AB	AA	AB	AA	AB	AA	AB	AB	AB	AA	AB	AB	AA	AA	AB	AB	AB	AA	AA	AB	AA	AB	AB	AA	AA	AB	AA	AB	AB	AA	AA	AA	AB	AA
3135015|F|0--8:G>C	C5_1	33.4117	AB	AB	AA	AA	AB	AB	AA	AB	AA	AA	AA	AA	AA	AB	AA	AB	AA	AB	AA	AB	AB	AB	AA	AB	AB	AA	AA	AB	AB	AB	AA	AA	AB	AA	AB	AB	AA	AA	AB	AA	AB	AB	AA	AA	AA	AB	AA
3093432|F|0	C5_1	34.3376	AB	AB	AA	AA	AB	AB	AA	AB	AA	AA	AA	AA	AA	AB	AA	AB	AA	AB	AA	AB	AB	AB	AA	AB	AB	AA	AA	AB	AB	AB	AA	AA	AB	AA	AB	AB	AA	AA	AB	AA	AB	AB	AA	AA	AA	AB	AA
3162066|F|0	C5_1	35.2636	AB	AB	AA	AA	AB	AB	AA	AB	AA	AA	AA	AA	AA	AB	AA	AB	AA	AB	AA	AB	AB	AB	AA	AB	AB	AA	AA	AB	AB	AB	AA	AA	AB	AA	AB	AB	AA	AA	AB	AA	AB	AB	AA	AA	AA	AB	AA
100011530|F|0	C5_1	36.1896	AB	AB	AA	AA	AB	AB	AA	AB	AA	AA	AA	AA	AA	AB	AB	AB	AA	AB	AA	AB	AB	AB	AA	AB	AB	AA	AA	AB	AB	AB	AA	AA	AB	AA	AB	AB	AA	AA	AB	AA	AB	AB	AA	AA	AA	AB	AA
3147897|F|0	C5_1	37.5789	AB	AB	AA	AA	AB	AB	AA	AB	AA	AA	AA	AA	AA	AB	AB	AB	AA	AB	AA	AB	AB	AB	AA	AB	AB	AA	AA	AB	AB	AB	AA	AA	AB	AA	AB	AB	AA	AA	AB	AA	AB	AB	AA	AA	AA	AB	AB
3097079|F|0--59:C>G	C5_1	37.5789	AB	AB	AA	AA	AB	AB	AA	AB	AA	AA	AA	AA	AA	AB	AB	AB	AA	AB	AA	AB	AB	AB	AA	AB	AB	AA	AA	AB	AB	AB	AA	AA	AB	AA	AB	AB	AA	AA	AB	AA	AB	AB	AA	AA	AA	AB	AB
3140860|F|0	C5_1	38.9682	AB	AB	AA	AA	AB	AB	AA	AB	AA	AA	AA	AA	AA	AB	AB	AB	AA	AB	AA	AB	AB	AB	AA	AB	AB	AA	AA	AB	AB	AB	AB	AA	AB	AA	AB	AB	AA	AA	AB	AA	AB	AB	AA	AA	AA	AB	AB
3158002|F|0	C5_1	39.8941	AB	AB	AA	AA	AB	AB	AA	AB	AA	AA	AA	AA	AA	AB	AB	AB	AA	AB	AA	AB	AB	AB	AA	AB	AB	AA	AA	AB	AB	AB	AB	AA	AB	AA	AB	AB	AA	AA	AB	AA	AB	AB	AA	AA	AA	AB	AB
3085856|F|0--64:G>A	C5_1	41.7466	AB	AB	AA	AA	AB	AB	AA	AB	AA	AA	AA	AA	AA	AB	AB	AB	AA	AB	AA	AB	AB	AB	AA	AB	AB	AA	AA	AB	AB	AB	AB	AA	AB	AA	AB	AB	AA	AA	AB	AA	AB	AB	AA	AA	AA	AB	AB
3175287|F|0--20:C>T	C5_1	46.3903	AB	AB	AA	AA	AB	AB	AA	AB	AA	AA	AA	AA	AA	AB	AB	AB	AA	AB	AA	AB	AB	AB	AA	AA	AB	AA	AA	AA	AB	AB	AB	AA	AB	AA	AB	AB	AA	AA	AB	AA	AB	AB	AA	AA	AA	AB	AB
3124673|F|0	C5_1	47.3159	AB	AB	AA	AA	AB	AB	AA	AB	AA	AA	AA	AA	AA	AB	AB	AB	AA	AB	AA	AB	AB	AB	AA	AA	AB	AA	AB	AA	AB	AB	AB	AA	AB	AA	AB	AB	AA	AA	AB	AA	AB	AB	AA	AA	AA	AB	AB
3094987|F|0	C5_1	48.2419	AB	AB	AA	AA	AB	AB	AA	AB	AA	AA	AB	AA	AA	AB	AB	AB	AA	AB	AA	AB	AB	AB	AA	AA	AB	AA	AB	AA	AB	AB	AB	AA	AB	AA	AB	AB	AA	AA	AB	AA	AB	AB	AA	AA	AA	AB	AB
3093187|F|0--18:C>T	C5_1	49.168	AB	AB	AA	AA	AB	AB	AA	AB	AA	AA	AB	AA	AA	AB	AB	AB	AA	AB	AA	AB	AB	AB	AA	AA	AB	AA	AB	AA	AB	AB	AB	AA	AB	AA	AB	AB	AA	AA	AB	AA	AB	AB	AA	AA	AA	AB	AB
3085897|F|0--20:G>C	C5_1	50.094	AB	AB	AA	AA	AB	AB	AA	AB	AA	AA	AB	AA	AA	AB	AB	AB	AA	AB	AA	AB	AB	AB	AA	AA	AB	AA	AB	AA	AB	AB	AB	AA	AB	AA	AB	AB	AA	AA	AB	AA	AB	AB	AA	AA	AA	AB	AB
3128796|F|0	C5_1	51.0201	AB	AB	AA	AA	AB	AB	AA	AB	AA	AA	AB	AA	AA	AB	AB	AB	AA	AB	AA	AB	AB	AA	AA	AA	AB	AA	AB	AA	AB	AB	AB	AA	AB	AA	AB	AB	AA	AA	AB	AA	AB	AB	AA	AA	AA	AB	AB
3155821|F|0--36:G>A	C5_1	51.0201	AB	AB	AA	AA	AB	AB	AA	AB	AA	AA	AB	AA	AA	AB	AB	AB	AA	AB	AA	AB	AB	AA	AA	AA	AB	AA	AB	AA	AB	AB	AB	AA	AB	AA	AB	AB	AA	AA	AB	AA	AB	AB	AA	AA	AA	AB	AB
3158765|F|0	C5_1	51.9461	AB	AB	AA	AA	AB	AB	AA	AB	AA	AA	AB	AA	AA	AB	AB	AB	AA	AB	AA	AB	AB	AA	AB	AA	AB	AA	AB	AA	AB	AB	AB	AA	AB	AA	AB	AB	AA	AA	AB	AA	AB	AB	AA	AA	AA	AB	AB
3077874|F|0	C5_1	53.6735	AB	AB	AA	AA	AB	AB	AA	AB	AA	AA	AB	AB	AA	AB	AB	AB	AA	AB	AA	AB	AB	AA	AB	AA	AB	-	AB	AA	AB	AB	AB	AA	AB	AA	AB	AB	AA	AA	AB	AA	AB	AB	AA	AA	AA	AB	AB
3090482|F|0	C5_1	57.1749	AB	AB	AA	AA	AB	AB	AA	AB	AB	AA	AB	AA	AA	AB	AB	AB	AA	AB	AA	AB	AB	AA	AA	AA	AB	AA	AB	AA	AB	AB	AB	AA	AB	AA	AB	AB	AA	AA	AB	AA	AB	AB	AA	AA	AA	AB	AB
3195770|F|0	C5_1	59.8724	AB	AB	AA	AA	AB	AB	AA	AB	AA	AA	AB	AA	AA	AB	AB	AB	AA	AB	AA	AB	AB	AA	AA	AA	AB	AA	AB	AA	AB	AB	AB	AA	AB	AA	AB	AB	AA	AA	AB	AA	AB	AB	AA	AA	AA	AB	AB
3163788|F|0--53:T>C	C5_1	60.7983	AB	AB	AA	AA	AB	AB	AA	AB	AA	AA	AB	AA	AA	AB	AB	AB	AA	AB	AA	AB	AB	AA	AA	AA	AB	AA	AB	AA	AB	AB	AB	AA	AB	AA	AB	AB	AA	AA	AB	AA	AB	AB	AA	AA	AA	AB	AB
3090684|F|0--20:A>G	C5_1	61.7243	AB	AB	AA	AA	AB	AB	AA	AB	AA	AA	AB	AA	AB	AB	AB	AB	AA	AB	AA	AB	AB	AA	AA	AA	AB	AA	AB	AA	AB	AB	AB	AA	AB	AA	AB	AB	AA	AA	AB	AA	AB	AB	AA	AA	AA	AB	AB
3100943|F|0--13:C>A	C5_1	62.65	AB	AB	AA	AA	AB	AB	AA	AB	AA	AA	AB	AA	AB	AB	AB	AB	AA	AB	AA	AB	AB	AA	AA	AA	AB	AA	AB	AA	AB	AB	AB	AA	AB	AA	AB	AB	AA	AA	AB	AA	AB	AB	AA	AA	AA	AB	AB
3152125|F|0	C5_1	67.2937	AB	AB	AA	AB	AB	AB	AA	AB	AA	AA	AB	AA	AB	AB	AB	AB	AA	AB	AA	AB	AB	AA	AA	AA	AB	AA	AB	AA	AB	AB	AB	AB	AA	AA	AB	AB	AA	AA	AB	AA	AB	AB	AA	AA	AA	AA	AB
3142375|F|0	C5_1	68.2192	AB	AB	AA	AB	AB	AB	AA	AB	AA	AA	AB	AB	AB	AB	AB	AB	AA	AB	AA	AB	AB	AA	AA	AA	AB	AA	AB	AA	AB	AB	AB	AB	AA	AA	AB	AB	AA	AA	AB	AA	AB	AB	AA	AA	AA	AA	AB
3158286|F|0	C5_1	70.0721	AB	AB	AA	AB	AB	AB	AA	AB	AA	AA	AB	AB	AB	AB	AB	AB	AA	AB	AA	AB	AB	AA	AA	AA	AB	AA	AB	AA	AB	AB	AB	AB	AA	AA	AB	AB	AA	AA	AB	AA	AB	AB	AA	AA	AA	AA	AB
3142788|F|0	C5_1	70.9981	AB	AB	AA	AB	AB	AB	AA	AB	AA	AA	AB	AB	AB	AB	AB	AB	AA	AB	AA	AB	AB	AA	AA	AA	AB	AA	AB	AA	AB	AB	AB	AB	AA	AA	AB	AB	AA	AA	AB	AA	AB	AB	AA	AA	AA	AA	AB
3104636|F|0	C5_1	71.9241	AB	AB	AA	AB	AB	AB	AA	AB	AA	AA	AB	AB	AB	AB	AB	AB	AA	AB	AA	AB	AB	AA	AA	AA	AB	AA	AB	AA	AB	AB	AB	AB	AA	AA	AB	AB	AA	AA	AB	AA	AB	AB	AA	AA	AA	AA	AB
3154580|F|0	C5_1	72.8499	AB	AB	AA	AB	AB	AB	AA	AB	AA	AA	AB	AB	AB	AB	AB	AB	AA	AB	AA	AA	AB	AA	AA	AA	AB	AA	AB	AA	AB	AB	AB	AB	AA	AA	AB	AB	AA	AA	AB	AA	AB	AB	AA	AA	AA	AA	AB
100000389|F|0	C5_1	76.2789	AB	AB	AA	AB	AB	AB	AA	AB	AA	AA	AB	AB	AB	AB	AB	AB	AA	AB	AA	AA	AB	AA	AA	AA	AB	AA	AB	AA	AB	AB	AB	AB	AA	AA	AB	AB	AA	AA	AB	AA	AB	AB	AA	AA	AA	AA	AB
3140454|F|0--11:G>C	C5_1	76.9247	AB	AB	AA	AB	AB	AB	AA	AB	AA	AA	AB	AB	AB	AB	AB	AB	AA	AB	AA	AA	AB	AA	AA	AA	AB	AA	AB	AA	AB	AB	AB	AB	AA	AA	AB	AB	AA	AA	AB	AA	AB	AB	AA	AA	AA	AA	AB
3160979|F|0	C5_1	77.8499	AB	AB	AA	AB	AB	AB	AA	AB	AA	AA	AB	AB	AB	AB	AB	AB	AA	AB	AA	AA	AB	AA	AA	AA	AB	AA	AB	AA	AB	AB	AB	AB	AA	AA	AB	AB	AA	AA	AB	AA	AB	AB	AA	AA	AA	AA	AB
3159759|F|0--67:T>C	C5_1	85.3136	AB	AB	AA	AB	AB	AB	AA	AB	AA	AA	AB	AB	AB	AB	AB	AB	AA	AB	AA	AA	AB	AA	AA	AA	AA	AA	AB	AA	AB	AB	AA	AB	AA	AA	AB	AB	AA	AA	AB	AA	AB	AB	AA	AA	AA	AA	AA
100000379|F|0--7:T>C	C5_1	87.1653	AB	AB	AA	AB	AB	AB	AA	AB	AA	AA	AB	AB	AB	AB	AB	AB	AA	AB	AA	AA	AB	AA	AA	AA	AA	AA	AB	AA	AB	AB	AA	AB	AA	AA	AB	AB	AA	AA	AB	AA	AB	AB	AA	AA	AA	AA	AA
3157236|F|0	C5_1	92.0733	AB	AB	AA	AB	AB	AB	AA	AB	AA	AA	AB	AB	AB	AB	AB	AB	AA	AB	AA	AA	AB	AA	AA	AA	AB	AA	AB	AA	AB	AB	AB	AB	AA	AA	AB	AB	AA	AA	AB	AA	AB	AB	AA	AA	AA	AA	AB
3112188|F|0	C5_1	93.6635	AB	AB	AA	AB	AB	AB	AA	AB	AA	AA	AB	AB	AB	AB	AB	AB	AA	AB	AA	AA	AB	AA	AA	AA	AB	AA	AB	AA	AB	AB	AB	AB	AA	AA	AB	AB	AA	AA	AB	AA	AA	AB	AA	AA	AA	AA	AB
3091019|F|0	C5_1	94.5895	AB	AB	AA	AB	AB	AB	AA	AB	AA	AA	AB	AB	AB	AB	AB	AB	AA	AB	AA	AA	AB	AA	AA	AA	AB	AA	AB	AA	AB	AA	AB	AB	AA	AA	AB	AB	AA	AA	AB	AA	AA	AB	AA	AA	AA	AA	AB
3094031|F|0	C5_1	95.5156	AB	AB	AA	AB	AB	AB	AA	AB	AA	AA	AB	AB	AB	AB	AB	AB	AA	AB	AA	AA	AB	AA	AA	AA	AB	AA	AB	AA	AB	AA	AB	AB	AA	AA	AB	AA	AA	AA	AB	AA	AA	AB	AA	AA	AA	AA	AB
3090387|F|0	C5_1	96.4417	AB	AB	AA	AB	AB	AB	AA	AB	AA	AA	AB	AB	AB	AB	AB	AB	AA	AB	AA	AA	AB	AA	AA	AA	AB	AA	AB	AA	AB	AA	AB	AB	AA	AA	AB	AA	AA	AA	AB	AA	AA	AB	AA	AA	AA	AA	AB
3100379|F|0	C5_1	97.3667	AB	AB	AA	AB	AB	AB	AA	AB	AA	AA	AB	AB	AB	AB	AB	AB	AA	AB	AA	AA	AB	AA	AA	AA	AB	AA	AB	AA	AB	AA	AB	AB	AA	AA	AB	AA	AA	AA	AB	AA	AA	AB	AA	AA	AA	AA	AB
3094704|F|0	C5_1	107.699	AB	AB	AA	AB	AA	AB	AA	AB	AA	AA	AB	AB	AB	AB	AB	AB	AA	AB	AA	AA	AA	AA	AA	AA	AB	AA	AB	AA	AB	AA	AB	AB	AA	AB	AB	AA	AA	AA	AB	AA	AA	AB	AA	AA	AA	AA	AB
3076808|F|0	C5_1	108.623	AB	AB	AA	AB	AA	AA	AA	AB	AA	AA	AB	AB	AB	AB	AB	AB	AA	AB	AA	AA	AA	AA	AA	AA	AB	AA	AB	AA	AB	AA	AB	AB	AA	AB	AB	AA	AA	AA	AB	AA	AA	AB	AA	AA	AA	AA	AB
3134067|F|0--18:C>T	C5_1	112.215	AB	AB	AB	AB	AA	AA	AA	AB	AA	AA	AB	AB	AB	AB	AB	AB	AA	AB	AA	AA	AA	AA	AA	AA	AA	AA	AB	AA	AB	AA	AB	AB	AA	AB	AB	AA	AA	AA	AB	AA	AA	AB	AA	AA	AA	AA	AB
3157156|F|0	C5_1	116.025	AB	AB	AB	AB	AA	AB	AA	AB	AA	AA	AB	AB	AB	AB	AB	AB	AA	AB	AA	AA	AA	AA	AA	AA	AB	AA	AB	AA	AB	AA	AB	AB	AA	AB	AB	AA	AA	AA	AB	AA	AA	AB	AA	AA	AA	AA	AB
3089437|F|0--49:A>T	C5_1	127.633	AB	AB	-	AB	AA	AB	AA	AB	AA	AA	AB	AB	AA	AB	-	AB	AA	AA	AA	AA	AA	AA	AA	AA	AB	AA	AA	AA	AB	AA	AB	AB	AA	AB	AB	AA	AA	AA	AB	AA	AA	AB	AA	AA	AA	AA	AB
Na10G08	C5_1	129.834	AB	AB	AA	AB	AA	AB	AA	AB	AA	AA	AB	AB	AA	AB	AA	AB	AA	AA	AA	AA	AA	AA	AA	AA	AB	AA	AA	AA	AB	AA	AB	AB	AA	AB	AB	AA	AA	AA	AB	AA	AA	AB	AA	AA	AA	AA	AB
3118749|F|0--62:C>T	C5_1	141.053	AB	AB	AB	AB	AA	AA	AA	AB	AA	AA	AB	AB	AA	AB	AA	AB	AA	AA	AA	AA	AA	AA	AA	AB	AA	AA	AA	AA	AB	AA	AB	AB	AA	AB	AB	AA	AA	AA	AB	AA	AA	AB	AA	AA	AA	AA	AA
3201191|F|0	C5_2	0	AA	AA	AA	AB	AA	AB	AA	AA	AA	AA	AB	AB	AA	AB	AA	AB	AB	AA	AB	AA	AA	AA	AB	AA	AA	AA	AA	AA	AA	AA	AB	AA	AA	AB	AA	AA	AB	AB	AB	AA	AA	AB	AA	AA	AB	AA	AA
3113043|F|0	C5_2	4.59133	AA	AA	AA	AB	AA	AB	AA	AA	AA	AA	AB	AB	AA	AB	AA	AB	AB	AA	AB	AA	AA	AA	AB	AA	AA	AA	AA	AA	AA	AA	AB	AA	AA	AB	AA	AB	AB	AB	AB	AA	AA	AB	AA	AA	AB	AA	AA
3118853|F|0	C5_2	5.50848	AA	AA	AA	AB	AA	AB	AA	AA	AA	AA	AB	AB	AA	AB	AA	AB	AB	AA	AB	AA	AA	AA	AB	AA	AA	AA	AA	AA	AA	AA	AB	AA	AA	AB	AA	AB	AB	AB	AB	AA	AA	AB	AA	AA	AB	AA	AA
3111902|F|0	C5_2	6.42601	AA	AA	AA	AB	AA	AB	AA	AA	AA	AA	AB	AB	AA	AB	AA	AB	AB	AA	AB	AA	AA	AA	AB	AA	AB	AA	AA	AA	AA	AA	AB	AA	AA	AB	AA	AB	AB	AB	AB	AA	AA	AB	AA	AA	AB	AA	AA
3174531|F|0	C5_2	7.34355	AA	AA	AA	AB	AA	AB	AA	AA	AA	AA	AB	AB	AA	AB	AA	AB	AB	AA	AB	AA	AA	AA	AB	AB	AB	AA	AA	AA	AA	AA	AB	AA	AA	AB	AA	AB	AB	AB	AB	AA	AA	AB	AA	AA	AB	AA	AA
3152147|F|0	C5_2	8.26108	AA	AA	AA	AB	AA	AB	AA	AA	AA	AA	AB	AB	AA	AB	AA	AB	AB	AA	AB	AA	AA	AA	AB	AB	AB	AA	AA	AA	AA	AA	AB	AA	AA	AB	AA	AB	AB	AB	AB	AA	AA	AB	AA	AA	AB	AA	AA
3094611|F|0	C5_2	9.17714	AA	AA	AA	AB	AA	AB	AA	AA	AA	AA	AB	AB	AA	AB	AA	AB	AB	AA	AB	AA	AA	AA	AA	AB	AB	AA	AA	AA	AA	AA	AB	AA	AA	AB	AA	AB	AB	AB	AB	AA	AA	AB	AA	AA	AB	AA	AA
3135799|F|0	C5_2	23.2386	AA	AA	AA	AB	AA	AB	AA	AB	AA	AB	AB	AB	AA	AB	AB	AB	AA	AA	AB	AA	AB	AA	AA	AB	AB	AB	AA	AA	AA	AA	AB	AA	AA	AB	AA	AA	AB	AB	AB	AB	AA	AB	AA	AA	AB	AA	AA
3095520|F|0	C5_2	26.8544	AA	AA	AA	AB	AA	AB	AA	AA	AA	AB	AB	AB	AA	AB	AB	AB	AB	AA	AB	AA	AB	AA	AA	AB	AB	AB	AA	AA	AA	AA	AB	AA	AA	AB	AA	AB	AB	AB	AB	AB	AA	AB	AA	AA	AB	AA	AA
3087715|F|0	C5_2	27.7717	AA	AA	AA	AB	AA	AB	AA	AA	AA	AB	AB	AB	AA	AB	AB	AB	AB	AA	AB	AA	AB	AA	AB	AB	AB	AB	AA	AA	AA	AA	AB	AA	AA	AB	AA	AB	AB	AB	AB	AB	AA	AB	AA	AA	AB	AA	AA
3080957|F|0	C5_2	28.6892	AA	AA	AA	AB	AA	AB	AA	AA	AA	AB	AB	AB	AA	AB	AB	AB	AB	AA	AB	AA	AB	AA	AB	AB	AB	AB	AA	AA	AA	AA	AB	AA	AA	AB	AA	AB	AB	AB	AB	AB	AA	AB	AA	AA	AB	AA	AA
3191657|F|0	C5_2	29.6068	AA	AA	AA	AB	AA	AB	AA	AA	AA	AB	AB	AB	AA	AB	AB	AB	AB	AA	AB	AA	AB	AA	AB	AA	AB	AB	AA	AA	AA	AA	AB	AA	AA	AB	AA	AB	AB	AB	AB	AB	AA	AB	AA	AA	AB	AA	AA
3085664|F|0	C5_2	30.5243	AA	AA	AA	AB	AA	AB	AA	AA	AA	AB	AB	AB	AA	AB	AB	AB	AB	AA	AB	AA	AB	AA	AB	AA	AA	AB	AA	AA	AA	AA	AB	AA	AA	AB	AA	AB	AB	AB	AB	AB	AA	AB	AA	AA	AB	AA	AA
3080705|F|0	C5_2	31.4414	AA	AA	AA	AB	AA	AB	AA	AA	AA	AB	AB	AB	AA	AB	AB	AB	AB	AA	AB	AA	AB	AA	AB	AA	AA	AB	AA	AA	AA	AA	AB	AA	AA	AB	AA	AB	AB	AB	AB	AB	AA	AB	AA	AA	AB	AA	AA
3107071|F|0--44:C>A	C5_2	36.7904	AA	AA	AA	AB	AA	AB	AA	AA	AA	AB	AB	AB	AA	AB	AB	AB	AB	AA	AB	AA	AB	AA	AB	AA	AA	AB	AA	AA	AA	AA	AB	AA	AA	AB	AA	AA	AB	AB	AB	AB	AA	AB	AA	AA	AB	AA	AA
3098678|F|0	C5_2	37.5314	AA	AA	AA	AB	AA	AB	AA	AA	AA	AB	AB	AB	AA	AB	AB	AB	AB	AA	AB	AA	AB	AA	AB	AA	AA	AB	AA	AA	AA	AA	AB	AA	AA	AB	AA	AA	AB	AB	AB	AB	AA	AB	AA	AA	AB	AA	AA
3093301|F|0	C5_2	40.2868	AA	AA	AA	AB	AA	AB	AA	AA	AB	AB	AB	AB	AA	AB	AB	AB	AB	AA	AB	AA	AB	AA	AB	AA	AA	AB	AA	AB	AA	AA	AB	AA	AA	AB	AA	AA	AB	AB	AB	AB	AA	AB	AA	AA	AB	AA	AA
3120243|F|0	C5_2	42.1225	AA	AA	AA	AB	AA	AB	AA	AA	AB	AB	AB	AB	AA	AB	AB	AB	AB	AA	AB	AA	AB	AA	AB	AA	AA	AB	AA	AB	AA	AA	AB	AA	AA	AB	AA	AA	AB	AB	AB	AB	AA	AB	AA	AA	AB	AA	AA
3131909|F|0	C5_2	43.0399	AA	AA	AA	AB	AA	AB	AA	AA	AB	AB	AB	AB	AA	AB	AB	AB	AB	AA	AB	AA	AB	AA	AB	AA	AA	AB	AA	AB	AA	AA	AB	AA	AA	AB	AA	AA	AB	AB	AB	AB	AA	AB	AA	AA	AB	AA	AA
3125740|F|0	C5_2	43.9574	AA	AA	AA	AB	AA	AB	AA	AA	AB	AB	AB	AB	AA	AB	AB	AB	AB	AA	AB	AA	AB	AA	AB	AA	AA	AB	AA	AB	AA	AA	AB	AA	AA	AB	AA	AA	AB	AB	AB	AB	AA	AB	AA	AA	AB	AA	AA
3123543|F|0	C5_2	45.7932	AA	AA	AA	AB	AA	AB	AA	AA	AB	AB	AB	AB	AA	AB	AB	AB	AB	AA	AB	AA	AB	AA	AB	AA	AA	AB	AA	AB	AA	AA	AB	AA	AA	AB	AA	AA	AB	AB	AB	AB	AA	AB	AA	AA	AB	AA	AA
brPb-658795	C5_2	46.7105	AA	AA	AA	AB	AA	AB	AA	AA	AB	AB	AB	AB	AA	AB	AB	AB	AB	AA	AB	AA	AB	AA	AB	AA	AA	AB	AA	AB	AA	AA	AB	AA	AA	AB	AA	AA	AB	AB	AB	AB	AA	AB	AA	AA	AB	AA	AA
3103357|F|0	C5_2	48.5464	AA	AA	AA	AB	AA	AB	AA	AA	AB	AB	AB	AB	AA	AB	AB	AB	AB	AA	AB	AA	AB	AA	AB	AA	AA	AB	AA	AB	AA	AA	AB	AA	AA	AB	AA	AA	AB	AB	AB	AB	AA	AB	AA	AA	AB	AA	AA
3112189|F|0	C5_2	49.4635	AA	AA	AA	AB	AA	AB	AA	AA	AB	AB	AB	AB	AA	AB	AB	AB	AB	AA	AB	AA	AB	AA	AB	AA	AA	AB	AA	AB	AA	AA	AB	AA	AA	AB	AA	AA	AB	AB	AB	AB	AA	AB	AA	AA	AB	AA	AA
3113257|F|0--50:A>G	C5_2	51.2994	AA	AA	AA	AB	AB	AB	AA	AA	AB	AB	AB	AB	AA	AB	AB	AB	AB	AA	AB	AA	AB	AA	AB	AA	AA	AB	AA	AB	AA	AA	AB	AA	AA	AB	AA	AA	AB	AB	AB	AB	AA	AB	AA	AA	AB	AA	AA
3133808|F|0	C5_2	51.8008	AA	AA	AA	AB	AB	AB	AA	AA	AB	AB	AB	AB	AA	AB	AB	AB	AB	AA	AB	AA	AB	AA	AB	AA	AA	AB	AA	AB	AA	AA	AB	AA	AA	AB	AA	AA	AB	AB	AB	AB	AA	AB	AA	AA	AB	AA	AA
3108481|F|0--43:G>A	C5_2	54.139	AA	AA	AA	AB	AB	AB	AA	AA	AB	AB	AB	AB	AA	AB	AB	AB	AB	AA	AB	AA	AB	AA	AB	AA	AA	AB	AA	AB	AA	AA	AB	AA	AA	AB	AA	AA	AB	AA	AB	AB	AA	AB	AA	AA	AB	AA	AA
3141478|F|0	C5_2	55.9748	AA	AA	AB	AB	AB	AB	AA	AA	AB	AB	AB	AB	AA	AB	AB	AA	AB	AA	AB	AA	AB	AA	AB	AA	AA	AB	AA	AB	AA	AA	AB	AA	AA	AB	AA	AA	AB	AA	AB	AB	AA	AB	AA	AA	AB	AA	AA
3105408|F|0	C5_2	55.9748	AA	AA	AB	AB	AB	AB	AA	AA	AB	AB	AB	AB	AA	AB	AB	AA	AB	AA	AB	AA	AB	AA	AB	AA	AA	AB	AA	AB	AA	AA	AB	AA	AA	AB	AA	AA	AB	AA	AB	AB	AA	AB	AA	AA	AB	AA	AA
3135471|F|0	C5_2	56.8925	AA	AA	AB	AB	AB	AB	AA	AA	AB	AB	AB	AB	AA	AB	AB	AA	AB	AA	AB	AA	AB	AA	AB	AA	AA	AB	AA	AB	AA	AA	AB	AA	AA	AB	AA	AA	AB	AA	AB	AB	AA	AB	AA	AA	AB	AA	AA
3116758|F|0	C5_2	57.8101	AA	AA	AB	AB	AB	AB	AA	AA	AB	AB	AB	AB	AA	AB	AB	AA	AB	AA	AB	AA	AB	AA	AB	AA	AA	AB	AA	AB	AA	AA	AB	AA	AA	AB	AA	AA	AB	AA	AB	AB	AA	AB	AA	AA	AB	AA	AA
3146911|F|0	C5_2	58.7276	AA	AA	AB	AB	AB	AB	AA	AA	AB	AB	AB	AB	AA	AB	AB	AA	AB	AA	AB	AA	AB	AA	AB	AA	AA	AB	AA	AB	AA	AA	AB	AA	AA	AB	AA	AA	AB	AA	AB	AB	AA	AB	AA	AA	AB	AA	AA
3097424|F|0	C5_2	59.6449	AA	AA	AB	AB	AB	AB	AA	AA	AB	AB	AB	AB	AA	AB	AB	AA	AB	AA	AB	AA	AB	AA	AB	AA	AA	AB	AA	AB	AA	AA	AB	AA	AA	AB	AA	AA	AB	AA	AB	AB	AA	AB	AA	AA	AB	AA	AA
3095946|F|0	C5_2	62.4004	AA	AA	AB	AB	AB	AB	AA	AA	AB	AB	AB	AB	AA	AB	AB	AA	AB	AA	AB	AA	AA	AA	AB	AA	AA	AB	AA	AB	AA	AA	AB	AA	AA	AB	AA	AA	AB	AA	AB	AB	AA	AB	AA	AA	AB	AA	AA
3102853|F|0	C5_2	63.3177	AA	AA	AB	AB	AB	AB	AA	AA	AB	AB	AB	AB	AA	AB	AB	AA	AB	AA	AB	AA	AA	AA	AB	AA	AA	AB	AA	AB	AA	AA	AB	AA	AA	AB	AA	AA	AB	AA	AB	AB	AA	AB	AA	AA	AB	AA	AA
3175983|F|0	C5_2	64.2352	AA	AA	AB	AB	AB	AB	AA	AA	AB	AB	AB	AB	AA	AB	AB	AA	AB	AA	AB	AA	AA	AA	AB	AA	AA	AB	AA	AB	AA	AA	AB	AA	AA	AB	AA	AA	AB	AA	AB	AB	AA	AB	AA	AA	AB	AA	AA
3166285|F|0	C5_2	65.1528	AA	AA	AB	AB	AB	AB	AA	AA	AB	AB	AB	AB	AA	AB	AB	AA	AB	AA	AB	AA	AA	AA	AB	AA	AA	AB	AA	AB	AA	AA	AB	AA	AA	AB	AA	AA	AB	AA	AB	AB	AA	AB	AA	AA	AB	AA	AA
3114674|F|0	C5_2	66.0694	AA	AA	AB	AB	AB	AB	AA	AA	AB	AB	AB	AB	AA	AB	AB	AA	AB	AA	AB	AA	AB	AA	AB	AA	AA	AB	AA	AB	AA	AA	AB	AA	AA	AB	AA	AA	AB	AA	AB	AB	AA	AB	AA	AA	AB	AA	AA
3115115|F|0--38:T>C	C5_2	75.3507	AA	AA	AB	AB	AB	AB	AA	AA	AB	AB	AB	AB	AA	AB	AB	AA	AB	AA	AB	AA	AB	AA	AB	AA	AA	AB	AA	AB	AA	AA	AB	AB	AA	AB	AA	AB	AB	AB	AB	AB	AA	AB	AA	AA	AB	AA	AA
3098458|F|0	C5_2	76.2575	AA	AA	AB	AB	AB	AB	AA	AA	AB	AB	AB	AB	AA	AB	AB	AA	AB	AA	AB	AA	AB	AA	AB	AA	AA	AB	AA	AB	AA	AA	AB	AB	AA	AB	AA	AB	AB	AB	AB	AB	AA	AB	AA	AA	AB	AA	AA
3180204|F|0	C6_1	0	AB	AB	AB	AB	AA	AA	AA	AB	AB	AA	AA	AA	AA	AA	AB	AA	AA	AB	AB	AA	AB	AB	AB	AA	AB	AB	AA	AB	AA	AB	AA	AA	AB	AA	AA	AB	AB	AB	AB	AB	AA	AA	AB	AB	AB	AB	AB
3184093|F|0	C6_1	1e-07	AB	AB	AB	AB	AA	AA	AA	AB	AB	AA	AA	AA	AA	AA	AB	AA	AA	AB	AB	AA	AB	AB	AB	AA	AB	AB	AA	AB	AA	AB	AA	AA	AB	AA	AA	AB	AB	AB	AB	AB	AA	AA	AB	AB	AB	AB	AB
3172035|F|0	C6_1	0.926034	AB	AB	AB	AB	AA	AA	AA	AB	AB	AA	AA	AA	AA	AA	AB	AA	AA	AB	AB	AA	AB	AB	AB	AA	AB	AB	AA	AB	AA	AB	AA	AA	AB	AA	AA	AB	AB	AB	AB	AB	AA	AA	AB	AB	AB	AA	AB
3075450|F|0	C6_1	1.84338	AB	AB	AB	AB	AA	AA	AA	AB	AB	AA	AA	AA	AA	AA	AB	AA	AA	AB	AB	AA	AB	AB	AB	AA	AB	AB	AA	AB	AA	AB	AA	AA	AB	AA	AA	AB	AB	AB	AB	AB	AA	AA	AB	AB	AB	AA	AB
3187583|F|0	C6_1	4.59885	AB	AB	AB	AB	AA	AA	AA	AA	AB	AA	AA	AA	AA	AA	AB	AA	AA	AB	AB	AA	AB	AB	AB	AA	AA	AB	AA	AB	AA	AB	AA	AA	AB	AA	AA	AB	AB	AB	AB	AB	AA	AA	AB	AB	AB	AA	AB
3138717|F|0--24:A>C	C6_1	5.51619	AB	AB	AB	AB	AA	AA	AA	AA	AB	AA	AA	AA	AA	AA	AB	AA	AA	AB	AB	AA	AA	AB	AB	AA	AA	AB	AA	AB	AA	AB	AA	AA	AB	AA	AA	AB	AB	AB	AB	AB	AA	AA	AB	AB	AB	AA	AB
3089377|F|0	C6_1	6.43373	AB	AB	AB	AB	AA	AA	AA	AA	AB	AA	AA	AA	AA	AA	AB	AA	AA	AB	AB	AA	AA	AB	AB	AA	AA	AB	AA	AB	AA	AB	AA	AA	AB	AA	AA	AB	AB	AB	AB	AB	AA	AA	AB	AB	AB	AA	AB
3152411|F|0	C6_1	7.35194	AB	AB	AB	AB	AA	AA	AA	AA	AB	AA	AA	AA	AA	AA	AB	AA	AA	AB	AB	AA	AA	AB	AB	AA	AA	AB	AA	AB	AA	AB	AA	AA	AB	AA	AA	AB	AB	AB	AB	AB	AA	AA	AB	AB	AB	AA	AB
3110945|F|0	C6_1	7.35194	AB	AB	AB	AB	AA	AA	AA	AA	AB	AA	AA	AA	AA	AA	AB	AA	AA	AB	AB	AA	AA	AB	AB	AA	AA	AB	AA	AB	AA	AB	AA	AA	AB	AA	AA	AB	AB	AB	AB	AB	AA	AA	AB	AB	AB	AA	AB
3085217|F|0	C6_1	13.8108	AB	AB	AB	AB	AA	AA	AA	AA	AB	AA	AA	AA	AA	AA	AB	AB	AA	AB	AB	AA	AA	AB	AB	AA	AA	AB	AA	AB	AA	AB	AA	AA	AB	AA	AA	AB	AB	AB	AB	AB	AA	AA	AB	AB	AB	AA	AB
3110809|F|0	C6_1	14.7276	AB	AB	AB	AB	AA	AA	AA	AA	AB	AA	AA	AA	AA	AA	AB	AB	AA	AB	AB	AA	AA	AB	AB	AA	AA	AB	AA	AB	AA	AB	AA	AA	AB	AA	AA	AB	AB	AB	AB	AB	AA	AA	AB	AB	AB	AA	AB
3189466|F|0--47:A>G	C6_1	16.5635	AB	AB	AB	AB	AA	AA	AA	AA	AB	AA	AA	AA	AA	AA	AB	AB	AA	AB	AB	AA	AA	AB	AB	AA	AA	AB	AA	AB	AA	AB	AA	AA	AB	AA	AA	AB	AB	AB	AB	AB	AA	AA	AB	AB	AB	AA	AB
3112870|F|0	C6_1	17.4808	AB	AB	AB	AB	AA	AA	AA	AA	AB	AA	AA	AA	AA	AA	AB	AB	AA	AB	AB	AA	AA	AB	AB	AA	AA	AB	AA	AB	AA	AB	AA	AA	AB	AA	AA	AB	AB	AB	AB	AB	AA	AA	AB	AB	AB	AA	AB
3084274|F|0	C6_1	19.3173	AB	AB	AB	AB	AA	AA	AA	AA	AB	AA	AA	AA	AA	AA	AB	AB	AA	AB	AB	AA	AA	AB	AB	AA	AA	AA	AA	AB	AA	AB	AA	AA	AB	AA	AA	AB	AB	AB	AB	AB	AA	AA	AB	AB	AB	AA	AB
100000348|F|0	C6_1	22.9948	AB	AB	AB	AB	AA	AA	AA	AA	AB	AA	AA	AA	AA	AA	AB	AB	AA	AB	AB	AA	AA	AB	AB	AA	AA	AA	AA	AB	AA	AB	AA	AA	AB	AA	AA	AB	AB	AA	AB	AB	AA	AA	AB	AB	AB	AA	AB
3107395|F|0	C6_1	23.7032	AB	AB	AB	AB	AA	AA	AA	AA	AB	AA	AA	AA	AA	AA	AB	AB	AA	AB	AB	AA	AA	AB	AB	AA	AA	AA	AA	AB	AA	AB	AA	AA	AB	AA	AA	AB	AB	AA	AB	AB	AA	AA	AB	AB	AB	AA	AB
100001272|F|0	C6_1	26.9605	AB	AB	AB	AB	AA	AA	AA	AA	AB	AA	AA	AA	AA	AA	AB	AB	AA	AB	AA	AA	AA	AB	AB	AA	AA	AA	AA	AB	AA	AB	AA	AA	AB	AA	AA	AB	AB	AA	AB	AB	AA	AA	AB	AB	AB	AA	AB
3121257|F|0	C6_1	27.6695	AB	AB	AB	AB	AA	AA	AA	AA	AB	AA	AA	AA	AA	AA	AB	AB	AA	AB	AA	AA	AA	AB	AB	AA	AA	AA	AA	AB	AA	AB	AA	AA	AB	AA	AA	AB	AB	AA	AB	AB	AA	AA	AB	AB	AB	AA	AB
3094746|F|0	C6_1	28.587	AB	AB	AB	AB	AA	AA	AA	AA	AB	AA	AA	AA	AA	AA	AB	AB	AA	AB	AA	AA	AA	AB	AB	AA	AA	AA	AA	AB	AA	AB	AA	AA	AB	AA	AA	AB	AB	AA	AB	AB	AA	AA	AB	AB	AB	AA	AB
3097320|F|0	C6_1	29.5041	AB	AB	AB	AB	AA	AA	AA	AA	AB	AA	AA	AA	AA	AA	AB	AB	AA	AB	AA	AA	AA	AB	AB	AA	AA	AA	AA	AB	AA	AB	AA	AA	AB	AA	AA	AB	AA	AA	AB	AB	AA	AA	AB	AB	AB	AA	AB
3110712|F|0	C6_1	35.0321	AB	AB	AB	AB	AA	AA	AA	AA	AB	AA	AA	AA	AA	AA	AB	AB	AA	AB	AA	AA	AA	AB	AB	AA	AA	AA	AA	AB	AA	AB	AA	AA	AB	AA	AA	AB	AA	AA	AB	AB	AA	AA	AB	AB	AB	AA	AB
3162456|F|0	C6_1	35.9491	AB	AB	AB	AB	AA	AA	AA	AA	AB	AA	AA	AA	AA	AA	AB	AB	AA	AB	AA	AA	AA	AB	AB	AA	AA	AA	AA	AB	AA	AB	AA	AA	AB	AA	AA	AB	AA	AA	AB	AB	AA	AA	AB	AA	AB	AA	AB
3101894|F|0	C6_1	36.8666	AB	AB	AB	AB	AB	AA	AA	AA	AB	AA	AA	AA	AA	AA	AB	AB	AA	AB	AA	AA	AA	AB	AB	AA	AA	AA	AA	AB	AA	AB	AA	AA	AB	AA	AA	AB	AA	AA	AB	AB	AA	AA	AB	AA	AB	AA	AB
3133349|F|0	C6_1	37.7842	AB	AB	AB	AB	AB	AA	AA	AA	AB	AA	AA	AA	AA	AA	AB	AB	AA	AB	AA	AA	AA	AB	AB	AA	AA	AA	AA	AB	AA	AB	AA	AA	AB	AA	AA	AB	AA	AA	AB	AB	AA	AA	AB	AA	AB	AA	AB
3092007|F|0	C6_1	37.7842	AB	AB	AB	AB	AA	AA	AA	AA	AB	AA	AA	AA	AA	AA	AB	AB	AA	AB	AA	AA	AA	AB	AB	AA	AA	AA	AA	AB	AA	AB	AA	AA	AB	AA	AA	AB	AA	AA	AB	AB	AA	AA	AB	AA	AB	AA	AB
3172312|F|0	C6_1	38.7016	AA	AB	AB	AB	AB	AA	AA	AA	AB	AA	AA	AA	AA	AA	AB	AB	AA	AB	AA	AA	AA	AB	AB	AA	AA	AA	AA	AB	AA	AB	AA	AA	AB	AA	AA	AB	AA	AA	AB	AB	AA	AA	AB	AA	AB	AA	AB
3113156|F|0--23:C>G	C6_1	42.3785	AA	AB	AB	AB	AB	AB	AA	AA	AB	AA	AA	AA	AA	AA	AA	AB	AA	AB	AA	AA	AA	AB	AB	AA	AA	AA	AA	AB	AA	AB	AA	AA	AB	AA	AA	AB	AA	AA	AB	AB	AA	AA	AB	AA	AA	AA	AB
3114299|F|0	C6_1	43.2957	AA	AB	AB	AB	AB	AB	AA	AA	AB	AA	AA	AA	AA	AA	AA	AB	AA	AB	AA	AA	AA	AB	AB	AA	AA	AA	AA	AB	AA	AB	AA	AA	AB	AA	AA	AB	AA	AA	AB	AB	AA	AA	AB	AA	AA	AA	AB
3109217|F|0	C6_1	44.2133	AA	AB	AB	AB	AB	AB	AA	AA	AB	AA	AA	AA	AA	AA	AA	AB	AA	AB	AA	AA	AA	AB	AB	AA	AA	AA	AA	AB	AA	AB	AA	AA	AB	AA	AA	AB	AA	AA	AB	AB	AA	AA	AB	AA	AA	AA	AB
3086109|F|0--39:A>G	C6_1	44.787	AA	AB	AB	AB	AB	AB	AA	AA	AB	AA	AA	AA	AA	AA	AA	AB	AA	AB	AA	AA	AA	AB	AB	AA	AA	AA	AA	AB	AA	AB	AA	AA	AB	AA	AA	AB	AA	AA	AB	AB	AA	AA	AB	AA	AA	AA	AB
3129069|F|0	C6_1	45.9348	AA	AB	AB	AB	AB	AB	AA	AA	AB	AA	AA	AA	AA	AA	AA	AB	AA	AB	AA	AA	AA	AB	AB	AA	AA	AA	AA	AB	AA	AB	AA	AA	AB	AA	AB	AB	AA	AA	AB	AB	AA	AA	AB	AA	AA	AA	AB
3097107|F|0	C6_1	46.5085	AA	AB	AB	AB	AB	AB	AA	AA	AB	AA	AA	AA	AA	AA	AA	AB	AA	AB	AA	AA	AA	AB	AB	AA	AA	AA	AA	AB	AA	AB	AA	AA	AB	AA	AB	AB	AA	AA	AB	AB	AA	AA	AB	AA	AA	AA	AB
3095305|F|0	C6_1	47.4261	AA	AB	AB	AB	AB	AB	AA	AA	AB	AA	AA	AA	AA	AA	AA	AB	AA	AB	AA	AA	AA	AB	AB	AA	AA	AA	AA	AB	AA	AB	AA	AA	AB	AA	AB	AB	AA	AA	AB	AB	AA	AA	AB	AA	AA	AA	AB
3165192|F|0	C6_1	48.3432	AA	AB	AB	AB	AB	AB	AA	AA	AB	AA	AA	AA	AA	AA	AA	AB	AA	AB	AA	AA	AA	AB	AB	AA	AA	AA	AA	AB	AA	AB	AA	AA	AB	AA	AB	AB	AA	AA	AB	AB	AA	AA	AB	AA	AA	AA	AB
3127632|F|0	C6_1	52.0201	AA	AB	AB	AB	AB	AB	AA	AB	AA	AA	AA	AA	AA	AA	AA	AB	AA	AB	AA	AA	AA	AB	AB	AA	AA	AA	AA	AB	AA	AB	AA	AA	AB	AA	AB	AB	AA	AA	AB	AB	AA	AA	AB	AA	AA	AB	AB
3078946|F|0	C6_1	52.9375	AA	AB	AB	AA	AB	AB	AA	AB	AA	AA	AA	AA	AA	AA	AA	AB	AA	AB	AA	AA	AA	AB	AB	AA	AA	AA	AA	AB	AA	AB	AA	AA	AB	AA	AB	AB	AA	AA	AB	AB	AA	AA	AB	AA	AA	AB	AB
3179814|F|0	C6_1	52.9375	AA	AB	AB	AB	AB	AB	AA	AB	AA	AA	AA	AA	AA	AA	AA	AB	AA	AB	AA	AA	AA	AB	AB	AA	AA	AA	AA	AB	AA	AB	AA	AA	AB	AA	AB	AB	AA	AA	AB	AB	AA	AA	AB	AA	AA	AB	AB
3098995|F|0	C6_1	54.7115	AA	AB	AB	AB	AB	AB	AA	AB	AA	AA	AA	AA	AA	AB	AA	AB	AA	AB	AA	AA	AA	AB	AB	AA	AA	AA	AA	AB	AA	AB	AA	AA	AB	AA	AB	AB	AA	AA	AB	AB	AA	AA	AB	AA	AA	AB	AB
brPb-660509	C6_1	61.91	AA	AB	AB	AB	AB	AB	AA	AB	AA	AA	AA	AA	AA	AB	AA	AB	AA	AB	AA	AA	AA	AB	AB	AA	AB	AA	AA	AB	AA	AB	AA	AB	AB	AA	AB	AB	AA	AA	AB	AB	AA	AA	AB	AA	AA	AB	AB
brPb-670316	C6_1	62.6983	AA	AB	AB	AB	AB	AB	AA	AB	AA	AA	AA	AA	AA	AB	AA	AB	AA	AB	AA	AA	AA	AB	AB	AA	AB	AA	AA	AB	AA	AB	AA	AA	AB	AA	AB	AB	AA	AA	AB	AB	AA	AA	AB	AA	AA	AB	AB
3109756|F|0	C6_1	68.2263	AA	AB	AB	AB	AB	AB	AA	AB	AA	AA	AA	AA	AA	AA	AA	AB	AA	AB	AA	AA	AA	AB	AB	AA	AA	AA	AA	AB	AA	AB	AA	AA	AB	AA	AB	AB	AA	AA	AB	AB	AA	AA	AB	AA	AA	AB	AB
3146052|F|0	C6_1	69.1433	AA	AB	AB	AA	AB	AB	AA	AB	AA	AA	AA	AA	AA	AA	AA	AB	AA	AB	AA	AA	AA	AB	AB	AA	AA	AA	AA	AB	AA	AB	AA	AA	AB	AA	AB	AB	AA	AA	AB	AB	AA	AA	AB	AA	AA	AB	AB
3190376|F|0	C6_1	69.1433	AA	AB	AB	AA	AB	AB	AA	AB	AA	AA	AA	AA	AA	AA	AA	AB	AA	AB	AA	AA	AA	AB	AB	AA	AA	AA	AA	AB	AA	AB	AA	AA	AB	AA	AB	AB	AA	AA	AB	AB	AA	AA	AB	AA	AA	AB	AB
3133055|F|0	C6_1	69.5311	AA	AB	AB	AA	AB	AB	AA	AB	AA	AA	AA	AA	AA	AA	AA	AB	AA	AB	AA	AA	AA	AB	AB	AA	AA	AA	AA	AB	AA	AB	AA	AA	AA	AA	AB	AB	AA	AA	AB	AB	AA	AA	AB	AA	AA	AB	AB
3109179|F|0	C6_1	71.3774	AA	AB	AB	AA	AB	AB	AA	AB	AA	AA	AA	AA	AA	AA	AA	AB	AA	AB	AA	AA	AA	AB	AB	AA	AA	AA	AA	AB	AA	AB	AA	AA	AB	AA	AB	AB	AA	AA	AA	AB	AA	AA	AB	AA	AA	AB	AB
3092155|F|0	C6_1	71.3774	AA	AB	AB	AA	AB	AB	AA	AB	AA	AA	AA	AA	AA	AA	AA	AB	AA	AB	AA	AA	AA	AB	AB	AA	AA	AA	AA	AB	AA	AB	AA	AA	AB	AA	AB	AB	AA	AA	AA	AB	AA	AA	AB	AA	AA	AB	AB
3110493|F|0	C6_1	72.6717	AA	AB	AA	AA	AB	AB	AA	AB	AA	AA	AA	AA	AA	AA	AA	AB	AA	AB	AA	AA	AA	AB	AB	AA	AA	AA	AA	AB	AA	AB	AA	AA	AB	AA	AB	AB	AA	AA	AA	AB	AA	AA	AB	AA	AA	AB	AB
3114848|F|0	C6_1	78.1996	AA	AB	AA	AA	AB	AB	AA	AB	AA	AA	AA	AA	AA	AA	AA	AB	AA	AB	AA	AA	AA	AB	AB	AA	AA	AA	AA	AB	AA	AB	AA	AA	AB	AA	AB	AB	AA	AA	AA	AB	AA	AA	AB	AA	AA	AB	AB
3097590|F|0	C6_1	79.1152	AA	AB	AA	AA	AB	AB	AA	AB	AA	AA	AA	AA	AA	AA	AA	AB	AA	AB	AA	AA	AA	AB	AB	AA	AA	AA	AA	AB	AA	AB	AA	AA	AB	AA	AB	AB	AA	AA	AA	AB	AA	AA	AB	AA	AA	AB	AB
3135866|F|0	C6_1	85.3923	AA	AB	AA	AA	AB	AB	AA	AB	AA	AB	AA	AA	AB	AA	-	AB	AA	AB	AA	AA	-	AB	AB	AA	AA	AB	AA	AB	AA	AB	AA	AA	AB	AA	AB	AB	AA	AA	AA	AB	AA	AA	AB	AA	AA	AB	AB
3148532|F|0	C6_1	92.9798	AA	AB	AA	AA	AB	AB	AA	AB	AA	AB	AA	AA	AB	AA	AB	AB	AA	AB	AA	AA	AB	AB	AB	AA	AA	AB	AB	AB	AA	AB	AA	AA	AB	AA	AB	AB	AA	AA	AA	AB	AA	AA	AB	AA	AA	AB	AB
100001999|F|0	C6_1	93.8958	AA	AB	AA	AA	AB	AB	AA	AB	AA	AB	AA	AA	AB	AA	AB	AB	AA	AB	AA	AA	AB	AB	AB	AA	AA	AB	AB	AB	AA	AB	AA	AA	AB	AA	AB	AB	AA	AA	AA	AB	AA	AA	AB	AA	AA	AB	AB
3175683|F|0	C6_1	94.8133	AA	AB	AA	AA	AB	AB	AA	AB	AA	AB	AA	AA	AB	AA	AB	AB	AA	AB	AA	AA	AB	AB	AB	AA	AA	AB	AB	AB	AA	AB	AA	AA	AB	AA	AB	AB	AA	AA	AA	AB	AA	AA	AB	AA	AA	AB	AB
3085522|F|0	C6_1	95.7308	AA	AB	AA	AA	AB	AB	AA	AB	AA	AB	AA	AA	AB	AA	AB	AB	AA	AB	AA	AA	AB	AB	AB	AA	AA	AB	AB	AB	AA	AB	AA	AA	AB	AA	AB	AB	AA	AA	AA	AB	AA	AA	AB	AA	AA	AB	AB
3136866|F|0	C6_1	96.6483	AA	AB	AA	AA	AB	AB	AA	AB	AA	AB	AA	AA	AB	AA	AB	AB	AA	AB	AB	AA	AB	AB	AB	AA	AA	AB	AB	AB	AA	AB	AA	AA	AB	AA	AB	AB	AA	AA	AA	AB	AA	AA	AB	AA	AA	AB	AB
3098444|F|0	C6_1	97.5646	AA	AB	AA	AA	AB	AB	AA	AB	AA	AB	AA	AA	AB	AA	AB	AB	AA	AB	AB	AA	AB	AB	AB	AA	AA	AB	AB	AB	AA	AB	AA	AA	AB	AA	AB	AB	AA	AA	AA	AB	AA	AA	AB	AA	AA	AB	AB
3116269|F|0	C6_1	109.473	AA	-	AB	AB	AB	AB	AA	AB	AA	AB	AA	AA	AB	AB	AB	AB	AA	AB	AB	AA	AB	AB	AB	AA	AA	AB	AB	AB	AA	AB	AA	AB	AB	AA	AB	AB	AB	AB	AA	AB	AA	AA	AB	AA	AA	AB	AB
3147173|F|0	C6_1	113.803	AA	AA	-	AB	AB	AB	AA	AB	AA	AB	AA	AA	AA	AB	AA	AB	AA	AB	AB	AA	AB	AB	AB	AA	AA	AB	AB	AB	AA	AB	AA	AB	AB	AA	AB	AB	AB	AB	AA	AB	AA	AA	AB	AA	AA	AB	AB
3140411|F|0	C6_1	118.902	AA	AA	AA	AB	AB	AB	AA	AB	AA	AB	AA	AA	AA	AB	AA	AB	AA	AB	AB	AA	AB	AB	AB	AB	AB	AB	AB	AB	AA	AB	AB	AB	AB	AA	AB	AB	AB	AB	AA	AB	AA	AA	AB	AA	AA	AB	AB
3092853|F|0	C6_1	119.819	AA	AB	AA	AB	AB	AB	AA	AB	AA	AB	AA	AA	AB	AB	AA	AB	AA	AB	AB	AA	AB	AB	AB	AB	AB	AB	AB	AB	AA	AB	AB	AB	AB	AA	AB	AB	AB	AB	AA	AB	AA	AA	AB	AA	AA	AB	AB
3099875|F|0	C6_1	119.819	AA	AA	AA	AB	AB	AB	AA	AB	AA	AB	AA	AA	AB	AB	AA	AB	AA	AB	AB	AA	AB	AB	AB	AB	AB	AB	AB	AB	AA	AB	AB	AB	AB	AA	AB	AB	AB	AB	AA	AB	AA	AA	AB	AA	AA	AB	AB
brPb-659670	C6_1	123.494	AA	AA	AA	AB	AB	AB	AA	AB	AA	AA	AA	AA	AB	AB	AA	AB	AA	AB	AB	AA	AB	AB	AB	AB	AB	AB	AB	AB	AB	AB	AB	AB	AB	AA	AB	AB	AB	AB	AA	AB	AA	AA	AB	AA	AB	AB	AB
brPb-657710	C6_1	147.119	AA	AA	AA	AB	AB	AB	AA	AA	AA	AA	AB	AA	AA	AA	AA	AB	AA	AB	AB	AB	AA	AB	AB	AB	AB	AB	AB	AB	AB	AB	AB	AB	AB	AA	AA	AA	AB	AB	AA	AB	AA	AA	AB	AA	AB	AB	AB
3114205|F|0	C6_1	155.441	AA	AA	AA	AB	AB	AB	AA	AB	AA	AA	AB	AA	AA	AA	AA	AB	AA	AB	AB	AB	AA	AB	AA	AB	AB	AB	AB	AB	AB	AB	AB	AB	AA	AA	AA	AA	AB	AB	AA	AB	AA	AA	AB	AA	AB	AB	AB
3151139|F|0	C6_1	158.196	AA	AA	AA	AB	AB	AB	AA	AB	AA	AA	AB	AA	AA	AA	AA	AB	AA	AB	AB	AB	AA	AB	AA	AB	AB	AB	AB	AB	AA	AB	AB	AB	AA	AA	AA	AA	AB	AB	AA	AB	AA	AA	AB	AA	AB	AB	AB
3098427|F|0	C6_1	159.113	AA	AA	AA	AB	AB	AB	AA	AB	AA	AA	AB	AA	AA	AA	AA	AB	AA	AB	AB	AB	AA	AB	AA	AB	AB	AB	AB	AB	AA	AB	AB	AA	AA	AA	AA	AA	AB	AB	AA	AB	AA	AA	AB	AA	AB	AB	AB
3089178|F|0	C6_1	160.031	AA	AA	AA	AB	AB	AB	AA	AB	AA	AA	AB	AA	AA	AA	AA	AB	AA	AB	AB	AB	AA	AB	AA	AB	AB	AB	AB	AB	AA	AB	AB	AA	AA	AA	AA	AB	AB	AB	AA	AB	AA	AA	AB	AA	AB	AB	AB
3177197|F|0	C6_1	160.948	AA	AA	AA	AB	AB	AB	AA	AB	AA	AA	AB	AA	AA	AA	AA	AB	AA	AB	AB	AB	AA	AB	AA	AB	AB	AB	AB	AB	AA	AB	AB	AA	AA	AA	AA	AB	AB	AB	AA	AB	AA	AA	AB	AA	AB	AB	AB
3097394|F|0	C6_1	161.866	AA	AA	AA	AB	AB	AB	AA	AB	AA	AA	AB	AA	AA	AA	AA	AB	AA	AB	AB	AB	AA	AB	AA	AB	AB	AB	AB	AB	AA	AB	AB	AA	AA	AA	AA	AB	AB	AB	AA	AB	AA	AA	AB	AA	AB	AB	AB
3090396|F|0	C6_1	163.701	AA	AA	AA	AB	AB	AB	AA	AB	AA	AA	AB	AA	AA	AA	AA	AB	AA	AB	AB	AB	AA	AB	AA	AB	AA	AB	AB	AB	AA	AB	AB	AA	AA	AA	AA	AB	AB	AA	AA	AB	AA	AA	AB	AA	AB	AB	AB
3106301|F|0	C6_1	164.619	AA	AA	AA	AB	AB	AB	AA	AB	AA	AA	AB	AA	AA	AA	AA	AB	AA	AB	AB	AA	AA	AB	AA	AB	AA	AB	AB	AB	AA	AB	AB	AA	AA	AA	AA	AB	AB	AA	AA	AB	AA	AA	AB	AA	AB	AB	AB
100002622|F|0	C6_1	165.536	AA	AA	AA	AB	AB	AB	AA	AB	AA	AA	AB	AA	AA	AA	AA	AB	AA	AB	AB	AA	AA	AB	AA	AB	AA	AB	AB	AB	AA	AB	AB	AA	AA	AA	AA	AB	AB	AA	AA	AB	AA	AA	AB	AA	AB	AB	AB
3117712|F|0	C6_1	168.292	AA	AA	AA	AB	AB	AB	AA	AB	AA	AA	AB	AA	AA	AA	AA	AB	AA	AB	AB	AA	AA	AB	AA	AB	AA	AA	AB	AB	AA	AB	AB	AA	AA	AA	AA	AB	AB	AA	AA	AB	AA	AA	AB	AA	AA	AB	AB
3099753|F|0	C6_1	169.209	AA	AA	AA	AB	AB	AB	AA	AB	AA	AA	AB	AA	AA	AA	AA	AB	AA	AB	AB	AA	AA	AB	AA	AA	AA	AA	AB	AB	AA	AB	AB	AA	AA	AA	AA	AB	AB	AA	AA	AB	AA	AA	AB	AA	AA	AB	AB
3081643|F|0	C6_1	171.045	AA	AA	AA	AB	AB	AB	AA	AB	AA	AA	AB	AA	AA	AA	AA	AB	AA	AB	AB	AA	AA	AB	AB	AA	AA	AA	AB	AB	AA	AB	AA	AA	AA	AA	AA	AB	AB	AA	AA	AB	AA	AA	AB	AA	AA	AB	AB
3097344|F|0	C6_1	171.962	AA	AA	AA	AB	AB	AB	AA	AB	AA	AA	AB	AA	AA	AA	AA	AB	AA	AB	AB	AA	AA	AB	AB	AA	AA	AA	AB	AB	AA	AB	AA	AA	AA	AA	AA	AB	AB	AA	AA	AB	AA	AA	AB	AA	AA	AB	AB
3147151|F|0	C6_1	172.88	AA	AA	AA	AB	AB	AB	AA	AB	AA	AA	AB	AA	AA	AA	AA	AB	AA	AB	AB	AA	AA	AB	AB	AA	AA	AA	AB	AB	AA	AB	AA	AA	AA	AA	AA	AB	AB	AA	AA	AB	AA	AA	AB	AA	AA	AB	AB
3108912|F|0	C6_1	173.797	AA	AA	AA	AB	AB	AB	AA	AB	AA	AA	AB	AA	AA	AA	AA	AB	AA	AB	AB	AA	AA	AB	AB	AA	AA	AA	AB	AB	AA	AB	AA	AA	AB	AA	AA	AB	AB	AA	AA	AB	AA	AA	AB	AA	AA	AB	AB
3153168|F|0	C6_1	180.256	AA	AA	AA	AB	AB	AB	AA	AB	AA	AA	AA	AA	AA	AA	AA	AB	AA	AB	AB	AA	AA	AB	AB	AA	AA	AA	AA	AB	AA	AB	AA	AA	AB	AA	AB	AB	AB	AA	AA	AB	AA	AA	AB	AA	AA	AB	AB
BN204	C6_1	181.173	AA	AA	AA	AB	AB	AB	AA	AB	AA	AA	AA	AA	AA	AA	AA	AB	AA	AB	AB	AA	AA	AB	AB	AA	AA	AA	AA	AB	AA	AB	AA	AA	AB	AA	AB	AB	AB	AA	AA	AB	AA	AA	AB	AA	AA	AB	AB
3135966|F|0	C6_1	182.09	AA	AA	AA	AB	AB	AB	AA	AB	AA	AA	AA	AA	AA	AA	AA	AB	AA	AB	AB	AA	AA	AB	AB	AA	AA	AA	AA	AB	AA	AB	AA	AA	AB	AA	AB	AB	AB	AA	AA	AB	AA	AA	AB	AA	AA	AB	AB
3107013|F|0	C6_1	183.008	AA	AA	AA	AA	AB	AB	AA	AB	AA	AA	AA	AA	AA	AA	AA	AB	AA	AB	AB	AA	AA	AB	AB	AA	AA	AA	AA	AB	AA	AB	AA	AA	AB	AA	AB	AB	AB	AA	AA	AB	AA	AA	AB	AA	AA	AB	AB
3123480|F|0	C6_1	185.763	AA	AB	AA	AA	AB	AB	AA	AB	AA	AA	AA	AA	AA	AA	AA	AB	AA	AB	AA	AA	AA	AB	AB	AA	AA	AA	AA	AB	AA	AB	AA	AA	AB	AA	AB	AB	AB	AA	AA	AB	AA	AA	AB	AA	AA	AB	AB
3092805|F|0	C6_1	186.68	AA	AB	AA	AA	AB	AB	AA	AB	AA	AA	AA	AA	AA	AA	AA	AB	AA	AB	AA	AA	AA	AB	AB	AA	AA	AA	AA	AB	AA	AB	AA	AA	AB	AA	AB	AB	AA	AA	AA	AB	AA	AA	AB	AA	AA	AB	AB
3106565|F|0	C6_1	189.966	AA	AB	AA	AA	AB	AB	AA	AB	AA	AA	AA	AA	AA	AA	AA	AB	AA	AB	AA	AA	AA	AB	AB	AA	AA	AA	AA	AB	-	AB	AA	AA	AB	AA	AA	AB	AA	AA	AA	AB	AA	AA	AB	AA	AA	AB	AB
brPb-660971	C6_1	197.757	AA	AB	AA	AA	AB	AB	AA	AB	AA	AA	AA	AA	AA	AA	AA	AB	AA	AB	AB	AA	AA	AB	AB	AA	AB	AA	AA	AB	AB	AB	AA	AA	AB	AA	AA	AB	AA	AA	AA	AB	AA	AA	AB	AA	AA	AB	AB
3171299|F|0	C6_1	199.592	AA	AB	AA	AA	AB	AB	AA	AB	AA	AA	AA	AA	AA	AA	AA	AB	AA	AB	AB	AA	AA	AB	AB	AA	AB	AA	AA	AB	AB	AB	AA	AA	AB	AA	AA	AB	AA	AA	AA	AB	AA	AA	AB	AA	AB	AB	AB
3116093|F|0	C6_1	201.428	AA	AB	AA	AA	AB	AB	AA	AB	AA	AA	AA	AA	AA	AA	AA	AB	AA	AB	AB	AA	AA	AB	AB	AA	AB	AA	AA	AB	AB	AB	AA	AA	AB	AB	AA	AB	AA	AA	AA	AB	AA	AA	AB	AA	AB	AB	AB
3109775|F|0	C6_1	202.489	AA	AB	AA	AA	AB	AB	AA	AB	AA	AA	AA	AA	AA	AA	AA	AB	AA	AB	AB	AA	AA	AB	AB	AA	AB	AA	AA	AB	AB	AB	AB	AA	AB	AB	AA	AB	AA	AA	AA	AB	AA	AA	AB	AA	AB	AB	AB
3095008|F|0	C6_1	206.764	AA	AB	AA	AA	AB	AB	AA	AB	AA	AB	AA	AA	AA	AA	AA	AB	AA	AB	AB	AA	AA	AB	AB	AA	AB	AA	AA	AB	AB	AB	AB	AA	AB	AB	AA	AB	AA	AA	AA	AB	AA	AA	AB	AB	AB	AB	AB
3144553|F|0	C6_1	207.501	AA	AB	AA	AA	AB	AB	AA	AB	AA	AB	AA	AA	AA	AA	AA	AB	AA	AB	AB	AA	AA	AB	AB	AA	AB	AA	AA	AB	AB	AB	AB	AA	AB	AB	AA	AB	AA	AA	AA	AB	AA	AA	AB	AB	AB	AB	AB
3113643|F|0	C6_1	210.893	AA	AB	AA	AA	AB	AB	AA	AB	AA	AB	AA	AA	AA	AB	AA	AB	AA	AB	AB	AA	AA	AB	AB	AA	AB	AA	AA	AB	AB	AB	AB	AA	AB	AB	AA	AB	AA	AA	AA	AB	AA	AA	AB	AB	AB	AB	AB
3119271|F|0	C6_1	211.398	AA	AB	AA	AA	AB	AB	AA	AB	AA	AB	AA	AA	AA	AA	AA	AB	AA	AB	AB	AA	AA	AB	AB	AA	AB	AA	AA	AB	AB	AB	AB	AA	AB	AB	AA	AB	AA	AA	AA	AB	AA	AA	AB	AB	AB	AB	AB
3088187|F|0	C6_1	218.661	AA	AB	AA	AA	AB	AB	AA	AB	AB	AB	AA	AA	AA	AB	AA	AA	AA	AB	AB	AA	AA	AB	AB	AA	AB	AA	AA	AB	AB	AB	AB	AA	AB	AB	AA	AA	AA	AA	AA	AA	AA	AA	AB	AB	AB	AB	AA
3141288|F|0	C6_1	224.188	AA	AB	AA	AA	AB	AB	AA	AA	AB	AB	AA	AA	AA	AB	AA	AA	AA	AB	AB	AA	AA	AB	AB	AA	AB	AA	AA	AB	AB	AB	AB	AA	AB	AB	AA	AA	AA	AA	AA	AA	AA	AA	AA	AB	AB	AB	AA
3096660|F|0	C6_1	225.105	AA	AB	AA	AA	AB	AB	AA	AA	AB	AB	AA	AA	AA	AB	AA	AA	AA	AB	AB	AA	AA	AB	AB	AA	AB	AA	AA	AB	AB	AB	AB	AA	AB	AB	AA	AA	AA	AA	AA	AA	AA	AA	AA	AB	AB	AB	AA
3109854|F|0	C6_1	226.039	AA	AB	AA	AA	AB	AB	AA	AA	AB	AB	AA	AA	AA	AB	AA	AA	AA	AB	AB	AA	AA	AB	AB	-	AB	AA	AA	AB	AB	AB	AB	AA	AB	AB	AA	AA	AA	AA	AA	AA	AA	AA	AA	AB	AB	AB	AA
3170023|F|0	C6_2	25	AA	AA	AA	AA	AB	AA	AA	AA	AA	AB	AA	AA	AA	AB	AA	AA	AA	AB	AA	AA	AB	AA	AA	AB	AB	AB	AB	AA	AA	AA	AB	AB	AA	AA	AA	AA	AA	AB	AA	AA	AA	AA	AA	AA	AA	AA	AA
3110645|F|0--13:A>G	C6_2	25.9077	AA	AA	AA	AB	AB	AA	AA	AA	AA	AB	AA	AA	AA	AB	AA	AA	AA	AB	AA	AA	AB	AA	AA	AB	AB	AB	AB	AA	AA	AA	AB	AB	AA	AA	AA	AA	AA	AB	AA	AA	AA	AA	AA	AA	AA	AA	AA
3124868|F|0	C6_2	26.8252	AA	AA	AA	AB	AB	AA	AA	AA	AA	AB	AA	AA	AB	AB	AA	AA	AA	AB	AA	AA	AB	AA	AA	AB	AB	AB	AB	AA	AA	AA	AB	AB	AA	AA	AA	AA	AA	AB	AA	AA	AA	AA	AA	AA	AA	AA	AA
3150227|F|0	C6_2	27.733	AA	AA	AA	AB	AB	AA	AA	AA	AA	AB	AA	AA	AB	AB	AA	AA	AA	AB	AB	AA	AB	AA	AA	AB	AB	AB	AB	AA	AA	AA	AB	AB	AA	AA	AA	AA	AA	AB	AA	AA	AA	AA	AA	AA	AA	AA	AA
3081701|F|0	C6_3	0	AA	AB	AA	AB	AB	AB	AB	AB	AB	AA	AB	AB	AA	AA	AA	AB	AB	AB	AB	AB	AA	AB	AB	AB	AB	AA	AA	AB	AB	AB	AB	AA	AB	AB	AB	AB	AB	AA	AB	AB	AA	AA	AB	AA	AB	AB	AB
3112869|F|0	C6_3	8.32544	AA	AB	AA	AB	AB	AB	AB	AB	AB	AA	AB	AB	AA	AA	AA	AB	AB	AB	AB	AB	AA	AB	AB	AA	AA	AA	AA	AB	AB	AB	AA	AA	AB	AB	AB	AB	AB	AA	AB	AB	AA	AA	AB	AA	AB	AB	AB
3157202|F|0	C6_3	9.24218	AA	AB	AA	AA	AB	AB	AB	AB	AB	AA	AB	AB	AA	AA	AA	AB	AB	AB	AB	AB	AA	AB	AB	AA	AA	AA	AA	AB	AB	AB	AA	AA	AB	AB	AB	AB	AB	AA	AB	AB	AA	AA	AB	AA	AB	AB	AB
3115016|F|0	C6_3	10.1499	AA	AB	AA	AA	AB	AB	AB	AB	AB	AA	AB	AB	AA	AA	AA	AB	AB	AB	AA	AB	AA	AB	AB	AA	AA	AA	AA	AB	AB	AB	AA	AA	AB	AB	AB	AB	AB	AA	AB	AB	AA	AA	AB	AA	AB	AB	AB
3082414|F|0--53:C>T	C6_4	0	AB	AB	AB	AA	AA	AA	AA	AA	AB	AA	AA	AA	AA	AA	AA	AB	AA	AA	AA	AA	AA	AB	AB	AA	AA	AA	AA	AB	AA	AA	AA	AA	AB	AA	AA	AA	AA	AA	AB	AA	AA	AA	AA	AB	AB	AA	AB
3159882|F|0	C6_4	0.907712	AB	AB	AB	AA	AA	AA	AA	AA	AB	AA	AA	AA	AA	AA	AA	AB	AA	AA	AB	AA	AA	AB	AB	AA	AA	AA	AA	AB	AA	AA	AA	AA	AB	AA	AA	AA	AA	AA	AB	AA	AA	AA	AA	AB	AB	AA	AB
3083372|F|0	C6_4	1.83375	AB	AB	AB	AA	AA	AA	AA	AA	AB	AA	AA	AA	AA	AA	AA	AB	AA	AA	AB	AA	AA	AB	AB	AA	AA	AA	AA	AB	AA	AA	AA	AA	AB	AA	AA	AA	AA	AA	AB	AA	AA	AA	AA	AB	AB	AA	AB
3123997|F|0	C6_4	1.83375	AB	AB	AB	AA	AA	AA	AA	AA	AB	AA	AA	AA	AA	AA	AA	AB	AA	AA	AB	AA	AA	AB	AB	AA	AA	AA	AA	AB	AA	AA	AA	AA	AB	AA	AA	AA	AA	AA	AB	AA	AA	AA	AA	AB	AB	AA	AB
3108899|F|0	C7_1	0	AA	AA	AA	AA	AA	AB	AA	AA	AA	AB	AA	AA	AB	AA	AB	AA	AA	AA	AA	AB	AB	AB	AA	AB	AB	AB	AA	AA	AB	AA	AB	AA	AA	AA	AA	AB	AA	AA	AB	AA	AB	AA	AA	AA	AB	AB	AB
3148336|F|0--29:C>G	C7_1	0.907328	AA	AA	AA	AA	AA	AB	AA	AA	AA	AB	AA	AA	AB	AA	AB	AA	AA	AA	AA	AB	AB	AB	AA	AB	AB	AB	AA	AA	AB	AA	AB	AA	AA	AA	AA	AB	AA	AA	AB	AA	AB	AA	AA	AA	AB	AB	AB
3111699|F|0	C7_1	5.50812	AA	AA	AA	AA	AA	AB	AA	AA	AA	AB	AA	AA	AA	AA	AA	AB	AA	AB	AA	AB	AB	AB	AA	AB	AB	AB	AA	AA	AB	AA	AB	AA	AA	AA	AA	AB	AA	AA	AB	AA	AB	AA	AA	AA	AB	AB	AB
brPb-671142	C7_1	7.34352	AA	AA	AA	AA	AA	AB	AA	AA	AA	AB	AA	AA	AA	AB	AA	AB	AA	AB	AA	AB	AB	AB	AA	AB	AB	AB	AA	AA	AB	AA	AB	AA	AA	AA	AA	AB	AA	AA	AB	AA	AB	AA	AA	AA	AB	AB	AB
3139655|F|0	C7_1	9.17931	AA	AA	AA	AA	AA	AB	AA	AA	AA	AB	AA	AA	AA	AB	AA	AB	AA	AB	AA	AB	AB	AB	AA	AB	AB	AB	AA	AA	AB	AA	AB	AA	AA	AA	AA	AB	AA	AA	AB	AB	AB	AA	AA	AA	AB	AB	AB
3145721|F|0	C7_1	10.0968	AA	AA	AA	AA	AA	AB	AA	AA	AA	AB	AA	AA	AA	AB	AA	AB	AA	AB	AA	AB	AB	AB	AA	AB	AB	AB	AA	AA	AB	AA	AB	AA	AA	AA	AA	AB	AA	AA	AB	AB	AB	AA	AA	AA	AB	AB	AB
3082137|F|0	C7_1	11.0143	AA	AA	AA	AA	AA	AB	AA	AA	AA	AB	AA	AA	AA	AB	AA	AB	AA	AB	AA	AB	AB	AB	AA	AB	AB	AB	AA	AA	AB	AA	AB	AA	AA	AA	AA	AB	AA	AA	AB	AB	AB	AA	AA	AA	AA	AB	AB
3101345|F|0	C7_1	11.9318	AA	AA	AA	AA	AA	AB	AA	AA	AA	AB	AA	AA	AA	AB	AA	AB	AA	AB	AA	AB	AB	AB	AA	AB	AB	AB	AA	AA	AB	AA	AB	AA	AA	AA	AA	AB	AA	AA	AB	AB	AB	AA	AA	AA	AA	AB	AB
3168092|F|0	C7_1	12.8492	AA	AA	AA	AA	AA	AB	AA	AA	AA	AB	AA	AA	AA	AB	AA	AB	AA	AB	AA	AB	AB	AB	AA	AB	AB	AB	AA	AA	AA	AA	AB	AA	AA	AA	AA	AB	AA	AA	AB	AB	AB	AA	AA	AA	AA	AB	AB
3080764|F|0--13:T>A	C7_1	15.6046	AA	AA	AA	AA	AA	AB	AA	AA	AA	AB	AA	AA	AA	AB	AA	AB	AA	AB	AA	AB	AB	AB	AA	AB	AA	AB	AA	AA	AA	AA	AB	AA	AA	AA	AA	AB	AA	AA	AB	AB	AA	AA	AA	AA	AA	AB	AB
3191164|F|0--55:T>C	C7_1	16.522	AA	AA	AA	AA	AA	AB	AA	AA	AA	AB	AA	AA	AA	AB	AA	AB	AA	AB	AA	AB	AB	AB	AA	AB	AA	AB	AA	AA	AA	AA	AB	AA	AA	AA	AA	AB	AA	AA	AB	AB	AA	AA	AA	AA	AA	AB	AB
3174305|F|0--15:G>A	C7_1	17.4395	AA	AA	AA	AA	AA	AB	AA	AA	AA	AB	AA	AA	AA	AB	AA	AB	AA	AB	AA	AB	AB	AB	AA	AB	AA	AB	AA	AA	AA	AA	AB	AA	AA	AA	AA	AB	AA	AA	AB	AB	AA	AA	AA	AA	AA	AB	AB
3127561|F|0--23:T>C	C7_1	18.3571	AA	AA	AA	AA	AA	AB	AA	AA	AA	AB	AA	AA	AA	AB	AA	AB	AA	AB	AA	AB	AB	AB	AA	AB	AA	AB	AA	AA	AA	AA	AB	AA	AA	AA	AA	AB	AA	AA	AB	AB	AA	AA	AA	AA	AA	AB	AB
3137819|F|0--19:A>C	C7_1	19.2745	AA	AA	AA	AA	AA	AB	AA	AA	AA	AB	AA	AA	AA	AB	AA	AB	AA	AB	AA	AB	AB	AB	AA	AB	AA	AB	AA	AA	AA	AB	AB	AA	AA	AA	AA	AB	AA	AA	AB	AB	AA	AA	AA	AA	AA	AB	AB
3111219|F|0	C7_1	21.1104	AA	AA	AA	AA	AA	AB	AA	AA	AA	AB	AA	AA	AA	AB	AA	AB	AA	AB	AA	AB	AB	AB	AA	AB	AA	AB	AA	AA	AA	AB	AB	AA	AA	AA	AA	AB	AA	AA	AB	AB	AA	AA	AA	AA	AA	AB	AB
3142725|F|0	C7_1	22.0278	AA	AA	AA	AA	AA	AB	AA	AA	AA	AB	AA	AA	AA	AB	AA	AB	AA	AB	AA	AB	AB	AB	AA	AB	AA	AB	AA	AA	AA	AB	AB	AA	AA	AA	AA	AB	AA	AA	AB	AB	AA	AA	AA	AA	AA	AB	AB
3142015|F|0	C7_1	22.9454	AA	AA	AA	AA	AA	AB	AB	AA	AA	AB	AA	AA	AA	AB	AA	AB	AA	AB	AA	AB	AB	AB	AA	AB	AA	AB	AA	AA	AA	AB	AB	AA	AA	AA	AA	AB	AA	AA	AB	AB	AA	AA	AA	AA	AA	AB	AB
3086932|F|0	C7_1	23.8629	AA	AA	AA	AA	AA	AB	AB	AA	AA	AB	AA	AA	AA	AB	AA	AB	AB	AB	AA	AB	AB	AB	AA	AB	AA	AB	AA	AA	AA	AB	AB	AA	AA	AA	AA	AB	AA	AA	AB	AB	AA	AA	AA	AA	AA	AB	AB
3132207|F|0	C7_1	24.7804	AA	AA	AA	AA	AA	AB	AB	AA	AA	AB	AA	AA	AA	AB	AA	AB	AB	AB	AA	AB	AB	AB	AA	AB	AA	AB	AA	AA	AA	AB	AB	AA	AA	AA	AA	AB	AA	AA	AB	AB	AA	AA	AA	AA	AA	AB	AB
3113498|F|0	C7_1	25.698	AA	AA	AA	AA	AA	AB	AB	AA	AA	AB	AA	AA	AA	AB	AA	AB	AB	AB	AA	AB	AB	AB	AA	AB	AA	AB	AA	AA	AA	AB	AB	AA	AA	AA	AA	AB	AA	AA	AB	AB	AA	AA	AA	AA	AA	AB	AB
3093793|F|0	C7_1	26.6155	AA	AA	AA	AA	AA	AB	AB	AA	AA	AB	AA	AA	AA	AB	AA	AB	AB	AB	AA	AB	AB	AB	AA	AB	AA	AB	AA	AA	AA	AB	AB	AA	AA	AA	AA	AB	AA	AA	AB	AB	AA	AA	AA	AA	AA	AB	AB
3135028|F|0	C7_1	27.533	AA	AA	AA	AA	AA	AB	AB	AA	AA	AB	AA	AA	AA	AB	AA	AB	AB	AB	AA	AB	AB	AB	AA	AB	AA	AB	AA	AB	AA	AB	AB	AA	AA	AA	AA	AB	AA	AA	AB	AB	AA	AA	AA	AA	AA	AB	AB
3130218|F|0	C7_1	28.4506	AA	AA	AA	AA	AA	AB	AB	AA	AA	AB	AA	AA	AA	AB	AA	AB	AB	AB	AA	AB	AB	AB	AA	AB	AA	AB	AA	AB	AA	AB	AB	AA	AA	AA	AA	AB	AA	AA	AB	AB	AA	AA	AA	AA	AA	AB	AB
3143308|F|0	C7_1	29.3681	AA	AA	AA	AA	AA	AB	AB	AA	AA	AB	AA	AA	AA	AB	AA	AB	AB	AB	AA	AB	AB	AB	AA	AB	AA	AB	AA	AB	AA	AB	AB	AA	AA	AA	AA	AB	AA	AA	AB	AB	AA	AA	AA	AA	AA	AB	AB
3097182|F|0	C7_1	30.2855	AA	AA	AA	AA	AA	AB	AB	AA	AA	AB	AA	AA	AA	AB	AA	AB	AB	AB	AA	AB	AB	AB	AA	AB	AA	AB	AA	AB	AA	AB	AB	AA	AA	AA	AA	AB	AA	AA	AB	AB	AA	AA	AA	AA	AA	AB	AB
3089973|F|0--50:C>G	C7_1	32.1214	AA	AA	AA	AA	AA	AB	AB	AA	AA	AB	AA	AA	AA	AB	AA	AB	AB	AB	AA	AB	AB	AB	AA	AB	AA	AB	AA	AB	AA	AB	AB	AA	AA	AA	AA	AB	AA	AA	AB	AB	AA	AA	AA	AA	AA	AB	AB
3091268|F|0--21:T>C	C7_1	33.0389	AA	AA	AA	AA	AA	AB	AB	AA	AA	AB	AA	AA	AA	AB	AA	AB	AB	AB	AA	AB	AB	AB	AA	AB	AA	AB	AA	AB	AA	AB	AB	AA	AA	AA	AA	AB	AA	AA	AB	AB	AA	AA	AA	AA	AA	AB	AB
3082386|F|0--7:A>G	C7_1	33.9564	AA	AA	AA	AA	AA	AB	AB	AA	AA	AB	AA	AA	AA	AB	AA	AB	AB	AB	AA	AB	AB	AB	AA	AB	AA	AB	AA	AB	AA	AB	AB	AA	AA	AA	AA	AB	AA	AA	AB	AB	AA	AA	AA	AA	AA	AB	AB
3146182|F|0	C7_1	34.8739	AA	AA	AA	AA	AA	AB	AB	AA	AA	AB	AA	AA	AA	AB	AA	AB	AB	AB	AA	AB	AB	AB	AA	AB	AA	AB	AB	AB	AA	AB	AB	AA	AA	AA	AA	AB	AA	AA	AB	AB	AA	AA	AA	AA	AA	AB	AB
3120771|F|0	C7_1	35.7915	AA	AA	AA	AA	AA	AB	AB	AA	AA	AB	AA	AA	AA	AB	AA	AB	AB	AB	AA	AB	AB	AB	AA	AB	AA	AB	AB	AB	AA	AB	AB	AA	AA	AA	AA	AB	AA	AA	AB	AB	AA	AA	AA	AA	AA	AB	AB
3105141|F|0	C7_1	36.709	AA	AA	AA	AA	AA	AB	AB	AA	AA	AB	AA	AA	AA	AB	AA	AB	AB	AB	AA	AB	AB	AB	AA	AB	AA	AB	AB	AB	AA	AB	AB	AB	AA	AA	AA	AB	AA	AA	AB	AB	AA	AA	AA	AA	AA	AB	AB
3126001|F|0--59:A>G	C7_1	37.6265	AA	AA	AA	AA	AA	AB	AB	AA	AA	AB	AA	AA	AA	AB	AA	AB	AB	AB	AA	AB	AB	AB	AA	AB	AA	AB	AB	AB	AA	AB	AB	AB	AA	AA	AA	AB	AA	AA	AB	AB	AA	AA	AB	AA	AA	AB	AB
3076680|F|0	C7_1	38.5441	AA	AA	AA	AA	AA	AB	AB	AA	AA	AB	AA	AA	AA	AB	AA	AB	AB	AB	AA	AB	AB	AB	AA	AB	AA	AB	AB	AB	AA	AB	AB	AB	AA	AA	AA	AB	AA	AA	AB	AB	AA	AA	AB	AA	AA	AB	AB
3113989|F|0	C7_1	39.4616	AA	AA	AA	AA	AA	AB	AB	AA	AA	AA	AA	AA	AA	AB	AA	AB	AB	AB	AA	AB	AB	AB	AA	AB	AA	AB	AB	AB	AA	AB	AB	AB	AA	AA	AA	AB	AA	AA	AB	AB	AA	AA	AB	AA	AA	AB	AB
3143355|F|0--22:A>G	C7_1	40.3792	AA	AA	AA	AA	AA	AB	AB	AA	AA	AA	AA	AA	AB	AB	AA	AB	AB	AB	AA	AB	AB	AB	AA	AB	AA	AB	AB	AB	AA	AB	AB	AB	AA	AA	AA	AB	AA	AA	AB	AB	AA	AA	AB	AA	AA	AB	AB
3137801|F|0	C7_1	41.2967	AA	AA	AA	AA	AA	AB	AB	AA	AA	AA	AA	AA	AB	AB	AA	AB	AB	AB	AA	AB	AB	AB	AA	AB	AA	AB	AB	AB	AA	AB	AB	AB	AA	AA	AA	AB	AA	AA	AB	AB	AA	AA	AB	AA	AA	AB	AB
3100900|F|0	C7_1	42.2142	AA	AA	AA	AB	AA	AB	AB	AA	AA	AA	AA	AA	AB	AB	AA	AB	AB	AB	AA	AB	AB	AB	AA	AB	AA	AB	AB	AB	AA	AB	AB	AB	AA	AA	AA	AB	AA	AA	AB	AB	AA	AA	AB	AA	AA	AB	AB
3150497|F|0	C7_1	43.1317	AA	AA	AA	AB	AA	AB	AB	AA	AA	AA	AA	AA	AB	AB	AA	AB	AB	AB	AA	AB	AB	AB	AA	AB	AA	AB	AB	AB	AA	AB	AB	AB	AA	AA	AA	AB	AA	AA	AB	AB	AA	AA	AB	AA	AA	AB	AB
3164990|F|0	C7_1	44.9675	AA	AA	AA	AB	AA	AB	AB	AA	AA	AA	AA	AA	AB	AB	AA	AB	AB	AB	AA	AB	AB	AB	AA	AB	AA	AB	AB	AB	AA	AB	AB	AB	AA	AA	AA	AB	AA	AA	AB	AB	AA	AA	AB	AA	AA	AB	AA
3128917|F|0	C7_1	45.885	AA	AA	AA	AB	AA	AB	AB	AA	AA	AA	AA	AA	AB	AB	AA	AB	AB	AB	AA	AB	AB	AB	AA	AB	AA	AB	AB	AB	AA	AB	AB	AB	AA	AA	AA	AB	AA	AA	AB	AB	AA	AA	AB	AA	AA	AB	AA
3123937|F|0	C7_1	46.8025	AA	AA	AA	AB	AA	AB	AB	AA	AA	AA	AA	AA	AB	AB	AA	AB	AB	AB	AA	AB	AB	AB	AA	AB	AA	AB	AB	AB	AB	AB	AB	AB	AA	AA	AA	AB	AA	AA	AB	AB	AA	AA	AB	AA	AA	AB	AA
3128697|F|0--56:C>G	C7_1	47.7201	AA	AA	AA	AB	AA	AB	AB	AA	AA	AA	AA	AA	AB	AB	AA	AB	AB	AB	AA	AB	AB	AB	AA	AB	AA	AB	AB	AB	AB	AB	AB	AB	AA	AA	AA	AB	AA	AA	AB	AB	AA	AA	AB	AA	AA	AB	AA
3113534|F|0--6:G>T	C7_1	48.6376	AA	AA	AA	AB	AA	AB	AB	AA	AA	AA	AA	AA	AB	AB	AA	AB	AB	AB	AA	AB	AB	AB	AA	AB	AA	AB	AB	AB	AB	AB	AB	AB	AA	AA	AA	AB	AA	AA	AB	AB	AA	AA	AB	AA	AA	AB	AA
3211282|F|0	C7_1	49.5551	AA	AA	AA	AB	AA	AB	AB	AA	AA	AA	AA	AA	AB	AB	AA	AB	AB	AB	AA	AB	AB	AB	AA	AB	AA	AB	AB	AB	AB	AB	AB	AB	AA	AA	AA	AB	AA	AA	AB	AB	AA	AA	AB	AA	AA	AB	AA
3080104|F|0--46:C>G	C7_1	50.4727	AA	AA	AA	AB	AA	AB	AB	AA	AA	AA	AA	AA	AB	AB	AA	AB	AB	AB	AA	AB	AB	AA	AA	AB	AA	AB	AB	AB	AB	AB	AB	AB	AA	AA	AA	AB	AA	AA	AB	AB	AA	AA	AB	AA	AA	AB	AA
3163462|F|0--49:C>G	C7_1	51.3902	AA	AA	AA	AB	AA	AB	AB	AA	AA	AA	AA	AA	AB	AB	AA	AB	AB	AB	AA	AB	AB	AA	AA	AB	AA	AB	AB	AB	AB	AB	AB	AB	AA	AA	AA	AB	AA	AA	AB	AB	AA	AA	AB	AA	AA	AB	AA
3169171|F|0	C7_1	52.3076	AA	AA	AA	AB	AA	AB	AB	AA	AA	AA	AA	AA	AB	AA	AA	AB	AB	AB	AA	AB	AB	AA	AA	AB	AA	AB	AB	AB	AB	AB	AB	AB	AA	AA	AA	AB	AA	AA	AB	AB	AA	AA	AB	AA	AA	AB	AA
3145202|F|0--49:T>C	C7_1	54.1435	AA	AA	AA	AB	AB	AB	AB	AA	AA	AA	AB	AA	AB	AA	AA	AB	AB	AB	AA	AB	AB	AA	AA	AB	AA	AB	AB	AB	AB	AB	AB	AB	AA	AA	AA	AB	AA	AA	AB	AB	AA	AA	AB	AA	AA	AB	AA
100015395|F|0	C7_1	55.0608	AA	AA	AA	AB	AB	AB	AB	AA	AA	AA	AB	AA	AB	AA	AA	AB	AB	AB	AA	AB	AB	AA	AA	AB	AA	AB	AB	AB	AB	AB	AB	AB	AA	AA	AA	AB	AA	AA	AB	AA	AA	AA	AB	AA	AA	AB	AA
3135736|F|0	C7_1	57.8162	AA	AA	AA	AB	AB	AB	AB	AA	AA	AA	AB	AA	AB	AA	AA	AB	AB	AB	AA	AB	AB	AA	AA	AB	AA	AB	AB	AB	AB	AB	AB	AB	AA	AA	AA	AB	AA	AA	AB	AA	AA	AA	AB	AA	AA	AB	AA
3081175|F|0	C7_1	58.7335	AA	AA	AA	AB	AB	AA	AB	AA	AA	AA	AB	AA	AB	AA	AA	AB	AB	AB	AA	AB	AB	AA	AA	AB	AA	AB	AB	AB	AB	AB	AB	AB	AA	AA	AA	AB	AA	AA	AB	AA	AA	AA	AB	AA	AA	AB	AA
3105088|F|0--45:T>C	C7_1	60.5692	AA	AA	AA	AB	AB	AA	AB	AA	AA	AA	AB	AA	AB	AA	AA	AB	AB	AB	AA	AB	AB	AA	AA	AB	AA	AB	AB	AB	AB	AB	AB	AB	AA	AA	AA	AB	AA	AA	AB	AA	AA	AA	AB	AB	AA	AB	AA
3124055|F|0	C7_1	63.3246	AA	AA	AA	AB	AB	AA	AB	AA	AA	AA	AB	AA	AB	AA	AA	AB	AB	AA	AA	AB	AB	AA	AA	AB	AA	AB	AB	AB	AB	AB	AB	AB	AA	AA	AA	AB	AA	AA	AB	AA	AB	AA	AB	AB	AA	AB	AA
3098123|F|0--32:T>C	C7_1	64.2416	AA	AA	AA	AB	AB	AA	AB	AA	AA	AA	AB	AA	AB	AA	AA	AB	AB	AA	AA	AB	AB	AA	AA	AB	AA	AB	AB	AB	AB	AB	AB	AB	AA	AA	AA	AB	AA	AA	AB	AA	AB	AA	AB	AB	AA	AB	AA
3084994|F|0	C7_1	67.9182	AA	AA	AA	AB	AB	AA	AA	AA	AA	AA	AB	AA	AB	AA	AA	AB	AB	AA	AA	AB	AB	AA	AA	AB	AA	AB	AB	AB	AB	AB	AB	AB	AA	AA	AB	AB	AA	AA	AB	AA	AB	AA	AB	AB	AA	AB	AA
3092258|F|0	C7_1	71.5936	AA	AA	AA	AB	AB	AA	AA	AA	AA	AA	AB	AA	AB	AA	AA	AB	AB	AA	AA	AB	AB	AA	AA	AB	AA	AB	AB	AB	AB	AB	AA	AB	AA	AA	AB	AB	AA	AA	AB	AA	AB	AA	AB	AB	AA	AB	AA
3082183|F|0	C7_1	83.7564	AA	AB	AA	AB	AB	AA	AA	AA	AA	AA	AB	AA	AB	AA	AA	AB	AB	AB	AB	AA	AB	AA	AA	AB	AA	AB	AB	AB	AB	AB	AA	AB	AA	AA	AB	AB	AB	AA	AB	AA	AB	AA	AB	AB	AA	AB	AB
3126513|F|0	C7_1	89.2837	AA	AB	AA	AB	AB	AA	AA	AA	AA	AA	AB	AA	AB	AA	AA	AA	AB	AB	AB	AA	AB	AA	AA	AB	AA	AB	AB	AB	AB	AB	AA	AB	AA	AA	AB	AB	AB	AA	-	AA	AB	AB	AB	AB	AA	AB	AB
100001296|F|0--28:T>G	C7_1	90.2003	AA	AB	AA	AB	AB	AA	AA	AA	AA	AA	AB	AB	AB	AA	AA	AA	AB	AB	AB	AA	AB	AA	AA	AB	AA	AB	AB	AB	AB	AB	AA	AB	AA	AA	AB	AB	AB	AA	AB	AA	AB	AB	AB	AB	AA	AB	AB
3114167|F|0	C7_1	100.227	AA	AB	AB	AB	AB	AA	AA	AA	AA	AA	AB	AB	AB	AA	AA	AA	AB	AB	AB	AA	AB	AA	AA	AB	AA	AB	AB	AA	AB	AB	AA	AB	AA	AA	AB	AB	AB	AA	AB	AA	AB	AB	-	AB	AA	AA	AB
3119635|F|0--58:C>T	C7_1	103.181	AA	AB	AB	AB	AB	AA	AA	AA	AA	AA	AB	AB	AA	AA	AA	AA	AB	AB	AB	AA	AB	AA	AA	AB	AA	AB	AB	AA	AB	AB	AA	AB	AA	AA	AB	AB	AB	AA	AB	AA	AB	AB	AA	AB	AA	AA	AB
3112382|F|0	C7_1	105.017	AA	AA	AB	AB	AB	AA	AA	AA	AA	AA	AB	AB	AA	AA	AA	AA	AB	AB	AB	AA	AB	AA	AA	AB	AA	AA	AB	AA	AB	AB	AA	AB	AA	AA	AB	AB	AB	AA	AB	AA	AB	AB	AA	AB	AA	AA	AB
3126957|F|0	C7_1	105.935	AA	AA	AB	AB	AA	AA	AA	AA	AA	AA	AB	AB	AA	AA	AA	AA	AB	AB	AB	AA	AB	AA	AA	AB	AA	AA	AB	AA	AB	AB	AA	AB	AA	AA	AB	AB	AB	AA	AB	AA	AB	AB	AA	AB	AA	AA	AB
3100785|F|0	C7_1	106.852	AA	AA	AB	AB	AA	AA	AA	AA	AA	AA	AB	AB	AA	AA	AA	AA	AB	AB	AB	AA	AB	AA	AA	AB	AA	AA	AB	AA	AB	AB	AA	AB	AA	AA	AB	AB	AB	AA	AB	AA	AB	AB	AA	AB	AA	AA	AB
3110020|F|0--12:C>T	C7_1	107.77	AA	AA	AB	AB	AA	AA	AA	AA	AA	AA	AB	AB	AA	AA	AA	AA	AB	AB	AB	AA	AB	AA	AA	AB	AA	AA	AB	AA	AB	AB	AA	AB	AA	AA	AB	AB	AB	AA	AB	AA	AB	AB	AA	AB	AA	AA	AB
3141974|F|0	C7_1	109.605	AA	AA	AB	AB	AA	AA	AA	AA	AA	AA	AB	AB	AA	AA	AA	AA	AB	AB	AB	AA	AB	AA	AA	AB	AA	AA	AB	AA	AB	AB	AA	AB	AA	AA	AB	AB	AB	AA	AB	AA	AB	AB	AB	AB	AA	AA	AB
Ol12D04b	C7_1	111.441	AA	AA	AB	AB	AA	AA	AA	AA	AA	AA	AB	AB	AA	AA	AA	AA	AB	AB	AB	AA	AB	AA	AA	AB	AA	AA	AB	AA	AB	AA	AA	AB	AA	AA	AB	AB	AB	AA	AB	AA	AB	AB	AB	AB	AA	AA	AB
3178949|F|0	C7_1	112.016	AA	AA	AB	AB	AA	AA	AA	AA	AA	AA	AB	AB	AA	AA	AA	AA	AB	AB	AB	AA	AB	AA	AA	AB	AA	AA	AB	AA	AB	AA	AA	AB	AA	AA	AB	AB	AB	AA	AB	AA	AB	AB	AB	AB	AA	AA	AB
100000108|F|0--54:A>C	C7_1	113.164	AA	AA	AB	AB	AA	AA	AA	AA	AA	AA	AB	AB	AA	AA	AA	AA	AB	AB	AB	AA	AB	AA	AA	AB	AA	AA	AB	AA	AB	AB	AA	AB	AA	AA	AB	AB	AB	AA	AB	AA	AB	AB	AB	AB	AA	AA	AB
3119522|F|0--32:T>G	C7_1	113.318	AA	AA	AB	AB	AA	AA	AA	AA	AA	AA	AB	AB	AA	AA	AA	AA	AB	AB	AB	AA	AB	AA	AA	AB	AA	AA	AB	AA	AB	AB	AA	AB	AA	AA	AB	AB	AB	AA	AB	AA	AB	AB	AB	AB	AA	AA	AB
Ol10H04b	C7_1	115.654	AA	AA	AB	AB	AA	AA	AA	AA	AA	AA	AB	AB	AA	AA	AA	AA	AB	AB	AB	AA	AB	AA	AA	AB	AA	AA	AB	AA	AB	AB	AA	AB	AA	AA	AB	AB	AB	AA	AB	AA	AB	AB	AB	AB	AA	AA	AB
3119063|F|0	C7_1	119.048	AA	AA	AB	AB	AA	AA	AA	AA	AA	AA	AB	AB	AA	AA	AA	AA	AB	AB	AB	AA	AB	AA	AA	AB	AA	AA	AB	AA	AB	AB	AA	AB	AA	AA	AB	AB	AB	AA	AB	AA	AB	AB	AA	AB	AA	AA	AB
3147176|F|0	C7_1	120.603	AA	AA	AB	AB	AA	AA	AA	AA	AA	AA	AB	AB	AA	AA	AA	AA	AB	AB	AB	AA	AB	AA	AA	AB	AA	AA	AB	AA	AB	AB	AA	AB	AA	AA	AB	AB	AB	AA	AB	AA	AB	AB	AA	AB	AA	AA	AB
3158609|F|0	C7_1	120.603	AA	AA	AB	-	AA	AA	AA	AA	AA	AA	AB	AB	AA	AA	AA	AA	AB	AB	AB	AA	AB	AA	AA	AB	AA	AA	AB	AA	AB	AB	AA	AB	AA	AA	AB	AB	AB	AA	AB	AA	AB	AB	AA	AB	AA	AA	AB
3105334|F|0	C7_1	120.603	AA	AA	AB	AB	AA	AA	AA	AA	AA	AA	AB	AB	AA	AA	AA	AA	AB	AB	AB	AA	AB	AA	AA	AB	AA	AA	AB	AA	AB	AB	AA	AB	AA	AA	AB	AB	AB	AA	AB	AA	AB	AB	AA	AB	AA	AA	AB
3107972|F|0	C7_1	120.603	AA	AA	AB	AB	AA	AA	AA	AA	AA	AA	AB	AB	AA	AA	AA	AA	AB	AB	AB	AA	AB	AA	AA	AB	AA	AA	AB	AA	AB	AB	AA	AB	AA	AA	AB	AB	AB	AA	AB	AA	AB	AB	AA	AB	AA	AA	AB
3116743|F|0	C7_1	120.603	AA	AA	AB	AB	AA	AA	AA	AA	AA	AA	AB	AB	AA	AA	AA	AA	AB	AB	AB	AA	AB	AA	AA	AB	AA	AA	AB	AA	AB	AB	AA	AB	AA	AA	AB	AB	AB	AA	AB	AA	AB	AB	AA	AB	AA	AA	AB
3107343|F|0	C7_1	120.603	AA	AA	AB	AB	AA	AA	AA	AB	AA	AA	AB	AB	AA	AA	AA	AA	AB	AB	AB	AA	AB	AA	AA	AB	AA	AA	AB	AA	AB	AB	AA	AB	AA	AA	AB	AB	AB	AA	AB	AA	AB	AB	AA	AB	AA	AA	AB
3093946|F|0	C7_1	120.603	AA	AA	AB	AB	AA	AA	AA	AA	AA	AA	AB	AB	AA	AA	AA	AA	AB	AB	AB	AA	AB	AA	AA	AB	AA	AA	AB	AA	AB	AB	AA	AB	AA	AA	AB	AB	AB	AA	AB	AA	AB	AB	AA	AB	AA	AA	AB
3168157|F|0	C7_1	121.521	AA	AA	AB	AB	AA	AA	AA	AA	AA	AA	AB	AB	AA	AA	AA	AA	AB	AB	AB	AA	AB	AA	AA	AB	AA	AA	AB	AA	AB	AB	AA	AB	AA	AA	AB	AB	AB	AA	AB	AA	AB	AB	AA	AB	AA	AA	AB
brPb-670836	C7_1	122.438	AA	AA	AB	AB	AA	AA	AA	AA	AA	AA	AB	AB	AA	AA	AA	AA	AB	AB	AB	AA	AB	AA	AA	AB	AA	AA	AB	AA	AB	AB	AA	AB	AA	AA	AB	AB	AB	AA	AB	AA	AB	AB	AA	AB	AA	AA	AB
3115813|F|0	C7_1	129.499	AA	AA	AB	AB	AA	AA	AA	AA	AA	AA	AB	AB	AA	AA	AA	AA	AB	AA	AB	AA	-	AA	AA	AB	AA	AA	AA	AA	AB	AB	AA	AB	AA	AA	AB	AB	AB	AA	AB	AA	AB	AB	AA	AB	AA	AA	AB
3169846|F|0	C7_1	133.503	AA	AA	AB	AB	AA	AA	AA	AA	AA	AA	AB	AB	AA	AA	AA	AA	AB	AA	AB	AA	AA	AA	AA	AB	AA	AA	AA	AA	AB	AA	AA	AB	AA	AA	AB	AB	AB	AA	AB	AA	AB	AB	AA	AB	AA	AA	AB
3101562|F|0	C7_1	134.41	AA	AA	AB	AB	AA	AA	AA	AA	AA	AA	AB	AB	AA	AA	AA	AA	AB	AA	AB	AA	AA	AA	AA	AB	AA	AA	AA	AA	AB	AA	AA	AB	AA	AA	AB	AB	AB	AA	AB	AA	AB	AB	AA	AB	AA	AA	AB
3095027|F|0	C8_1	0	AA	AA	AA	AA	AA	AB	AB	AA	AB	AA	AA	AB	AB	AA	AA	AA	AB	AB	AA	AB	AA	AA	AA	AA	AA	AB	AA	AA	AB	AB	AA	AA	AA	AB	AA	AA	AA	AA	AA	AA	AA	AB	AB	AB	AA	AA	AA
3126455|F|0	C8_1	13.1313	AA	AA	AA	AB	AA	AB	AB	AA	AB	AA	AA	AB	AB	AB	AA	AA	AB	AB	AB	AB	AA	AA	AB	AA	AB	AB	AA	AA	AB	AB	AA	AB	AA	AB	AA	AA	AA	AA	AA	AA	AA	AB	AB	AB	AA	AA	AA
3115144|F|0--13:A>G	C8_1	19.5888	AA	AA	AA	AB	AB	AB	AB	AA	AB	AA	AA	AB	AB	AB	AA	AA	AB	AB	AB	AB	AA	AA	AB	AB	AB	AB	AA	AA	AA	AA	AA	AB	AA	AB	AA	AA	AA	AB	AA	AA	AB	AB	AB	AB	AA	AA	AA
3098442|F|0--66:C>T	C8_1	20.5058	AA	AA	AA	AB	AB	AB	AB	AA	AB	AA	AA	AB	AB	AB	AA	AA	AB	AB	AB	AB	AA	AA	AB	AB	AB	AB	AA	AA	AA	AA	AA	AB	AA	AB	AA	AA	AA	AB	AA	AA	AB	AB	AB	AB	AA	AA	AA
3086203|F|0	C8_1	21.4233	AA	AA	AA	AB	AB	AB	AB	AA	AB	AA	AA	AB	AB	AB	AA	AB	AB	AB	AB	AB	AA	AA	AB	AB	AB	AB	AA	AA	AA	AA	AA	AB	AA	AB	AA	AA	AA	AB	AA	AA	AB	AB	AB	AB	AA	AA	AA
3091104|F|0	C8_1	22.3409	AA	AA	AA	AB	AB	AB	AB	AA	AB	AA	AA	AB	AB	AB	AA	AB	AA	AB	AB	AB	AA	AA	AB	AB	AB	AB	AA	AA	AA	AA	AA	AB	AA	AB	AA	AA	AA	AB	AA	AA	AB	AB	AB	AB	AA	AA	AA
3168704|F|0--14:G>C	C8_1	23.2583	AA	AA	AA	AB	AB	AB	AB	AA	AB	AA	AA	AB	AB	AB	AA	AB	AA	AB	AB	AB	AA	AA	AB	AB	AB	AB	AA	AA	AA	AA	AA	AB	AA	AB	AA	AA	AA	AB	AA	AA	AB	AB	AB	AB	AA	AA	AA
3113953|F|0	C8_1	25.0941	AA	AA	AA	AB	AB	AB	AB	AA	AB	AA	AA	AB	AB	AB	AA	AB	AA	AB	AB	AB	AA	AA	AB	AB	AB	AB	AA	AA	AA	AA	AA	AB	AA	AB	AA	AA	AA	AB	AA	AA	AB	AB	AB	AB	AA	AA	AA
3133646|F|0--40:C>T	C8_1	26.9299	AA	AA	AA	AB	AB	AB	AB	AA	AB	AA	AA	AB	AB	AB	AA	AB	AA	AB	AB	AB	AA	AA	AB	AB	AB	AB	AA	AA	AA	AA	AA	AB	AA	AB	AA	AA	AA	AB	AA	AA	AB	AB	AB	AB	AA	AA	AA
3154270|F|0	C8_1	27.8473	AA	AA	AA	AB	AB	AB	AB	AA	AB	AA	AA	AB	AB	AB	AA	AB	AA	AB	AB	AB	AA	AA	AB	AB	AB	AB	AA	AA	AA	AA	AA	AB	AA	AB	AA	AA	AA	AB	AA	AA	AB	AB	AB	AB	AA	AA	AA
3081112|F|0	C8_1	28.7648	AA	AA	AA	AB	AB	AB	AB	AA	AB	AA	AA	AB	AB	AB	AA	AB	AA	AB	AB	AB	AA	AA	AB	AB	AB	AB	AA	AA	AA	AA	AA	AB	AA	AB	AA	AA	AA	AB	AA	AA	AB	AB	AB	AB	AA	AA	AA
3160079|F|0	C8_1	30.6006	AA	AA	AA	AB	AB	AB	AB	AA	AB	AA	AA	AB	AB	AB	AA	AB	AA	AB	AB	AB	AA	AA	AB	AB	AB	AB	AA	AA	AA	AA	AA	AB	AA	AB	AA	AA	AB	AB	AA	AA	AB	AB	AB	AB	AA	AA	AA
3095034|F|0	C8_1	31.5181	AA	AA	AA	AB	AB	AB	AB	AA	AB	AA	AA	AB	AB	AB	AA	AB	AA	AB	AB	AB	AA	AA	AB	AB	AB	AB	AA	AA	AA	AA	AA	AB	AA	AB	AA	AA	AB	AB	AA	AA	AB	AB	AB	AB	AA	AA	AA
3089418|F|0--25:C>T	C8_1	32.4355	AA	AA	AA	AB	AB	AB	AB	AA	AB	AA	AA	AB	AB	AB	AA	AB	AA	AB	AB	AB	AA	AA	AB	AB	AB	AB	AA	AA	AA	AA	AA	AB	AA	AB	AA	AA	AB	AB	AA	AA	AB	AB	AB	AB	AA	AA	AA
3078219|F|0--18:A>T	C8_1	34.8875	AB	AA	AA	AB	AB	AB	AB	AA	AB	AA	AA	AB	AB	AB	AA	AB	AA	AB	AB	AB	AA	AA	AB	AB	AB	AB	AB	AA	AA	AA	AA	AB	AA	AB	AA	AA	AB	AB	AA	AA	AB	AB	AB	AB	AA	AA	AA
3148802|F|0	C8_1	34.8875	AA	AA	AA	AB	AB	AB	AB	AA	AB	AA	AA	AB	AB	AB	AA	AB	AA	AB	AB	AB	AA	AA	AB	AB	AB	AB	AB	AA	AA	AA	AA	AB	AA	AB	AA	AA	AB	AB	AA	AA	AB	AB	AB	AB	AA	AA	AA
3097869|F|0	C8_1	36.1076	AB	AA	AA	AB	AB	AB	AB	AA	AB	AA	AA	AB	AB	AB	AB	AB	AA	AB	AB	AB	AA	AA	AB	AB	AB	AB	AB	AA	AA	AA	AA	AB	AA	AB	AA	AA	AB	AB	AA	AA	AB	AB	AB	AB	AA	AA	AA
3213489|F|0	C8_1	37.025	AB	AA	AA	AB	AB	AB	AB	AA	AB	AB	AA	AB	AB	AB	AB	AB	AA	AB	AB	AB	AA	AA	AB	AB	AB	AB	AB	AA	AA	AA	AA	AB	AA	AB	AA	AA	AB	AB	AA	AA	AB	AB	AB	AB	AA	AA	AA
3118000|F|0--37:T>A	C8_1	38.8609	AB	AA	AB	AB	AB	AB	AB	AA	AB	AB	AA	AB	AB	AB	AB	AB	AA	AB	AB	AB	AA	AA	AB	AB	AB	AB	AB	AA	AA	AA	AA	AB	AA	AB	AA	AA	AB	AB	AA	AA	AB	AB	AB	AB	AA	AA	AA
3098727|F|0--55:G>A	C8_1	39.7783	AB	AA	AB	AB	AB	AB	AB	AA	AB	AB	AA	AB	AB	AB	AB	AB	AA	AB	AB	AB	AA	AA	AB	AB	AB	AB	AB	AA	AA	AA	AA	AB	AA	AB	AA	AA	AB	AB	AA	AA	AB	AB	AB	AB	AA	AA	AA
3078679|F|0	C8_1	40.6959	AB	AA	AB	AB	AB	AB	AB	AA	AB	AB	AA	AB	AB	AB	AB	AB	AA	AB	AB	AB	AA	AA	AB	AB	AB	AB	AB	AA	AA	AA	AA	AA	AA	AB	AA	AA	AB	AB	AA	AA	AB	AB	AB	AB	AA	AA	AA
3155411|F|0	C8_1	40.6959	AB	AA	AB	AB	AB	AB	AB	AA	AB	AB	AA	AB	AB	AB	AB	AB	AA	AB	AB	AB	AA	AA	AB	AB	AB	AB	AB	AB	AA	AA	AA	AA	AA	AB	AA	AA	AB	AB	AA	AA	AB	AB	AB	AB	AA	AA	AA
3186243|F|0	C8_1	41.6135	AB	AA	AB	AB	AB	AB	AB	AA	AB	AB	AA	AB	AB	AB	AB	AB	AA	AB	AB	AB	AA	AB	AB	AB	AB	AB	AB	AA	AA	AA	AA	AA	AA	AB	AA	AA	AB	AB	AA	AA	AB	AB	AB	AB	AA	AA	AA
100000767|F|0--35:G>A	C8_1	42.5311	AB	AA	AB	AA	AB	AB	AB	AA	AB	AB	AA	AB	AB	AB	AB	AB	AA	AB	AB	AB	AA	AB	AB	AB	AB	AB	AB	AA	AA	AA	AA	AA	AA	AB	AA	AA	AB	AB	AA	AA	AB	AB	AB	AB	AA	AA	AA
3098404|F|0	C8_1	43.4486	AB	AA	AB	AA	AB	AB	AB	AA	AB	AB	AA	AB	AB	AB	AB	AB	AA	AB	AB	AB	AA	AB	AB	AB	AB	AB	AB	AA	AA	AA	AB	AA	AA	AB	AA	AA	AB	AB	AA	AA	AB	AB	AB	AB	AA	AA	AA
3134348|F|0	C8_1	44.3662	AB	AA	AB	AA	AB	AB	AB	AA	AB	AB	AA	AB	AB	AB	AB	AB	AA	AB	AB	AB	AA	AB	AB	AB	AB	AB	AB	AA	AA	AA	AB	AA	AA	AB	AA	AA	AB	AB	AB	AA	AB	AB	AB	AB	AA	AA	AA
3174018|F|0	C8_1	45.2837	AB	AA	AB	AA	AB	AB	AB	AA	AB	AB	AA	AB	AB	AB	AB	AB	AA	AB	AB	AB	AB	AB	AB	AB	AB	AB	AB	AA	AA	AA	AB	AA	AA	AB	AA	AA	AB	AB	AB	AA	AB	AB	AB	AB	AA	AA	AA
3124373|F|0	C8_1	46.2012	AB	AA	AB	AA	AB	AB	AB	AA	AB	AB	AA	AB	AB	AB	AB	AB	AA	AB	AB	AB	AB	AB	AB	AB	AB	AB	AB	AA	AA	AA	AB	AA	AA	AB	AA	AA	AB	AB	AB	AA	AB	AB	AB	AB	AB	AA	AA
3142299|F|0	C8_1	47.1188	AB	AA	AB	AA	AB	AB	AB	AA	AB	AB	AA	AB	AB	AB	AB	AB	AA	AB	AB	AB	AB	AB	AB	AB	AB	AB	AB	AA	AA	AA	AB	AA	AA	AB	AA	AA	AB	AB	AB	AA	AB	AB	AB	AB	AB	AA	AA
3112431|F|0--45:G>T	C8_1	48.0363	AB	AA	AB	AA	AB	AB	AB	AA	AB	AB	AA	AB	AB	AB	AB	AB	AA	AB	AB	AB	AB	AB	AB	AB	AB	AB	AB	AA	AA	AA	AB	AA	AA	AB	AA	AA	AB	AB	AB	AA	AB	AB	AB	AB	AB	AA	AA
3103276|F|0	C8_1	48.9538	AB	AA	AB	AA	AB	AB	AB	AA	AB	AB	AA	AB	AB	AB	AB	AB	AA	AB	AB	AB	AB	AB	AB	AA	AB	AB	AB	AA	AA	AA	AB	AA	AA	AB	AA	AA	AB	AB	AB	AA	AB	AB	AB	AB	AB	AA	AA
3117318|F|0	C8_1	49.8714	AB	AA	AB	AA	AB	AB	AB	AA	AB	AB	AA	AB	AB	AB	AB	AB	AA	AB	AB	AB	AB	AB	AB	AA	AB	AB	AB	AA	AA	AA	AB	AA	AA	AB	AA	AA	AB	AB	AB	AA	AB	AA	AB	AB	AB	AA	AA
3162074|F|0	C8_1	50.4717	AB	AA	AB	AA	AB	AB	AB	AA	AB	AB	AA	AB	AB	AB	AB	AB	AA	AB	AB	AB	AB	AB	AB	AA	AB	AB	AB	AA	AA	AA	AB	AA	AA	AB	AA	AA	AB	AB	AB	AA	AB	AA	AB	AB	AB	AA	AA
3116963|F|0	C8_1	53.5136	AB	AA	AB	AA	AB	AB	AB	AA	AB	AB	AA	AB	AB	AB	AB	AB	AA	AB	AB	AB	AB	AB	AB	AA	AB	AB	AB	AA	AA	AA	AB	AA	AA	AB	AB	AA	AB	AB	AB	AA	AB	AA	AB	AB	AB	AA	AA
3144221|F|0	C8_1	55.0345	AB	AA	AB	AA	AB	AB	AB	AA	AB	AB	AA	AB	AB	AB	AB	AB	AA	AB	AB	AB	AB	AB	AB	AA	AB	AB	AB	AA	AA	AA	AB	AA	AA	AB	AB	AA	AB	AB	AB	AA	AB	AA	AB	AB	AB	AA	AA
3132268|F|0	C8_1	58.4901	AB	AA	AB	AA	AB	AB	AB	AA	AB	AB	AA	AB	AB	AB	AB	AA	AA	AB	-	AB	AB	AB	AB	AA	AB	AB	AB	AA	AA	AA	AB	AA	AA	AB	AB	AA	AB	AB	AB	AA	AB	AA	AA	AB	AB	AA	AA
3084424|F|0	C8_1	68.0813	AB	AA	AB	AA	AB	-	AB	AA	AA	AB	AA	AB	AB	AB	AB	AA	AA	AB	AA	AB	AB	-	AB	AA	-	AB	AB	AA	AA	AA	AB	AA	AA	AB	AB	AA	AA	AA	AB	AA	AB	AA	AA	AB	AB	AA	AA
3121433|F|0	C8_1	80.3138	AB	AA	AB	AA	AB	AB	AB	AA	AB	AB	AA	AB	AB	AA	AB	AB	AA	AB	AB	AA	AB	AB	AB	AA	AB	AB	AB	AA	AA	AA	AB	AA	AA	AB	AB	AA	AA	AA	AB	AA	AB	AA	AB	AB	AB	AA	AA
3103452|F|0	C8_1	97.4581	AB	AA	AB	AA	AB	AB	AB	AA	AB	AB	AA	AB	AB	AA	AA	AB	AA	AB	AA	AA	AA	AB	AB	AA	AB	AB	AB	AA	AA	AA	AB	AA	AA	AB	AB	AA	AA	AA	AB	AA	AB	AA	AB	AB	AA	AA	AA
3208300|F|0	C8_1	98.3732	AB	AA	AB	AA	AB	AB	AB	AA	AA	AB	AA	AB	AB	AA	AA	AB	AA	AB	AA	AA	AA	AB	AB	AA	AB	AB	AB	AA	AA	AA	AB	AA	AA	AB	AB	AA	AA	AA	AB	AA	AB	AA	AB	AB	AA	AA	AA
3155413|F|0	C8_1	104.832	AB	AA	AB	AA	AB	AB	AB	AA	AA	AB	AA	AB	AB	AB	AA	AB	AA	AB	AA	AA	AA	AB	AB	AA	AB	AB	AB	AA	AA	AA	AB	AA	AA	AB	AB	AA	AB	AA	AB	AA	AB	AA	AB	AB	AA	AA	AA
3207109|F|0	C8_1	110.322	AB	AA	AB	-	AB	AB	AB	AA	AA	AB	AA	AB	AB	AB	AA	AB	AA	AB	AA	AA	AA	AB	AB	AA	AB	AB	AB	AA	AA	AA	AB	AA	AA	AB	AA	AA	AB	AA	AB	AA	AB	AA	AB	AB	AA	AA	AA
3102518|F|0	C8_1	114.697	AB	AA	AB	-	AB	AB	AB	AA	AA	AB	AA	AB	AB	AB	AA	AB	AA	AB	AA	AA	AA	AB	AB	AB	AB	AB	AB	AA	AA	AA	AB	AA	AA	AB	AA	AA	AB	AA	AB	AA	AB	AA	AB	AB	AA	AA	AA
3100320|F|0	C8_1	118.636	AB	AA	AB	AB	AB	AB	AB	AA	AA	AB	AA	AB	AB	AB	AA	AB	AA	AB	AA	AA	AA	AA	AB	AB	AB	AB	AB	AA	AA	AA	AA	AA	AA	AB	AA	AA	AB	AA	AA	AA	AB	AA	AB	AB	AA	AA	AA
3220949|F|0	C8_1	119.543	AB	AA	AB	AB	AB	AB	AB	AA	AA	AB	AA	AB	AB	AB	AA	AB	AA	AB	AA	AA	AA	AA	AB	AB	AB	AB	AB	AA	AA	AA	AA	AA	AA	AB	AA	AA	AB	AA	AA	AA	AB	AA	AB	AA	AA	AA	AA
3098612|F|0	C8_2	5	AA	AA	AA	AB	AA	AA	AB	AA	AA	AA	AA	AA	AB	AB	AB	AA	AB	AB	AA	AB	AA	AA	AA	AA	AB	AA	AA	AA	AA	AB	AA	AB	AA	AB	AA	AB	AA	AA	AA	AA	AA	AB	AA	AB	AA	AA	AA
3098818|F|0--14:G>A	C8_2	9.59055	AA	AA	AA	AB	AA	AA	AB	AA	AA	AA	AA	AA	AB	AA	AB	AA	AB	AB	AA	AB	AA	AA	AA	AA	AB	AA	AA	AA	AA	AB	AA	AB	AA	AB	AA	AB	AA	AA	AA	AA	AA	AB	AA	AB	AA	AA	AA
3100141|F|0	C8_2	17.9237	AA	AA	AA	AB	AA	AA	AB	AA	AA	AA	AA	AA	AB	AA	AB	AA	AB	AB	AA	AB	AA	AA	AA	AA	AB	AA	AB	AA	AA	AB	AA	AB	AA	AB	AA	AB	AA	AA	AA	AA	AA	AB	AA	AB	AA	AA	AA
3118074|F|0	C8_2	30.9913	AA	AB	AA	AB	AA	AA	AB	AA	AA	AA	AA	AA	AB	AA	AB	AB	AB	AB	AA	AB	AA	AA	AA	AA	AB	AA	AB	AB	AA	AB	AA	AB	AB	AB	AA	AB	AA	AA	AA	AA	AA	AB	AA	AB	AA	AB	AB
3102651|F|0	C8_2	33.4022	AA	AB	AA	AB	AA	AA	AB	AA	AA	AA	AA	AA	AB	AA	AB	AB	AB	AB	AA	AB	AA	AA	AA	AA	AB	AA	AB	AA	AA	AB	AA	AB	AA	AB	AA	AB	AA	AA	AA	AA	AA	AB	AA	AB	AA	AB	AB
3083426|F|0	C8_2	36.7998	AA	AB	AA	AB	AA	AA	AB	AA	AA	AA	AA	AA	AB	AA	AB	AB	AB	AB	AA	AB	AA	AA	AA	AA	AB	AA	AB	AB	AA	AB	AA	AB	AB	AB	AA	AB	AA	AA	AA	AA	AA	AB	AA	AB	AA	AB	AB
3132080|F|0	C8_2	43.2584	AA	AB	AA	AB	AA	AA	AB	AA	AA	AB	AA	AA	AB	AA	AA	AB	AB	AB	AB	AB	AA	AA	AA	AA	AB	AA	AB	AB	AA	AB	AA	AB	AB	AB	AA	AB	AA	AA	AA	AA	AA	AB	AA	AB	AA	AB	AB
3102605|F|0--67:A>G	C8_2	45.0934	AA	AB	AA	AB	AA	AA	AB	AA	AA	AB	AA	AA	AB	AA	AA	AB	AB	AB	AB	AB	AA	AA	AA	AA	AB	AA	AB	AB	AA	AB	AA	AB	AB	AB	AA	AB	AA	AA	AA	AA	AA	AB	AA	AB	AA	AB	AB
3140948|F|0	C8_2	48.7697	AA	AB	AA	AB	AA	AA	AB	AA	AA	AB	AA	AA	AB	AA	AA	AB	AB	AB	AB	AA	AA	AA	AA	AA	AB	AA	AB	AB	AA	AB	AA	AB	AB	AB	AA	AB	AA	AA	AA	AA	AA	AB	AA	AB	AA	AB	AB
3113147|F|0	C8_2	54.1893	AA	AB	AA	AA	AA	AA	AB	AA	AA	AB	AA	AA	AB	AA	AA	AB	AA	AB	AB	AA	AA	AA	AA	AA	AB	AA	AB	AB	AA	AB	AA	AB	AB	AA	AA	AA	AA	AA	AA	AA	AA	AA	AA	AB	AA	AB	AB
3137531|F|0--52:G>A	C8_2	62.4129	AA	AB	AA	AB	AA	AA	AB	AA	AA	AB	AA	AA	AB	AA	AA	AB	AB	AB	AB	AA	AA	AA	AA	AA	AB	AA	AB	AB	AA	AB	AA	AB	AB	AB	AA	AB	AA	AA	AA	AA	AA	AB	AA	AB	AA	AB	AB
3127556|F|0--41:T>A	C8_2	69.8058	AA	AB	AA	AB	AB	AA	AA	AA	AA	AB	AA	AA	AB	AA	AA	AB	AB	AB	AB	AA	AA	AA	AA	AA	AB	AA	AB	AB	AA	AA	AA	AB	AB	AB	AA	AB	AA	AA	AA	AA	AA	AB	AA	AB	AA	AB	AB
3101730|F|0	C8_2	69.8058	AA	AB	AA	AB	AB	AA	AA	AA	AA	AB	AA	AA	AB	AA	AA	AB	AB	AB	AB	AA	AA	AA	AA	AA	AB	AA	AB	AB	AA	AA	AA	AB	AB	AB	AA	AB	AA	AA	AA	AA	AA	AB	AA	AB	AA	AB	AB
3100161|F|0--37:A>G	C8_2	69.8058	AA	AB	AA	AB	AB	AA	AA	AA	AA	AB	AA	AA	AB	AA	AA	AB	AB	AB	AB	AA	AA	AA	AA	AA	AB	AA	AB	AB	AA	AA	AA	AB	AB	AB	AA	AB	AA	AA	AA	AA	AA	AB	AA	AB	AA	AB	AB
3112673|F|0	C8_2	70.4398	AA	AB	AA	AB	AB	AA	AA	AA	AA	AB	AA	AA	AB	AA	AA	AB	AB	AB	AB	AA	AA	AA	AA	AA	AB	AA	AB	AB	AA	AA	AA	AB	AB	AB	AA	AB	AA	AA	AA	AA	AA	AB	AA	AB	AA	AB	AB
3101379|F|0--29:G>T	C8_2	73.8313	AA	AB	AA	AB	AB	AA	AA	AA	AA	AB	AA	AA	AB	AA	AA	AB	AB	AB	AB	AA	AA	AA	AA	AA	AB	AA	AB	AB	AA	AA	AA	AB	AB	AB	AA	AB	AA	AA	AA	AA	AA	AB	AA	AB	AA	AB	AB
3094329|F|0--61:A>C	C8_2	75.667	AA	AB	AA	AB	AB	AA	AA	AA	AA	AB	AA	AA	AB	AA	AA	AB	AB	AB	AB	AA	AA	AA	AA	AA	AB	AA	AB	AB	AA	AA	AA	AB	AB	AB	AA	AB	AA	AB	AA	AA	AA	AB	AA	AB	AA	AB	AB
3132167|F|0	C8_2	76.5746	AA	AB	AA	AB	AB	AA	AA	AA	AA	AB	AA	AA	AB	AA	AA	AB	AB	AB	AB	AA	AA	AA	AA	AA	AB	AA	AB	AB	AA	AA	AA	AB	AB	AB	AA	AB	AA	AB	AA	AA	AA	AB	AA	AB	AA	AB	AB
3080988|F|0	C9_1	0	AA	AA	AB	AB	AB	AB	AA	AA	AA	AA	AA	AB	AB	AA	AA	AB	AB	AB	AB	AA	AB	AA	AB	AB	AA	AB	AA	AA	AA	AB	AA	AB	AA	AA	AA	AB	AB	AB	AB	AB	AB	AB	AB	AA	AA	AA	AB
3101077|F|0	C9_1	0.907667	AA	AA	AB	AB	AB	AB	AA	AA	AA	AA	AA	AB	AB	AB	AA	AB	AB	AB	AB	AA	AB	AA	AB	AB	AA	AB	AA	AA	AA	AB	AA	AB	AA	AA	AA	AB	AB	AB	AB	AB	AB	AB	AB	AA	AA	AA	AB
3096805|F|0	C9_1	2.28421	AA	AA	AB	AB	AB	AB	AA	AA	AA	AA	AA	AB	AB	AB	AA	AB	AB	AB	AB	AA	AB	AA	AB	AB	AA	AB	AA	AA	AA	AB	AA	AB	AA	AA	AA	AB	AB	AB	AB	AB	AB	AB	AB	AA	AA	AA	AB
3197712|F|0	C9_1	3.66056	AA	AA	AB	AB	AB	AB	AA	AA	AA	AA	AA	AB	AB	AB	AA	AB	AB	AB	AB	AA	AB	AA	AB	AB	AA	AB	AA	AA	AA	AB	AA	AB	AA	AA	AA	AB	AB	AB	AB	AB	AB	AB	AB	AA	AA	AA	AA
3164576|F|0--7:C>A	C9_1	6.41544	AA	AA	AB	AB	AB	AB	AA	AA	AA	AA	AA	AB	AB	AB	AA	AB	AB	AB	AB	AA	AB	AA	AB	AB	AA	AB	AA	AA	AA	AB	AA	AB	AA	AA	AA	AB	AB	AB	AB	AB	AB	AB	AB	AA	AA	AA	AA
3081764|F|0	C9_1	12.5705	AA	AA	AB	AB	AB	AB	AA	AA	AA	AA	AA	AB	AB	AB	AB	AB	AB	AB	AB	AA	AB	AA	AB	AB	AA	AB	AA	AA	AA	AB	AA	AB	AA	AB	AA	AB	AB	AB	AB	AB	AB	AB	AB	AA	AA	AA	AA
3092056|F|0	C9_1	15.6244	AA	AA	AB	AB	AB	AB	AB	AA	AA	AA	AA	AB	AB	AB	AB	AB	AB	AB	AB	AA	AB	AA	AB	AB	AA	AB	AA	AB	AA	AB	AA	AB	AA	AB	AA	AB	AB	AB	AB	AB	AB	AB	AB	AA	AA	AA	AA
3085370|F|0	C9_1	23.018	AA	AA	AB	AB	AB	AB	AB	AA	AA	AA	AA	AB	AB	AB	AB	AB	AB	AB	AB	AA	AB	AA	AB	AB	AA	AB	AA	AB	AA	AB	AA	AB	AA	AB	AA	AB	AB	AB	AB	AB	AB	AB	AB	AA	AA	AB	AB
3088955|F|0	C9_1	28.5451	AB	AA	AB	AB	AB	AB	AB	AA	AA	AA	AA	AB	AB	AB	AB	AB	AB	AB	AA	AA	AB	AA	AB	AB	AA	AB	AA	AB	AA	AB	AA	AB	AA	AB	AA	AB	AB	AB	AB	AB	AB	AB	AB	AA	AA	AB	AB
brPb-808246	C9_1	32.2215	AB	AA	AB	AB	AB	AB	AB	AA	AA	AA	AA	AB	AB	AB	AB	AB	AB	AB	AA	AA	AB	AB	AB	AB	AB	AB	AA	AB	AA	AB	AA	AB	AA	AB	AA	AB	AA	AB	AB	AB	AB	AB	AB	AA	AA	AB	AB
100000282|F|0	C9_1	33.1388	AB	AA	AB	AB	AB	AB	AB	AA	AA	AA	AA	AB	AA	AB	AB	AB	AB	AB	AA	AA	AB	AB	AB	AB	AB	AB	AA	AB	AA	AB	AA	AB	AA	AB	AA	AB	AA	AB	AB	AB	AB	AB	AB	AA	AA	AB	AB
100000380|F|0	C9_1	34.0563	AB	AA	AB	AB	AB	AB	AB	AA	AA	AA	AA	AB	AA	AB	AB	AB	AB	AB	AA	AA	AB	AB	AB	AB	AB	AB	AA	AB	AA	AB	AA	AB	AA	AB	AA	AB	AA	AB	AB	AB	AB	AB	AB	AA	AA	AB	AB
3161518|F|0	C9_1	34.9737	AB	AA	AB	AB	AB	AB	AB	AA	AA	AA	AA	AB	AA	AB	AB	AB	AB	AB	AA	AA	AB	AB	AB	AB	AB	AB	AA	AB	AA	AB	AA	AB	AA	AB	AA	AB	AA	AB	AB	AB	AB	AB	AB	AA	AA	AB	AB
3158068|F|0	C9_1	36.8096	AB	AA	AB	AB	AB	AB	AB	AA	AA	AA	AA	AB	AA	AB	AB	AB	AB	AB	AA	AA	AB	AB	AB	AB	AB	AB	AA	AB	AA	AB	AA	AB	AA	AB	AA	AB	AA	AB	AB	AB	AB	AB	AB	AA	AA	AB	AB
3102166|F|0	C9_1	37.7271	AB	AA	AB	AB	AB	AB	AB	AA	AA	AA	AA	AB	AA	AB	AB	AB	AB	AA	AA	AA	AB	AB	AB	AB	AB	AB	AA	AB	AA	AB	AA	AB	AA	AB	AA	AB	AA	AB	AB	AB	AB	AB	AB	AA	AA	AB	AB
3083427|F|0	C9_1	38.6445	AB	AA	AB	AB	AB	AB	AB	AB	AA	AA	AA	AB	AA	AB	AB	AB	AB	AA	AA	AA	AB	AB	AB	AB	AB	AB	AA	AB	AA	AB	AA	AB	AA	AB	AA	AB	AA	AB	AB	AB	AB	AB	AB	AA	AA	AB	AB
3091062|F|0--54:T>G	C9_1	40.4804	AB	AA	AB	AB	AB	AB	AB	AB	AA	AA	AA	AB	AA	AB	AB	AB	AB	AA	AA	AA	AB	AB	AB	AB	AB	AB	AA	AB	AA	AB	AA	AB	AA	AB	AA	AB	AA	AB	AB	AB	AB	AB	AB	AA	AA	AB	AB
3124853|F|0--15:T>C	C9_1	41.3977	AB	AA	AB	AB	AB	AB	AB	AB	AA	AA	AA	AB	AA	AB	AB	AB	AB	AA	AA	AA	AB	AB	AB	AB	AB	AB	AA	AB	AA	AB	AA	AB	AA	AB	AA	AB	AA	AB	AB	AB	AB	AB	AB	AA	AB	AB	AB
3150258|F|0--61:C>A	C9_1	43.2336	AB	AA	AB	AB	AB	AB	AB	AB	AA	AA	AA	AB	AA	AB	AB	AB	AB	AA	AA	AA	AB	AB	AB	AB	AB	AB	AA	AB	AA	AB	AA	AB	AB	AB	AA	AB	AA	AB	AB	AB	AB	AB	AB	AA	AB	AB	AB
100001569|F|0	C9_1	44.1511	AB	AA	AB	AB	AB	AB	AB	AB	AA	AA	AA	AB	AA	AB	AB	AB	AB	AA	AA	AA	AB	AB	AB	AB	AB	AB	AA	AB	AA	AB	AA	AB	AB	AB	AA	AB	AA	AB	AB	AB	AB	AB	AB	AA	AB	AB	AB
3090939|F|0--31:A>T	C9_1	45.0685	AB	AA	AB	AB	AB	AB	AB	AB	AA	AB	AA	AB	AA	AB	AB	AB	AB	AA	AA	AA	AB	AB	AB	AB	AB	AB	AA	AB	AA	AB	AA	AB	AB	AB	AA	AB	AA	AB	AB	AB	AB	AB	AB	AA	AB	AB	AB
3196755|F|0	C9_1	46.9044	AB	AA	AB	AB	AB	AB	AB	AB	AB	AB	AA	AB	AA	AB	AB	AB	AB	AA	AA	AA	AB	AB	AB	AB	AB	AB	AA	AB	AA	AB	AA	AB	AB	AB	AA	AB	AA	AB	AB	AB	AB	AB	AB	AA	AB	AB	AB
3155309|F|0	C9_1	47.8217	AB	AA	AB	AB	AB	AB	AB	AB	AB	AB	AA	AB	AA	AB	AB	AB	AB	AA	AA	AA	AB	AB	AB	AB	AB	AB	AA	AB	AA	AB	AA	AB	AB	AB	AA	AB	AA	AB	AB	AB	AB	AB	AB	AA	AB	AB	AB
3210930|F|0	C9_1	48.7393	AB	AA	AB	AB	AB	AB	AB	AB	AB	AB	AA	AB	AA	AB	AB	AB	AB	AA	AA	AA	AB	AB	AB	AB	AB	AB	AA	AB	AA	AB	AA	AB	AB	AB	AA	AB	AA	AB	AB	AB	AB	AB	AB	AA	AB	AB	AB
3162443|F|0--10:A>G	C9_1	48.7393	AB	AA	AB	AB	AB	AB	AB	AB	AB	AB	AA	AB	AA	AB	AB	AB	AB	AA	AA	AA	AB	AB	AB	AB	AB	AB	AA	AB	AA	AB	AA	AB	AB	AB	AA	AB	AA	AB	AB	AB	AB	AB	AB	AA	AB	AB	AB
3085961|F|0	C9_1	49.657	AB	AA	AB	AB	AB	AB	AB	AB	AB	AB	AA	AB	AA	AB	AB	AB	AB	AA	AA	AA	AB	AB	AB	AB	AB	AB	AA	AB	AA	AB	AA	AB	AB	AB	AB	AB	AA	AB	AB	AB	AB	AB	AB	AA	AB	AB	AB
3114710|F|0--58:A>G	C9_1	50.5746	AB	AA	AB	AB	AB	AB	AB	AB	AB	AB	AA	AB	AA	AB	AB	AB	AB	AA	AA	AA	AB	AB	AB	AB	AB	AB	AA	AB	AA	AB	AA	AB	AB	AB	AB	AB	AA	AB	AB	AB	AB	AB	AB	AA	AB	AB	AB
3150246|F|0--43:G>C	C9_1	51.4919	AB	AA	AB	AB	AB	AB	AB	AB	AB	AB	AB	AB	AA	AB	AB	AB	AB	AA	AA	AA	AB	AB	AB	AB	AB	AB	AA	AB	AA	AB	AA	AB	AB	AB	AB	AB	AA	AB	AB	AB	AB	AB	AB	AA	AB	AB	AB
3192335|F|0	C9_1	54.2377	AB	AA	AB	AB	AA	AB	AB	AB	AB	AB	AB	AB	AA	AB	AB	AB	AB	AA	AA	AA	AB	AB	AB	AB	AB	AB	AA	AA	AA	AB	AA	AB	AB	AB	AB	AB	AA	AB	AB	AB	AB	AB	AB	AA	AB	AB	AB
brPb-659228	C9_2	0	AB	AB	AA	AB	AB	AB	AB	AB	AA	AA	AA	AA	AB	AB	AA	AB	AB	AA	AA	AB	AA	AA	AA	AA	AA	AA	AA	AB	AA	AB	AB	AB	AA	AA	AB	AA	AB	AB	AB	AA	AB	AB	AA	AB	AA	AB	AA
3103424|F|0	C9_2	2.82393	AB	AB	AA	AB	AB	AB	AB	AB	AA	AA	AA	AA	AB	AB	AA	AB	AB	AA	AA	AB	AA	AA	AA	AA	AA	AA	AA	AB	AA	AB	AB	AB	AA	AA	AB	AB	AB	AB	AB	AA	AB	AB	AA	AB	AA	AB	AA
3081704|F|0	C9_2	4.05304	AB	-	AA	AB	AB	AB	AB	AB	AA	AA	AA	AA	AB	AB	AA	AB	AB	AA	AA	AB	AA	AA	AA	AA	AA	AA	AA	AB	AA	AB	AB	AB	AA	AA	AB	AB	AB	AB	AB	AA	AB	AB	AA	AB	AA	AB	AA
3159565|F|0	C9_2	13.0112	AB	AA	AA	AB	AB	AB	AB	AA	AA	AA	AA	AA	AB	AB	AA	AA	AB	AA	AA	AB	AA	AA	AA	AA	AA	AA	AA	AB	AA	AB	AB	AB	AA	AA	AA	AB	AB	AB	AB	AA	AB	AB	AA	AB	AA	AA	AA
3127298|F|0	C9_2	13.0112	AB	AA	AA	AB	AB	AB	AB	AA	AA	AA	AA	AA	AB	AB	AA	AA	AB	AA	AA	AB	AA	AA	AA	AA	AA	AA	AA	AB	AA	AB	AB	AB	AA	AA	AA	AB	AB	AB	AB	AA	AB	AB	AA	AB	AA	AA	AA
3101645|F|0	C9_2	13.9297	AB	AA	AA	AB	AB	AB	AB	AA	AA	AA	AA	AA	-	AB	AA	AA	AB	AA	AA	AB	AA	AA	AA	AA	AA	AA	AA	AB	AA	AB	AB	AB	AA	AA	AA	AB	AB	AB	AB	AA	AB	AB	AA	AA	AA	AA	AA
100015405|F|0	C9_2	14.8473	AB	AA	AA	AB	AB	AB	AB	AA	AA	AA	AA	AA	AB	AB	AA	AA	AB	AA	AA	AB	AB	AA	AA	AA	AA	AA	AA	AB	AA	AB	AB	AB	AA	AA	AA	AB	AB	AB	AB	AA	AB	AB	AA	AA	AA	AA	AA
3124483|F|0	C9_2	15.7646	AB	AA	AA	AB	AB	AB	AB	AA	AA	AA	AA	AA	AB	AB	AA	AA	AB	AA	AA	AB	AB	AA	AA	AA	AA	AA	AA	AB	AA	AB	AB	AB	AA	AA	AA	AB	AB	AB	AB	AA	AB	AB	AA	AB	AA	AA	AA
3090546|F|0--51:T>C	C9_2	18.5201	AB	AA	AA	AB	AB	AB	AB	AA	AA	AA	AA	AA	AB	AB	AA	AA	AB	AA	AA	AB	AB	AA	AA	AA	AA	AA	AA	AB	AB	AB	AB	AB	AA	AA	AA	AB	AB	AB	AB	AA	AB	AB	AA	AB	AA	AA	AA
3128609|F|0	C9_2	19.4373	AB	AA	AA	AB	AB	AB	AB	AA	AA	AA	AA	AA	AB	AB	AA	AA	AB	AA	AA	AB	AA	AA	AA	AA	AA	AA	AA	AB	AB	AB	AB	AB	AA	AA	AA	AB	AB	AB	AB	AA	AB	AB	AA	AB	AA	AA	AA
3091907|F|0	C9_2	20.3548	AB	AA	AA	AB	AB	AB	AB	AA	AA	AA	AA	AA	AB	AB	AA	AA	AB	AA	AA	AB	AA	AA	AA	AA	AA	AA	AA	AB	AB	AB	AB	AB	AA	AA	AA	AB	AB	AB	AB	AA	AB	AA	AA	AB	AA	AA	AA
3085117|F|0	C9_2	21.2723	AB	AA	AA	AB	AB	AB	AB	AA	AA	AA	AA	AA	AB	AB	AA	AA	AB	AA	AA	AB	AB	AA	AA	AA	AA	AA	AA	AB	AB	AB	AB	AB	AA	AA	AA	AB	AB	AB	AB	AA	AB	AA	AA	AB	AA	AA	AA
3093200|F|0	C9_2	22.1898	AB	AA	AA	AB	AB	AA	AB	AA	AA	AA	AA	AA	AB	AB	AA	AA	AB	AA	AA	AB	AB	AA	AA	AA	AA	AA	AA	AB	AB	AB	AB	AB	AA	AA	AA	AB	AB	AB	AB	AA	AB	AA	AA	AB	AA	AA	AA
3094517|F|0	C9_2	23.1073	AB	AA	AA	AB	AB	AA	AB	AA	AA	AA	AA	AA	AB	AB	AA	AA	AB	AA	AA	AB	AB	AA	AA	AA	AA	AA	AA	AB	AB	AB	AB	AB	AA	AA	AA	AB	AB	AB	AB	AA	AB	AA	AA	AB	AA	AA	AA
3144253|F|0	C9_2	24.0248	AB	AA	AA	AB	AB	AA	AB	AA	AA	AA	AA	AA	AB	AB	AA	AA	AB	AA	AA	AB	AA	AA	AA	AA	AA	AA	AA	AB	AB	AB	AB	AB	AA	AA	AA	AB	AB	AB	AB	AA	AB	AA	AA	AB	AA	AA	AA
CB10079b	C9_2	25.8607	AB	AA	AA	AB	AB	AA	AB	AA	AA	AA	AA	AA	AB	AB	AA	AA	AB	AA	AB	AB	AA	AA	AA	AA	AA	AA	AB	AB	AB	AB	AB	AB	AA	AA	AA	AB	AB	AB	AB	AA	AB	AA	AA	AB	AA	AA	AA
3123841|F|0	C9_2	26.5695	AA	AA	AA	AB	AB	AA	AB	AA	AA	AA	AA	AA	AB	AB	AA	AA	AB	AA	AB	AB	AA	AA	AA	AA	AA	AA	AB	AB	AB	AB	AB	AB	AA	AA	AA	AB	AB	AB	AB	AA	AB	AA	AA	AB	AA	AA	AA
CB10079c	C9_2	29.8268	AB	AA	AA	AB	AB	AA	AA	AA	AA	AA	AA	AA	AB	AB	AA	AA	AB	AA	AB	AB	AB	AA	AA	AA	AA	AA	AB	AB	AB	AA	AB	AB	AA	AA	AA	AB	AB	AB	AB	AA	AB	AA	AA	AB	AA	AA	AA
3095668|F|0	C9_2	30.5357	AA	AA	AA	AB	AB	AA	AA	AA	AA	AA	AA	AA	AB	AB	AA	AA	AB	AA	AB	AB	AB	AA	AA	AA	AA	AA	AB	AB	AB	AA	AB	AB	AA	AA	AA	AB	AB	AB	AB	AA	AB	AA	AA	AB	AA	AA	AA
3123627|F|0	C9_2	32.3716	AA	AA	AA	AB	AB	AA	AA	AA	AA	AA	AA	AA	AB	AB	AA	AA	AB	AA	AB	AB	AA	AA	AA	AA	AA	AA	AB	AB	AB	AA	AB	AB	AA	AA	AA	AB	AB	AB	AA	AA	AB	AA	AA	AB	AA	AA	AA
3156917|F|0	C9_2	33.289	AA	AA	AA	AB	AB	AA	AA	AA	AA	AA	AA	AA	AB	AB	AA	AA	AB	AA	AB	AB	AA	AA	AA	AA	AA	AA	AB	AB	AB	AA	AB	AB	AA	AA	AA	AB	AB	AB	AA	AA	AB	AA	AA	AB	AA	AA	AA
3140102|F|0	C9_2	34.2065	AA	AA	AA	AB	AB	AA	AA	AA	AA	AA	AA	AA	AB	AB	AA	AA	AB	AA	AB	AB	AA	AA	AA	AA	AA	AA	AB	AB	AB	AA	AB	AB	AA	AA	AA	AB	AB	AB	AA	AA	AB	AA	AA	AB	AA	AA	AA
3143360|F|0	C9_2	35.1142	AA	AA	AA	AB	AB	AA	AA	AA	AA	AA	AA	AA	AB	AB	AA	AA	AB	AA	AB	AB	AB	AA	AA	AA	AA	AA	AB	AB	AB	AA	AB	AB	AA	AA	AA	AB	AB	AB	AA	AA	AB	AA	AA	AB	AA	AA	AA
3088176|F|0	C9_3	0	AA	AA	AA	AA	AB	AB	AA	AB	AB	AA	AA	AB	AA	AA	AA	AA	AB	AA	AA	AA	AA	AA	AB	AB	AB	AA	AA	AB	AB	AA	AA	AA	AB	AB	AB	AB	AA	AA	AA	AB	AB	AA	AB	AA	AA	AA	AA
3160275|F|0	C9_3	1.36673	AA	AA	AA	AA	AB	AB	AA	AB	AB	AA	AA	AB	AA	AA	AA	AA	AB	AA	AA	AB	AA	AA	AB	AB	AB	AA	AA	AB	AB	AA	AA	AA	AB	AB	AB	AB	AA	AA	AA	AB	AB	AA	AB	AA	AA	AB	AA
3145222|F|0	C9_3	1.36673	AA	AA	AA	AA	AB	AB	AA	AB	AB	AA	AA	AB	AA	AA	AA	AA	AB	AA	AA	AA	AA	AA	AB	AB	AB	AA	AA	AB	AB	AA	AA	AA	AB	AB	AB	AB	AA	AA	AA	AB	AB	AA	AB	AA	AA	AB	AA
3101522|F|0	C9_3	2.7433	AA	AA	AA	AA	AB	AB	AA	AB	AB	AA	AA	AB	AA	AA	AA	AA	AB	AA	AA	AB	AA	AA	AB	AB	AB	AA	AA	AB	AB	AA	AA	AA	AB	AB	AB	AB	AA	AA	AA	AB	AB	AA	AB	AA	AA	AB	AA
3098264|F|0	C9_3	3.66079	AA	AA	AA	AA	AB	AB	AA	AB	AB	AA	AA	AB	AA	AA	AA	AA	AB	AA	AA	AB	AA	AA	AB	AB	AB	AA	AA	AB	AB	AA	AA	AA	AB	AB	AB	AB	AA	AA	AA	AB	AB	AA	AB	AA	AA	AB	AA
3162013|F|0	C9_3	4.57833	AA	AA	AA	AA	AB	AB	AA	AB	AB	AA	AA	AB	AA	AA	AA	AA	AB	AA	AA	AB	AA	AA	AB	AB	AB	AA	AA	AB	AB	AA	AA	AA	AB	AB	AB	AB	AA	AA	AA	AB	AB	AA	AB	AA	AA	AB	AB
3081905|F|0	C9_3	5.49568	AA	AA	AA	AA	AB	AB	AA	AB	AB	AA	AA	AB	AA	AA	AA	AA	AB	AA	AA	AB	AA	AA	AB	AB	AB	AA	AA	AB	AB	AA	AA	AA	AB	AB	AB	AB	AA	AA	AA	AB	AB	AA	AB	AA	AA	AB	AB
3161363|F|0	C9_3	8.25114	AA	AA	AA	AA	AB	AB	AA	AB	AB	AA	AA	AB	AA	AA	AA	AA	AB	AA	AB	AB	AA	AA	AB	AB	AB	AA	AA	AB	AB	AA	AA	AA	AB	AA	AB	AB	AA	AA	AA	AB	AB	AA	AB	AA	AA	AB	AB
3087727|F|0	C9_3	9.15867	AA	AA	AA	AA	AB	AB	AA	AA	AB	AA	AA	AB	AA	AA	AA	AA	AB	AA	AB	AB	AA	AA	AB	AB	AB	AA	AA	AB	AB	AA	AA	AA	AB	AA	AB	AB	AA	AA	AA	AB	AB	AA	AB	AA	AA	AB	AB
3130879|F|0--26:A>T	C9_4	0	AA	AA	AA	AB	AB	AA	AA	AA	AA	AA	AA	AA	AA	AB	AB	AA	AA	AB	AA	AA	AB	AA	AA	AA	AA	AB	AA	AA	AA	AB	AA	AB	AA	AA	AA	AB	AA	AB	AA	AB	AA	AA	AB	AA	AA	AA	AA
3204484|F|0	C9_4	1.82613	AA	AA	AA	AB	AB	AA	AA	AA	AA	AA	AA	AA	AB	AB	AB	AA	AA	AB	AA	AA	AB	AA	AA	AA	AA	AB	AA	AA	AA	AB	AA	AB	AA	AA	AA	AB	AA	AB	AA	AB	AA	AA	AB	AA	AA	AA	AA
3149158|F|0	C9_4	2.74348	AA	AA	AA	AB	AB	AA	AA	AA	AA	AA	AA	AA	AB	AB	AB	AA	AA	AB	AA	AA	AB	AA	AA	AA	AA	AB	AA	AA	AA	AB	AA	AB	AA	AA	AA	AB	AB	AB	AA	AB	AA	AA	AB	AA	AA	AA	AA
3102241|F|0--40:A>G	C9_4	4.56962	AA	AA	AA	AB	AB	AA	AA	AA	AA	AA	AA	AA	AB	AB	AB	AA	AA	AB	AA	AA	AB	AA	AA	AA	AA	AB	AA	AA	AA	AB	AA	AB	AA	AA	AA	AB	AB	AB	AA	AB	AA	AA	AB	AA	AA	AA	AA
[truncated: 62 more columns]

## Sheet: Brassica map with DArT
Supplemental Table S2b: Genetic linkage map of a DH population derived from BLN2762/Surpass400. Graphical genotyping is shown with marker alleles labelled as '0' and '1'. Both forward and reverse sequences of DArT-Seq markers (Marker ID) are given. Sequences were aligned with the Brassica rapa and Brassica oleracea genomes and their coordinates (base pair on the contigs) are also given. For clari…
QTL detected with WAGIM	QTL Designation	MarkerID	Chromosome	Position (RecombinationFraction)	Position (Physical)	ENTRY 10	ENTRY 100	ENTRY 101	ENTRY 103	ENTRY 104	ENTRY 105	ENTRY 106	ENTRY 107	ENTRY 108	ENTRY 109	ENTRY 11	ENTRY 110	ENTRY 111	ENTRY 112	ENTRY 113	ENTRY 114	ENTRY 115	ENTRY 116	ENTRY 117	ENTRY 118	ENTRY 119	ENTRY 12	ENTRY 123	ENTRY 124	ENTRY 125	ENTRY 127	ENTRY 128	ENTRY 129	ENTRY 13	ENTRY 131	ENTRY 132	ENTRY 133	ENTRY 134	ENTRY 135	ENTRY 137	ENTRY 138	ENTRY 139	ENTRY 14	ENTRY 140	ENTRY 15	ENTRY 16	ENTRY 17	ENTRY 20	ENTRY 22
		3093863|F|0	A01_1	0	6119768	0	1	0	1	1	0	0	1	0	0	1	1	0	0	1	1	1	0	1	0	1	1	1	1	0	1	1	0	0	0	0	1	1	1	0	0	1	1	1	1	1	0	0	0
		100014950|F|0	A01_1	0	6178597	0	1	0	1	1	0	0	1	0	0	1	1	0	0	1	1	1	0	1	0	1	1	1	1	0	1	1	0	0	0	0	1	1	1	0	0	1	1	1	1	1	0	0	0
		3078297|F|0	A01_1	0	6188033	0	1	0	1	1	0	0	1	0	0	1	1	0	0	1	1	1	0	1	0	1	1	1	1	0	1	1	0	0	0	0	1	1	1	0	0	1	1	1	1	1	0	0	0
		3170367|F|0	A01_1	0		0	1	0	1	1	0	0	1	0	0	1	1	0	0	1	1	1	0	1	0	1	1	1	1	0	1	1	0	0	0	0	1	1	1	0	0	1	1	1	1	1	0	0	0
		3159982|F|0	A01_1	0		0	1	0	1	1	0	0	1	0	0	1	1	0	0	1	1	1	0	1	0	1	1	1	1	0	1	1	0	0	0	0	1	1	1	0	0	1	1	1	1	1	0	0	0
		3114210|F|0	A01_1	0		0	1	0	1	1	0	0	1	0	0	1	1	0	0	1	1	1	0	1	0	1	1	1	1	0	1	1	0	0	0	0	1	1	1	0	0	1	1	1	1	1	0	0	0
		3106501|F|0	A01_1	0		0	1	0	1	1	0	0	1	0	0	1	1	0	0	1	1	1	0	1	0	1	1	1	1	0	1	1	0	0	0	0	1	1	1	0	0	1	1	1	1	1	0	0	0
		3104774|F|0	A01_1	0		0	1	0	1	1	0	0	1	0	0	1	1	0	0	1	1	1	0	1	0	1	1	1	1	0	1	1	0	0	0	0	1	1	1	0	0	1	1	1	1	1	0	0	0
		3103216|F|0	A01_1	0		0	1	0	1	1	0	0	1	0	0	1	1	0	0	1	1	1	0	1	0	1	1	1	1	0	1	1	0	0	0	0	1	1	1	0	0	1	1	1	1	1	0	0	0
		3096250|F|0	A01_1	0		0	1	0	1	1	0	0	1	0	0	1	1	0	0	1	1	1	0	1	0	1	1	1	1	0	1	1	0	0	0	0	1	1	1	0	0	1	1	1	1	1	0	0	0
		3092972|F|0	A01_1	0		0	1	0	1	1	0	0	1	0	0	1	1	0	0	1	1	1	0	1	0	1	1	1	1	0	1	1	0	0	0	0	1	1	1	0	0	1	1	1	1	1	0	0	0
		3083263|F|0	A01_1	0		0	1	0	1	1	0	0	1	0	0	1	1	0	0	1	1	1	0	1	0	1	1	1	1	0	1	1	0	0	0	0	1	1	1	0	0	1	1	1	1	1	0	0	0
		3079948|F|0	A01_1	0		0	1	0	1	1	0	0	1	0	0	1	1	0	0	1	1	1	0	1	0	1	1	1	1	0	1	1	0	0	0	0	1	1	1	0	0	1	1	1	1	1	0	0	0
		3079676|F|0	A01_1	0		0	1	0	1	1	0	0	1	0	0	1	1	0	0	1	1	1	0	1	0	1	1	1	1	0	1	1	0	0	0	0	1	1	1	0	0	1	1	1	1	1	0	0	0
		3078053|F|0	A01_1	0		0	1	0	1	1	0	0	1	0	0	1	1	0	0	1	1	1	0	1	0	1	1	1	1	0	1	1	0	0	0	0	1	1	1	0	0	1	1	1	1	1	0	0	0
		3077261|F|0	A01_1	0		0	1	0	1	1	0	0	1	0	0	1	1	0	0	1	1	1	0	1	0	1	1	1	1	0	1	1	0	0	0	0	1	1	1	0	0	1	1	1	1	1	0	0	0
		100000128|F|0	A01_1	0		0	1	0	1	1	0	0	1	0	0	1	1	0	0	1	1	1	0	1	0	1	1	1	1	0	1	1	0	0	0	0	1	1	1	0	0	1	1	1	1	1	0	0	0
		3151828|F|0--46:G>A	A01_1	0.00885	5723589	-	1	0	1	1	0	0	0	0	0	1	1	0	0	1	1	1	0	1	0	1	1	1	1	0	1	1	0	0	0	0	1	1	1	0	0	1	1	1	1	1	0	0	0
		3119872|F|0	A01_1	0.00885	5737874	-	1	0	1	1	0	0	0	0	0	1	1	0	0	1	1	1	0	1	0	1	1	1	1	0	1	1	0	0	0	0	1	1	1	0	0	1	1	1	1	1	0	0	0
		3146558|F|0	A01_1	0.00885	5737942	-	1	0	1	1	0	0	0	0	0	1	1	0	0	1	1	1	0	1	0	1	1	1	1	0	1	1	0	0	0	0	1	1	1	0	0	1	1	1	1	1	0	0	0
		3084290|F|0	A01_1	0.00885	5796900	0	1	0	1	1	0	0	0	0	0	1	1	0	0	1	1	1	0	1	0	1	1	1	1	0	1	1	0	0	0	0	1	1	1	0	0	1	1	1	1	1	0	0	0
		3091695|F|0--25:G>A	A01_1	0.00885	6030413	0	1	0	1	1	0	0	0	0	0	1	1	0	0	1	1	1	0	1	0	1	1	1	1	0	1	1	0	0	0	0	1	1	1	0	0	1	1	1	1	1	0	0	0
		3149138|F|0	A01_1	0.00885	6039657	0	1	0	1	1	0	0	0	0	0	1	1	0	0	1	1	1	0	1	0	1	1	1	1	0	1	1	0	0	0	0	1	1	1	0	0	1	1	1	1	1	0	0	0
		3159406|F|0--67:C>T	A01_1	0.00885	6039722	0	1	0	1	1	0	0	0	0	0	1	1	0	0	1	1	1	0	1	0	1	1	1	1	0	1	1	0	0	0	0	1	1	1	0	0	1	1	1	1	1	0	0	0
		3164732|F|0	A01_1	0.00885	6040029	0	1	0	1	1	0	0	0	0	0	1	1	0	0	1	1	1	0	1	0	1	1	1	1	0	1	1	0	0	0	0	1	1	1	0	0	1	1	1	1	1	0	0	0
		3114872|F|0	A01_1	0.00885	6051843	0	1	0	1	1	0	0	0	0	0	1	1	0	0	1	1	1	0	1	0	1	1	1	1	0	1	1	0	0	0	0	1	1	1	0	0	1	1	1	1	1	0	0	0
		3102557|F|0	A01_1	0.00885	6051843	0	1	0	1	1	0	0	0	0	0	1	1	0	0	1	1	1	0	1	0	1	1	1	1	0	1	1	0	0	0	0	1	1	1	0	0	1	1	1	1	1	0	0	0
		3167321|F|0	A01_1	0.00885		0	1	0	1	1	0	0	0	0	0	1	1	0	0	1	1	1	0	1	0	1	1	1	1	0	1	1	0	0	0	0	1	1	1	0	0	1	1	1	1	1	0	0	0
		3147086|F|0	A01_1	0.00885		0	1	0	1	1	0	0	0	0	0	1	1	0	0	1	1	1	0	1	0	1	1	1	1	0	1	1	0	0	0	0	1	1	1	0	0	1	1	1	1	1	0	0	0
		3117800|F|0	A01_1	0.00885		0	1	0	1	1	0	0	0	0	0	1	1	0	0	1	1	1	0	1	0	1	1	1	1	0	1	1	0	0	0	0	1	1	1	0	0	1	1	1	1	1	0	0	0
		3092866|F|0	A01_1	0.00885		0	1	0	1	1	0	0	0	0	0	1	1	0	0	1	1	1	0	1	0	1	1	1	1	0	1	1	0	0	0	0	1	1	1	0	0	1	1	1	1	1	0	0	0
		3089321|F|0--31:C>A	A01_1	0.00885		0	1	0	1	1	0	0	0	0	0	1	1	0	0	1	1	1	0	1	0	1	1	1	1	0	1	1	0	0	0	0	1	1	1	0	0	1	1	1	1	1	0	0	0
		3109424|F|0	A01_1	0.00885		-	1	0	1	1	0	0	0	0	0	1	1	0	0	1	1	1	0	1	0	1	1	1	1	0	1	1	0	0	0	0	1	1	1	0	0	1	1	1	1	1	0	0	0
		3096120|F|0	A01_1	0.00885		0	1	0	1	1	0	0	0	0	0	1	1	0	0	1	1	1	0	1	0	1	1	1	1	0	1	1	0	0	0	0	1	1	1	0	0	1	1	1	1	1	0	0	0
		3149186|F|0	A01_1	0.13498	3788513	1	1	0	1	1	-	0	0	0	1	1	1	0	0	1	1	0	0	1	1	0	1	1	1	1	1	1	0	1	1	0	1	1	1	1	0	1	1	1	1	1	0	0	0
		3167521|F|0	A01_1	0.13498		1	1	0	1	1	0	0	0	0	1	1	1	0	0	1	1	0	0	1	1	0	1	1	1	1	1	1	0	1	1	0	1	1	1	1	0	1	1	1	1	1	0	0	0
		3119202|F|0	A01_1	0.17038	3938562	1	1	0	1	1	0	0	0	0	1	1	1	0	0	1	1	0	0	1	1	0	1	1	1	1	1	1	0	1	1	0	1	1	0	1	1	1	1	1	1	1	0	0	0
		3092722|F|0	A01_1	0.17038	3938630	1	1	0	1	1	0	0	0	0	1	1	1	0	0	1	1	0	0	1	1	0	1	1	1	1	1	1	0	1	1	0	1	1	0	1	1	1	1	1	1	1	0	0	0
		3129938|F|0	A01_1	0.17038	4083677	1	1	0	1	1	0	0	0	0	1	1	1	0	0	1	1	0	0	1	1	0	1	1	1	1	1	1	0	1	1	0	1	1	0	1	1	1	1	1	1	1	0	0	0
		3153049|F|0	A01_1	0.17038	4093729	1	1	0	1	1	0	0	0	0	1	1	1	0	0	1	1	0	0	1	1	0	1	1	1	1	1	1	0	1	1	0	1	1	0	1	1	1	1	1	1	1	0	0	0
		3172464|F|0	A01_1	0.17038	4115937	1	1	0	1	1	0	0	0	0	1	1	1	0	0	1	1	0	0	1	1	0	1	1	1	1	1	1	0	1	1	0	1	1	0	1	1	1	1	1	1	1	0	0	0
		3162254|F|0	A01_1	0.17038		1	1	0	1	1	0	0	0	0	1	1	1	0	0	1	1	0	0	1	1	0	1	1	1	1	1	1	0	1	1	0	1	1	0	1	1	1	1	1	1	1	0	0	0
		3158612|F|0	A01_1	0.17038		1	1	0	1	1	0	0	0	0	1	1	1	0	0	1	1	0	0	1	1	0	1	1	1	1	1	1	0	1	1	0	1	1	0	1	1	1	1	1	1	1	0	0	0
		3122784|F|0	A01_1	0.17038		1	1	0	1	1	0	0	0	0	1	1	1	0	0	1	1	0	0	1	1	0	1	1	1	1	1	1	0	1	1	0	1	1	0	1	1	1	1	1	1	1	0	0	0
		3107449|F|0	A01_1	0.17038		1	1	0	1	1	0	0	0	0	1	1	1	0	0	1	1	0	0	1	1	0	1	1	1	1	1	1	0	1	1	0	1	1	0	1	1	1	1	1	1	1	0	0	0
		3106114|F|0--20:C>T	A01_1	0.17038		1	1	0	1	1	0	0	0	0	1	1	1	0	0	1	1	0	0	1	1	0	1	1	1	1	1	1	0	1	1	0	1	1	0	1	1	1	1	1	1	1	0	0	0
		100013910|F|0	A01_1	0.17038		1	1	0	1	1	0	0	0	0	1	1	1	0	0	1	1	0	0	1	1	0	1	1	1	1	1	1	0	1	1	0	1	1	0	1	1	1	1	1	1	1	0	0	0
		3135149|F|0	A01_1	0.17923	3754120	1	1	0	0	1	0	0	0	0	1	1	1	0	0	1	1	0	0	1	1	0	1	1	1	1	1	1	0	1	1	0	1	1	0	1	1	1	1	1	1	1	0	0	0
		3102266|F|0	A01_1	0.17923	3817939	1	1	0	0	1	0	0	0	0	1	1	1	0	0	1	1	0	0	1	1	0	1	1	1	1	1	1	0	1	1	0	1	1	0	1	1	1	1	1	1	1	0	0	0
		3101445|F|0	A01_1	0.17923	3834126	1	1	0	0	1	0	0	0	0	1	1	1	0	0	1	1	0	0	1	1	0	1	1	1	1	1	1	0	1	1	0	1	1	0	1	1	1	1	1	1	1	0	0	0
		3165180|F|0	A01_1	0.17923		1	1	0	0	1	0	0	0	0	1	1	1	0	0	1	1	0	0	1	1	0	1	1	1	1	1	1	0	1	1	0	1	1	0	1	1	1	1	1	1	1	0	0	0
		3093126|F|0	A01_1	0.17923		1	1	0	0	1	0	0	0	0	1	1	1	0	0	1	1	0	0	1	1	0	1	1	1	1	1	1	0	1	1	0	1	1	0	1	1	1	1	1	1	1	0	0	0
		3152056|F|0--10:G>A	A01_1	0.18808	3737955	1	1	0	0	1	0	0	0	0	1	1	1	0	0	1	1	0	0	1	1	0	1	1	1	1	1	1	0	1	1	0	1	1	0	1	1	1	1	1	1	1	0	0	0
		3148270|F|0--41:C>G	A01_1	0.19701	3629184	1	-	0	0	1	0	0	0	0	1	1	1	0	0	1	1	0	0	1	1	0	1	1	1	1	1	1	0	1	1	0	1	1	0	1	1	1	1	1	1	1	0	0	0
		3148737|F|0	A01_1	0.19701		1	-	0	0	1	0	0	0	0	1	1	1	0	0	1	1	0	0	1	1	0	1	1	1	1	1	1	0	1	1	0	1	1	0	1	1	1	1	1	1	1	0	0	0
		brPb-663258	A01_1	0.19701		1	1	0	0	1	0	0	0	0	1	1	1	0	0	1	1	0	0	1	1	0	1	1	1	1	1	1	0	1	1	0	1	1	0	1	1	1	1	1	1	1	0	0	0
		3166097|F|0	A01_1	0.19701		1	1	0	0	1	0	0	0	0	1	1	1	0	0	1	1	0	0	1	1	0	1	1	1	1	1	1	0	1	1	0	1	1	0	1	1	1	1	1	1	1	0	0	0
		3159784|F|0	A01_1	0.19701		1	1	0	0	1	0	0	0	0	1	1	1	0	0	1	1	0	0	1	1	0	1	1	1	1	1	1	0	1	1	0	1	1	0	1	1	1	1	1	1	1	0	0	0
		3139063|F|0	A01_1	0.19701		1	1	0	0	1	0	0	0	0	1	1	1	0	0	1	1	0	0	1	1	0	1	1	1	1	1	1	0	1	1	0	1	1	0	1	1	1	1	1	1	1	0	0	0
		3125791|F|0--29:C>A	A01_1	0.19701		1	1	0	0	1	0	0	0	0	1	1	1	0	0	1	1	0	0	1	1	0	1	1	1	1	1	1	0	1	1	0	1	1	0	1	1	1	1	1	1	1	0	0	0
		3123558|F|0	A01_1	0.19701		1	1	0	0	1	0	0	0	0	1	1	1	0	0	1	1	0	0	1	1	0	1	1	1	1	1	1	0	1	1	0	1	1	0	1	1	1	1	1	1	1	0	0	0
		3107754|F|0	A01_1	0.19701		1	1	0	0	1	0	0	0	0	1	1	1	0	0	1	1	0	0	1	1	0	1	1	1	1	1	1	0	1	1	0	1	1	0	1	1	1	1	1	1	1	0	0	0
		100000495|F|0--56:T>A	A01_1	0.19701		1	1	0	0	1	0	0	0	0	1	1	1	0	0	1	1	0	0	1	1	0	1	1	1	1	1	1	0	1	1	0	1	1	0	1	1	1	1	1	1	1	0	0	0
		brPb-808330	A01_1	0.24126		1	1	0	0	1	0	0	0	0	1	1	1	0	0	1	1	0	0	1	1	0	1	1	1	0	1	1	0	0	1	0	1	1	0	1	1	1	1	1	1	1	0	0	0
		3077104|F|0	A01_1	0.25896	3297408	1	1	0	0	1	0	0	0	0	1	1	1	0	0	1	1	0	0	1	0	0	1	1	1	0	1	1	0	0	1	0	1	1	0	0	1	1	1	1	1	1	0	0	0
		Ol10D03c	A01_1	0.25896		1	1	0	0	1	0	0	0	0	1	1	1	0	0	1	1	0	0	1	0	0	1	1	1	0	1	1	0	0	1	0	1	1	0	0	1	1	1	1	1	1	0	0	0
		3092158|F|0	A01_1	0.28551	3052302	1	1	0	0	1	0	1	0	0	1	1	1	0	0	1	1	0	0	1	0	0	1	1	1	0	1	1	0	0	1	0	1	1	0	0	1	1	1	1	1	1	0	0	0
		3110798|F|0	A01_1	0.28551	3052367	1	1	0	0	1	0	1	0	0	1	1	1	0	0	1	1	0	0	1	0	0	1	1	1	0	1	1	0	0	1	0	1	1	0	0	1	1	1	1	1	1	0	0	0
		3146098|F|0	A01_1	0.28551	3098057	1	1	0	0	1	0	1	0	0	1	1	1	0	0	1	1	0	0	1	0	0	1	1	1	0	1	1	0	0	1	0	1	1	0	0	1	1	1	1	1	1	0	0	0
		3138070|F|0	A01_1	0.28551	3098057	1	1	0	0	1	0	1	0	0	1	1	1	0	0	1	1	0	0	1	0	0	1	1	1	0	1	1	0	0	1	0	1	1	0	0	1	1	1	1	1	1	0	0	0
		brPb-839756	A01_1	0.28551		1	1	0	0	1	0	1	0	0	1	1	1	0	0	1	1	0	0	1	0	0	1	1	1	0	1	1	0	0	1	0	1	1	0	0	1	1	1	1	1	1	0	0	0
		3077705|F|0	A01_1	0.30337	2675326	1	1	1	0	1	0	1	0	0	1	1	1	0	0	1	1	0	0	1	0	0	1	1	1	0	1	0	0	0	1	0	1	1	0	0	1	1	1	1	1	1	0	0	0
		3126316|F|0	A01_1	0.30337	2721356	1	1	1	0	1	0	1	0	0	1	1	1	0	0	1	1	0	0	1	0	0	1	1	1	0	1	0	0	0	1	0	1	1	0	0	1	1	1	1	1	1	0	0	0
		3154686|F|0	A01_1	0.30337	2723242	1	1	1	0	1	0	1	0	0	1	1	1	0	0	1	1	0	0	1	0	0	1	1	1	0	1	0	0	0	1	0	1	1	0	0	1	1	1	1	1	1	0	0	0
		3110134|F|0	A01_1	0.30337	2749950	1	1	1	0	1	0	1	0	0	1	1	1	0	0	1	1	0	0	1	0	0	1	1	1	0	1	0	0	0	1	0	1	1	0	0	1	1	1	1	1	1	0	0	0
		3154497|F|0	A01_1	0.30337	2778934	1	1	1	0	1	0	1	0	0	1	1	1	0	0	1	1	0	0	1	0	0	1	1	1	0	1	0	0	0	1	0	1	1	0	0	1	1	1	1	1	1	0	0	0
		3213927|F|0	A01_1	0.30337		1	1	1	0	1	0	1	0	0	1	1	1	0	0	1	1	0	0	1	0	0	1	1	1	0	1	0	0	0	1	0	1	1	0	0	1	1	1	1	1	1	0	0	0
		3171786|F|0	A01_1	0.30337		1	1	1	0	1	0	1	0	0	1	1	1	0	0	1	1	0	0	1	0	0	1	1	1	0	1	0	0	0	1	0	1	1	0	0	1	1	1	1	1	1	0	0	0
		3133917|F|0	A01_1	0.30337		1	1	1	0	1	0	1	0	0	1	1	1	0	0	1	1	0	0	1	0	0	1	1	1	0	1	0	0	0	1	0	1	1	0	0	1	1	1	1	1	1	0	0	0
		3095679|F|0--6:T>A	A01_1	0.30337		1	1	1	0	1	0	1	0	0	1	1	1	0	0	1	1	0	0	1	0	0	1	1	1	0	1	0	0	0	1	0	1	1	0	0	1	1	1	1	1	1	0	0	0
		3086117|F|0	A01_1	0.30337		1	1	1	0	1	0	1	0	0	1	1	1	0	0	1	1	0	0	1	0	0	1	1	1	0	1	0	0	0	1	0	1	1	0	0	1	1	1	1	1	1	0	0	0
		3082485|F|0	A01_1	0.30337		1	1	1	0	1	0	1	0	0	1	1	1	0	0	1	1	0	0	1	0	0	1	1	1	0	1	0	0	0	1	0	1	1	0	0	1	1	1	1	1	1	0	0	0
		3162886|F|0--60:G>A	A01_1	0.35647	2565851	1	1	1	0	1	0	1	0	0	1	1	1	0	0	1	1	0	0	1	0	0	1	1	1	1	1	0	0	0	1	0	1	1	0	0	1	1	1	1	1	1	1	0	0
		3106869|F|0	A01_1	0.35647		1	1	1	0	1	0	1	0	0	1	1	1	0	0	1	1	0	0	1	0	0	1	1	1	1	1	0	0	0	1	0	1	1	0	0	1	1	1	1	1	1	1	0	0
		3088642|F|0--12:T>C	A01_1	0.41953	1574329	1	-	1	0	1	0	1	0	0	1	1	1	0	0	1	1	0	0	1	0	0	1	0	1	1	1	0	0	0	1	0	1	1	0	0	1	1	1	1	1	1	1	1	0
		100000802|F|0	A01_1	0.41953	1719158	1	1	1	0	1	0	1	0	0	1	1	1	0	0	1	1	0	0	1	0	0	1	0	1	1	1	0	0	0	1	0	1	1	0	0	1	1	1	1	1	1	1	1	0
		3137999|F|0--57:C>T	A01_1	0.42846	1560804	1	1	1	0	1	0	1	0	0	1	1	1	0	0	1	1	0	0	1	0	0	1	0	1	1	1	0	0	0	1	0	1	1	0	0	1	1	1	1	1	1	1	1	0
		3148997|F|0	A01_1	0.42846	1638636	1	1	1	0	1	0	1	0	0	1	1	1	0	0	1	1	0	0	1	0	0	1	0	1	1	1	0	0	0	1	0	1	1	0	0	1	1	1	1	1	1	1	1	0
		3097629|F|0	A01_1	0.42846	1640067	1	1	1	0	1	0	1	0	0	1	1	1	0	0	1	1	0	0	1	0	0	1	0	1	1	1	0	0	0	1	0	1	1	0	0	1	1	1	1	1	1	1	1	0
		3112063|F|0	A01_1	0.42846	1640522	1	1	1	0	1	0	1	0	0	1	1	1	0	0	1	1	0	0	1	0	0	1	0	1	1	1	0	0	0	1	0	1	1	0	0	1	1	1	1	1	1	1	1	0
		3111656|F|0	A01_1	0.42846	1640522	1	1	1	0	1	0	1	0	0	1	1	1	0	0	1	1	0	0	1	0	0	1	0	1	1	1	0	0	0	1	0	1	1	0	0	1	1	1	1	1	1	1	1	0
		3094147|F|0--52:G>T	A01_1	0.42846	1697749	1	-	1	0	1	0	1	0	0	1	1	1	0	0	1	1	0	0	1	0	0	1	0	1	1	1	0	0	0	1	0	1	1	0	0	1	1	1	1	1	1	1	1	0
		3147609|F|0	A01_1	0.42846	1697814	1	1	1	0	1	0	1	0	0	1	1	1	0	0	1	1	0	0	1	0	0	1	0	1	1	1	0	0	0	1	0	1	1	0	0	1	1	1	1	1	1	1	1	0
		3124140|F|0	A01_1	0.42846	1710068	1	1	1	0	1	0	1	0	0	1	1	1	0	0	1	1	0	0	1	0	0	1	0	1	1	1	0	0	0	1	0	1	1	0	0	1	1	1	1	1	1	1	1	0
		3175495|F|0--9:C>T	A01_1	0.42846	1719093	1	1	1	0	1	0	1	0	0	1	1	1	0	0	1	1	0	0	1	0	0	1	0	1	1	1	0	0	0	1	0	1	1	0	0	1	1	1	1	1	1	1	1	0
		3099711|F|0--32:C>T	A01_1	0.42846	1722401	1	1	1	0	1	0	1	0	0	1	1	1	0	0	1	1	0	0	1	0	0	1	0	1	1	1	0	0	0	1	0	1	1	0	0	1	1	1	1	1	1	1	1	0
		3112511|F|0	A01_1	0.42846	1727482	1	1	1	0	1	0	1	0	0	1	1	1	0	0	1	1	0	0	1	0	0	1	0	1	1	1	0	0	0	1	0	1	1	0	0	1	1	1	1	1	1	1	1	0
		3154951|F|0	A01_1	0.42846		1	1	1	0	1	0	1	0	0	1	1	1	0	0	1	1	0	0	1	0	0	1	0	1	1	1	0	0	0	1	0	1	1	0	0	1	1	1	1	1	1	1	1	0
		3140465|F|0--11:A>G	A01_1	0.42846		1	1	1	0	1	0	1	0	0	1	1	1	0	0	1	1	0	0	1	0	0	1	0	1	1	1	0	0	0	1	0	1	1	0	0	1	1	1	1	1	1	1	1	0
		3126362|F|0	A01_1	0.42846		1	1	1	0	1	0	1	0	0	1	1	1	0	0	1	1	0	0	1	0	0	1	0	1	1	1	0	0	0	1	0	1	1	0	0	1	1	1	1	1	1	1	1	0
		3118711|F|0	A01_1	0.42846		1	1	1	0	1	0	1	0	0	1	1	1	0	0	1	1	0	0	1	0	0	1	0	1	1	1	0	0	0	1	0	1	1	0	0	1	1	1	1	1	1	1	1	0
		3101423|F|0	A01_1	0.42846		1	1	1	0	1	0	1	0	0	1	1	1	0	0	1	1	0	0	1	0	0	1	0	1	1	1	0	0	0	1	0	1	1	0	0	1	1	1	1	1	1	1	1	0
		3109080|F|0	A01_1	0.43731	1456378	1	1	1	0	1	0	1	0	0	1	1	1	0	0	1	1	0	0	1	0	0	1	0	1	1	1	0	0	0	1	0	1	1	0	0	1	1	1	1	1	1	1	1	0
		3142262|F|0	A01_1	0.43731	1457130	1	1	1	0	1	0	1	0	0	1	1	1	0	0	1	1	0	0	1	0	0	1	0	1	1	1	0	0	0	1	0	1	1	0	0	1	1	1	1	1	1	1	1	0
		3128176|F|0	A01_1	0.43731	1537261	1	1	1	0	1	0	1	0	0	1	1	1	0	0	1	1	0	0	1	0	0	1	0	1	1	1	0	0	0	1	0	1	1	0	0	1	1	1	1	1	1	1	1	0
		3170622|F|0	A01_1	0.43731		1	1	1	0	1	0	1	0	0	1	1	1	0	0	1	1	0	0	1	0	0	1	0	1	1	1	0	0	0	1	0	1	1	0	0	1	1	1	1	1	1	1	1	0
		3146925|F|0	A01_1	0.43731		1	1	1	0	1	0	1	0	0	1	1	1	0	0	1	1	0	0	1	0	0	1	0	1	1	1	0	0	0	1	0	1	1	0	0	1	1	1	1	1	1	1	1	0
		3115438|F|0	A01_1	0.43731		1	1	1	0	1	0	1	0	0	1	1	1	0	0	1	1	0	0	1	0	0	1	0	1	1	1	0	0	0	1	0	1	1	0	0	1	1	1	1	1	1	1	1	0
		3109370|F|0	A01_1	0.43731		1	1	1	0	1	0	1	0	0	1	1	1	0	0	1	1	0	0	1	0	0	1	0	1	1	1	0	0	0	1	0	1	1	0	0	1	1	1	1	1	1	1	1	0
		3092237|F|0--26:C>A	A01_1	0.43731		1	1	1	0	1	0	1	0	0	1	1	1	0	0	1	1	0	0	1	0	0	1	0	1	1	1	0	0	0	1	0	1	1	0	0	1	1	1	1	1	1	1	1	0
		3132706|F|0--7:C>T	A01_1	0.44683		1	1	1	0	-	0	1	0	0	1	1	1	0	0	-	1	0	0	1	0	0	1	0	1	1	1	0	0	0	1	0	1	1	0	0	1	1	1	1	-	1	1	1	0
		3088252|F|0	A01_1	0.52302	479102	1	1	1	0	0	0	1	0	0	1	1	1	0	0	0	1	0	1	1	0	0	1	0	1	1	1	0	0	0	1	0	1	1	0	0	1	1	1	1	0	0	1	1	1
		3103288|F|0--64:A>C	A01_1	0.52302	858404	1	1	1	0	0	0	1	0	0	1	1	1	0	0	0	1	0	1	1	0	0	1	0	1	1	1	0	0	0	1	0	1	1	0	0	1	1	1	1	0	0	1	1	1
		3217198|F|0	A01_1	0.52302		1	1	1	0	0	0	1	0	0	1	1	1	0	0	0	1	0	1	1	0	0	1	0	1	1	1	0	0	0	1	0	1	1	0	0	1	1	1	1	0	0	1	1	1
		3187045|F|0--9:A>G	A01_1	0.52302		1	1	1	0	0	0	1	0	0	1	1	1	0	0	0	1	0	1	1	0	0	1	0	1	1	1	0	0	0	1	0	1	1	0	0	1	1	1	1	0	0	1	1	1
		3157382|F|0	A01_1	0.52302		1	1	1	0	0	0	1	0	0	1	1	1	0	0	0	1	0	1	1	0	0	1	0	1	1	1	0	0	0	1	0	1	1	0	0	1	1	1	1	0	0	1	1	1
		3143275|F|0	A01_1	0.52302		1	1	1	0	0	0	1	0	0	1	1	1	0	0	0	1	0	1	1	0	0	1	0	1	1	1	0	0	0	1	0	1	1	0	0	1	1	1	1	0	0	1	1	1
		3135590|F|0--18:A>G	A01_1	0.52302		1	1	1	0	0	0	1	0	0	1	1	1	0	0	0	1	0	1	1	0	0	1	0	1	1	1	0	0	0	1	0	1	1	0	0	1	1	1	1	0	0	1	1	1
		3134210|F|0	A01_1	0.52302		1	1	1	0	0	0	1	0	0	1	1	1	0	0	0	1	0	1	1	0	0	1	0	1	1	1	0	0	0	1	0	1	1	0	0	1	1	1	1	0	0	1	1	1
		3104203|F|0	A01_1	0.52302		1	1	1	0	0	0	1	0	0	1	1	1	0	0	0	1	0	1	1	0	0	1	0	1	1	1	0	0	0	1	0	1	1	0	0	1	1	1	1	0	0	1	1	1
		3084412|F|0	A01_1	0.52302		1	1	1	0	0	0	1	0	0	1	1	1	0	0	0	1	0	1	1	0	0	1	0	1	1	1	0	0	0	1	0	1	1	0	0	1	1	1	1	0	0	1	1	1
		3081603|F|0	A01_1	0.52302		1	1	1	0	0	0	1	0	0	1	1	1	0	0	0	1	0	1	1	0	0	1	0	1	1	1	0	0	0	1	0	1	1	0	0	1	1	1	1	0	0	1	1	1
		3161319|F|0	A01_1	0.54072		1	1	1	0	0	0	1	0	0	1	1	1	0	0	0	1	0	1	1	0	0	1	0	1	1	1	0	0	0	1	0	1	1	0	1	1	1	1	1	0	0	1	1	1
		3163667|F|0	A01_1	0.54957	135600	1	1	1	0	0	0	1	0	0	1	1	1	0	0	0	1	0	1	1	0	0	1	0	0	1	1	0	0	0	1	0	1	1	0	1	1	1	1	1	0	0	1	1	1
		3126027|F|0	A01_1	0.54957	138304	1	1	1	0	0	0	1	0	0	1	1	1	0	0	0	1	0	1	1	0	0	1	0	0	1	1	0	0	0	1	0	1	1	0	1	1	1	1	1	0	0	1	1	1
		3100079|F|0	A01_1	0.54957	177816	1	1	1	0	0	0	1	0	0	1	1	1	0	0	0	1	0	1	1	0	0	1	0	0	1	1	0	0	0	1	0	1	1	0	1	1	1	1	1	0	0	1	1	1
		3101453|F|0	A01_1	0.54957		1	1	1	0	0	0	1	0	0	1	1	1	0	0	0	1	0	1	1	0	0	1	0	0	1	1	0	0	0	1	0	1	1	0	1	1	1	1	1	0	0	1	1	1
		3095136|F|0	A01_1	0.54957		1	1	1	0	0	0	1	0	0	1	1	1	0	0	0	1	0	1	1	0	0	1	0	0	1	1	0	0	0	1	0	1	1	0	1	1	1	1	1	0	0	1	1	1
		3094699|F|0	A01_1	0.54957		1	1	1	0	0	0	1	0	0	1	1	1	0	0	0	1	0	1	1	0	0	1	0	0	1	1	0	0	0	1	0	1	1	0	1	1	1	1	1	0	0	1	1	1
		3083202|F|0	A01_1	0.54957		1	1	1	0	0	0	1	0	0	1	1	1	0	0	0	1	0	1	1	0	0	1	0	0	1	1	0	0	0	1	0	1	1	0	1	1	1	1	1	0	0	1	1	1
		3091511|F|0	A01_1	0.56727	349521	1	1	1	0	0	0	1	0	0	1	1	1	0	0	0	1	0	1	1	0	0	1	0	1	1	1	0	0	0	1	0	1	1	0	1	1	1	1	1	0	0	1	1	1
		3087884|F|0	A01_1	0.56727	359054	1	1	1	0	0	0	1	0	0	1	1	1	0	0	0	1	0	1	1	0	0	1	0	1	1	1	0	0	0	1	0	1	1	0	1	1	1	1	1	0	0	1	1	1
		3120014|F|0	A01_1	0.56727	361047	1	1	1	0	0	0	1	0	0	1	1	1	0	0	0	1	0	1	1	0	0	1	0	1	1	1	0	0	0	1	0	1	1	0	1	1	1	1	1	0	0	1	1	1
		3105382|F|0	A01_1	0.56727	361112	1	1	1	0	0	0	1	0	0	1	1	1	0	0	0	1	0	1	1	0	0	1	0	1	1	1	0	0	0	1	0	1	1	0	1	1	1	1	1	0	0	1	1	1
		3090576|F|0--18:G>T	A01_1	0.56727	392284	1	1	1	0	0	0	1	0	0	1	1	1	0	0	0	1	0	1	1	0	0	1	0	1	1	1	0	0	0	1	0	1	1	0	1	1	1	1	1	0	0	1	1	1
		3182309|F|0	A01_1	0.56727		1	1	1	0	0	0	1	0	0	1	1	1	0	0	0	1	0	1	1	0	0	1	0	1	1	1	0	0	0	1	0	1	1	0	1	1	1	1	1	0	0	1	1	1
		3154306|F|0	A01_1	0.56727		1	1	1	0	0	0	1	0	0	1	1	1	0	0	0	1	0	1	1	0	0	1	0	1	1	1	0	0	0	1	0	1	1	0	1	1	1	1	1	0	0	1	1	1
		3090533|F|0	A01_1	0.56727		1	1	1	0	0	0	1	0	0	1	1	1	0	0	0	1	0	1	1	0	0	1	0	1	1	1	0	0	0	1	0	1	1	0	1	1	1	1	1	0	0	1	1	1
		3090401|F|0	A01_1	0.56727		1	1	1	0	0	0	1	0	0	1	1	1	0	0	0	1	0	1	1	0	0	1	0	1	1	1	0	0	0	1	0	1	1	0	1	1	1	1	1	0	0	1	1	1
		SSRNA15	A01_1	0.58497		1	1	1	0	0	0	1	0	0	1	1	1	0	0	0	1	0	1	1	0	0	1	0	1	1	1	0	0	0	1	0	1	1	0	0	1	1	1	1	0	0	1	1	1
		3157751|F|0	A01_1	0.58497		1	1	1	0	0	0	1	0	0	1	1	1	0	0	0	1	0	1	1	0	0	1	0	1	1	1	0	0	0	1	0	1	1	0	0	1	1	1	1	0	0	1	1	1
		3177964|F|0--65:T>A	A01_1	0.61152	1016193	1	0	1	0	0	0	1	0	0	1	1	1	0	0	0	1	0	1	1	0	0	1	0	1	1	1	0	0	0	1	0	1	1	0	0	1	1	1	1	0	0	1	1	1
		3153478|F|0	A01_1	0.61152	1044121	1	0	1	0	0	0	1	0	0	1	1	1	0	0	0	1	0	1	1	0	0	1	0	1	1	1	0	0	0	1	0	1	1	0	0	1	1	1	1	0	0	1	1	1
		3133941|F|0--67:T>A	A01_1	0.61152	1075657	1	0	1	0	0	0	1	0	0	1	1	1	0	0	0	1	0	1	1	0	0	1	0	1	1	1	0	0	0	1	0	1	1	0	0	1	1	1	1	0	0	1	1	1
		3107666|F|0	A01_1	0.61152	1080777	1	0	1	0	0	0	1	0	0	1	1	1	0	0	0	1	0	1	1	0	0	1	0	1	1	1	0	0	0	1	0	1	1	0	0	1	1	1	1	0	0	1	1	1
		3103695|F|0	A01_1	0.61152	1080777	1	0	1	0	0	0	1	0	0	1	1	1	0	0	0	1	0	1	1	0	0	1	0	1	1	1	0	0	0	1	0	1	1	0	0	1	1	1	1	0	0	1	1	1
		3083739|F|0--29:C>T	A01_1	0.61152	1083860	1	0	1	0	0	0	1	0	0	1	1	1	0	0	0	1	0	1	1	0	0	1	0	1	1	1	0	0	0	1	0	1	1	0	0	1	1	1	1	0	0	1	1	1
		3077176|F|0	A01_1	0.61152	1083925	1	0	1	0	0	0	1	0	0	1	1	1	0	0	0	1	0	1	1	0	0	1	0	1	1	1	0	0	0	1	0	1	1	0	0	1	1	1	1	0	0	1	1	1
		3105103|F|0	A01_1	0.61152	1084051	1	0	1	0	0	0	1	0	0	1	1	1	0	0	0	1	0	1	1	0	0	1	0	1	1	1	0	0	0	1	0	1	1	0	0	1	1	1	1	0	0	1	1	1
		3136802|F|0	A01_1	0.61152		1	0	1	0	0	0	1	0	0	1	1	1	0	0	0	1	0	1	1	0	0	1	0	1	1	1	0	0	0	1	0	1	1	0	0	1	1	1	1	0	0	1	1	1
		3136615|F|0	A01_1	0.61152		1	0	1	0	0	0	1	0	0	1	1	1	0	0	0	1	0	1	1	0	0	1	0	1	1	1	0	0	0	1	0	1	1	0	0	1	1	1	1	0	0	1	1	1
		3129967|F|0	A01_1	0.61152		1	0	1	0	0	0	1	0	0	1	1	1	0	0	0	1	0	1	1	0	0	1	0	1	1	1	0	0	0	1	0	1	1	0	0	1	1	1	1	0	0	1	1	1
		3121927|F|0	A01_1	0.61152		1	0	1	0	0	0	1	0	0	1	1	1	0	0	0	1	0	1	1	0	0	1	0	1	1	1	0	0	0	1	0	1	1	0	0	1	1	1	1	0	0	1	1	1
		3121077|F|0	A01_1	0.61152		1	0	1	0	0	0	1	0	0	1	1	1	0	0	0	1	0	1	1	0	0	1	0	1	1	1	0	0	0	1	0	1	1	0	0	1	1	1	1	0	0	1	1	1
		3115075|F|0--27:A>C	A01_1	0.61152		1	0	1	0	0	0	1	0	0	1	1	1	0	0	0	1	0	1	1	0	0	1	0	1	1	1	0	0	0	1	0	1	1	0	0	1	1	1	1	0	0	1	1	1
		3112123|F|0	A01_1	0.61152		1	0	1	0	0	0	1	0	0	1	1	1	0	0	0	1	0	1	1	0	0	1	0	1	1	1	0	0	0	1	0	1	1	0	0	1	1	1	1	0	0	1	1	1
		3109413|F|0	A01_1	0.61152		1	0	1	0	0	0	1	0	0	1	1	1	0	0	0	1	0	1	1	0	0	1	0	1	1	1	0	0	0	1	0	1	1	0	0	1	1	1	1	0	0	1	1	1
		3109175|F|0	A01_1	0.61152		1	0	1	0	0	0	1	0	0	1	1	1	0	0	0	1	0	1	1	0	0	1	0	1	1	1	0	0	0	1	0	1	1	0	0	1	1	1	1	0	0	1	1	1
		3106534|F|0	A01_1	0.61152		1	0	1	0	0	0	1	0	0	1	1	1	0	0	0	1	0	1	1	0	0	1	0	1	1	1	0	0	0	1	0	1	1	0	0	1	1	1	1	0	0	1	1	1
		3099030|F|0	A01_1	0.61152		1	0	1	0	0	0	1	0	0	1	1	1	0	0	0	1	0	1	1	0	0	1	0	1	1	1	0	0	0	1	0	1	1	0	0	1	1	1	1	0	0	1	1	1
		3094110|F|0	A01_1	0.61152		1	0	1	0	0	0	1	0	0	1	1	1	0	0	0	1	0	1	1	0	0	1	0	1	1	1	0	0	0	1	0	1	1	0	0	1	1	1	1	0	0	1	1	1
		3091117|F|0--66:A>G	A01_1	0.61152		1	0	1	0	0	0	1	0	0	1	1	1	0	0	0	1	0	1	1	0	0	1	0	1	1	1	0	0	0	1	0	1	1	0	0	1	1	1	1	0	0	1	1	1
		3082767|F|0	A01_1	0.61152		1	0	1	0	0	0	1	0	0	1	1	1	0	0	0	1	0	1	1	0	0	1	0	1	1	1	0	0	0	1	0	1	1	0	0	1	1	1	1	0	0	1	1	1
		100000214|F|0	A01_1	0.61152		1	0	1	0	0	0	1	0	0	1	1	1	0	0	0	1	0	1	1	0	0	1	0	1	1	1	0	0	0	1	0	1	1	0	0	1	1	1	1	0	0	1	1	1
		3165148|F|0	A01_1	0.62922		1	0	1	0	0	0	1	0	0	1	1	1	0	0	0	1	0	1	1	0	0	1	0	1	1	1	0	0	0	1	0	1	0	0	0	1	1	1	1	0	0	1	1	1
		3085551|F|0	A01_1	0.63815	1247938	1	0	1	0	0	0	1	0	0	1	1	1	0	0	0	1	0	1	1	0	0	1	0	1	1	1	0	0	0	1	0	1	0	0	0	1	1	1	1	0	0	1	1	-
		3079582|F|0--21:A>C	A01_1	0.63815	1259931	1	0	1	0	0	0	1	0	0	1	1	1	0	0	0	1	0	1	1	0	0	1	0	1	1	1	0	0	0	1	0	1	0	0	0	1	1	1	1	0	0	1	1	1
		3153573|F|0	A01_1	0.647	1240919	1	0	1	0	0	0	1	0	0	1	1	1	0	0	0	1	0	1	1	0	0	1	0	1	1	1	0	0	0	1	0	1	0	0	0	1	1	1	1	0	0	1	1	0
		3104299|F|0	A01_1	0.647	1250560	1	0	1	0	0	0	1	0	0	1	1	1	0	0	0	1	0	1	1	0	0	1	0	1	1	1	0	0	0	1	0	1	0	0	0	1	1	1	1	0	0	1	1	0
		3091245|F|0	A01_1	0.647	1250719	1	0	1	0	0	0	1	0	0	1	1	1	0	0	0	1	0	1	1	0	0	1	0	1	1	1	0	0	0	1	0	1	0	0	0	1	1	1	1	0	0	1	1	0
		3107428|F|0	A01_1	0.647	1250784	1	0	1	0	0	0	1	0	0	1	1	1	0	0	0	1	0	1	1	0	0	1	0	1	1	1	0	0	0	1	0	1	0	0	0	1	1	1	1	0	0	1	1	0
		3093561|F|0	A01_1	0.647	1259866	1	0	1	0	0	0	1	0	0	1	1	1	0	0	0	1	0	1	1	0	0	1	0	1	1	1	0	0	0	1	0	1	0	0	0	1	1	1	1	0	0	1	1	0
		3119298|F|0--14:G>T	A01_1	0.647	1266250	1	0	1	0	0	0	1	0	0	1	1	1	0	0	0	1	0	1	1	0	0	1	0	1	1	1	0	0	0	1	0	1	0	0	0	1	1	1	1	0	0	1	1	0
		brPb-659711	A01_1	0.647		1	0	1	0	0	0	1	0	0	1	1	1	0	0	0	1	0	1	1	0	0	1	0	1	1	1	0	0	0	1	0	1	0	0	0	1	1	1	1	0	0	1	1	0
		3109365|F|0	A01_1	0.647		1	0	1	0	0	0	1	0	0	1	1	1	0	0	0	1	0	1	1	0	0	1	0	1	1	1	0	0	0	1	0	1	0	0	0	1	1	1	1	0	0	1	1	0
		3095176|F|0--68:A>G	A01_1	0.66486	1309249	1	-	1	0	0	0	1	0	0	1	1	1	0	0	0	1	0	0	1	0	0	1	0	1	1	1	0	0	0	1	0	1	0	0	0	1	1	1	1	0	0	1	1	0
		3141535|F|0	A01_1	0.66486	1312377	1	0	1	0	0	0	1	0	0	1	1	1	0	0	0	1	0	0	1	0	0	1	0	1	1	1	0	0	0	1	0	1	0	0	0	1	1	1	1	0	0	1	1	0
		3137408|F|0	A01_1	0.66486	1312442	1	0	1	0	0	0	1	0	0	1	1	1	0	0	0	1	0	0	1	0	0	1	0	1	1	1	0	0	0	1	0	1	0	0	0	1	1	1	1	0	0	1	1	0
		3101765|F|0	A01_1	0.66486	1317864	1	0	1	0	0	0	1	0	0	1	1	1	0	0	0	1	0	0	1	0	0	1	0	1	1	1	0	0	0	1	0	1	0	0	0	1	1	1	1	0	0	1	1	0
		3100237|F|0	A01_1	0.66486	1325363	1	0	1	0	0	0	1	0	0	1	1	1	0	0	0	1	0	0	1	0	0	1	0	1	1	1	0	0	0	1	0	1	0	0	0	1	1	1	1	0	0	1	1	0
		3078550|F|0	A01_1	0.66486	1325428	1	0	1	0	0	0	1	0	0	1	1	1	0	0	0	1	0	0	1	0	0	1	0	1	1	1	0	0	0	1	0	1	0	0	0	1	1	1	1	0	0	1	1	0
		3091136|F|0--30:C>T	A01_1	0.66486	1337452	1	-	1	0	0	0	1	0	0	1	1	1	0	0	0	1	0	0	1	0	0	1	0	1	1	1	0	0	0	1	0	1	0	0	0	1	1	1	1	0	0	1	1	0
		3214901|F|0	A01_1	0.66486		1	0	1	0	0	0	1	0	0	1	1	1	0	0	0	1	0	0	1	0	0	1	0	1	1	1	0	0	0	1	0	1	0	0	0	1	1	1	1	0	0	1	1	0
		3153376|F|0	A01_1	0.66486		1	0	1	0	0	0	1	0	0	1	1	1	0	0	0	1	0	0	1	0	0	1	0	1	1	1	0	0	0	1	0	1	0	0	0	1	1	1	1	0	0	1	1	0
		3126828|F|0	A01_1	0.66486		1	0	1	0	0	0	1	0	0	1	1	1	0	0	0	1	0	0	1	0	0	1	0	1	1	1	0	0	0	1	0	1	0	0	0	1	1	1	1	0	0	1	1	0
		3115890|F|0	A01_1	0.66486		1	0	1	0	0	0	1	0	0	1	1	1	0	0	0	1	0	0	1	0	0	1	0	1	1	1	0	0	0	1	0	1	0	0	0	1	1	1	1	0	0	1	1	0
		3114492|F|0	A01_1	0.66486		1	0	1	0	0	0	1	0	0	1	1	1	0	0	0	1	0	0	1	0	0	1	0	1	1	1	0	0	0	1	0	1	0	0	0	1	1	1	1	0	0	1	1	0
		3090328|F|0	A01_1	0.66486		1	0	1	0	0	0	1	0	0	1	1	1	0	0	0	1	0	0	1	0	0	1	0	1	1	1	0	0	0	1	0	1	0	0	0	1	1	1	1	0	0	1	1	0
		3087084|F|0	A01_1	0.66486		1	0	1	0	0	0	1	0	0	1	1	1	0	0	0	1	0	0	1	0	0	1	0	1	1	1	0	0	0	1	0	1	0	0	0	1	1	1	1	0	0	1	1	0
		3085473|F|0	A01_1	0.66486		1	0	1	0	0	0	1	0	0	1	1	1	0	0	0	1	0	0	1	0	0	1	0	1	1	1	0	0	0	1	0	1	0	0	0	1	1	1	1	0	0	1	1	0
		3082242|F|0	A01_1	0.66486		1	0	1	0	0	0	1	0	0	1	1	1	0	0	0	1	0	0	1	0	0	1	0	1	1	1	0	0	0	1	0	1	0	0	0	1	1	1	1	0	0	1	1	0
		3107316|F|0	A01_1	0.68256	1421466	1	0	1	0	0	0	1	0	0	1	1	1	0	0	0	1	0	0	1	0	0	1	0	1	1	1	0	0	0	1	0	1	0	0	0	1	1	1	1	0	1	1	1	0
		3126527|F|0	A01_1	0.68256	1421771	1	0	1	0	0	0	1	0	0	1	1	1	0	0	0	1	0	0	1	0	0	1	0	1	1	1	0	0	0	1	0	1	0	0	0	1	1	1	1	0	1	1	1	0
		3152248|F|0	A01_1	0.68256	1500556	1	0	1	0	0	0	1	0	0	1	1	1	0	0	0	1	0	0	1	0	0	1	0	1	1	1	0	0	0	1	0	1	0	0	0	1	1	1	1	0	1	1	1	0
		3205639|F|0	A01_1	0.68256		1	0	1	0	0	0	1	0	0	1	1	1	0	0	0	1	0	0	1	0	0	1	0	1	1	1	0	0	0	1	0	1	0	0	0	1	1	1	1	0	1	1	1	0
		3170694|F|0	A01_1	0.68256		1	0	1	0	0	0	1	0	0	1	1	1	0	0	0	1	0	0	1	0	0	1	0	1	1	1	0	0	0	1	0	1	0	0	0	1	1	1	1	0	1	1	1	0
		3164922|F|0	A01_1	0.68256		1	0	1	0	0	0	1	0	0	1	1	1	0	0	0	1	0	0	1	0	0	1	0	1	1	1	0	0	0	1	0	1	0	0	0	1	1	1	1	0	1	1	1	0
		3115600|F|0	A01_1	0.68256		1	0	1	0	0	0	1	0	0	1	1	1	0	0	0	1	0	0	1	0	0	1	0	1	1	1	0	0	0	1	0	1	0	0	0	1	1	1	1	0	1	1	1	0
		3113635|F|0	A01_1	0.68256		1	0	1	0	0	0	1	0	0	1	1	1	0	0	0	1	0	0	1	0	0	1	0	1	1	1	0	0	0	1	0	1	0	0	0	1	1	1	1	0	1	1	1	0
		3110005|F|0	A01_1	0.68256		1	0	1	0	0	0	1	0	0	1	1	1	0	0	0	1	0	0	1	0	0	1	0	1	1	1	0	0	0	1	0	1	0	0	0	1	1	1	1	0	1	1	1	0
		3104903|F|0	A01_1	0.68256		1	0	1	0	0	0	1	0	0	1	1	1	0	0	0	1	0	0	1	0	0	1	0	1	1	1	0	0	0	1	0	1	0	0	0	1	1	1	1	0	1	1	1	0
		3206643|F|0	A01_1	0.70026		1	0	1	0	0	0	1	0	0	1	1	1	0	0	0	1	0	0	1	0	0	1	0	1	1	1	0	0	0	1	0	1	0	0	0	1	1	1	1	0	1	1	1	0
		3075802|F|0--44:C>T	A01_1	0.70919	1722466	1	0	1	0	0	0	1	0	0	1	1	1	0	0	0	1	0	0	1	0	0	1	0	1	1	1	0	0	0	1	0	1	0	0	0	1	1	1	1	0	1	1	1	0
		3095801|F|0	A01_1	0.70919	1806739	1	0	1	0	0	0	1	0	0	1	1	1	0	0	0	1	0	0	1	0	0	1	0	1	1	1	0	0	0	1	0	1	0	0	0	1	1	1	1	0	1	1	1	0
		3123947|F|0--47:T>G	A01_1	0.70919	1822747	1	0	1	0	0	0	1	0	0	1	1	1	0	0	0	1	0	0	1	0	0	1	0	1	1	1	0	0	0	1	0	1	0	0	0	1	1	1	1	0	1	1	1	0
		3128217|F|0--5:A>G	A01_1	0.70919	1842224	1	0	1	0	0	0	1	0	0	1	1	1	0	0	0	1	0	0	1	0	0	1	0	1	1	1	0	0	0	1	0	1	0	0	0	1	1	1	1	0	1	1	1	0
		3179864|F|0--47:T>C	A01_1	0.70919	1853567	1	0	1	0	0	0	1	0	0	1	1	1	0	0	0	1	0	0	1	0	0	1	0	1	1	1	0	0	0	1	0	1	0	0	0	1	1	1	1	0	1	1	1	0
		3090807|F|0	A01_1	0.70919	1877132	1	-	1	0	0	0	1	0	0	1	1	1	0	0	0	1	0	0	1	0	0	1	0	1	1	1	0	0	0	1	0	1	0	0	0	1	1	1	1	0	1	1	1	0
		3181449|F|0--35:T>C	A01_1	0.70919	1880290	1	0	1	0	0	0	1	0	0	1	1	1	0	0	0	1	0	0	1	0	0	1	0	1	1	1	0	0	0	1	0	1	0	0	0	1	1	1	1	0	1	1	1	0
		3077241|F|0	A01_1	0.70919	1905504	1	0	1	0	0	0	1	0	0	1	1	1	0	0	0	1	0	0	1	0	0	1	0	1	1	1	0	0	0	1	0	1	0	0	0	1	1	1	1	0	1	1	1	0
		3096340|F|0	A01_1	0.70919	1907729	1	0	1	0	0	0	1	0	0	1	1	1	0	0	0	1	0	0	1	0	0	1	0	1	1	1	0	0	0	1	0	1	0	0	0	1	1	1	1	0	1	1	1	0
		3120207|F|0	A01_1	0.70919	1907794	1	0	1	0	0	0	1	0	0	1	1	1	0	0	0	1	0	0	1	0	0	1	0	1	1	1	0	0	0	1	0	1	0	0	0	1	1	1	1	0	1	1	1	0
		3153935|F|0	A01_1	0.70919	1909430	1	0	1	0	0	0	1	0	0	1	1	1	0	0	0	1	0	0	1	0	0	1	0	1	1	1	0	0	0	1	0	1	0	0	0	1	1	1	1	0	1	1	1	0
		3092484|F|0	A01_1	0.70919	1962375	1	0	1	0	0	0	1	0	0	1	1	1	0	0	0	1	0	0	1	0	0	1	0	1	1	1	0	0	0	1	0	1	0	0	0	1	1	1	1	0	1	1	1	0
		3173618|F|0	A01_1	0.70919	1969612	1	0	1	0	0	0	1	0	0	1	1	1	0	0	0	1	0	0	1	0	0	1	0	1	1	1	0	0	0	1	0	1	0	0	0	1	1	1	1	0	1	1	1	0
		3088655|F|0--41:T>A	A01_1	0.70919		1	-	1	0	0	0	1	0	0	1	1	1	0	0	0	1	0	0	1	0	0	1	0	1	1	1	0	0	0	1	0	1	0	0	0	1	1	1	1	0	1	1	1	0
		3194347|F|0	A01_1	0.70919		1	0	1	0	0	0	1	0	0	1	1	1	0	0	0	1	0	0	1	0	0	1	0	1	1	1	0	0	0	1	0	1	0	0	0	1	1	1	1	0	1	1	1	0
		3125635|F|0	A01_1	0.70919		1	0	1	0	0	0	1	0	0	1	1	1	0	0	0	1	0	0	1	0	0	1	0	1	1	1	0	0	0	1	0	1	0	0	0	1	1	1	1	0	1	1	1	0
		3118176|F|0	A01_1	0.70919		1	0	1	0	0	0	1	0	0	1	1	1	0	0	0	1	0	0	1	0	0	1	0	1	1	1	0	0	0	1	0	1	0	0	0	1	1	1	1	0	1	1	1	0
		3114933|F|0	A01_1	0.70919		1	0	1	0	0	0	1	0	0	1	1	1	0	0	0	1	0	0	1	0	0	1	0	1	1	1	0	0	0	1	0	1	0	0	0	1	1	1	1	0	1	1	1	0
		3106022|F|0	A01_1	0.70919		1	0	1	0	0	0	1	0	0	1	1	1	0	0	0	1	0	0	1	0	0	1	0	1	1	1	0	0	0	1	0	1	0	0	0	1	1	1	1	0	1	1	1	0
		3100611|F|0	A01_1	0.70919		1	0	1	0	0	0	1	0	0	1	1	1	0	0	0	1	0	0	1	0	0	1	0	1	1	1	0	0	0	1	0	1	0	0	0	1	1	1	1	0	1	1	1	0
		3098076|F|0	A01_1	0.70919		1	0	1	0	0	0	1	0	0	1	1	1	0	0	0	1	0	0	1	0	0	1	0	1	1	1	0	0	0	1	0	1	0	0	0	1	1	1	1	0	1	1	1	0
		3095529|F|0	A01_1	0.70919		1	0	1	0	0	0	1	0	0	1	1	1	0	0	0	1	0	0	1	0	0	1	0	1	1	1	0	0	0	1	0	1	0	0	0	1	1	1	1	0	1	1	1	0
		3082590|F|0	A01_1	0.70919		1	0	1	0	0	0	1	0	0	1	1	1	0	0	0	1	0	0	1	0	0	1	0	1	1	1	0	0	0	1	0	1	0	0	0	1	1	1	1	0	1	1	1	0
		3081571|F|0	A01_1	0.70919		1	0	1	0	0	0	1	0	0	1	1	1	0	0	0	1	0	0	1	0	0	1	0	1	1	1	0	0	0	1	0	1	0	0	0	1	1	1	1	0	1	1	1	0
		3136666|F|0	A01_1	0.71804	2011228	1	0	1	0	0	0	1	0	0	1	1	1	0	0	0	1	0	0	1	0	0	1	0	1	1	1	0	0	0	1	0	1	0	0	0	1	1	1	1	0	1	1	1	0
		3131161|F|0	A01_1	0.71804	2011228	1	0	1	0	0	0	1	0	0	1	1	1	0	0	0	1	0	0	1	0	0	1	0	1	1	1	0	0	0	1	0	1	0	0	0	1	1	1	1	0	1	1	1	0
		3104533|F|0	A01_1	0.71804	2011295	1	0	1	0	0	0	1	0	0	1	1	1	0	0	0	1	0	0	1	0	0	1	0	1	1	1	0	0	0	1	0	1	0	0	0	1	1	1	1	0	1	1	1	0
		3138072|F|0	A01_1	0.71804		1	0	1	0	0	0	1	0	0	1	1	1	0	0	0	1	0	0	1	0	0	1	0	1	1	1	0	0	0	1	0	1	0	0	0	1	1	1	1	0	1	1	1	0
		3110990|F|0	A01_1	0.71804		1	0	1	0	0	0	1	0	0	1	1	1	0	0	0	1	0	0	1	0	0	1	0	1	1	1	0	0	0	1	0	1	0	0	0	1	1	1	1	0	1	1	1	0
		3103044|F|0	A01_1	0.71804		1	0	1	0	0	0	1	0	0	1	1	1	0	0	0	1	0	0	1	0	0	1	0	1	1	1	0	0	0	1	0	1	0	0	0	1	1	1	1	0	1	1	1	0
		3106891|F|0	A01_1	0.72689	2084405	1	0	1	0	0	0	1	0	0	1	1	1	0	0	0	1	0	0	1	0	0	1	1	1	1	1	0	0	0	1	0	1	0	0	0	1	1	1	1	0	1	1	1	0
		3085018|F|0	A01_1	0.72689	2089645	1	0	1	0	0	0	1	0	0	1	1	1	0	0	0	1	0	0	1	0	0	1	1	1	1	1	0	0	0	1	0	1	0	0	0	1	1	1	1	0	1	1	1	0
		3164600|F|0	A01_1	0.72689		1	0	1	0	0	0	1	0	0	1	1	1	0	0	0	1	0	0	1	0	0	1	1	1	1	1	0	0	0	1	0	1	0	0	0	1	1	1	1	0	1	1	1	0
		3143480|F|0	A01_1	0.72689		1	0	1	0	0	0	1	0	0	1	1	1	0	0	0	1	0	0	1	0	0	1	1	1	1	1	0	0	0	1	0	1	0	0	0	1	1	1	1	0	1	1	1	0
		3103744|F|0	A01_1	0.72689		1	0	1	0	0	0	1	0	0	1	1	1	0	0	0	1	0	0	1	0	0	1	1	1	1	1	0	0	0	1	0	1	0	0	0	1	1	1	1	0	1	1	1	0
		3079464|F|0	A01_1	0.73574	2103696	1	0	1	0	0	0	1	0	0	1	1	1	0	0	0	1	0	0	1	0	0	1	1	1	1	1	0	0	0	1	0	1	0	0	0	1	1	1	1	0	1	1	1	0
		3083750|F|0	A01_1	0.73574	2131027	1	0	1	0	0	0	1	0	0	1	1	1	0	0	0	1	0	0	1	0	0	1	1	1	1	1	0	0	0	1	0	1	0	0	0	1	1	1	1	0	1	1	1	0
		3146858|F|0	A01_1	0.73574	2153319	1	0	1	0	0	0	1	0	0	1	1	1	0	0	0	1	0	0	1	0	0	1	1	1	1	1	0	0	0	1	0	1	0	0	0	1	1	1	1	0	1	1	1	0
		3208284|F|0	A01_1	0.73574		1	0	1	0	0	0	1	0	0	1	1	1	0	0	0	1	0	0	1	0	0	1	1	1	1	1	0	0	0	1	0	1	0	0	0	1	1	1	1	0	1	1	1	0
		3176187|F|0	A01_1	0.73574		1	0	1	0	0	0	1	0	0	1	1	1	0	0	0	1	0	0	1	0	0	1	1	1	1	1	0	0	0	1	0	1	0	0	0	1	1	1	1	0	1	1	1	0
		3158161|F|0	A01_1	0.73574		1	0	1	0	0	0	1	0	0	1	1	1	0	0	0	1	0	0	1	0	0	1	1	1	1	1	0	0	0	1	0	1	0	0	0	1	1	1	1	0	1	1	1	0
		3153064|F|0	A01_1	0.73574		1	0	1	0	0	0	1	0	0	1	1	1	0	0	0	1	0	0	1	0	0	1	1	1	1	1	0	0	0	1	0	1	0	0	0	1	1	1	1	0	1	1	1	0
		3149696|F|0	A01_1	0.73574		1	0	1	0	0	0	1	0	0	1	1	1	0	0	0	1	0	0	1	0	0	1	1	1	1	1	0	0	0	1	0	1	0	0	0	1	1	1	1	0	1	1	1	0
		3135673|F|0	A01_1	0.73574		1	0	1	0	0	0	1	0	0	1	1	1	0	0	0	1	0	0	1	0	0	1	1	1	1	1	0	0	0	1	0	1	0	0	0	1	1	1	1	0	1	1	1	0
		3133376|F|0	A01_1	0.73574		1	0	1	0	0	0	1	0	0	1	1	1	0	0	0	1	0	0	1	0	0	1	1	1	1	1	0	0	0	1	0	1	0	0	0	1	1	1	1	0	1	1	1	0
		3133018|F|0	A01_1	0.73574		1	0	1	0	0	0	1	0	0	1	1	1	0	0	0	1	0	0	1	0	0	1	1	1	1	1	0	0	0	1	0	1	0	0	0	1	1	1	1	0	1	1	1	0
		3099999|F|0--8:A>G	A01_1	0.73574		1	0	1	0	0	0	1	0	0	1	1	1	0	0	0	1	0	0	1	0	0	1	1	1	1	1	0	0	0	1	0	1	0	0	0	1	1	1	1	0	1	1	1	0
		3091379|F|0	A01_1	0.73574		1	0	1	0	0	0	1	0	0	1	1	1	0	0	0	1	0	0	1	0	0	1	1	1	1	1	0	0	0	1	0	1	0	0	0	1	1	1	1	0	1	1	1	0
		100013133|F|0	A01_1	0.73574		1	0	1	0	0	0	1	0	0	1	1	1	0	0	0	1	0	0	1	0	0	1	1	1	1	1	0	0	0	1	0	1	0	0	0	1	1	1	1	0	1	1	1	0
		3089324|F|0--9:C>T	A01_1	0.75344	2249826	1	0	1	0	0	0	1	0	0	1	1	1	0	0	0	1	0	0	1	0	0	1	1	1	1	1	0	0	0	1	0	1	0	0	0	1	1	1	1	0	1	1	0	0
		3178794|F|0	A01_1	0.75344	24633508	1	0	1	0	0	0	1	0	0	1	1	1	0	0	0	1	0	0	1	0	0	1	1	1	1	1	0	0	0	1	0	1	0	0	0	1	1	1	1	0	1	1	0	0
		CB10097	A01_1	0.75344		1	0	1	0	0	0	1	0	0	1	1	1	0	0	0	1	0	0	1	0	0	1	1	1	1	1	0	0	0	1	0	1	0	0	0	1	1	1	1	0	1	1	0	0
		3217585|F|0	A01_1	0.75344		1	0	1	0	0	0	1	0	0	1	1	1	0	0	0	1	0	0	1	0	0	1	1	1	1	1	0	0	0	1	0	1	0	0	0	1	1	1	1	0	1	1	0	0
		3140557|F|0	A01_1	0.75344		1	0	1	0	0	0	1	0	0	1	1	1	0	0	0	1	0	0	1	0	0	1	1	1	1	1	0	0	0	1	0	1	0	0	0	1	1	1	1	0	1	1	0	0
		3080931|F|0	A01_1	0.75344		1	0	1	0	0	0	1	0	0	1	1	1	0	0	0	1	0	0	1	0	0	1	1	1	1	1	0	0	0	1	0	1	0	0	0	1	1	1	1	0	1	1	0	0
		3159063|F|0	A01_1	0.76229	2314521	1	0	1	0	0	0	1	0	0	1	1	1	0	0	0	1	0	0	1	0	0	1	1	1	1	1	0	0	0	1	0	1	0	0	0	1	1	1	1	0	1	1	0	0
		3215329|F|0	A01_1	0.76229	2326551	1	0	1	0	0	0	1	0	0	1	1	1	0	0	0	1	0	0	1	0	0	1	1	1	1	1	0	0	0	1	0	1	0	0	0	1	1	1	1	0	1	1	0	0
		3166600|F|0	A01_1	0.76229	2326616	1	0	1	0	0	0	1	0	0	1	1	1	0	0	0	1	0	0	1	0	0	1	1	1	1	1	0	0	0	1	0	1	0	0	0	1	1	1	1	0	1	1	0	0
		3151968|F|0	A01_1	0.76229		1	0	1	0	0	0	1	0	0	1	1	1	0	0	0	1	0	0	1	0	0	1	1	1	1	1	0	0	0	1	0	1	0	0	0	1	1	1	1	0	1	1	0	0
		3130613|F|0	A01_1	0.76229		1	0	1	0	0	0	1	0	0	1	1	1	0	0	0	1	0	0	1	0	0	1	1	1	1	1	0	0	0	1	0	1	0	0	0	1	1	1	1	0	1	1	0	0
		3101886|F|0	A01_1	0.76229		1	0	1	0	0	0	1	0	0	1	1	1	0	0	0	1	0	0	1	0	0	1	1	1	1	1	0	0	0	1	0	1	0	0	0	1	1	1	1	0	1	1	0	0
		3099206|F|0	A01_1	0.77114	2355716	1	0	1	0	0	0	1	0	0	1	1	1	0	0	0	1	0	0	1	0	0	1	1	1	1	1	0	0	0	1	0	1	0	0	0	1	1	1	1	0	1	1	0	0
		3093514|F|0	A01_1	0.77114	2402793	1	0	1	0	0	0	1	0	0	1	1	1	0	0	0	1	0	0	1	0	0	1	1	1	1	1	0	0	0	1	0	1	0	0	0	1	1	1	1	0	1	1	0	0
		3108894|F|0	A01_1	0.77114	2403756	1	0	1	0	0	0	1	0	0	1	1	1	0	0	0	1	0	0	1	0	0	1	1	1	1	1	0	0	0	1	0	1	0	0	0	1	1	1	1	0	1	1	0	0
		3109751|F|0	A01_1	0.77114	2432126	1	0	1	0	0	0	1	0	0	1	1	1	0	0	0	1	0	0	1	0	0	1	1	1	1	1	0	0	0	1	0	1	0	0	0	1	1	1	1	0	1	1	0	0
		3108297|F|0	A01_1	0.77114	2432126	1	0	1	0	0	0	1	0	0	1	1	1	0	0	0	1	0	0	1	0	0	1	1	1	1	1	0	0	0	1	0	1	0	0	0	1	1	1	1	0	1	1	0	0
		100000839|F|0	A01_1	0.77114	2490233	1	0	1	0	0	0	1	0	0	1	1	1	0	0	0	1	0	0	1	0	0	1	1	1	1	1	0	0	0	1	0	1	0	0	0	1	1	1	1	0	1	1	0	0
		3118118|F|0	A01_1	0.77114	2491101	1	0	1	0	0	0	1	0	0	1	1	1	0	0	0	1	0	0	1	0	0	1	1	1	1	1	0	0	0	1	0	1	0	0	0	1	1	1	1	0	1	1	0	0
		3087662|F|0	A01_1	0.77114	2496767	1	0	1	0	0	0	1	0	0	1	1	1	0	0	0	1	0	0	1	0	0	1	1	1	1	1	0	0	0	1	0	1	0	0	0	1	1	1	1	0	1	1	0	0
		3159277|F|0	A01_1	0.77114	2499341	1	0	1	0	0	0	1	0	0	1	1	1	0	0	0	1	0	0	1	0	0	1	1	1	1	1	0	0	0	1	0	1	0	0	0	1	1	1	1	0	1	1	0	0
		100010437|F|0	A01_1	0.77114	17302026	1	0	1	0	0	0	1	0	0	1	1	1	0	0	0	1	0	0	1	0	0	1	1	1	1	1	0	0	0	1	0	1	0	0	0	1	1	1	1	0	1	1	0	0
		brPb-663220	A01_1	0.77114		1	0	1	0	0	0	1	0	0	1	1	1	0	0	0	1	0	0	1	0	0	1	1	1	1	1	0	0	0	1	0	1	0	0	0	1	1	1	1	0	1	1	0	0
		3208778|F|0	A01_1	0.77114		1	0	1	0	0	0	1	0	0	1	1	1	0	0	0	1	0	0	1	0	0	1	1	1	1	1	0	0	0	1	0	1	0	0	0	1	1	1	1	0	1	1	0	0
		3155488|F|0	A01_1	0.77114		1	0	1	0	0	0	1	0	0	1	1	1	0	0	0	1	0	0	1	0	0	1	1	1	1	1	0	0	0	1	0	1	0	0	0	1	1	1	1	0	1	1	0	0
		3116489|F|0	A01_1	0.77114		1	0	1	0	0	0	1	0	0	1	1	1	0	0	0	1	0	0	1	0	0	1	1	1	1	1	0	0	0	1	0	1	0	0	0	1	1	1	1	0	1	1	0	0
		3108286|F|0	A01_1	0.77114		1	0	1	0	0	0	1	0	0	1	1	1	0	0	0	1	0	0	1	0	0	1	1	1	1	1	0	0	0	1	0	1	0	0	0	1	1	1	1	0	1	1	0	0
		3096571|F|0	A01_1	0.77114		1	0	1	0	0	0	1	0	0	1	1	1	0	0	0	1	0	0	1	0	0	1	1	1	1	1	0	0	0	1	0	1	0	0	0	1	1	1	1	0	1	1	0	0
		3083038|F|0	A01_1	0.77114		1	0	1	0	0	0	1	0	0	1	1	1	0	0	0	1	0	0	1	0	0	1	1	1	1	1	0	0	0	1	0	1	0	0	0	1	1	1	1	0	1	1	0	0
		3080825|F|0	A01_1	0.77114		1	0	1	0	0	0	1	0	0	1	1	1	0	0	0	1	0	0	1	0	0	1	1	1	1	1	0	0	0	1	0	1	0	0	0	1	1	1	1	0	1	1	0	0
		100012526|F|0	A01_1	0.77114		1	0	1	0	0	0	1	0	0	1	1	1	0	0	0	1	0	0	1	0	0	1	1	1	1	1	0	0	0	1	0	1	0	0	0	1	1	1	1	0	1	1	0	0
		3114943|F|0	A01_1	0.77999	2573523	1	0	1	0	0	0	1	0	0	1	1	1	0	0	0	1	0	0	1	0	0	1	1	1	1	1	0	0	0	1	0	1	0	0	0	1	1	1	1	0	1	1	0	0
		3136416|F|0--8:A>G	A01_1	0.77999	2574960	1	0	1	0	0	0	1	0	0	1	1	1	0	0	0	1	0	0	1	0	0	1	1	1	1	1	0	0	0	1	0	1	0	0	0	1	1	1	1	0	1	1	0	0
		3113033|F|0	A01_1	0.81539		1	0	1	0	0	0	1	0	0	1	1	1	0	0	0	1	0	0	1	0	0	1	1	1	0	1	0	0	0	1	0	1	0	0	0	1	1	1	1	0	1	1	0	0
		3108658|F|0	A01_1	0.81539		1	0	1	0	0	0	1	0	0	1	1	1	0	0	0	1	0	0	1	0	0	1	1	1	0	1	0	0	0	1	0	1	0	0	0	1	1	1	1	0	1	1	0	0
		3134975|F|0--53:T>A	A01_1	0.84194	2917571	1	0	0	0	0	0	1	0	0	1	1	1	0	0	0	1	0	0	1	0	0	1	1	1	0	1	0	0	0	1	0	1	0	0	0	1	1	1	1	0	1	0	0	0
		100001336|F|0	A01_1	0.84194	2922159	1	0	0	0	0	0	1	0	0	1	1	1	0	0	0	1	0	0	1	0	0	1	1	1	0	1	0	0	0	1	0	1	0	0	0	1	1	1	1	0	1	0	0	0
		3132222|F|0	A01_1	0.84194	2922224	1	0	0	0	0	0	1	0	0	1	1	1	0	0	0	1	0	0	1	0	0	1	1	1	0	1	0	0	0	1	0	1	0	0	0	1	1	1	1	0	1	0	0	0
		3092638|F|0	A01_1	0.84194	2930904	1	0	0	0	0	0	1	0	0	1	1	1	0	0	0	1	0	0	1	0	0	1	1	1	0	1	0	0	0	1	0	1	0	0	0	1	1	1	1	0	1	0	0	0
		3152381|F|0	A01_1	0.84194	2977682	1	0	0	0	0	0	1	0	0	1	1	1	0	0	0	1	0	0	1	0	0	1	1	1	0	1	0	0	0	1	0	1	0	0	0	1	1	1	1	0	1	0	0	0
		3144062|F|0--48:T>A	A01_1	0.84194	2995077	1	0	0	0	0	0	1	0	0	1	1	1	0	0	0	1	0	0	1	0	0	1	1	1	0	1	0	0	0	1	0	1	0	0	0	1	1	1	1	0	1	0	0	0
		3197400|F|0	A01_1	0.84194	3000638	1	0	0	0	0	0	1	0	0	1	1	1	0	0	0	1	0	0	1	0	0	1	1	1	0	1	0	0	0	1	0	1	0	0	0	1	1	1	1	0	1	0	0	0
		3148380|F|0	A01_1	0.84194	3030303	1	0	0	0	0	0	1	0	0	1	1	1	0	0	0	1	0	0	1	0	0	1	1	1	0	1	0	0	0	1	0	1	0	0	0	1	1	1	1	0	1	0	0	0
		3163798|F|0	A01_1	0.84194	3046867	1	0	0	0	0	0	1	0	0	1	1	1	0	0	0	1	0	0	1	0	0	1	1	1	0	1	0	0	0	1	0	1	0	0	0	1	1	1	1	0	1	0	0	0
		SSRBr13	A01_1	0.84194		1	0	0	0	0	0	1	0	0	1	1	1	0	0	0	1	0	0	1	0	0	1	1	1	0	1	0	0	0	1	0	1	0	0	0	1	1	1	1	0	1	0	0	0
		3155832|F|0	A01_1	0.84194		1	0	0	0	0	0	1	0	0	1	1	1	0	0	0	1	0	0	1	0	0	1	1	1	0	1	0	0	0	1	0	1	0	0	0	1	1	1	1	0	1	0	0	0
		3100481|F|0	A01_1	0.84194		1	0	0	0	0	0	1	0	0	1	1	1	0	0	0	1	0	0	1	0	0	1	1	1	0	1	0	0	0	1	0	1	0	0	0	1	1	1	1	0	1	0	0	0
		3098632|F|0	A01_1	0.84194		1	0	0	0	0	0	1	0	0	1	1	1	0	0	0	1	0	0	1	0	0	1	1	1	0	1	0	0	0	1	0	1	0	0	0	1	1	1	1	0	1	0	0	0
		3145770|F|0	A01_1	0.88619	3369524	1	0	0	0	0	0	0	0	0	1	1	1	0	0	0	1	0	0	1	0	0	1	1	1	0	1	1	0	0	1	0	1	1	0	0	1	1	1	1	0	1	0	0	0
		3165593|F|0--55:A>G	A01_1	0.88619	3621440	1	0	0	0	0	0	0	0	0	1	1	1	0	0	0	1	0	0	1	0	0	1	1	1	0	1	1	0	0	1	0	1	1	0	0	1	1	1	1	0	1	0	0	0
		3094150|F|0--24:T>C	A01_1	0.88619	3642782	1	0	0	0	0	0	0	0	0	1	1	1	0	0	0	1	0	0	1	0	0	1	1	1	0	1	1	0	0	1	0	1	1	0	0	1	1	1	1	0	1	0	0	0
		3096627|F|0	A01_1	0.88619	3660301	1	0	0	0	0	0	0	0	0	1	1	1	0	0	0	1	0	0	1	0	0	1	1	1	0	1	1	0	0	1	0	1	1	0	0	1	1	1	1	0	1	0	0	0
		brPb-671207	A01_1	0.88619		1	0	0	0	0	0	0	0	0	1	1	1	0	0	0	1	0	0	1	0	0	1	1	1	0	1	1	0	0	1	0	1	1	0	0	1	1	1	1	0	1	0	0	0
		brPb-671008	A01_1	0.88619		1	0	0	0	0	0	0	0	0	1	1	1	0	0	0	1	0	0	1	0	0	1	1	1	0	1	1	0	0	1	0	1	1	0	0	1	1	1	1	0	1	0	0	0
		brPb-657742	A01_1	0.88619		1	0	0	0	0	0	0	0	0	1	1	1	0	0	0	1	0	0	1	0	0	1	1	1	0	1	1	0	0	1	0	1	1	0	0	1	1	1	1	0	1	0	0	0
		brPb-657718	A01_1	0.88619		1	0	0	0	0	0	0	0	0	1	1	1	0	0	0	1	0	0	1	0	0	1	1	1	0	1	1	0	0	1	0	1	1	0	0	1	1	1	1	0	1	0	0	0
		3165002|F|0	A01_1	0.88619		1	0	0	0	0	0	0	0	0	1	1	1	0	0	0	1	0	0	1	0	0	1	1	1	0	1	1	0	0	1	0	1	1	0	0	1	1	1	1	0	1	0	0	0
		3092439|F|0	A01_1	0.88619		1	0	0	0	0	0	0	0	0	1	1	1	0	0	0	1	0	0	1	0	0	1	1	1	0	1	1	0	0	1	0	1	1	0	0	1	1	1	1	0	1	0	0	0
		3089878|F|0	A01_1	0.88619		1	0	0	0	0	0	0	0	0	1	1	1	0	0	0	1	0	0	1	0	0	1	1	1	0	1	1	0	0	1	0	1	1	0	0	1	1	1	1	0	1	0	0	0
		3164978|F|0	A01_1	0.90389	3818942	1	0	0	0	0	0	0	0	0	1	1	1	0	0	0	1	0	0	1	0	0	1	1	1	0	1	1	0	0	1	0	1	1	0	0	1	1	1	1	0	1	0	0	0
		3121193|F|0	A01_1	0.90389	4087564	1	0	0	0	0	0	0	0	0	1	1	1	0	0	0	1	0	0	1	0	0	1	1	1	0	1	1	0	0	1	0	1	1	0	0	1	1	1	1	0	1	0	0	0
		3168519|F|0	A01_1	0.90389		1	0	0	0	0	0	0	0	0	1	1	1	0	0	0	1	0	0	1	0	0	1	1	1	0	1	1	0	0	1	0	1	1	0	0	1	1	1	1	0	1	0	0	0
		3143527|F|0	A01_1	0.90389		1	0	0	0	0	0	0	0	0	1	1	1	0	0	0	1	0	0	1	0	0	1	1	1	0	1	1	0	0	1	0	1	1	0	0	1	1	1	1	0	1	0	0	0
		3085274|F|0	A01_1	0.90389		1	0	0	0	0	0	0	0	0	1	1	1	0	0	0	1	0	0	1	0	0	1	1	1	0	1	1	0	0	1	0	1	1	0	0	1	1	1	1	0	1	0	0	0
		3142067|F|0--61:C>T	A01_1	0.91274	3936925	1	0	0	1	0	0	0	0	0	1	1	1	0	0	0	1	0	0	1	0	0	1	1	1	0	1	1	0	0	1	0	1	1	0	0	1	1	1	1	0	1	0	0	0
		3085979|F|0	A01_1	0.91274	4116354	1	0	0	1	0	0	0	0	0	1	1	1	0	0	0	1	0	0	1	0	0	1	1	1	0	1	1	0	0	1	0	1	1	0	0	1	1	1	1	0	1	0	0	0
		3109043|F|0	A01_1	0.91274		1	0	0	1	0	0	0	0	0	1	1	1	0	0	0	1	0	0	1	0	0	1	1	1	0	1	1	0	0	1	0	1	1	0	0	1	1	1	1	0	1	0	0	0
		3097050|F|0	A01_1	0.91274		1	0	0	1	0	0	0	0	0	1	1	1	0	0	0	1	0	0	1	0	0	1	1	1	0	1	1	0	0	1	0	1	1	0	0	1	1	1	1	0	1	0	0	0
		3154369|F|0	A01_1	0.93977		1	0	0	1	0	0	0	0	0	1	1	1	0	0	0	1	0	0	1	0	0	1	1	1	0	1	1	0	0	1	0	1	1	1	0	0	1	1	1	0	1	0	0	0
		brPb-657873	A01_1	1.01184		1	0	0	1	0	0	0	0	0	0	1	1	0	0	1	1	1	0	1	0	1	1	1	1	0	1	1	0	0	0	0	1	1	1	0	0	1	1	1	0	1	0	0	0
		3076231|F|0	A01_1	1.02077	5508042	1	0	0	1	0	0	0	0	0	0	1	1	0	0	1	1	1	0	1	0	1	1	1	1	0	1	1	0	0	0	0	1	1	1	0	0	1	1	1	1	1	0	0	0
		3205196|F|0	A01_1	1.02077	5509400	1	0	0	1	0	0	0	0	0	0	1	1	0	0	1	1	1	0	1	0	1	1	1	1	0	1	1	0	0	0	0	1	1	1	0	0	1	1	1	1	1	0	0	0
		3117925|F|0	A01_1	1.02077	5513828	1	-	0	1	0	0	0	0	0	0	1	1	0	0	1	1	1	0	1	0	1	1	1	1	0	1	1	0	0	0	0	1	1	1	0	0	1	1	1	1	1	0	0	0
		3098812|F|0	A01_1	1.02077	5605232	1	0	0	1	0	0	0	0	0	0	1	1	0	0	1	1	1	0	1	0	1	1	1	1	0	1	1	0	0	0	0	1	1	1	0	0	1	1	1	1	1	0	0	0
		3141450|F|0	A01_1	1.02077	5606197	1	0	0	1	0	0	0	0	0	0	1	1	0	0	1	1	1	0	1	0	1	1	1	1	0	1	1	0	0	0	0	1	1	1	0	0	1	1	1	1	1	0	0	0
		3110602|F|0	A01_1	1.02077	5617493	1	0	0	1	0	0	0	0	0	0	1	1	0	0	1	1	1	0	1	0	1	1	1	1	0	1	1	0	0	0	0	1	1	1	0	0	1	1	1	1	1	0	0	0
		3137342|F|0--61:T>C	A01_1	1.02077	5660176	1	0	0	1	0	0	0	0	0	0	1	1	0	0	1	1	1	0	1	0	1	1	1	1	0	1	1	0	0	0	0	1	1	1	0	0	1	1	1	1	1	0	0	0
		3098909|F|0--60:A>T	A01_1	1.02077	5673157	1	0	0	1	0	0	0	0	0	0	1	1	0	0	1	1	1	0	1	0	1	1	1	1	0	1	1	0	0	0	0	1	1	1	0	0	1	1	1	1	1	0	0	0
		3088937|F|0--67:A>T	A01_1	1.02077	5688464	1	0	0	1	0	0	0	0	0	0	1	1	0	0	1	1	1	0	1	0	1	1	1	1	0	1	1	0	0	0	0	1	1	1	0	0	1	1	1	1	1	0	0	0
		3111641|F|0	A01_1	1.02077	20466564	1	0	0	1	0	0	0	0	0	0	1	1	0	0	1	1	1	0	1	0	1	1	1	1	0	1	1	0	0	0	0	1	1	1	0	0	1	1	1	1	1	0	0	0
		3144674|F|0	A01_1	1.02077		1	-	0	1	0	0	0	0	0	0	1	1	0	0	1	1	1	0	1	0	1	1	1	1	0	1	1	0	0	0	0	1	1	1	0	0	1	1	1	1	1	0	0	0
		3144255|F|0	A01_1	1.02077		1	-	0	1	0	0	0	0	0	0	1	1	0	0	1	1	1	0	1	0	1	1	1	1	0	1	1	0	0	0	0	1	1	1	0	0	1	1	1	1	1	0	0	0
		3119139|F|0	A01_1	1.02077		1	-	0	1	0	0	0	0	0	0	1	1	0	0	1	1	1	0	1	0	1	1	1	1	0	1	1	0	0	0	0	1	1	1	0	0	1	1	1	1	1	0	0	0
		3122084|F|0	A01_1	1.02077		1	0	0	1	0	0	0	0	0	0	1	1	0	0	1	1	1	0	1	0	1	1	1	1	0	1	1	0	0	0	0	1	1	1	0	0	1	1	1	1	1	0	0	0
		3115206|F|0	A01_1	1.02077		1	0	0	1	0	0	0	0	0	0	1	1	0	0	1	1	1	0	1	0	1	1	1	1	0	1	1	0	0	0	0	1	1	1	0	0	1	1	1	1	1	0	0	0
		3111529|F|0	A01_1	1.02077		1	0	0	1	0	0	0	0	0	0	1	1	0	0	1	1	1	0	1	0	1	1	1	1	0	1	1	0	0	0	0	1	1	1	0	0	1	1	1	1	1	0	0	0
		3110486|F|0	A01_1	1.02077		1	0	0	1	0	0	0	0	0	0	1	1	0	0	1	1	1	0	1	0	1	1	1	1	0	1	1	0	0	0	0	1	1	1	0	0	1	1	1	1	1	0	0	0
		3084639|F|0--42:A>G	A01_1	1.02077		1	0	0	1	0	0	0	0	0	0	1	1	0	0	1	1	1	0	1	0	1	1	1	1	0	1	1	0	0	0	0	1	1	1	0	0	1	1	1	1	1	0	0	0
		3147411|F|0	A01_1	1.05648	6080508	0	0	0	1	0	0	0	0	0	0	1	1	0	0	1	1	1	0	1	0	1	1	1	1	0	1	1	0	0	0	0	1	1	1	0	0	1	0	1	1	1	0	0	0
		3167547|F|0	A01_1	1.05648	6080508	0	0	0	1	0	0	0	0	0	0	1	1	0	0	1	1	1	0	1	0	1	1	1	1	0	1	1	0	0	0	0	1	1	1	0	0	1	0	1	1	1	0	0	0
		3115287|F|0	A01_1	1.05648	6080573	0	0	0	1	0	0	0	1	0	0	1	1	0	0	1	1	1	0	1	0	1	1	1	1	0	1	1	0	0	0	0	1	1	1	0	0	1	0	1	1	1	0	0	0
		3088382|F|0	A01_1	1.05648	6080573	0	0	0	1	0	0	0	1	0	0	1	1	0	0	1	1	1	0	1	0	1	1	1	1	0	1	1	0	0	0	0	1	1	1	0	0	1	0	1	1	1	0	0	0
		3120767|F|0	A01_1	1.05648	6182208	0	0	0	1	0	0	0	1	0	0	1	1	0	0	1	1	1	0	1	0	1	1	1	1	0	1	1	0	0	0	0	1	1	1	0	0	1	0	1	1	1	0	0	0
		3111259|F|0	A01_1	1.05648	6209129	0	0	0	1	0	0	0	1	0	0	1	1	0	0	1	1	1	0	1	0	1	1	1	1	0	1	1	0	0	0	0	1	1	1	0	0	1	0	1	1	1	0	0	0
		3118654|F|0	A01_1	1.05648	6228601	0	0	0	1	0	0	0	1	0	0	1	1	0	0	1	1	1	0	1	0	1	1	1	1	0	1	1	0	0	0	0	1	1	1	0	0	1	0	1	1	1	0	0	0
		3079855|F|0--56:T>G	A01_1	1.05648	6270255	0	0	0	1	0	0	0	1	0	0	1	1	0	0	1	1	1	0	1	0	1	1	1	1	0	1	1	0	0	0	0	1	1	1	0	0	1	0	1	1	1	0	0	0
		3098903|F|0--22:A>G	A01_1	1.05648	6358744	0	0	0	1	0	0	0	-	0	0	1	1	0	0	1	1	1	0	1	0	1	1	1	1	0	1	1	0	0	0	0	1	1	1	0	0	1	0	1	1	1	0	0	0
		3091111|F|0	A01_1	1.05648		0	0	0	1	0	0	0	0	0	0	1	1	0	0	1	1	1	0	1	0	1	1	1	1	0	1	1	0	0	0	0	1	1	1	0	0	1	0	1	1	1	0	0	0
		3110343|F|0	A01_1	1.08327	7645555	0	0	0	1	0	0	0	1	0	0	1	1	0	0	1	1	1	0	1	0	1	1	1	1	0	1	1	0	0	0	0	1	1	1	0	0	1	0	1	1	1	0	0	1
		3167119|F|0	A01_1	1.08327	7700485	0	0	0	1	0	0	0	1	0	0	1	1	0	0	1	1	1	0	1	0	1	1	1	1	0	1	1	0	0	0	0	1	1	1	0	0	1	0	1	1	1	0	0	1
		3207935|F|0	A01_1	1.08327	7702713	0	0	0	1	0	0	0	1	0	0	1	1	0	0	1	1	1	0	1	0	1	1	1	1	0	1	1	0	0	0	0	1	1	1	0	0	1	0	1	1	1	0	0	1
		3164882|F|0	A01_1	1.08327	7743052	0	0	0	1	0	0	0	1	0	0	1	1	0	0	1	1	1	0	1	0	1	1	1	1	0	1	1	0	0	0	0	1	1	1	0	0	1	0	1	1	1	0	0	1
		3099531|F|0	A01_1	1.08327	7754064	0	0	0	1	0	0	0	1	0	0	1	1	0	0	1	1	1	0	1	0	1	1	1	1	0	1	1	0	0	0	0	1	1	1	0	0	1	0	1	1	1	0	0	1
		3126791|F|0	A01_1	1.08327	7754067	0	0	0	1	0	0	0	1	0	0	1	1	0	0	1	1	1	0	1	0	1	1	1	1	0	1	1	0	0	0	0	1	1	1	0	0	1	0	1	1	1	0	0	1
		3120869|F|0	A01_1	1.08327	7773887	0	0	0	1	0	0	0	1	0	0	1	1	0	0	1	1	1	0	1	0	1	1	1	1	0	1	1	0	0	0	0	1	1	1	0	0	1	0	1	1	1	0	0	1
		3122820|F|0	A01_1	1.08327	7774604	0	0	0	1	0	0	0	1	0	0	1	1	0	0	1	1	1	0	1	0	1	1	1	1	0	1	1	0	0	0	0	1	1	1	0	0	1	0	1	1	1	0	0	1
		3115900|F|0	A01_1	1.08327	7786726	0	0	0	1	0	0	0	1	0	0	1	1	0	0	1	1	1	0	1	0	1	1	1	1	0	1	1	0	0	0	0	1	1	1	0	0	1	0	1	1	1	0	0	1
		3087733|F|0	A01_1	1.08327		0	0	0	1	0	0	0	1	0	0	1	1	0	0	1	1	1	0	1	0	1	1	1	1	0	1	1	0	0	0	0	1	1	1	0	0	1	0	1	1	1	0	0	1
		brPb-808614	A01_1	1.08327		0	0	0	1	0	0	0	1	0	0	1	1	0	0	1	1	1	0	1	0	1	1	1	1	0	1	1	0	0	0	0	1	1	1	0	0	1	0	1	1	1	0	0	1
		brPb-658070	A01_1	1.08327		0	0	0	1	0	0	0	1	0	0	1	1	0	0	1	1	1	0	1	0	1	1	1	1	0	1	1	0	0	0	0	1	1	1	0	0	1	0	1	1	1	0	0	1
		brPb-657957	A01_1	1.08327		0	0	0	1	0	0	0	1	0	0	1	1	0	0	1	1	1	0	1	0	1	1	1	1	0	1	1	0	0	0	0	1	1	1	0	0	1	0	1	1	1	0	0	1
		3119593|F|0	A01_1	1.08327		0	0	0	1	0	0	0	1	0	0	1	1	0	0	1	1	1	0	1	0	1	1	1	1	0	1	1	0	0	0	0	1	1	1	0	0	1	0	1	1	1	0	0	1
		3119440|F|0	A01_1	1.08327		0	0	0	1	0	0	0	1	0	0	1	1	0	0	1	1	1	0	1	0	1	1	1	1	0	1	1	0	0	0	0	1	1	1	0	0	1	0	1	1	1	0	0	1
		3117161|F|0	A01_1	1.08327		0	0	0	1	0	0	0	1	0	0	1	1	0	0	1	1	1	0	1	0	1	1	1	1	0	1	1	0	0	0	0	1	1	1	0	0	1	0	1	1	1	0	0	1
		3110002|F|0	A01_1	1.08327		0	0	0	1	0	0	0	1	0	0	1	1	0	0	1	1	1	0	1	0	1	1	1	1	0	1	1	0	0	0	0	1	1	1	0	0	1	0	1	1	1	0	0	1
		3093893|F|0	A01_1	1.08327		0	0	0	1	0	0	0	1	0	0	1	1	0	0	1	1	1	0	1	0	1	1	1	1	0	1	1	0	0	0	0	1	1	1	0	0	1	0	1	1	1	0	0	1
		3196534|F|0	A01_1	1.17177	8244754	0	0	0	1	1	0	0	1	0	0	1	1	0	0	1	1	1	0	1	1	1	1	1	1	0	1	1	0	0	0	0	1	1	1	1	0	1	0	1	1	1	0	0	1
		3120803|F|0	A01_1	1.17177	8377002	0	0	0	1	1	0	0	1	0	0	1	1	0	0	1	1	1	0	1	1	1	1	1	1	0	1	1	0	0	0	0	1	1	1	1	0	1	0	1	1	1	0	0	1
		3112925|F|0--68:G>A	A01_1	1.17177	8500514	0	0	0	1	1	0	0	1	0	0	1	1	0	0	1	1	1	0	1	1	1	1	1	1	0	1	1	0	0	0	0	1	1	1	1	0	1	0	1	1	1	0	0	1
		3081688|F|0	A01_1	1.17177	8500580	0	0	0	1	1	0	0	1	0	0	1	1	0	0	1	1	1	0	1	1	1	1	1	1	0	1	1	0	0	0	0	1	1	1	1	0	1	0	1	1	1	0	0	1
		3090192|F|0--55:T>G	A01_1	1.17177	8509792	0	0	0	1	1	0	0	1	0	0	1	1	0	0	1	1	1	0	1	1	1	1	1	1	0	1	1	0	0	0	0	1	1	1	1	0	1	0	1	1	1	0	0	1
		3099691|F|0	A01_1	1.17177	8552062	0	0	0	1	1	0	0	1	0	0	1	1	0	0	1	1	1	0	1	1	1	1	1	1	0	1	1	0	0	0	0	1	1	1	1	0	1	0	1	1	1	0	0	1
		3178985|F|0--12:G>A	A01_1	1.17177		0	0	0	1	1	0	0	1	0	0	1	1	0	0	1	1	1	0	1	1	1	1	1	1	0	1	1	0	0	0	0	1	1	1	1	0	1	0	1	1	1	0	0	1
		3160669|F|0	A01_1	1.17177		0	0	0	1	1	0	0	1	0	0	1	1	0	0	1	1	1	0	1	1	1	1	1	1	0	1	1	0	0	0	0	1	1	1	1	0	1	0	1	1	1	0	0	1
		3142347|F|0	A01_1	1.17177		0	0	0	1	1	0	0	1	0	0	1	1	0	0	1	1	1	0	1	1	1	1	1	1	0	1	1	0	0	0	0	1	1	1	1	0	1	0	1	1	1	0	0	1
		3120563|F|0	A01_1	1.17177		0	0	0	1	1	0	0	1	0	0	1	1	0	0	1	1	1	0	1	1	1	1	1	1	0	1	1	0	0	0	0	1	1	1	1	0	1	0	1	1	1	0	0	1
		3100382|F|0	A01_1	1.17177		0	0	0	1	1	0	0	1	0	0	1	1	0	0	1	1	1	0	1	1	1	1	1	1	0	1	1	0	0	0	0	1	1	1	1	0	1	0	1	1	1	0	0	1
		3100210|F|0	A01_1	1.17177		0	0	0	1	1	0	0	1	0	0	1	1	0	0	1	1	1	0	1	1	1	1	1	1	0	1	1	0	0	0	0	1	1	1	1	0	1	0	1	1	1	0	0	1
		3096742|F|0	A01_1	1.17177		0	0	0	1	1	0	0	1	0	0	1	1	0	0	1	1	1	0	1	1	1	1	1	1	0	1	1	0	0	0	0	1	1	1	1	0	1	0	1	1	1	0	0	1
		3094098|F|0	A01_1	1.17177		0	0	0	1	1	0	0	1	0	0	1	1	0	0	1	1	1	0	1	1	1	1	1	1	0	1	1	0	0	0	0	1	1	1	1	0	1	0	1	1	1	0	0	1
		3093864|F|0	A01_1	1.17177		0	0	0	1	1	0	0	1	0	0	1	1	0	0	1	1	1	0	1	1	1	1	1	1	0	1	1	0	0	0	0	1	1	1	1	0	1	0	1	1	1	0	0	1
		3092481|F|0--27:C>A	A01_1	1.18078	8238884	0	0	0	1	1	0	0	1	0	0	1	1	0	0	1	1	1	0	1	1	1	1	1	1	0	1	1	0	0	0	0	1	1	1	1	0	1	0	1	1	1	0	0	1
		3098010|F|0--9:C>G	A01_1	1.18078	8353258	0	0	0	1	1	0	0	1	0	0	1	1	0	0	1	1	1	0	1	1	1	1	1	1	0	1	1	0	0	0	0	1	1	1	1	0	1	0	1	1	1	0	0	1
		3154920|F|0	A01_1	1.18078	8493593	0	0	0	1	1	0	0	1	0	0	1	1	0	0	1	1	1	0	1	1	1	1	1	1	0	1	1	0	0	0	0	1	1	1	1	0	1	0	1	1	1	0	0	1
		3084222|F|0	A01_1	1.18078	8601507	0	0	0	1	1	0	0	1	0	0	1	1	0	0	1	1	1	0	1	1	1	1	1	1	0	1	1	0	0	0	0	1	1	1	1	0	1	0	1	1	1	0	0	1
		3078716|F|0	A01_1	1.18078	8605462	0	0	0	1	1	0	0	1	0	0	1	1	0	0	1	1	1	0	1	1	1	1	1	1	0	1	1	0	0	0	0	1	1	1	1	0	1	0	1	1	1	0	0	1
		3112398|F|0--28:T>C	A01_1	1.18078	8647263	0	0	0	1	1	0	0	1	0	0	1	1	0	0	1	1	1	0	1	1	1	1	1	1	0	1	1	0	0	0	0	1	1	1	1	0	1	0	1	1	1	0	0	1
		3135901|F|0--68:C>T	A01_1	1.18078	8654782	0	0	0	1	1	0	0	1	0	0	1	1	0	0	1	1	1	0	1	1	1	1	1	1	0	1	1	0	0	0	0	1	1	1	1	0	1	0	1	1	1	0	0	1
		3123766|F|0	A01_1	1.18078	8682276	0	0	0	1	1	0	0	1	0	0	1	1	0	0	1	1	1	0	1	1	1	1	1	1	0	1	1	0	0	0	0	1	1	1	1	0	1	0	1	1	1	0	0	1
		3078477|F|0--21:G>A	A01_1	1.18078	8682926	0	0	0	1	1	0	0	1	0	0	1	1	0	0	1	1	1	0	1	1	1	1	1	1	0	1	1	0	0	0	0	1	1	1	1	0	1	0	1	1	1	0	0	1
		3154593|F|0	A01_1	1.18078	9226098	0	0	0	1	1	0	0	1	0	0	1	1	0	0	1	1	1	0	1	1	1	1	1	1	0	1	1	0	0	0	0	1	1	1	1	0	1	0	1	1	1	0	0	1
		3106888|F|0	A01_1	1.18078	9226165	0	0	0	1	1	0	0	1	0	0	1	1	0	0	1	1	1	0	1	1	1	1	1	1	0	1	1	0	0	0	0	1	1	1	1	0	1	0	1	1	1	0	0	1
		3189436|F|0	A01_1	1.18078	9260920	0	0	0	1	1	0	0	1	0	0	1	1	0	0	1	1	1	0	1	1	1	1	1	1	0	1	1	0	0	0	0	1	1	1	1	0	1	0	1	1	1	0	0	1
		100000438|F|0	A01_1	1.18078	9260985	0	0	0	1	-	0	0	1	0	0	1	1	0	0	1	1	1	0	1	1	1	1	1	1	0	1	1	0	0	0	0	1	1	1	-	0	1	0	1	1	1	0	0	1
		100001179|F|0--24:A>T	A01_1	1.18078	9272811	0	0	0	1	1	0	0	1	0	0	1	1	0	0	1	1	1	0	1	1	1	1	1	1	0	1	1	0	0	0	0	1	1	1	1	0	1	0	1	1	1	0	0	1
		3106991|F|0	A01_1	1.18078	9272876	0	0	0	1	1	0	0	1	0	0	1	1	0	0	1	1	1	0	1	1	1	1	1	1	0	1	1	0	0	0	0	1	1	1	1	0	1	0	1	1	1	0	0	1
		3145010|F|0	A01_1	1.18078	9305252	0	0	0	1	1	0	0	1	0	0	1	1	0	0	1	1	1	0	1	1	1	1	1	1	0	1	1	0	0	0	0	1	1	1	1	0	1	0	1	1	1	0	0	1
		3105714|F|0	A01_1	1.18078	9353645	0	0	0	1	1	0	0	1	0	0	1	1	0	0	1	1	1	0	1	1	1	1	1	1	0	1	1	0	0	0	0	1	1	1	1	0	1	0	1	1	1	0	0	1
		3087307|F|0	A01_1	1.18078	9364365	0	0	0	1	1	0	0	1	0	0	1	1	0	0	1	1	1	0	1	1	1	1	1	1	0	1	1	0	0	0	0	1	1	1	1	0	1	0	1	1	1	0	0	1
		3111126|F|0	A01_1	1.18078	9370045	0	0	0	1	1	0	0	1	0	0	1	1	0	0	1	1	1	0	1	1	1	1	1	1	0	1	1	0	0	0	0	1	1	1	1	0	1	0	1	1	1	0	0	1
		3116462|F|0	A01_1	1.18078	9371596	0	0	0	1	1	0	0	1	0	0	1	1	0	0	1	1	1	0	1	1	1	1	1	1	0	1	1	0	0	0	0	1	1	1	1	0	1	0	1	1	1	0	0	1
		3165649|F|0	A01_1	1.18078	9372070	0	0	0	1	1	0	0	1	0	0	1	1	0	0	1	1	1	0	1	1	1	1	1	1	0	1	1	0	0	0	0	1	1	1	1	0	1	0	1	1	1	0	0	1
		3101535|F|0	A01_1	1.18078	9407003	0	0	0	1	1	0	0	1	0	0	1	1	0	0	1	1	1	0	1	1	1	1	1	1	0	1	1	0	0	0	0	1	1	1	1	0	1	0	1	1	1	0	0	1
		3104987|F|0	A01_1	1.18078	9407674	0	0	0	1	1	0	0	1	0	0	1	1	0	0	1	1	1	0	1	1	1	1	1	1	0	1	1	0	0	0	0	1	1	1	1	0	1	0	1	1	1	0	0	1
		3097041|F|0	A01_1	1.18078	9468605	0	0	0	1	1	0	0	1	0	0	1	1	0	0	1	1	1	0	1	1	1	1	1	1	0	1	1	0	0	0	0	1	1	1	1	0	1	0	1	1	1	0	0	1
		3084015|F|0	A01_1	1.18078	9492830	0	0	0	1	1	0	0	1	0	0	1	1	0	0	1	1	1	0	1	1	1	1	1	1	0	1	1	0	0	0	0	1	1	1	1	0	1	0	1	1	1	0	0	1
		3213437|F|0	A01_1	1.18078		0	0	0	1	1	0	0	1	0	0	1	1	0	0	1	1	1	0	1	1	1	1	1	1	0	1	1	0	0	0	0	1	1	1	1	0	1	0	1	1	1	0	0	1
		3143282|F|0	A01_1	1.18078		0	0	0	1	1	0	0	1	0	0	1	1	0	0	1	1	1	0	1	1	1	1	1	1	0	1	1	0	0	0	0	1	1	1	1	0	1	0	1	1	1	0	0	1
		3138558|F|0	A01_1	1.18078		0	0	0	1	1	0	0	1	0	0	1	1	0	0	1	1	1	0	1	1	1	1	1	1	0	1	1	0	0	0	0	1	1	1	1	0	1	0	1	1	1	0	0	1
		3136707|F|0	A01_1	1.18078		0	0	0	1	1	0	0	1	0	0	1	1	0	0	1	1	1	0	1	1	1	1	1	1	0	1	1	0	0	0	0	1	1	1	1	0	1	0	1	1	1	0	0	1
		3119372|F|0	A01_1	1.18078		0	0	0	1	1	0	0	1	0	0	1	1	0	0	1	1	1	0	1	1	1	1	1	1	0	1	1	0	0	0	0	1	1	1	1	0	1	0	1	1	1	0	0	1
		3115499|F|0	A01_1	1.18078		0	0	0	1	1	0	0	1	0	0	1	1	0	0	1	1	1	0	1	1	1	1	1	1	0	1	1	0	0	0	0	1	1	1	1	0	1	0	1	1	1	0	0	1
		3115311|F|0	A01_1	1.18078		0	0	0	1	1	0	0	1	0	0	1	1	0	0	1	1	1	0	1	1	1	1	1	1	0	1	1	0	0	0	0	1	1	1	1	0	1	0	1	1	1	0	0	1
		3113587|F|0	A01_1	1.18078		0	0	0	1	1	0	0	1	0	0	1	1	0	0	1	1	1	0	1	1	1	1	1	1	0	1	1	0	0	0	0	1	1	1	1	0	1	0	1	1	1	0	0	1
		3113201|F|0	A01_1	1.18078		0	0	0	1	1	0	0	1	0	0	1	1	0	0	1	1	1	0	1	1	1	1	1	1	0	1	1	0	0	0	0	1	1	1	1	0	1	0	1	1	1	0	0	1
		3113012|F|0	A01_1	1.18078		0	0	0	1	1	0	0	1	0	0	1	1	0	0	1	1	1	0	1	1	1	1	1	1	0	1	1	0	0	0	0	1	1	1	1	0	1	0	1	1	1	0	0	1
		3111492|F|0	A01_1	1.18078		0	0	0	1	1	0	0	1	0	0	1	1	0	0	1	1	1	0	1	1	1	1	1	1	0	1	1	0	0	0	0	1	1	1	1	0	1	0	1	1	1	0	0	1
		3108969|F|0	A01_1	1.18078		0	0	0	1	1	0	0	1	0	0	1	1	0	0	1	1	1	0	1	1	1	1	1	1	0	1	1	0	0	0	0	1	1	1	1	0	1	0	1	1	1	0	0	1
		3107120|F|0	A01_1	1.18078		0	0	0	1	1	0	0	1	0	0	1	1	0	0	1	1	1	0	1	1	1	1	1	1	0	1	1	0	0	0	0	1	1	1	1	0	1	0	1	1	1	0	0	1
		3098985|F|0	A01_1	1.18078		0	0	0	1	1	0	0	1	0	0	1	1	0	0	1	1	1	0	1	1	1	1	1	1	0	1	1	0	0	0	0	1	1	1	1	0	1	0	1	1	1	0	0	1
		3098166|F|0	A01_1	1.18078		0	0	0	1	1	0	0	1	0	0	1	1	0	0	1	1	1	0	1	1	1	1	1	1	0	1	1	0	0	0	0	1	1	1	1	0	1	0	1	1	1	0	0	1
		3091271|F|0	A01_1	1.18078		0	0	0	1	1	0	0	1	0	0	1	1	0	0	1	1	1	0	1	1	1	1	1	1	0	1	1	0	0	0	0	1	1	1	1	0	1	0	1	1	1	0	0	1
		3091214|F|0	A01_1	1.18078		0	0	0	1	1	0	0	1	0	0	1	1	0	0	1	1	1	0	1	1	1	1	1	1	0	1	1	0	0	0	0	1	1	1	1	0	1	0	1	1	1	0	0	1
		3085727|F|0	A01_1	1.18078		0	0	0	1	1	0	0	1	0	0	1	1	0	0	1	1	1	0	1	1	1	1	1	1	0	1	1	0	0	0	0	1	1	1	1	0	1	0	1	1	1	0	0	1
		3076087|F|0	A01_1	1.18078		0	0	0	1	1	0	0	1	0	0	1	1	0	0	1	1	1	0	1	1	1	1	1	1	0	1	1	0	0	0	0	1	1	1	1	0	1	0	1	1	1	0	0	1
		3102570|F|0	A01_1	1.23388	9992712	0	0	0	1	1	0	0	1	0	0	1	1	0	0	1	1	1	0	1	1	1	1	1	1	0	1	0	0	0	0	0	0	1	1	1	0	1	0	1	1	0	0	0	1
		3113427|F|0	A01_1	1.23388	10039084	0	0	0	1	1	0	0	1	0	0	1	1	0	0	1	1	1	0	1	1	1	1	1	1	0	1	0	0	0	0	0	0	1	1	1	0	1	0	1	1	0	0	0	1
		3124503|F|0--45:G>A	A01_1	1.23388	10045666	0	0	0	1	1	0	0	1	0	0	1	1	0	0	1	1	1	0	1	1	1	1	1	1	0	1	0	0	0	0	0	0	1	1	1	0	1	0	1	1	0	0	0	1
		3120794|F|0	A01_1	1.23388	10293648	0	0	0	1	1	0	0	1	0	0	1	1	0	0	1	1	1	0	1	1	1	1	1	1	0	1	0	0	0	0	0	0	1	1	1	0	1	0	1	1	0	0	0	1
		3090484|F|0	A01_1	1.23388	10339568	0	0	0	1	1	0	0	1	0	0	1	1	0	0	1	1	1	0	1	1	1	1	1	1	0	1	0	0	0	0	0	0	1	1	1	0	1	0	1	1	0	0	0	1
		100000311|F|0	A01_1	1.23388	10410496	0	0	0	1	1	0	0	1	0	0	1	1	0	0	1	1	1	0	1	1	1	1	1	1	0	1	0	0	0	0	0	0	1	1	1	0	1	0	1	1	0	0	0	1
		3139292|F|0	A01_1	1.23388	10422332	0	0	0	1	1	0	0	1	0	0	1	1	0	0	1	1	1	0	1	1	1	1	1	1	0	1	0	0	0	0	0	0	1	1	1	0	1	0	1	1	0	0	0	1
		3129826|F|0--30:C>G	A01_1	1.23388	10422397	0	0	0	1	1	0	0	1	0	0	1	1	0	0	1	1	1	0	1	1	1	1	1	1	0	1	0	0	0	0	0	0	1	1	1	0	1	0	1	1	0	0	0	1
		3167323|F|0--21:A>G	A01_1	1.23388	10622209	0	0	0	1	1	0	0	1	0	0	1	1	0	0	1	1	1	0	1	1	1	1	1	1	0	1	0	0	0	0	0	0	1	1	1	0	1	0	1	1	0	0	0	1
		3102163|F|0	A01_1	1.23388	10625998	0	0	0	1	1	0	0	1	0	0	1	1	0	0	1	1	1	0	1	1	1	1	1	1	0	1	0	0	0	0	0	0	1	1	1	0	1	0	1	1	0	0	0	1
		3164816|F|0--33:G>A	A01_1	1.23388	10836510	0	0	0	1	1	0	0	1	0	0	1	1	0	0	1	1	1	0	1	1	1	1	1	1	0	1	0	0	0	0	0	0	1	1	1	0	1	0	1	1	0	0	0	1
		3160261|F|0--27:A>T	A01_1	1.23388	10860780	0	0	0	1	1	0	0	1	0	0	1	1	0	0	1	1	1	0	1	1	1	1	1	1	0	1	0	0	0	0	0	0	1	1	1	0	1	0	1	1	0	0	0	1
		3116946|F|0--19:C>A	A01_1	1.23388	10888891	0	0	0	1	1	0	0	1	0	0	1	1	0	0	1	1	1	0	1	1	1	1	1	1	0	1	0	0	0	0	0	0	1	1	1	0	1	0	1	1	0	0	0	1
		3112261|F|0--52:C>G	A01_1	1.23388	11008788	0	0	0	1	1	0	0	1	0	0	1	1	0	0	1	1	1	0	1	1	1	1	1	1	0	1	0	0	0	0	0	0	1	1	1	0	1	0	1	1	0	0	0	1
		3136624|F|0--61:A>G	A01_1	1.23388	11008896	0	0	0	1	1	0	0	1	0	0	1	1	0	0	1	1	1	0	1	1	1	1	1	1	0	1	0	0	0	0	0	0	1	1	1	0	1	0	1	1	0	0	0	1
		3092939|F|0--51:C>T	A01_1	1.23388	11077473	0	0	0	1	1	0	0	1	0	0	1	1	0	0	1	1	1	0	1	1	1	1	1	1	0	1	0	0	0	0	0	0	1	1	1	0	1	0	1	1	0	0	0	1
		3166855|F|0	A01_1	1.23388	11465092	0	0	0	1	1	0	0	1	0	0	1	1	0	0	1	1	1	0	1	1	1	1	1	1	0	1	0	0	0	0	0	0	1	1	1	0	1	0	1	1	0	0	0	1
		brPb-661581	A01_1	1.23388		0	0	0	1	1	0	0	1	0	0	1	1	0	0	1	1	1	0	1	1	1	1	1	1	0	1	0	0	0	0	0	0	1	1	1	0	1	0	1	1	0	0	0	1
		brPb-659237	A01_1	1.23388		0	0	0	1	1	0	0	1	0	0	1	1	0	0	1	1	1	0	1	1	1	1	1	1	0	1	0	0	0	0	0	0	1	1	1	0	1	0	1	1	0	0	0	1
		brPb-658209	A01_1	1.23388		0	0	0	1	1	0	0	1	0	0	1	1	0	0	1	1	1	0	1	1	1	1	1	1	0	1	0	0	0	0	0	0	1	1	1	0	1	0	1	1	0	0	0	1
		3140085|F|0	A01_1	1.23388		0	0	0	1	1	0	0	1	0	0	1	1	0	0	1	1	1	0	1	1	1	1	1	1	0	1	0	0	0	0	0	0	1	1	1	0	1	0	1	1	0	0	0	1
		3136192|F|0	A01_1	1.23388		0	0	0	1	1	0	0	1	0	0	1	1	0	0	1	1	1	0	1	1	1	1	1	1	0	1	0	0	0	0	0	0	1	1	1	0	1	0	1	1	0	0	0	1
		3119182|F|0	A01_1	1.23388		0	0	0	1	1	0	0	1	0	0	1	1	0	0	1	1	1	0	1	1	1	1	1	1	0	1	0	0	0	0	0	0	1	1	1	0	1	0	1	1	0	0	0	1
		3113918|F|0	A01_1	1.23388		0	0	0	1	1	0	0	1	0	0	1	1	0	0	1	1	1	0	1	1	1	1	1	1	0	1	0	0	0	0	0	0	1	1	1	0	1	0	1	1	0	0	0	1
		3109822|F|0	A01_1	1.23388		0	0	0	1	1	0	0	1	0	0	1	1	0	0	1	1	1	0	1	1	1	1	1	1	0	1	0	0	0	0	0	0	1	1	1	0	1	0	1	1	0	0	0	1
		3109412|F|0	A01_1	1.23388		0	0	0	1	1	0	0	1	0	0	1	1	0	0	1	1	1	0	1	1	1	1	1	1	0	1	0	0	0	0	0	0	1	1	1	0	1	0	1	1	0	0	0	1
		3089896|F|0	A01_1	1.23388		0	0	0	1	1	0	0	1	0	0	1	1	0	0	1	1	1	0	1	1	1	1	1	1	0	1	0	0	0	0	0	0	1	1	1	0	1	0	1	1	0	0	0	1
		3085176|F|0	A01_1	1.24273	11322668	0	0	0	1	1	0	0	1	0	0	1	1	0	0	1	1	1	0	1	1	1	1	1	1	0	1	0	0	0	0	0	0	1	1	1	0	1	0	1	1	0	0	0	1
		3106282|F|0	A01_1	1.24273	11431669	0	0	0	1	1	0	0	1	0	0	1	1	0	0	1	1	1	0	1	1	1	1	1	1	0	1	0	0	0	0	0	0	1	1	1	0	1	0	1	1	0	0	0	1
		3090293|F|0	A01_1	1.24273	11437045	0	0	0	1	1	0	0	1	0	0	1	1	0	0	1	1	1	0	1	1	1	1	1	1	0	1	0	0	0	0	0	0	1	1	1	0	1	0	1	1	0	0	0	1
		3086481|F|0--60:A>T	A01_1	1.24273	11470545	0	0	0	1	1	0	0	1	0	0	1	1	0	0	1	1	1	0	1	1	1	1	1	1	0	1	0	0	0	0	0	0	1	1	1	0	1	0	1	1	0	0	0	1
		3116722|F|0	A01_1	1.24273	11470610	0	0	0	1	1	0	0	1	0	0	1	1	0	0	1	1	1	0	1	1	1	1	1	1	0	1	0	0	0	0	0	0	1	1	1	0	1	0	1	1	0	0	0	1
		100014385|F|0	A01_1	1.24273		0	0	0	1	1	0	0	1	0	0	1	1	0	0	1	1	1	0	1	1	1	1	1	1	0	1	0	0	0	0	0	0	1	1	1	0	1	0	1	1	0	0	0	1
		3106300|F|0	A01_1	1.25166	8900893	0	0	0	1	1	0	0	1	0	0	1	1	0	0	1	1	1	0	1	1	1	1	1	1	0	1	0	0	0	0	0	0	1	1	1	0	1	0	1	1	0	0	0	1
		100000270|F|0	A01_1	1.25166	11710369	0	0	0	1	1	0	0	1	0	0	1	1	0	0	1	1	1	0	1	1	1	1	1	1	0	1	0	0	0	0	0	0	1	1	1	0	1	0	1	1	0	0	0	1
		3218692|F|0	A01_1	1.25166	11777512	0	0	0	1	1	0	0	1	0	0	1	1	0	0	1	1	1	0	1	1	1	1	1	1	0	1	0	0	0	0	0	0	1	1	1	0	1	0	1	1	0	0	0	1
		3200342|F|0	A01_1	1.25166	11777512	0	0	0	1	1	0	0	1	0	0	1	1	0	0	1	1	1	0	1	1	1	1	1	1	0	1	0	0	0	0	0	0	1	1	1	0	1	0	1	1	0	0	0	1
		3084326|F|0--65:A>G	A01_1	1.25166	12065910	0	0	0	1	1	0	0	1	0	0	1	1	0	0	1	1	1	0	1	1	1	1	1	1	0	1	0	0	0	0	0	0	1	1	1	0	1	0	1	1	0	0	0	1
		3105107|F|0--57:A>G	A01_1	1.25166	12065975	0	0	0	1	1	0	0	1	0	0	1	1	0	0	1	1	1	0	1	1	1	1	1	1	0	1	0	0	0	0	0	0	1	1	1	0	1	0	1	1	0	0	0	1
		3113600|F|0	A01_1	1.25166	12145553	0	0	0	1	1	0	0	1	0	0	1	1	0	0	1	1	1	0	1	1	1	1	1	1	0	1	0	0	0	0	0	0	1	1	1	0	1	0	1	1	0	0	0	1
		3124778|F|0--25:G>C	A01_1	1.25166	12185127	0	0	0	1	1	0	0	1	0	0	1	1	0	0	1	1	1	0	1	1	1	1	1	1	0	1	0	0	0	0	0	0	1	1	1	0	1	0	1	1	0	0	0	1
		3113688|F|0--42:T>C	A01_1	1.25166	12429156	0	0	0	1	1	0	0	1	0	0	1	1	0	0	1	1	1	0	1	1	1	1	1	1	0	1	0	0	0	0	0	0	1	1	1	0	1	0	1	1	0	0	0	1
		3091851|F|0--13:A>G	A01_1	1.25166	12593350	0	-	0	1	1	0	0	1	0	0	1	1	0	0	1	1	1	0	1	1	1	1	1	1	0	1	0	0	0	0	0	0	1	1	1	0	1	0	1	1	0	0	0	1
		3136943|F|0--57:G>C	A01_1	1.25166	12714553	0	0	0	1	1	0	0	1	0	0	1	1	0	0	1	1	1	0	1	1	1	1	1	1	0	1	0	0	0	0	0	0	1	1	1	0	1	0	1	1	0	0	0	1
		3118372|F|0--48:C>A	A01_1	1.25166	12773965	0	0	0	1	1	0	0	1	0	0	1	1	0	0	1	1	1	0	1	1	1	1	1	1	0	1	0	0	0	0	0	0	1	1	1	0	1	0	1	1	0	0	0	1
		3142848|F|0	A01_1	1.25166	12851553	0	0	0	1	1	0	0	1	0	0	1	1	0	0	1	1	1	0	1	1	1	1	1	1	0	1	0	0	0	0	0	0	1	1	1	0	1	0	1	1	0	0	0	1
		3162647|F|0--21:C>A	A01_1	1.25166	14900058	0	0	0	1	1	0	0	1	0	0	1	1	0	0	1	1	1	0	1	1	1	1	1	1	0	1	0	0	0	0	0	0	1	1	1	0	1	0	1	1	0	0	0	1
		3117021|F|0	A01_1	1.25166	14908818	0	0	0	1	1	0	0	1	0	0	1	1	0	0	1	1	1	0	1	1	1	1	1	1	0	1	0	0	0	0	0	0	1	1	1	0	1	0	1	1	0	0	0	1
		3100431|F|0	A01_1	1.25166	14961305	0	0	0	1	1	0	0	1	0	0	1	1	0	0	1	1	1	0	1	1	1	1	1	1	0	1	0	0	0	0	0	0	1	1	1	0	1	0	1	1	0	0	0	1
		3125050|F|0	A01_1	1.25166	14995834	0	0	0	1	1	0	0	1	0	0	1	1	0	0	1	1	1	0	1	1	1	1	1	1	0	1	0	0	0	0	0	0	1	1	1	0	1	0	1	1	0	0	0	1
		3126280|F|0	A01_1	1.25166	15007900	0	0	0	1	1	0	0	1	0	0	1	1	0	0	1	1	1	0	1	1	1	1	1	1	0	1	0	0	0	0	0	0	1	1	1	0	1	0	1	1	0	0	0	1
		3101740|F|0	A01_1	1.25166	15030940	0	0	0	1	1	0	0	1	0	0	1	1	0	0	1	1	1	0	1	1	1	1	1	1	0	1	0	0	0	0	0	0	1	1	1	0	1	0	1	1	0	0	0	1
		3103048|F|0--44:T>G	A01_1	1.25166	15084177	0	0	0	1	1	0	0	1	0	0	1	1	0	0	1	1	1	0	1	1	1	1	1	1	0	1	0	0	0	0	0	0	1	1	1	0	1	0	1	1	0	0	0	1
		3122437|F|0--57:G>T	A01_1	1.25166	15105441	0	0	0	1	1	0	0	1	0	0	1	1	0	0	1	1	1	0	1	1	1	1	1	1	0	1	0	0	0	0	0	0	1	1	1	0	1	0	1	1	0	0	0	1
		3152745|F|0--16:C>T	A01_1	1.25166	15147270	0	0	0	1	1	0	0	1	0	0	1	1	0	0	1	1	1	0	1	1	1	1	1	1	0	1	0	0	0	0	0	0	1	1	1	0	1	0	1	1	0	0	0	1
		3128292|F|0	A01_1	1.25166	15160795	0	0	0	1	1	0	0	1	0	0	1	1	0	0	1	1	1	0	1	1	1	1	1	1	0	1	0	0	0	0	0	0	1	1	1	0	1	0	1	1	0	0	0	1
		3120384|F|0	A01_1	1.25166	15182251	0	0	0	1	1	0	0	1	0	0	1	1	0	0	1	1	1	0	1	1	1	1	1	1	0	1	0	0	0	0	0	0	1	1	1	0	1	0	1	1	0	0	0	1
		3131781|F|0	A01_1	1.25166	15216158	0	0	0	1	1	0	0	1	0	0	1	1	0	0	1	1	1	0	1	1	1	1	1	1	0	1	0	0	0	0	0	0	1	1	1	0	1	0	1	1	0	0	0	1
		3106420|F|0--63:G>T	A01_1	1.25166	15257709	0	0	0	1	1	0	0	1	0	0	1	1	0	0	1	1	1	0	1	1	1	1	1	1	0	1	0	0	0	0	0	0	1	1	1	0	1	0	1	1	0	0	0	1
		100001263|F|0--39:T>G	A01_1	1.25166	15265564	0	0	0	1	1	0	0	1	0	0	1	1	0	0	1	1	1	0	1	1	1	1	1	1	0	1	0	0	0	0	0	0	1	1	1	0	1	0	1	1	0	0	0	1
		3129846|F|0	A01_1	1.25166	15291324	0	0	0	1	1	0	0	1	0	0	1	1	0	0	1	1	1	0	1	1	1	1	1	1	0	1	0	0	0	0	0	0	1	1	1	0	1	0	1	1	0	0	0	1
		3082747|F|0	A01_1	1.25166	15329094	0	0	0	1	1	0	0	1	0	0	1	1	0	0	1	1	1	0	1	1	1	1	1	1	0	1	0	0	0	0	0	0	1	1	1	0	1	0	1	1	0	0	0	1
		3075505|F|0	A01_1	1.25166	15329159	0	0	0	1	1	0	0	1	0	0	1	1	0	0	1	1	1	0	1	1	1	1	1	1	0	1	0	0	0	0	0	0	1	1	1	0	1	0	1	1	0	0	0	1
		3106822|F|0	A01_1	1.25166	15426964	0	0	0	1	1	0	0	1	0	0	1	1	0	0	1	1	1	0	1	1	1	1	1	1	0	1	0	0	0	0	0	0	1	1	1	0	1	0	1	1	0	0	0	1
		3124829|F|0	A01_1	1.25166	15476276	0	0	0	1	1	0	0	1	0	0	1	1	0	0	1	1	1	0	1	1	1	1	1	1	0	1	0	0	0	0	0	0	1	1	1	0	1	0	1	1	0	0	0	1
		3134657|F|0	A01_1	1.25166	15477257	0	0	0	1	1	0	0	1	0	0	1	1	0	0	1	1	1	0	1	1	1	1	1	1	0	1	0	0	0	0	0	0	1	1	1	0	1	0	1	1	0	0	0	1
		3112964|F|0	A01_1	1.25166	15477342	0	0	0	1	1	0	0	1	0	0	1	1	0	0	1	1	1	0	1	1	1	1	1	1	0	1	0	0	0	0	0	0	1	1	1	0	1	0	1	1	0	0	0	1
		3168403|F|0	A01_1	1.25166		0	0	0	1	1	0	0	1	-	0	1	1	0	0	1	1	1	0	1	1	1	1	1	1	0	1	0	0	0	0	0	0	1	1	1	0	1	0	1	1	0	0	0	1
		3094982|F|0--22:C>T	A01_1	1.25166		0	-	0	1	1	0	0	1	0	0	1	1	0	0	1	1	1	0	1	1	1	1	1	1	0	1	0	0	0	0	0	0	1	1	1	0	1	0	1	1	0	0	0	1
		3093795|F|0	A01_1	1.25166		0	-	0	1	1	0	0	1	0	0	1	1	0	0	1	1	1	0	1	1	1	1	1	1	0	1	0	0	0	0	0	0	1	1	1	0	1	0	1	1	0	0	0	1
		brPb-658104	A01_1	1.25166		0	0	0	1	1	0	0	1	0	0	1	1	0	0	1	1	1	0	1	1	1	1	1	1	0	1	0	0	0	0	0	0	1	1	1	0	1	0	1	1	0	0	0	1
		3170027|F|0	A01_1	1.25166		0	0	0	1	1	0	0	1	0	0	1	1	0	0	1	1	1	0	1	1	1	1	1	1	0	1	0	0	0	0	0	0	1	1	1	0	1	0	1	1	0	0	0	1
		3167288|F|0	A01_1	1.25166		0	0	0	1	1	0	0	1	0	0	1	1	0	0	1	1	1	0	1	1	1	1	1	1	0	1	0	0	0	0	0	0	1	1	1	0	1	0	1	1	0	0	0	1
		3165079|F|0	A01_1	1.25166		0	0	0	1	1	0	0	1	0	0	1	1	0	0	1	1	1	0	1	1	1	1	1	1	0	1	0	0	0	0	0	0	1	1	1	0	1	0	1	1	0	0	0	1
		3161392|F|0	A01_1	1.25166		0	0	0	1	1	0	0	1	0	0	1	1	0	0	1	1	1	0	1	1	1	1	1	1	0	1	0	0	0	0	0	0	1	1	1	0	1	0	1	1	0	0	0	1
		3160701|F|0	A01_1	1.25166		0	0	0	1	1	0	0	1	0	0	1	1	0	0	1	1	1	0	1	1	1	1	1	1	0	1	0	0	0	0	0	0	1	1	1	0	1	0	1	1	0	0	0	1
		3159778|F|0	A01_1	1.25166		0	0	0	1	1	0	0	1	0	0	1	1	0	0	1	1	1	0	1	1	1	1	1	1	0	1	0	0	0	0	0	0	1	1	1	0	1	0	1	1	0	0	0	1
		3154146|F|0	A01_1	1.25166		0	0	0	1	1	0	0	1	0	0	1	1	0	0	1	1	1	0	1	1	1	1	1	1	0	1	0	0	0	0	0	0	1	1	1	0	1	0	1	1	0	0	0	1
		3153716|F|0	A01_1	1.25166		0	0	0	1	1	0	0	1	0	0	1	1	0	0	1	1	1	0	1	1	1	1	1	1	0	1	0	0	0	0	0	0	1	1	1	0	1	0	1	1	0	0	0	1
		3151502|F|0	A01_1	1.25166		0	0	0	1	1	0	0	1	0	0	1	1	0	0	1	1	1	0	1	1	1	1	1	1	0	1	0	0	0	0	0	0	1	1	1	0	1	0	1	1	0	0	0	1
		3150744|F|0	A01_1	1.25166		0	0	0	1	1	0	0	1	0	0	1	1	0	0	1	1	1	0	1	1	1	1	1	1	0	1	0	0	0	0	0	0	1	1	1	0	1	0	1	1	0	0	0	1
		3148606|F|0	A01_1	1.25166		0	0	0	1	1	0	0	1	0	0	1	1	0	0	1	1	1	0	1	1	1	1	1	1	0	1	0	0	0	0	0	0	1	1	1	0	1	0	1	1	0	0	0	1
		3143221|F|0	A01_1	1.25166		0	0	0	1	1	0	0	1	0	0	1	1	0	0	1	1	1	0	1	1	1	1	1	1	0	1	0	0	0	0	0	0	1	1	1	0	1	0	1	1	0	0	0	1
		3142456|F|0--21:T>C	A01_1	1.25166		0	0	0	1	1	0	0	1	0	0	1	1	0	0	1	1	1	0	1	1	1	1	1	1	0	1	0	0	0	0	0	0	1	1	1	0	1	0	1	1	0	0	0	1
		3140671|F|0	A01_1	1.25166		0	0	0	1	1	0	0	1	0	0	1	1	0	0	1	1	1	0	1	1	1	1	1	1	0	1	0	0	0	0	0	0	1	1	1	0	1	0	1	1	0	0	0	1
		3140126|F|0	A01_1	1.25166		0	0	0	1	1	0	0	1	0	0	1	1	0	0	1	1	1	0	1	1	1	1	1	1	0	1	0	0	0	0	0	0	1	1	1	0	1	0	1	1	0	0	0	1
		3139256|F|0--5:T>C	A01_1	1.25166		0	0	0	1	1	0	0	1	0	0	1	1	0	0	1	1	1	0	1	1	1	1	1	1	0	1	0	0	0	0	0	0	1	1	1	0	1	0	1	1	0	0	0	1
		3138502|F|0	A01_1	1.25166		0	0	0	1	1	0	0	1	0	0	1	1	0	0	1	1	1	0	1	1	1	1	1	1	0	1	0	0	0	0	0	0	1	1	1	0	1	0	1	1	0	0	0	1
		3135349|F|0	A01_1	1.25166		0	0	0	1	1	0	0	1	0	0	1	1	0	0	1	1	1	0	1	1	1	1	1	1	0	1	0	0	0	0	0	0	1	1	1	0	1	0	1	1	0	0	0	1
		3128196|F|0	A01_1	1.25166		0	0	0	1	1	0	0	1	0	0	1	1	0	0	1	1	1	0	1	1	1	1	1	1	0	1	0	0	0	0	0	0	1	1	1	0	1	0	1	1	0	0	0	1
		3126056|F|0	A01_1	1.25166		0	0	0	1	1	0	0	1	0	0	1	1	0	0	1	1	1	0	1	1	1	1	1	1	0	1	0	0	0	0	0	0	1	1	1	0	1	0	1	1	0	0	0	1
		3122418|F|0--43:T>C	A01_1	1.25166		0	0	0	1	1	0	0	1	0	0	1	1	0	0	1	1	1	0	1	1	1	1	1	1	0	1	0	0	0	0	0	0	1	1	1	0	1	0	1	1	0	0	0	1
		3121884|F|0	A01_1	1.25166		0	0	0	1	1	0	0	1	0	0	1	1	0	0	1	1	1	0	1	1	1	1	1	1	0	1	0	0	0	0	0	0	1	1	1	0	1	0	1	1	0	0	0	1
		3119422|F|0	A01_1	1.25166		0	0	0	1	1	0	0	1	0	0	1	1	0	0	1	1	1	0	1	1	1	1	1	1	0	1	0	0	0	0	0	0	1	1	1	0	1	0	1	1	0	0	0	1
		3116921|F|0	A01_1	1.25166		0	0	0	1	1	0	0	1	0	0	1	1	0	0	1	1	1	0	1	1	1	1	1	1	0	1	0	0	0	0	0	0	1	1	1	0	1	0	1	1	0	0	0	1
		3115761|F|0	A01_1	1.25166		0	0	0	1	1	0	0	1	0	0	1	1	0	0	1	1	1	0	1	1	1	1	1	1	0	1	0	0	0	0	0	0	1	1	1	0	1	0	1	1	0	0	0	1
		3112047|F|0	A01_1	1.25166		0	0	0	1	1	0	0	1	0	0	1	1	0	0	1	1	1	0	1	1	1	1	1	1	0	1	0	0	0	0	0	0	1	1	1	0	1	0	1	1	0	0	0	1
		3103070|F|0	A01_1	1.25166		0	0	0	1	1	0	0	1	0	0	1	1	0	0	1	1	1	0	1	1	1	1	1	1	0	1	0	0	0	0	0	0	1	1	1	0	1	0	1	1	0	0	0	1
		3103016|F|0	A01_1	1.25166		0	0	0	1	1	0	0	1	0	0	1	1	0	0	1	1	1	0	1	1	1	1	1	1	0	1	0	0	0	0	0	0	1	1	1	0	1	0	1	1	0	0	0	1
		3102209|F|0	A01_1	1.25166		0	0	0	1	1	0	0	1	0	0	1	1	0	0	1	1	1	0	1	1	1	1	1	1	0	1	0	0	0	0	0	0	1	1	1	0	1	0	1	1	0	0	0	1
		3100777|F|0	A01_1	1.25166		0	0	0	1	1	0	0	1	0	0	1	1	0	0	1	1	1	0	1	1	1	1	1	1	0	1	0	0	0	0	0	0	1	1	1	0	1	0	1	1	0	0	0	1
		3099916|F|0--5:A>G	A01_1	1.25166		0	0	0	1	1	0	0	1	0	0	1	1	0	0	1	1	1	0	1	1	1	1	1	1	0	1	0	0	0	0	0	0	1	1	1	0	1	0	1	1	0	0	0	1
		3099078|F|0	A01_1	1.25166		0	0	0	1	1	0	0	1	0	0	1	1	0	0	1	1	1	0	1	1	1	1	1	1	0	1	0	0	0	0	0	0	1	1	1	0	1	0	1	1	0	0	0	1
		3098904|F|0	A01_1	1.25166		0	0	0	1	1	0	0	1	0	0	1	1	0	0	1	1	1	0	1	1	1	1	1	1	0	1	0	0	0	0	0	0	1	1	1	0	1	0	1	1	0	0	0	1
		3097186|F|0	A01_1	1.25166		0	0	0	1	1	0	0	1	0	0	1	1	0	0	1	1	1	0	1	1	1	1	1	1	0	1	0	0	0	0	0	0	1	1	1	0	1	0	1	1	0	0	0	1
		3095768|F|0	A01_1	1.25166		0	0	0	1	1	0	0	1	0	0	1	1	0	0	1	1	1	0	1	1	1	1	1	1	0	1	0	0	0	0	0	0	1	1	1	0	1	0	1	1	0	0	0	1
		3090277|F|0	A01_1	1.25166		0	0	0	1	1	0	0	1	0	0	1	1	0	0	1	1	1	0	1	1	1	1	1	1	0	1	0	0	0	0	0	0	1	1	1	0	1	0	1	1	0	0	0	1
		3085935|F|0	A01_1	1.25166		0	0	0	1	1	0	0	1	0	0	1	1	0	0	1	1	1	0	1	1	1	1	1	1	0	1	0	0	0	0	0	0	1	1	1	0	1	0	1	1	0	0	0	1
		3082172|F|0	A01_1	1.25166		0	0	0	1	1	0	0	1	0	0	1	1	0	0	1	1	1	0	1	1	1	1	1	1	0	1	0	0	0	0	0	0	1	1	1	0	1	0	1	1	0	0	0	1
		100001300|F|0	A01_1	1.25166		0	0	0	1	1	0	0	1	0	0	1	1	0	0	1	1	1	0	1	1	1	1	1	1	0	1	0	0	0	0	0	0	1	1	1	0	1	0	1	1	0	0	0	1
		3172578|F|0	A01_1	1.27821	18218558	0	0	0	1	1	0	0	1	1	0	1	1	0	0	1	1	1	0	1	1	1	1	1	1	0	1	0	0	0	0	0	0	1	1	1	0	1	0	1	0	0	0	0	1
		Na10C03	A01_1	1.27821		0	0	0	1	1	0	0	1	1	0	1	1	0	0	1	1	1	0	1	1	1	1	1	1	0	1	0	0	0	0	0	0	1	1	1	0	1	0	1	0	0	0	0	1
		3146275|F|0	A01_1	1.27821		0	0	0	1	1	0	0	1	1	0	1	1	0	0	1	1	1	0	1	1	1	1	1	1	0	1	0	0	0	0	0	0	1	1	1	0	1	0	1	0	0	0	0	1
		3116693|F|0	A01_1	1.27821		0	0	0	1	1	0	0	1	1	0	1	1	0	0	1	1	1	0	1	1	1	1	1	1	0	1	0	0	0	0	0	0	1	1	1	0	1	0	1	0	0	0	0	1
		3116214|F|0	A01_1	1.27821		0	0	0	1	1	0	0	1	1	0	1	1	0	0	1	1	1	0	1	1	1	1	1	1	0	1	0	0	0	0	0	0	1	1	1	0	1	0	1	0	0	0	0	1
		3088329|F|0	A01_1	1.27821		0	0	0	1	1	0	0	1	1	0	1	1	0	0	1	1	1	0	1	1	1	1	1	1	0	1	0	0	0	0	0	0	1	1	1	0	1	0	1	0	0	0	0	1
		3088810|F|0	A01_1	1.29607	16076309	0	0	0	1	1	0	0	1	0	0	1	1	0	0	1	1	1	0	1	1	1	1	1	1	0	1	0	0	0	0	0	0	1	1	1	0	1	0	1	0	0	0	0	1
		3141328|F|0	A01_1	1.29607	16076377	0	0	0	1	1	0	0	1	0	0	1	1	0	0	1	1	1	0	1	1	1	1	1	1	0	1	0	0	0	0	0	0	1	1	1	0	1	0	1	0	0	0	0	1
		3155494|F|0	A01_1	1.29607	16106601	0	0	0	1	1	0	0	1	0	0	1	1	0	0	1	1	1	0	1	1	1	1	1	1	0	1	0	0	0	0	0	0	1	1	1	0	1	0	1	0	0	0	0	1
		3155193|F|0	A01_1	1.29607	16106601	0	0	0	1	1	0	0	1	0	0	1	1	0	0	1	1	1	0	1	1	1	1	1	1	0	1	0	0	0	0	0	0	1	1	1	0	1	0	1	0	0	0	0	1
		3148995|F|0	A01_1	1.29607	16123884	0	0	0	1	1	0	0	1	0	0	1	1	0	0	1	1	1	0	1	1	1	1	1	1	0	1	0	0	0	0	0	0	1	1	1	0	1	0	1	0	0	0	0	1
		3120846|F|0	A01_1	1.29607	16123884	0	0	0	1	1	0	0	1	0	0	1	1	0	0	1	1	1	0	1	1	1	1	1	1	0	1	0	0	0	0	0	0	1	1	1	0	1	0	1	0	0	0	0	1
		3114689|F|0	A01_1	1.29607	16123949	0	0	0	1	1	0	0	1	0	0	1	1	0	0	1	1	1	0	1	1	1	1	1	1	0	1	0	0	0	0	0	0	1	1	1	0	1	0	1	0	0	0	0	1
		3167931|F|0--20:T>C	A01_1	1.29607	16162816	0	0	0	1	1	0	0	1	0	0	1	1	0	0	1	1	1	0	1	1	1	1	1	1	0	1	0	0	0	0	0	0	1	1	1	0	1	0	1	0	0	0	0	1
		3097036|F|0	A01_1	1.29607	16221965	0	0	0	1	1	0	0	1	0	0	1	1	0	0	1	1	1	0	1	1	1	1	1	1	0	1	0	0	0	0	0	0	1	1	1	0	1	0	1	0	0	0	0	1
		3168251|F|0	A01_1	1.29607	16253640	0	0	0	1	1	0	0	1	0	0	1	1	0	0	1	1	1	0	1	1	1	1	1	1	0	1	0	0	0	0	0	0	1	1	1	0	1	0	1	0	0	0	0	1
		3120586|F|0	A01_1	1.29607	16253640	0	0	0	1	1	0	0	1	0	0	1	1	0	0	1	1	1	0	1	1	1	1	1	1	0	1	0	0	0	0	0	0	1	1	1	0	1	0	1	0	0	0	0	1
		3087435|F|0	A01_1	1.29607	16389656	0	0	0	1	1	0	0	1	0	0	1	1	0	0	1	1	1	0	1	1	1	1	1	1	0	1	0	0	0	0	0	0	1	1	1	0	1	0	1	0	0	0	0	1
		3102475|F|0--35:C>T	A01_1	1.29607	16417906	0	0	0	1	1	0	0	1	0	0	1	1	0	0	1	1	1	0	1	1	1	1	1	1	0	1	0	0	0	0	0	0	1	1	1	0	1	0	1	0	0	0	0	1
		3130347|F|0	A01_1	1.29607	16461418	0	0	0	1	1	0	0	1	0	0	1	1	0	0	1	1	1	0	1	1	1	1	1	1	0	1	0	0	0	0	0	0	1	1	1	0	1	0	1	0	0	0	0	1
		3110940|F|0--22:A>G	A01_1	1.29607	16651973	0	0	0	1	1	0	0	1	0	0	1	1	0	0	1	1	1	0	1	1	1	1	1	1	0	1	0	0	0	0	0	0	1	1	1	0	1	0	1	0	0	0	0	1
		3154451|F|0--8:T>A	A01_1	1.29607	16698847	0	0	0	1	1	0	0	1	0	0	1	1	0	0	1	1	1	0	1	1	1	1	1	1	0	1	0	0	0	0	0	0	1	1	1	0	1	0	1	0	0	0	0	1
		3181129|F|0	A01_1	1.29607	16718147	0	0	0	1	1	0	0	1	0	0	1	1	0	0	1	1	1	0	1	1	1	1	1	1	0	1	0	0	0	0	0	0	1	1	1	0	1	0	1	0	0	0	0	1
		3099123|F|0	A01_1	1.29607	16835864	0	0	0	1	1	0	0	1	0	0	1	1	0	0	1	1	1	0	1	1	1	1	1	1	0	1	0	0	0	0	0	0	1	1	1	0	1	0	1	0	0	0	0	1
		3090410|F|0	A01_1	1.29607	16848151	0	0	0	1	1	0	0	1	0	0	1	1	0	0	1	1	1	0	1	1	1	1	1	1	0	1	0	0	0	0	0	0	1	1	1	0	1	0	1	0	0	0	0	1
		3202339|F|0	A01_1	1.29607	16848217	0	0	0	1	1	0	0	1	0	0	1	1	0	0	1	1	1	0	1	1	1	1	1	1	0	1	0	0	0	0	0	0	1	1	1	0	1	0	1	0	0	0	0	1
		3143309|F|0--66:C>G	A01_1	1.29607	16857462	0	0	0	1	1	0	0	1	0	0	1	1	0	0	1	1	1	0	1	1	1	1	1	1	0	1	0	0	0	0	0	0	1	1	1	0	1	0	1	0	0	0	0	1
		3105306|F|0--58:C>A	A01_1	1.29607	16857527	0	0	0	1	1	0	0	1	0	0	1	1	0	0	1	1	1	0	1	1	1	1	1	1	0	1	0	0	0	0	0	0	1	1	1	0	1	0	1	0	0	0	0	1
		3130739|F|0	A01_1	1.29607	16895721	0	0	0	1	1	0	0	1	0	0	1	1	0	0	1	1	1	0	1	1	1	1	1	1	0	1	0	0	0	0	0	0	1	1	1	0	1	0	1	0	0	0	0	1
		3155190|F|0--68:T>C	A01_1	1.29607	16919667	0	0	0	1	1	0	0	1	0	0	1	1	0	0	1	1	1	0	1	1	1	1	1	1	0	1	0	0	0	0	0	0	1	1	1	0	1	0	1	0	0	0	0	1
		3078990|F|0--30:T>A	A01_1	1.29607	16946000	0	0	0	1	1	0	0	1	0	0	1	1	0	0	1	1	1	0	1	1	1	1	1	1	0	1	0	0	0	0	0	0	1	1	1	0	1	0	1	0	0	0	0	1
		3082582|F|0	A01_1	1.29607	16989807	0	0	0	1	1	0	0	1	0	0	1	1	0	0	1	1	1	0	1	1	1	1	1	1	0	1	0	0	0	0	0	0	1	1	1	0	1	0	1	0	0	0	0	1
		3103027|F|0	A01_1	1.29607	16989968	0	0	0	1	1	0	0	1	0	0	1	1	0	0	1	1	1	0	1	1	1	1	1	1	0	1	0	0	0	0	0	0	1	1	1	0	1	0	1	0	0	0	0	1
		3144219|F|0	A01_1	1.29607		0	0	0	1	1	0	0	1	0	0	1	1	0	0	1	1	1	0	1	1	1	1	1	1	0	1	0	0	0	0	0	0	1	1	1	0	1	0	1	0	0	0	0	1
		3107684|F|0--12:G>A	A01_1	1.29607		0	0	0	1	1	0	0	1	0	0	1	1	0	0	1	1	1	0	1	1	1	1	1	1	0	1	0	0	0	0	0	0	1	1	1	0	1	0	1	0	0	0	0	1
		brPb-670408	A01_1	1.29607		0	0	0	1	1	0	0	1	0	0	1	1	0	0	1	1	1	0	1	1	1	1	1	1	0	1	0	0	0	0	0	0	1	1	1	0	1	0	1	0	0	0	0	1
		3211535|F|0	A01_1	1.29607		0	0	0	1	1	0	0	1	0	0	1	1	0	0	1	1	1	0	1	1	1	1	1	1	0	1	0	0	0	0	0	0	1	1	1	0	1	0	1	0	0	0	0	1
		3201773|F|0	A01_1	1.29607		0	0	0	1	1	0	0	1	0	0	1	1	0	0	1	1	1	0	1	1	1	1	1	1	0	1	0	0	0	0	0	0	1	1	1	0	1	0	1	0	0	0	0	1
		3177811|F|0	A01_1	1.29607		0	0	0	1	1	0	0	1	0	0	1	1	0	0	1	1	1	0	1	1	1	1	1	1	0	1	0	0	0	0	0	0	1	1	1	0	1	0	1	0	0	0	0	1
		3161450|F|0	A01_1	1.29607		0	0	0	1	1	0	0	1	0	0	1	1	0	0	1	1	1	0	1	1	1	1	1	1	0	1	0	0	0	0	0	0	1	1	1	0	1	0	1	0	0	0	0	1
		3158769|F|0	A01_1	1.29607		0	0	0	1	1	0	0	1	0	0	1	1	0	0	1	1	1	0	1	1	1	1	1	1	0	1	0	0	0	0	0	0	1	1	1	0	1	0	1	0	0	0	0	1
		3140786|F|0	A01_1	1.29607		0	0	0	1	1	0	0	1	0	0	1	1	0	0	1	1	1	0	1	1	1	1	1	1	0	1	0	0	0	0	0	0	1	1	1	0	1	0	1	0	0	0	0	1
		3138562|F|0--6:A>G	A01_1	1.29607		0	0	0	1	1	0	0	1	0	0	1	1	0	0	1	1	1	0	1	1	1	1	1	1	0	1	0	0	0	0	0	0	1	1	1	0	1	0	1	0	0	0	0	1
		3134802|F|0	A01_1	1.29607		0	0	0	1	1	0	0	1	0	0	1	1	0	0	1	1	1	0	1	1	1	1	1	1	0	1	0	0	0	0	0	0	1	1	1	0	1	0	1	0	0	0	0	1
		3131232|F|0--42:A>G	A01_1	1.29607		0	0	0	1	1	0	0	1	0	0	1	1	0	0	1	1	1	0	1	1	1	1	1	1	0	1	0	0	0	0	0	0	1	1	1	0	1	0	1	0	0	0	0	1
		3116133|F|0	A01_1	1.29607		0	0	0	1	1	0	0	1	0	0	1	1	0	0	1	1	1	0	1	1	1	1	1	1	0	1	0	0	0	0	0	0	1	1	1	0	1	0	1	0	0	0	0	1
		3102006|F|0	A01_1	1.29607		0	0	0	1	1	0	0	1	0	0	1	1	0	0	1	1	1	0	1	1	1	1	1	1	0	1	0	0	0	0	0	0	1	1	1	0	1	0	1	0	0	0	0	1
		3099731|F|0	A01_1	1.29607		0	0	0	1	1	0	0	1	0	0	1	1	0	0	1	1	1	0	1	1	1	1	1	1	0	1	0	0	0	0	0	0	1	1	1	0	1	0	1	0	0	0	0	1
		3099119|F|0	A01_1	1.29607		0	0	0	1	1	0	0	1	0	0	1	1	0	0	1	1	1	0	1	1	1	1	1	1	0	1	0	0	0	0	0	0	1	1	1	0	1	0	1	0	0	0	0	1
		3084297|F|0	A01_1	1.29607		0	0	0	1	1	0	0	1	0	0	1	1	0	0	1	1	1	0	1	1	1	1	1	1	0	1	0	0	0	0	0	0	1	1	1	0	1	0	1	0	0	0	0	1
		100014130|F|0	A01_1	1.29607		0	0	0	1	1	0	0	1	0	0	1	1	0	0	1	1	1	0	1	1	1	1	1	1	0	1	0	0	0	0	0	0	1	1	1	0	1	0	1	0	0	0	0	1
		100001825|F|0	A01_1	1.29607		0	0	0	1	1	0	0	1	0	0	1	1	0	0	1	1	1	0	1	1	1	1	1	1	0	1	0	0	0	0	0	0	1	1	1	0	1	0	1	0	0	0	0	1
		3136922|F|0	A01_1	1.30492	15088205	0	0	0	1	1	0	0	1	0	0	1	1	0	0	1	1	1	0	1	1	1	1	1	1	0	1	0	0	0	0	0	0	1	1	1	0	1	0	1	0	0	0	0	1
		3148931|F|0	A01_1	1.30492	16853430	0	0	0	1	1	0	0	1	0	0	1	1	0	0	1	1	1	0	1	1	1	1	1	1	0	1	0	0	0	0	0	0	1	1	1	0	1	0	1	0	0	0	0	1
		3158116|F|0	A01_1	1.32262	16218878	0	0	0	1	1	0	0	1	0	0	1	1	0	0	1	1	1	0	1	1	1	1	1	1	0	1	0	0	0	0	0	0	1	1	1	0	1	0	1	0	0	0	0	1
		3135405|F|0	A01_1	1.32262		0	0	0	1	1	0	0	1	0	0	1	1	0	0	1	1	1	0	1	1	1	1	1	1	0	1	0	0	0	0	0	0	1	1	1	0	1	0	1	0	0	0	0	1
		3127671|F|0	A01_1	1.34048	16221619	0	0	0	1	1	0	0	1	0	0	1	1	0	0	1	1	1	0	1	1	1	1	1	1	0	1	0	0	0	0	0	0	1	1	1	0	1	0	1	0	0	0	0	1
		BRMS024	A01_1	1.43869		0	0	0	1	1	0	0	1	0	0	1	1	0	0	1	1	1	0	1	1	1	1	1	1	0	1	0	1	0	0	0	0	1	1	1	0	1	0	1	0	0	0	1	1
		3097488|F|0--43:T>C	A01_1	1.50949	17240897	0	1	0	1	1	1	0	1	0	0	1	1	0	1	1	1	1	0	1	1	1	1	1	1	0	1	1	1	0	0	1	0	1	1	1	0	1	1	1	1	0	0	1	1
		3095561|F|0	A01_1	1.50949		0	1	0	1	1	1	0	1	0	0	1	1	0	1	1	1	1	0	1	1	1	1	1	1	0	1	1	1	0	0	1	0	1	1	1	0	1	1	1	1	0	0	1	1
		3081790|F|0	A01_1	1.51834	17302026	0	1	0	1	1	1	0	1	1	0	1	1	0	1	1	1	1	0	1	1	1	1	1	1	0	1	1	1	0	0	1	0	1	1	1	0	1	1	1	1	0	0	1	1
		3118232|F|0	A01_1	1.52719	18045915	0	1	0	1	1	1	0	1	1	0	1	1	0	1	1	1	1	0	1	1	1	1	1	1	0	1	1	1	0	0	1	0	1	1	1	0	1	1	1	1	0	0	1	1
		3077266|F|0	A01_1	1.52719	18064779	0	1	0	1	1	1	0	1	1	0	1	1	0	1	1	1	1	0	1	1	1	1	1	1	0	1	1	1	0	0	1	0	1	1	1	0	1	1	1	1	0	0	1	1
		3113662|F|0	A01_1	1.52719	18200891	0	1	0	1	1	1	0	1	1	0	1	1	0	1	1	1	1	0	1	1	1	1	1	1	0	1	1	1	0	0	1	0	1	1	1	0	1	1	1	1	0	0	1	1
		3216828|F|0	A01_1	1.52719	18615167	0	1	0	1	1	1	0	1	1	0	1	1	0	1	1	1	1	0	1	1	1	1	1	1	0	1	1	1	0	0	1	0	1	1	1	0	1	1	1	1	0	0	1	1
		3169840|F|0	A01_1	1.52719		0	1	0	1	1	1	0	1	1	0	1	1	0	1	1	1	1	0	1	1	1	1	1	1	0	1	1	1	0	0	1	0	1	1	1	0	1	1	1	1	0	0	1	1
		3143041|F|0	A01_1	1.52719		0	1	0	1	1	1	0	1	1	0	1	1	0	1	1	1	1	0	1	1	1	1	1	1	0	1	1	1	0	0	1	0	1	1	1	0	1	1	1	1	0	0	1	1
		3120025|F|0	A01_1	1.52719		0	1	0	1	1	1	0	1	1	0	1	1	0	1	1	1	1	0	1	1	1	1	1	1	0	1	1	1	0	0	1	0	1	1	1	0	1	1	1	1	0	0	1	1
		3117331|F|0	A01_1	1.52719		0	1	0	1	1	1	0	1	1	0	1	1	0	1	1	1	1	0	1	1	1	1	1	1	0	1	1	1	0	0	1	0	1	1	1	0	1	1	1	1	0	0	1	1
		3109932|F|0	A01_1	1.52719		0	1	0	1	1	1	0	1	1	0	1	1	0	1	1	1	1	0	1	1	1	1	1	1	0	1	1	1	0	0	1	0	1	1	1	0	1	1	1	1	0	0	1	1
		3105639|F|0	A01_1	1.52719		0	1	0	1	1	1	0	1	1	0	1	1	0	1	1	1	1	0	1	1	1	1	1	1	0	1	1	1	0	0	1	0	1	1	1	0	1	1	1	1	0	0	1	1
		3096957|F|0	A01_1	1.52719		0	1	0	1	1	1	0	1	1	0	1	1	0	1	1	1	1	0	1	1	1	1	1	1	0	1	1	1	0	0	1	0	1	1	1	0	1	1	1	1	0	0	1	1
		3094468|F|0	A01_1	1.52719		0	1	0	1	1	1	0	1	1	0	1	1	0	1	1	1	1	0	1	1	1	1	1	1	0	1	1	1	0	0	1	0	1	1	1	0	1	1	1	1	0	0	1	1
		3091580|F|0	A01_1	1.52719		0	1	0	1	1	1	0	1	1	0	1	1	0	1	1	1	1	0	1	1	1	1	1	1	0	1	1	1	0	0	1	0	1	1	1	0	1	1	1	1	0	0	1	1
		3112330|F|0	A01_1	1.57144	21600019	0	1	0	1	1	1	0	1	1	0	1	1	0	1	1	1	1	1	1	1	1	1	1	1	0	1	1	1	0	0	1	0	1	1	1	0	0	1	1	1	0	0	1	1
		3159122|F|0	A01_1	1.57144		0	1	0	1	1	1	0	1	1	0	1	1	0	1	1	1	1	1	1	1	1	1	1	1	0	1	1	1	0	0	1	0	1	1	1	0	0	1	1	1	0	0	1	1
		3127773|F|0	A01_1	1.58914	21730493	0	1	0	1	1	1	0	1	1	0	1	1	0	1	1	1	1	1	1	1	1	1	1	1	0	1	1	1	0	0	1	0	1	1	1	0	0	1	1	1	1	0	1	1
		3108646|F|0	A01_1	1.58914	21754181	0	1	0	1	1	1	0	1	1	0	1	1	0	1	1	1	1	1	1	1	1	1	1	1	0	1	1	1	0	0	1	0	1	1	1	0	0	1	1	1	1	0	1	1
		3164900|F|0	A01_1	1.58914	21796200	0	1	0	1	1	1	0	1	1	0	1	1	0	1	1	1	1	1	1	1	1	1	1	1	0	1	1	1	0	0	1	0	1	1	1	0	0	1	1	1	1	0	1	1
		100000977|F|0--9:A>G	A01_1	1.58914	21796265	0	1	0	1	1	1	0	1	1	0	1	1	0	1	1	1	1	1	1	1	1	1	1	1	0	1	1	1	0	0	1	0	1	1	1	0	0	1	1	1	1	0	1	1
		brPb-661404	A01_1	1.58914		0	1	0	1	1	1	0	1	1	0	1	1	0	1	1	1	1	1	1	1	1	1	1	1	0	1	1	1	0	0	1	0	1	1	1	0	0	1	1	1	1	0	1	1
		3110611|F|0	A01_1	1.58914		0	1	0	1	1	1	0	1	1	0	1	1	0	1	1	1	1	1	1	1	1	1	1	1	0	1	1	1	0	0	1	0	1	1	1	0	0	1	1	1	1	0	1	1
		3110311|F|0	A01_1	1.58914		0	1	0	1	1	1	0	1	1	0	1	1	0	1	1	1	1	1	1	1	1	1	1	1	0	1	1	1	0	0	1	0	1	1	1	0	0	1	1	1	1	0	1	1
		brPb-658842	A01_1	1.70418		0	1	0	1	1	0	0	1	1	0	1	1	0	0	1	1	1	1	1	1	0	1	0	1	0	1	1	1	0	0	0	0	1	1	1	0	0	1	1	1	1	0	0	1
		3115555|F|0	A01_1	1.73073	13251828	0	1	0	1	1	0	0	1	1	0	1	1	0	0	1	1	1	1	1	1	0	1	0	1	0	1	0	0	0	0	0	0	1	0	1	0	0	1	1	1	1	0	0	1
		3078937|F|0	A01_1	1.73073	13252607	0	1	0	1	1	0	0	1	1	0	1	1	0	0	1	1	1	1	1	1	0	1	0	1	0	1	0	0	0	0	0	0	1	0	1	0	0	1	1	1	1	0	0	1
		3116481|F|0	A01_1	1.73073	13252672	0	1	0	1	1	0	0	1	1	0	1	1	0	0	1	1	1	1	1	1	0	1	0	1	0	1	0	0	0	0	0	0	1	0	1	0	0	1	1	1	1	0	0	1
		100000936|F|0	A01_1	1.73073	23192031	0	1	0	1	1	0	0	1	1	0	1	1	0	0	1	1	1	1	1	1	0	1	0	1	0	1	0	0	0	0	0	0	1	0	1	0	0	1	1	1	1	0	0	1
		3099291|F|0	A01_1	1.73073		0	1	0	1	1	0	0	1	1	0	1	1	0	0	1	1	1	1	1	1	0	1	0	1	0	1	0	0	0	0	0	0	1	0	1	0	0	1	1	1	1	0	0	1
		3095842|F|0	A01_1	1.73073		0	1	0	1	1	0	0	1	1	0	1	1	0	0	1	1	1	1	1	1	0	1	0	1	0	1	0	0	0	0	0	0	1	0	1	0	0	1	1	1	1	0	0	1
		3089010|F|0	A01_1	1.73073		0	1	0	1	1	0	0	1	1	0	1	1	0	0	1	1	1	1	1	1	0	1	0	1	0	1	0	0	0	0	0	0	1	0	1	0	0	1	1	1	1	0	0	1
		3081457|F|0	A01_1	1.73073		0	1	0	1	1	0	0	1	1	0	1	1	0	0	1	1	1	1	1	1	0	1	0	1	0	1	0	0	0	0	0	0	1	0	1	0	0	1	1	1	1	0	0	1
		3115740|F|0	A01_1	1.74859	23633621	1	1	0	1	1	0	0	1	1	0	1	1	0	0	1	1	1	1	1	1	0	1	0	1	0	1	1	0	0	0	0	0	1	0	1	0	0	1	1	1	1	0	0	1
		3119463|F|0--64:A>T	A01_1	1.74859	23641316	1	1	0	1	1	0	0	-	1	0	1	1	0	0	1	1	1	1	1	1	0	1	0	1	0	1	1	0	0	0	0	0	1	0	1	0	0	1	1	1	1	0	0	1
		3136428|F|0	A01_1	1.75744	23633217	1	1	0	1	1	0	0	0	1	0	1	1	0	0	1	1	1	1	1	1	0	1	0	1	0	1	1	0	0	0	0	0	1	0	1	0	0	1	1	1	1	0	0	1
		3119772|F|0	A01_1	1.75744	23633217	1	1	0	1	1	0	0	0	1	0	1	1	0	0	1	1	1	1	1	1	0	1	0	1	0	1	1	0	0	0	0	0	1	0	1	0	0	1	1	1	1	0	0	1
		brPb-661953	A01_1	1.75744		1	1	0	1	1	0	0	0	1	0	1	1	0	0	1	1	1	1	1	1	0	1	0	1	0	1	1	0	0	0	0	0	1	0	1	0	0	1	1	1	1	0	0	1
		3215618|F|0	A01_1	1.76629		1	1	0	1	1	0	0	0	1	0	1	1	0	0	1	1	1	1	1	1	0	1	0	1	0	1	1	0	0	0	0	0	1	0	1	0	0	1	1	1	1	0	0	1
		3205767|F|0	A01_1	1.76629		1	1	0	1	1	0	0	0	1	0	1	1	0	0	1	1	1	1	1	1	0	1	0	1	0	1	1	0	0	0	0	0	1	0	1	0	0	1	1	1	1	0	0	1
		3190787|F|0	A01_1	1.76629		1	1	0	1	1	0	0	0	1	0	1	1	0	0	1	1	1	1	1	1	0	1	0	1	0	1	1	0	0	0	0	0	1	0	1	0	0	1	1	1	1	0	0	1
		3086802|F|0	A01_1	1.76629		1	1	0	1	1	0	0	0	1	0	1	1	0	0	1	1	1	1	1	1	0	1	0	1	0	1	1	0	0	0	0	0	1	0	1	0	0	1	1	1	1	0	0	1
		3112332|F|0	A01_2	1.90788	24550457	1	0	0	1	0	0	0	0	1	0	1	0	1	0	1	1	1	1	1	1	0	1	0	0	1	1	1	0	0	0	0	0	1	0	1	0	0	0	1	1	1	0	0	1
		3092672|F|0--46:C>T	A01_2	1.90788	24697798	1	0	0	1	0	0	0	0	1	0	1	0	1	0	1	1	1	1	1	1	0	1	0	0	1	1	1	0	0	0	0	0	1	0	1	0	0	0	1	1	1	0	0	1
		3085146|F|0--59:G>A	A01_2	1.90788	24702390	1	0	0	1	0	0	0	0	1	0	1	0	1	0	1	1	1	1	1	1	0	1	0	0	1	1	1	0	0	0	0	0	1	0	1	0	0	0	1	1	1	0	0	1
		3148443|F|0	A01_2	1.90788	24707920	1	0	0	1	0	0	0	0	1	0	1	0	1	0	1	1	1	1	1	1	0	1	0	0	1	1	1	0	0	0	0	0	1	0	1	0	0	0	1	1	1	0	0	1
		3171159|F|0	A01_2	1.90788	24936079	1	0	0	1	0	0	0	0	1	0	1	0	1	0	1	1	1	1	1	1	0	1	0	0	1	1	1	0	0	0	0	0	1	0	1	0	0	0	1	1	1	0	0	1
		CB10597	A01_2	1.90788		1	0	0	1	0	0	0	0	1	0	1	0	1	0	1	1	1	1	1	1	0	1	0	0	1	1	1	0	0	0	0	0	1	0	1	0	0	0	1	1	1	0	0	1
		3216155|F|0	A01_2	1.90788		1	0	0	1	0	0	0	0	1	0	1	0	1	0	1	1	1	1	1	1	0	1	0	0	1	1	1	0	0	0	0	0	1	0	1	0	0	0	1	1	1	0	0	1
		3161679|F|0	A01_2	1.90788		1	0	0	1	0	0	0	0	1	0	1	0	1	0	1	1	1	1	1	1	0	1	0	0	1	1	1	0	0	0	0	0	1	0	1	0	0	0	1	1	1	0	0	1
		3131072|F|0	A01_2	1.90788		1	0	0	1	0	0	0	0	1	0	1	0	1	0	1	1	1	1	1	1	0	1	0	0	1	1	1	0	0	0	0	0	1	0	1	0	0	0	1	1	1	0	0	1
		3128698|F|0	A01_2	1.90788		1	0	0	1	0	0	0	0	1	0	1	0	1	0	1	1	1	1	1	1	0	1	0	0	1	1	1	0	0	0	0	0	1	0	1	0	0	0	1	1	1	0	0	1
		3128232|F|0	A01_2	1.90788		1	0	0	1	0	0	0	0	1	0	1	0	1	0	1	1	1	1	1	1	0	1	0	0	1	1	1	0	0	0	0	0	1	0	1	0	0	0	1	1	1	0	0	1
		3122070|F|0	A01_2	1.90788		1	0	0	1	0	0	0	0	1	0	1	0	1	0	1	1	1	1	1	1	0	1	0	0	1	1	1	0	0	0	0	0	1	0	1	0	0	0	1	1	1	0	0	1
		3119330|F|0	A01_2	1.90788		1	0	0	1	0	0	0	0	1	0	1	0	1	0	1	1	1	1	1	1	0	1	0	0	1	1	1	0	0	0	0	0	1	0	1	0	0	0	1	1	1	0	0	1
		3117407|F|0	A01_2	1.90788		1	0	0	1	0	0	0	0	1	0	1	0	1	0	1	1	1	1	1	1	0	1	0	0	1	1	1	0	0	0	0	0	1	0	1	0	0	0	1	1	1	0	0	1
		3117118|F|0	A01_2	1.90788		1	0	0	1	0	0	0	0	1	0	1	0	1	0	1	1	1	1	1	1	0	1	0	0	1	1	1	0	0	0	0	0	1	0	1	0	0	0	1	1	1	0	0	1
		3114711|F|0	A01_2	1.90788		1	0	0	1	0	0	0	0	1	0	1	0	1	0	1	1	1	1	1	1	0	1	0	0	1	1	1	0	0	0	0	0	1	0	1	0	0	0	1	1	1	0	0	1
		3111296|F|0	A01_2	1.90788		1	0	0	1	0	0	0	0	1	0	1	0	1	0	1	1	1	1	1	1	0	1	0	0	1	1	1	0	0	0	0	0	1	0	1	0	0	0	1	1	1	0	0	1
		3108117|F|0	A01_2	1.90788		1	0	0	1	0	0	0	0	1	0	1	0	1	0	1	1	1	1	1	1	0	1	0	0	1	1	1	0	0	0	0	0	1	0	1	0	0	0	1	1	1	0	0	1
		3104401|F|0	A01_2	1.90788		1	0	0	1	0	0	0	0	1	0	1	0	1	0	1	1	1	1	1	1	0	1	0	0	1	1	1	0	0	0	0	0	1	0	1	0	0	0	1	1	1	0	0	1
		3094138|F|0	A01_2	1.90788		1	0	0	1	0	0	0	0	1	0	1	0	1	0	1	1	1	1	1	1	0	1	0	0	1	1	1	0	0	0	0	0	1	0	1	0	0	0	1	1	1	0	0	1
		3091861|F|0	A01_2	1.90788		1	0	0	1	0	0	0	0	1	0	1	0	1	0	1	1	1	1	1	1	0	1	0	0	1	1	1	0	0	0	0	0	1	0	1	0	0	0	1	1	1	0	0	1
		3086899|F|0	A01_2	1.90788		1	0	0	1	0	0	0	0	1	0	1	0	1	0	1	1	1	1	1	1	0	1	0	0	1	1	1	0	0	0	0	0	1	0	1	0	0	0	1	1	1	0	0	1
		100001017|F|0	A01_2	1.90788		1	0	0	1	0	0	0	0	1	0	1	0	1	0	1	1	1	1	1	1	0	1	0	0	1	1	1	0	0	0	0	0	1	0	1	0	0	0	1	1	1	0	0	1
		100000826|F|0	A01_2	1.90788		1	0	0	1	0	0	0	0	1	0	1	0	1	0	1	1	1	1	1	1	0	1	0	0	1	1	1	0	0	0	0	0	1	0	1	0	0	0	1	1	1	0	0	1
		3094904|F|0	A01_2	1.96145		1	0	0	1	0	0	1	0	1	0	1	0	1	0	1	1	1	1	1	1	0	1	0	0	1	1	1	0	0	0	0	0	1	0	-	0	0	0	1	1	1	1	0	1
		3129669|F|0	A01_2	1.96145		1	0	0	1	0	0	1	0	1	0	1	0	1	0	1	1	1	1	1	1	0	1	0	0	1	1	1	0	0	0	0	0	1	0	0	0	0	0	1	1	1	1	0	1
		3088607|F|0	A01_2	1.99685	27572941	1	0	0	1	0	0	1	0	1	1	1	0	1	0	1	1	1	1	1	1	0	1	0	0	1	1	1	0	0	0	0	0	1	0	0	0	0	0	1	1	1	1	0	1
		3157587|F|0--45:T>G	A01_2	1.99685		1	0	0	1	0	0	1	0	1	1	1	0	1	0	1	1	1	1	1	1	0	1	0	0	1	1	1	0	0	0	0	0	1	0	0	0	0	0	1	1	1	1	0	1
		3111516|F|0	A01_2	1.99685		1	0	0	1	0	0	1	0	1	1	1	0	1	0	1	1	1	1	1	1	0	1	0	0	1	1	1	0	0	0	0	0	1	0	0	0	0	0	1	1	1	1	0	1
		3083996|F|0	A01_2	2.0057	27578151	1	0	0	1	0	0	1	0	1	1	1	0	1	0	1	1	1	1	1	1	0	1	0	0	1	1	1	0	0	0	0	0	1	0	0	0	0	0	1	1	1	1	0	1
		3106560|F|0--16:C>A	A01_2	2.0057	27599606	1	0	0	1	0	0	1	0	1	1	1	0	1	0	1	1	1	1	1	1	0	1	0	0	1	1	1	0	0	0	0	0	1	0	0	0	0	0	1	1	1	1	0	1
		3174809|F|0--8:C>T	A01_2	2.0057	27602758	1	0	0	1	0	0	1	0	1	1	1	0	1	0	1	1	1	1	1	1	0	1	0	0	1	1	1	0	0	0	0	0	1	0	0	0	0	0	1	1	1	1	0	1
		3107307|F|0	A01_2	2.0057		1	0	0	1	0	0	1	0	1	1	1	0	1	0	1	1	1	1	1	1	0	1	0	0	1	1	1	0	0	0	0	0	1	0	0	0	0	0	1	1	1	1	0	1
		3086011|F|0	A01_2	2.0057		1	0	0	1	0	0	1	0	1	1	1	0	1	0	1	1	1	1	1	1	0	1	0	0	1	1	1	0	0	0	0	0	1	0	0	0	0	0	1	1	1	1	0	1
		3086532|F|0--7:T>G	A01_2	2.01463	27763338	1	0	0	1	0	0	1	0	1	1	1	0	1	0	1	1	1	1	1	1	0	1	0	0	1	1	1	0	1	0	0	0	1	0	0	0	0	0	1	1	1	1	0	1
		3137341|F|0	A01_2	2.01463		1	0	0	1	0	0	1	0	1	1	1	0	1	0	1	1	1	1	1	1	0	1	0	0	1	1	1	0	1	0	0	0	1	0	0	0	0	0	1	1	1	1	0	1
		100012904|F|0	A01_2	2.01463		1	0	0	1	0	0	1	0	1	1	1	0	1	0	1	1	1	1	1	1	0	1	0	0	1	1	1	0	1	0	0	0	1	0	0	0	0	0	1	1	1	1	0	1
		3147030|F|0	A01_2	2.02348	3674905	1	0	0	1	0	0	1	0	1	1	1	0	1	0	1	1	1	1	1	1	0	1	0	0	1	1	1	0	1	0	0	0	1	0	0	0	0	0	1	1	1	1	0	1
		3115667|F|0	A01_2	2.02348	27804539	1	0	0	1	0	0	1	0	1	1	1	0	1	0	1	1	1	1	1	1	0	1	0	0	1	1	1	0	1	0	0	0	1	0	0	0	0	0	1	1	1	1	0	1
		3138734|F|0--35:C>T	A01_2	2.02348	27821966	1	0	0	1	0	0	1	0	1	1	1	0	1	0	1	1	1	1	1	1	0	1	0	0	1	1	1	0	1	0	0	0	1	0	0	0	0	0	1	1	1	1	0	1
		3142449|F|0	A01_2	2.02348	27846039	1	0	0	1	0	0	1	0	1	1	1	0	1	0	1	1	1	1	1	1	0	1	0	0	1	1	1	0	1	0	0	0	1	0	0	0	0	0	1	1	1	1	0	1
		3165760|F|0	A01_2	2.02348	27855112	1	0	0	1	0	0	1	0	1	1	1	0	1	0	1	1	1	1	1	1	0	1	0	0	1	1	1	0	1	0	0	0	1	0	0	0	0	0	1	1	1	1	0	1
		3181158|F|0	A01_2	2.02348	27863079	1	0	0	1	0	0	1	0	1	1	1	0	1	0	1	1	1	1	1	1	0	1	0	0	1	1	1	0	1	0	0	0	1	0	0	0	0	0	1	1	1	1	0	1
		3109252|F|0	A01_2	2.02348	27868779	1	0	0	1	0	0	1	0	1	1	1	0	1	0	1	1	1	1	1	1	0	1	0	0	1	1	1	0	1	0	0	0	1	0	0	0	0	0	1	1	1	1	0	1
		3149612|F|0	A01_2	2.02348	27944115	1	0	0	1	0	0	1	0	1	1	1	0	1	0	1	1	1	1	1	1	0	1	0	0	1	1	1	0	1	0	0	0	1	0	0	0	0	0	1	1	1	1	0	1
		3099971|F|0	A01_2	2.02348	28025765	1	0	0	1	0	0	1	0	1	1	1	0	1	0	1	1	1	1	1	1	0	1	0	0	1	1	1	0	1	0	0	0	1	0	0	0	0	0	1	1	1	1	0	1
		3180158|F|0	A01_2	2.02348	28048882	1	0	0	1	0	0	1	0	1	1	1	0	1	0	1	1	1	1	1	1	0	1	0	0	1	1	1	0	1	0	0	0	1	0	0	0	0	0	1	1	1	1	0	1
		3157834|F|0	A01_2	2.02348	28050768	1	0	0	1	0	0	1	0	1	1	1	0	1	0	1	1	1	1	1	1	0	1	0	0	1	1	1	0	1	0	0	0	1	0	0	0	0	0	1	1	1	1	0	1
		3161568|F|0	A01_2	2.02348	28109190	1	0	0	1	0	0	1	0	1	1	1	0	1	0	1	1	1	1	1	1	0	1	0	0	1	1	1	0	1	0	0	0	1	0	0	0	0	0	1	1	1	1	0	1
		3204385|F|0	A01_2	2.02348		1	0	0	1	0	0	1	0	1	1	1	0	1	0	1	1	1	1	1	1	0	1	0	0	1	1	1	0	1	0	0	0	1	0	0	0	0	0	1	1	1	1	0	1
		3192912|F|0	A01_2	2.02348		1	0	0	1	0	0	1	0	1	1	1	0	1	0	1	1	1	1	1	1	0	1	0	0	1	1	1	0	1	0	0	0	1	0	0	0	0	0	1	1	1	1	0	1
		3163752|F|0	A01_2	2.02348		1	0	0	1	0	0	1	0	1	1	1	0	1	0	1	1	1	1	1	1	0	1	0	0	1	1	1	0	1	0	0	0	1	0	0	0	0	0	1	1	1	1	0	1
		3151717|F|0	A01_2	2.02348		1	0	0	1	0	0	1	0	1	1	1	0	1	0	1	1	1	1	1	1	0	1	0	0	1	1	1	0	1	0	0	0	1	0	0	0	0	0	1	1	1	1	0	1
		3148721|F|0	A01_2	2.02348		1	0	0	1	0	0	1	0	1	1	1	0	1	0	1	1	1	1	1	1	0	1	0	0	1	1	1	0	1	0	0	0	1	0	0	0	0	0	1	1	1	1	0	1
		3146679|F|0	A01_2	2.02348		1	0	0	1	0	0	1	0	1	1	1	0	1	0	1	1	1	1	1	1	0	1	0	0	1	1	1	0	1	0	0	0	1	0	0	0	0	0	1	1	1	1	0	1
		3133603|F|0	A01_2	2.02348		1	0	0	1	0	0	1	0	1	1	1	0	1	0	1	1	1	1	1	1	0	1	0	0	1	1	1	0	1	0	0	0	1	0	0	0	0	0	1	1	1	1	0	1
		3126650|F|0	A01_2	2.02348		1	0	0	1	0	0	1	0	1	1	1	0	1	0	1	1	1	1	1	1	0	1	0	0	1	1	1	0	1	0	0	0	1	0	0	0	0	0	1	1	1	1	0	1
		3124732|F|0	A01_2	2.02348		1	0	0	1	0	0	1	0	1	1	1	0	1	0	1	1	1	1	1	1	0	1	0	0	1	1	1	0	1	0	0	0	1	0	0	0	0	0	1	1	1	1	0	1
		3112669|F|0	A01_2	2.02348		1	0	0	1	0	0	1	0	1	1	1	0	1	0	1	1	1	1	1	1	0	1	0	0	1	1	1	0	1	0	0	0	1	0	0	0	0	0	1	1	1	1	0	1
		3103277|F|0	A01_2	2.02348		1	0	0	1	0	0	1	0	1	1	1	0	1	0	1	1	1	1	1	1	0	1	0	0	1	1	1	0	1	0	0	0	1	0	0	0	0	0	1	1	1	1	0	1
		3098050|F|0	A01_2	2.02348		1	0	0	1	0	0	1	0	1	1	1	0	1	0	1	1	1	1	1	1	0	1	0	0	1	1	1	0	1	0	0	0	1	0	0	0	0	0	1	1	1	1	0	1
		3086912|F|0	A01_2	2.02348		1	0	0	1	0	0	1	0	1	1	1	0	1	0	1	1	1	1	1	1	0	1	0	0	1	1	1	0	1	0	0	0	1	0	0	0	0	0	1	1	1	1	0	1
		3151476|F|0	A01_2	2.03233	28025592	1	1	0	1	0	0	1	0	1	1	1	0	1	0	1	1	1	1	1	1	0	1	0	0	1	1	1	0	1	0	0	0	1	0	0	0	0	0	1	1	1	1	0	1
		3114952|F|0	A01_2	2.04118	28201912	1	1	0	1	0	0	1	0	1	1	0	0	1	0	1	1	1	1	1	1	0	1	0	0	1	1	1	0	1	0	0	0	1	0	0	0	0	0	1	1	1	1	0	1
		brPb-670271	A01_2	2.04118		1	1	0	1	0	0	1	0	1	1	0	0	1	0	1	1	1	1	1	1	0	1	0	0	1	1	1	0	1	0	0	0	1	0	0	0	0	0	1	1	1	1	0	1
		brPb-662927	A01_2	2.04118		1	1	0	1	0	0	1	0	1	1	0	0	1	0	1	1	1	1	1	1	0	1	0	0	1	1	1	0	1	0	0	0	1	0	0	0	0	0	1	1	1	1	0	1
		brPb-661695	A01_2	2.04118		1	1	0	1	0	0	1	0	1	1	0	0	1	0	1	1	1	1	1	1	0	1	0	0	1	1	1	0	1	0	0	0	1	0	0	0	0	0	1	1	1	1	0	1
		brPb-660809	A01_2	2.04118		1	1	0	1	0	0	1	0	1	1	0	0	1	0	1	1	1	1	1	1	0	1	0	0	1	1	1	0	1	0	0	0	1	0	0	0	0	0	1	1	1	1	0	1
		3185901|F|0	A01_2	2.05904	25047146	1	0	0	1	0	0	1	0	1	1	0	0	1	0	1	0	1	1	1	1	0	1	0	0	1	1	1	0	1	0	0	0	1	0	0	0	0	0	1	1	1	1	0	1
		brPb-659140	A01_2	2.05904		1	0	0	1	0	0	1	0	1	1	0	0	1	0	1	0	1	1	1	1	0	1	0	0	1	1	1	0	1	0	0	0	1	0	0	0	0	0	1	1	1	1	0	1
		3177724|F|0	A01_2	2.05904		1	0	0	1	0	0	1	0	1	1	0	0	1	0	1	0	1	1	1	1	0	1	0	0	1	1	1	0	1	0	0	0	1	0	0	0	0	0	1	1	1	1	0	1
		3150255|F|0	A01_2	2.05904		1	0	0	1	0	0	1	0	1	1	0	0	1	0	1	0	1	1	1	1	0	1	0	0	1	1	1	0	1	0	0	0	1	0	0	0	0	0	1	1	1	1	0	1
		3099672|F|0	A01_2	2.05904		1	0	0	1	0	0	1	0	1	1	0	0	1	0	1	0	1	1	1	1	0	1	0	0	1	1	1	0	1	0	0	0	1	0	0	0	0	0	1	1	1	1	0	1
		3089706|F|0	A01_2	2.06797	25278461	1	0	0	1	0	0	1	0	1	1	0	0	1	0	1	1	1	1	1	1	0	1	0	0	1	1	1	0	1	0	0	0	1	0	0	0	0	0	1	1	1	1	0	1
		3113495|F|0	A01_2	2.06797	25278537	1	-	0	1	0	0	1	0	1	1	0	0	1	0	1	1	1	1	1	1	0	1	0	0	1	1	1	0	1	0	0	0	1	0	0	0	0	0	1	1	1	1	0	1
		3114032|F|0	A01_2	2.06797	25283881	1	0	0	1	0	0	1	0	1	1	0	0	1	0	1	1	1	1	1	1	0	1	0	0	1	1	1	0	1	0	0	0	1	0	0	0	0	0	1	1	1	1	0	1
		3118238|F|0	A01_2	2.06797	25285902	1	0	0	1	0	0	1	0	1	1	0	0	1	0	1	1	1	1	1	1	0	1	0	0	1	1	1	0	1	0	0	0	1	0	0	0	0	0	1	1	1	1	0	1
		3098768|F|0	A01_2	2.06797	25289702	1	0	0	1	0	0	1	0	1	1	0	0	1	0	1	1	1	1	1	1	0	1	0	0	1	1	1	0	1	0	0	0	1	0	0	0	0	0	1	1	1	1	0	1
		3172759|F|0	A01_2	2.06797	28048882	1	-	0	1	0	0	1	0	1	1	0	0	1	0	1	1	1	1	1	1	0	1	0	0	1	1	1	0	1	0	0	0	1	0	0	0	0	0	1	1	1	1	0	1
		3133611|F|0--62:A>G	A01_2	2.06797	28050969	1	0	0	1	0	0	1	0	1	1	0	0	1	0	1	1	1	1	1	1	0	1	0	0	1	1	1	0	1	0	0	0	1	0	0	0	0	0	1	1	1	1	0	1
		3101514|F|0	A01_2	2.06797	28093987	1	0	0	1	0	0	1	0	1	1	0	0	1	0	1	1	1	1	1	1	0	1	0	0	1	1	1	0	1	0	0	0	1	0	0	0	0	0	1	1	1	1	0	1
		3085075|F|0	A01_2	2.06797	28115181	1	0	0	1	0	0	1	0	1	1	0	0	1	0	1	1	1	1	1	1	0	1	0	0	1	1	1	0	1	0	0	0	1	0	0	0	0	0	1	1	1	1	0	1
		3079300|F|0	A01_2	2.06797	28135741	1	0	0	1	0	0	1	0	1	1	0	0	1	0	1	1	1	1	1	1	0	1	0	0	1	1	1	0	1	0	0	0	1	0	0	0	0	0	1	1	1	1	0	1
		3151937|F|0	A01_2	2.06797	28177241	1	0	0	1	0	0	1	0	1	1	0	0	1	0	1	1	1	1	1	1	0	1	0	0	1	1	1	0	1	0	0	0	1	0	0	0	0	0	1	1	1	1	0	1
		3192363|F|0	A01_2	2.06797	28201847	1	-	0	1	0	0	1	0	1	1	0	0	1	0	1	1	1	1	1	1	0	1	0	0	1	1	1	0	1	0	0	0	1	0	0	0	0	0	1	1	1	1	0	1
		3075038|F|0	A01_2	2.06797	28210056	1	0	0	1	0	0	1	0	1	1	0	0	1	0	1	1	1	1	1	1	0	1	0	0	1	1	1	0	1	0	0	0	1	0	0	0	0	0	1	1	1	1	0	1
		3158861|F|0	A01_2	2.06797	28284857	1	0	0	1	0	0	1	0	1	1	0	0	1	0	1	1	1	1	1	1	0	1	0	0	1	1	1	0	1	0	0	0	1	0	0	0	0	0	1	1	1	1	0	1
		3089292|F|0	A01_2	2.06797	28284922	1	0	0	1	0	0	1	0	1	1	0	0	1	0	1	1	1	1	1	1	0	1	0	0	1	1	1	0	1	0	0	0	1	0	0	0	0	0	1	1	1	1	0	1
		3147599|F|0	A01_2	2.06797	28321161	1	0	0	1	0	0	1	0	1	1	0	0	1	0	1	1	1	1	1	1	0	1	0	0	1	1	1	0	1	0	0	0	1	0	0	0	0	0	1	1	1	1	0	1
		3078340|F|0	A01_2	2.06797	28329882	1	-	0	1	0	0	1	0	1	1	0	0	1	0	1	1	1	1	1	1	0	1	0	0	1	1	1	0	1	0	0	0	1	0	0	0	0	0	1	1	1	1	0	1
		3107389|F|0	A01_2	2.06797	28332078	1	0	0	1	0	0	1	0	1	1	0	0	1	0	1	1	1	1	1	1	0	1	0	0	1	1	1	0	1	0	0	0	1	0	0	0	0	0	1	1	1	1	0	1
		3123221|F|0	A01_2	2.06797	28338304	1	0	0	1	0	0	1	0	1	1	0	0	1	0	1	1	1	1	1	1	0	1	0	0	1	1	1	0	1	0	0	0	1	0	0	0	0	0	1	1	1	1	0	1
		3093381|F|0	A01_2	2.06797	28338369	1	0	0	1	0	0	1	0	1	1	0	0	1	0	1	1	1	1	1	1	0	1	0	0	1	1	1	0	1	0	0	0	1	0	0	0	0	0	1	1	1	1	0	1
		3096492|F|0	A01_2	2.06797	28339281	1	0	0	1	0	0	1	0	1	1	0	0	1	0	1	1	1	1	1	1	0	1	0	0	1	1	1	0	1	0	0	0	1	0	0	0	0	0	1	1	1	1	0	1
		3126683|F|0	A01_2	2.06797	28340636	1	0	0	1	0	0	1	0	1	1	0	0	1	0	1	1	1	1	1	1	0	1	0	0	1	1	1	0	1	0	0	0	1	0	0	0	0	0	1	1	1	1	0	1
		3093249|F|0	A01_2	2.06797	28478122	1	0	0	1	0	0	1	0	1	1	0	0	1	0	1	1	1	1	1	1	0	1	0	0	1	1	1	0	1	0	0	0	1	0	0	0	0	0	1	1	1	1	0	1
		3121657|F|0	A01_2	2.06797	28478187	1	0	0	1	0	0	1	0	1	1	0	0	1	0	1	1	1	1	1	1	0	1	0	0	1	1	1	0	1	0	0	0	1	0	0	0	0	0	1	1	1	1	0	1
		3187700|F|0	A01_2	2.06797		1	-	0	1	0	0	1	0	1	1	0	0	1	0	1	1	1	1	1	1	0	1	0	0	1	1	1	0	1	0	0	0	1	0	0	0	0	0	1	1	1	1	0	1
		3111597|F|0	A01_2	2.06797		1	-	0	1	0	0	1	0	1	1	0	0	1	0	1	1	1	1	1	1	0	1	0	0	1	1	1	0	1	0	0	0	1	0	0	0	0	0	1	1	1	1	0	1
		3078831|F|0	A01_2	2.06797		1	-	0	1	0	0	1	0	1	1	0	0	1	0	1	1	1	1	1	1	0	1	0	0	1	1	1	0	1	0	0	0	1	0	0	0	0	0	1	1	1	1	0	1
		NA14F11	A01_2	2.06797		1	0	0	1	0	0	1	0	1	1	0	0	1	0	1	1	1	1	1	1	0	1	0	0	1	1	1	0	1	0	0	0	1	0	0	0	0	0	1	1	1	1	0	1
		brPb-839516	A01_2	2.06797		1	0	0	1	0	0	1	0	1	1	0	0	1	0	1	1	1	1	1	1	0	1	0	0	1	1	1	0	1	0	0	0	1	0	0	0	0	0	1	1	1	1	0	1
		brPb-659978	A01_2	2.06797		1	0	0	1	0	0	1	0	1	1	0	0	1	0	1	1	1	1	1	1	0	1	0	0	1	1	1	0	1	0	0	0	1	0	0	0	0	0	1	1	1	1	0	1
		3207023|F|0	A01_2	2.06797		1	0	0	1	0	0	1	0	1	1	0	0	1	0	1	1	1	1	1	1	0	1	0	0	1	1	1	0	1	0	0	0	1	0	0	0	0	0	1	1	1	1	0	1
		3197381|F|0	A01_2	2.06797		1	0	0	1	0	0	1	0	1	1	0	0	1	0	1	1	1	1	1	1	0	1	0	0	1	1	1	0	1	0	0	0	1	0	0	0	0	0	1	1	1	1	0	1
		3169009|F|0	A01_2	2.06797		1	0	0	1	0	0	1	0	1	1	0	0	1	0	1	1	1	1	1	1	0	1	0	0	1	1	1	0	1	0	0	0	1	0	0	0	0	0	1	1	1	1	0	1
		3167206|F|0	A01_2	2.06797		1	0	0	1	0	0	1	0	1	1	0	0	1	0	1	1	1	1	1	1	0	1	0	0	1	1	1	0	1	0	0	0	1	0	0	0	0	0	1	1	1	1	0	1
		3166807|F|0	A01_2	2.06797		1	0	0	1	0	0	1	0	1	1	0	0	1	0	1	1	1	1	1	1	0	1	0	0	1	1	1	0	1	0	0	0	1	0	0	0	0	0	1	1	1	1	0	1
		3160289|F|0	A01_2	2.06797		1	0	0	1	0	0	1	0	1	1	0	0	1	0	1	1	1	1	1	1	0	1	0	0	1	1	1	0	1	0	0	0	1	0	0	0	0	0	1	1	1	1	0	1
		3153035|F|0	A01_2	2.06797		1	0	0	1	0	0	1	0	1	1	0	0	1	0	1	1	1	1	1	1	0	1	0	0	1	1	1	0	1	0	0	0	1	0	0	0	0	0	1	1	1	1	0	1
		3151722|F|0	A01_2	2.06797		1	0	0	1	0	0	1	0	1	1	0	0	1	0	1	1	1	1	1	1	0	1	0	0	1	1	1	0	1	0	0	0	1	0	0	0	0	0	1	1	1	1	0	1
		3150267|F|0	A01_2	2.06797		1	0	0	1	0	0	1	0	1	1	0	0	1	0	1	1	1	1	1	1	0	1	0	0	1	1	1	0	1	0	0	0	1	0	0	0	0	0	1	1	1	1	0	1
		3142470|F|0	A01_2	2.06797		1	0	0	1	0	0	1	0	1	1	0	0	1	0	1	1	1	1	1	1	0	1	0	0	1	1	1	0	1	0	0	0	1	0	0	0	0	0	1	1	1	1	0	1
		3136125|F|0	A01_2	2.06797		1	0	0	1	0	0	1	0	1	1	0	0	1	0	1	1	1	1	1	1	0	1	0	0	1	1	1	0	1	0	0	0	1	0	0	0	0	0	1	1	1	1	0	1
		3135282|F|0	A01_2	2.06797		1	0	0	1	0	0	1	0	1	1	0	0	1	0	1	1	1	1	1	1	0	1	0	0	1	1	1	0	1	0	0	0	1	0	0	0	0	0	1	1	1	1	0	1
		3124812|F|0	A01_2	2.06797		1	0	0	1	0	0	1	0	1	1	0	0	1	0	1	1	1	1	1	1	0	1	0	0	1	1	1	0	1	0	0	0	1	0	0	0	0	0	1	1	1	1	0	1
		3115996|F|0	A01_2	2.06797		1	0	0	1	0	0	1	0	1	1	0	0	1	0	1	1	1	1	1	1	0	1	0	0	1	1	1	0	1	0	0	0	1	0	0	0	0	0	1	1	1	1	0	1
		3110699|F|0	A01_2	2.06797		1	0	0	1	0	0	1	0	1	1	0	0	1	0	1	1	1	1	1	1	0	1	0	0	1	1	1	0	1	0	0	0	1	0	0	0	0	0	1	1	1	1	0	1
		3107182|F|0	A01_2	2.06797		1	0	0	1	0	0	1	0	1	1	0	0	1	0	1	1	1	1	1	1	0	1	0	0	1	1	1	0	1	0	0	0	1	0	0	0	0	0	1	1	1	1	0	1
		3106283|F|0	A01_2	2.06797		1	0	0	1	0	0	1	0	1	1	0	0	1	0	1	1	1	1	1	1	0	1	0	0	1	1	1	0	1	0	0	0	1	0	0	0	0	0	1	1	1	1	0	1
		3102808|F|0	A01_2	2.06797		1	0	0	1	0	0	1	0	1	1	0	0	1	0	1	1	1	1	1	1	0	1	0	0	1	1	1	0	1	0	0	0	1	0	0	0	0	0	1	1	1	1	0	1
		3102751|F|0	A01_2	2.06797		1	0	0	1	0	0	1	0	1	1	0	0	1	0	1	1	1	1	1	1	0	1	0	0	1	1	1	0	1	0	0	0	1	0	0	0	0	0	1	1	1	1	0	1
		3101746|F|0	A01_2	2.06797		1	0	0	1	0	0	1	0	1	1	0	0	1	0	1	1	1	1	1	1	0	1	0	0	1	1	1	0	1	0	0	0	1	0	0	0	0	0	1	1	1	1	0	1
		3100078|F|0	A01_2	2.06797		1	0	0	1	0	0	1	0	1	1	0	0	1	0	1	1	1	1	1	1	0	1	0	0	1	1	1	0	1	0	0	0	1	0	0	0	0	0	1	1	1	1	0	1
		3096451|F|0	A01_2	2.06797		1	0	0	1	0	0	1	0	1	1	0	0	1	0	1	1	1	1	1	1	0	1	0	0	1	1	1	0	1	0	0	0	1	0	0	0	0	0	1	1	1	1	0	1
		3094068|F|0	A01_2	2.06797		1	0	0	1	0	0	1	0	1	1	0	0	1	0	1	1	1	1	1	1	0	1	0	0	1	1	1	0	1	0	0	0	1	0	0	0	0	0	1	1	1	1	0	1
		3087352|F|0	A01_2	2.06797		1	0	0	1	0	0	1	0	1	1	0	0	1	0	1	1	1	1	1	1	0	1	0	0	1	1	1	0	1	0	0	0	1	0	0	0	0	0	1	1	1	1	0	1
		3087342|F|0	A01_2	2.06797		1	0	0	1	0	0	1	0	1	1	0	0	1	0	1	1	1	1	1	1	0	1	0	0	1	1	1	0	1	0	0	0	1	0	0	0	0	0	1	1	1	1	0	1
		3085973|F|0	A01_2	2.06797		1	0	0	1	0	0	1	0	1	1	0	0	1	0	1	1	1	1	1	1	0	1	0	0	1	1	1	0	1	0	0	0	1	0	0	0	0	0	1	1	1	1	0	1
		3082573|F|0	A01_2	2.06797		1	0	0	1	0	0	1	0	1	1	0	0	1	0	1	1	1	1	1	1	0	1	0	0	1	1	1	0	1	0	0	0	1	0	0	0	0	0	1	1	1	1	0	1
		3081604|F|0	A01_2	2.06797		1	0	0	1	0	0	1	0	1	1	0	0	1	0	1	1	1	1	1	1	0	1	0	0	1	1	1	0	1	0	0	0	1	0	0	0	0	0	1	1	1	1	0	1
		3080889|F|0	A01_2	2.06797		1	0	0	1	0	0	1	0	1	1	0	0	1	0	1	1	1	1	1	1	0	1	0	0	1	1	1	0	1	0	0	0	1	0	0	0	0	0	1	1	1	1	0	1
		3079338|F|0	A01_2	2.06797		1	0	0	1	0	0	1	0	1	1	0	0	1	0	1	1	1	1	1	1	0	1	0	0	1	1	1	0	1	0	0	0	1	0	0	0	0	0	1	1	1	1	0	1
		3076782|F|0	A01_2	2.06797		1	0	0	1	0	0	1	0	1	1	0	0	1	0	1	1	1	1	1	1	0	1	0	0	1	1	1	0	1	0	0	0	1	0	0	0	0	0	1	1	1	1	0	1
		3074456|F|0	A01_2	2.06797		1	0	0	1	0	0	1	0	1	1	0	0	1	0	1	1	1	1	1	1	0	1	0	0	1	1	1	0	1	0	0	0	1	0	0	0	0	0	1	1	1	1	0	1
		100011877|F|0	A01_2	2.06797		1	0	0	1	0	0	1	0	1	1	0	0	1	0	1	1	1	1	1	1	0	1	0	0	1	1	1	0	1	0	0	0	1	0	0	0	0	0	1	1	1	1	0	1
		100009640|F|0	A01_2	2.06797		1	0	0	1	0	0	1	0	1	1	0	0	1	0	1	1	1	1	1	1	0	1	0	0	1	1	1	0	1	0	0	0	1	0	0	0	0	0	1	1	1	1	0	1
		100001469|F|0	A01_2	2.06797		1	0	0	1	0	0	1	0	1	1	0	0	1	0	1	1	1	1	1	1	0	1	0	0	1	1	1	0	1	0	0	0	1	0	0	0	0	0	1	1	1	1	0	1
		brPb-660242	A01_2	2.07682		1	0	0	1	0	0	1	0	1	1	0	0	1	0	1	1	1	1	1	1	0	1	0	0	1	1	1	0	1	0	0	0	1	0	0	0	0	0	1	1	1	1	0	1
		brPb-662217	A01_2	2.08575		1	-	0	1	0	0	1	0	1	1	0	0	1	0	1	1	1	1	1	1	0	1	0	0	1	1	1	0	1	0	0	0	1	0	0	0	0	0	1	1	1	1	0	1
		3077092|F|0	A01_2	2.19289		1	-	0	1	1	1	1	0	1	1	1	0	1	1	1	1	1	1	1	1	0	1	0	0	1	1	1	1	1	0	0	1	1	0	0	0	0	0	1	1	1	1	0	1
		3153493|F|0	A01_2	2.30003		1	1	0	1	1	1	1	0	1	1	1	0	1	1	1	1	1	1	1	1	0	1	0	1	1	1	1	1	1	0	1	1	1	0	1	0	0	1	1	1	1	1	1	1
		3108564|F|0	A01_2	2.30003		1	1	0	1	1	1	1	0	1	1	1	0	1	1	1	1	1	1	1	1	0	1	0	1	1	1	1	1	1	0	1	1	1	0	1	0	0	1	1	1	1	1	1	1
		3100942|F|0	A01_2	2.30003		1	1	0	1	1	1	1	0	1	1	1	0	1	1	1	1	1	1	1	1	0	1	0	1	1	1	1	1	1	0	1	1	1	0	1	0	0	1	1	1	1	1	1	1
		3090925|F|0	A02_1	0	3729669	1	1	0	1	1	1	1	0	0	0	1	1	1	1	1	1	1	1	1	1	1	1	1	1	1	1	1	1	1	0	1	1	1	0	1	0	1	1	1	1	1	0	1	0
		100000212|F|0--9:A>G	A02_1	0	3735261	1	1	0	1	1	1	1	0	0	0	1	1	1	1	1	1	1	1	1	1	1	1	1	1	1	1	1	1	1	0	1	1	1	0	1	0	1	1	1	1	1	0	1	0
		3084899|F|0	A02_1	0	3796428	1	1	0	1	1	1	1	0	0	0	1	1	1	1	1	1	1	1	1	1	1	1	1	1	1	1	1	1	1	0	1	1	1	0	1	0	1	1	1	1	1	0	1	0
		3141062|F|0--16:A>T	A02_1	0		1	1	0	1	1	1	1	0	0	0	1	1	1	1	1	1	1	1	1	1	1	1	1	1	1	1	1	1	1	0	1	1	1	0	1	0	1	1	1	1	1	0	1	0
		100001815|F|0--68:C>T	A02_1	0.0177	4208054	1	1	1	1	1	1	1	0	0	0	1	1	1	1	1	1	1	1	1	1	1	1	1	1	1	1	1	1	1	0	1	1	1	0	1	0	1	1	1	1	1	0	1	0
		3141337|F|0--55:A>C	A02_1	0.0177	4239042	1	1	1	1	1	1	1	0	0	0	1	1	1	1	1	1	1	1	1	1	1	1	1	1	1	1	1	1	1	0	1	1	1	0	1	0	1	1	1	1	1	0	1	0
		3175333|F|0	A02_1	0.0177		1	1	1	1	1	1	1	0	0	0	1	1	1	1	1	1	1	1	1	1	1	1	1	1	1	1	1	1	1	0	1	1	1	0	1	0	1	1	1	1	1	0	1	0
		3206453|F|0	A02_1	0.04425	5190252	1	1	1	1	1	1	1	0	1	0	1	1	1	1	1	1	1	1	1	1	1	1	1	1	1	1	1	1	1	0	1	1	1	0	1	0	1	1	1	1	1	0	1	0
		3129245|F|0--49:A>G	A02_1	0.04425	5529452	1	1	1	1	1	1	1	0	1	0	1	1	1	1	1	1	1	1	1	1	1	1	1	1	1	1	1	1	1	0	1	1	1	0	1	0	1	1	1	1	1	0	1	0
		3093965|F|0	A02_1	0.04425	5703083	1	1	1	1	1	1	1	0	1	0	1	1	1	1	1	1	1	1	1	1	1	1	1	1	1	1	1	1	1	0	1	1	1	0	1	0	1	1	1	1	1	0	1	0
		3158332|F|0	A02_1	0.04425	5797390	1	1	1	1	1	1	1	0	1	0	1	1	1	1	1	1	1	1	1	1	1	1	1	1	1	1	1	1	1	0	1	1	1	0	1	0	1	1	1	1	1	0	1	0
		3106504|F|0	A02_1	0.04425	5839928	1	1	1	1	1	1	1	0	1	0	1	1	1	1	1	1	1	1	1	1	1	1	1	1	1	1	1	1	1	0	1	1	1	0	1	0	1	1	1	1	1	0	1	0
		3168605|F|0	A02_1	0.04425	5884602	1	1	1	1	1	1	1	0	1	0	1	1	1	1	1	1	1	1	1	1	1	1	1	1	1	1	1	1	1	0	1	1	1	0	1	0	1	1	1	1	1	0	1	0
		3112017|F|0	A02_1	0.04425	5892351	1	1	1	1	1	1	1	0	1	0	1	1	1	1	1	1	1	1	1	1	1	1	1	1	1	1	1	1	1	0	1	1	1	0	1	0	1	1	1	1	1	0	1	0
		3128866|F|0	A02_1	0.04425	5920480	1	1	1	1	1	1	1	0	1	0	1	1	1	1	1	1	1	1	1	1	1	1	1	1	1	1	1	1	1	0	1	1	1	0	1	0	1	1	1	1	1	0	1	0
		3137400|F|0--36:A>G	A02_1	0.04425	5924965	1	1	1	1	1	1	1	0	1	0	1	1	1	1	1	1	1	1	1	1	1	1	1	1	1	1	1	1	1	0	1	1	1	0	1	0	1	1	1	1	1	0	1	0
		brPb-842220	A02_1	0.04425		1	1	1	1	1	1	1	0	1	0	1	1	1	1	1	1	1	1	1	1	1	1	1	1	1	1	1	1	1	0	1	1	1	0	1	0	1	1	1	1	1	0	1	0
		brPb-840784	A02_1	0.04425		1	1	1	1	1	1	1	0	1	0	1	1	1	1	1	1	1	1	1	1	1	1	1	1	1	1	1	1	1	0	1	1	1	0	1	0	1	1	1	1	1	0	1	0
		brPb-809699	A02_1	0.04425		1	1	1	1	1	1	1	0	1	0	1	1	1	1	1	1	1	1	1	1	1	1	1	1	1	1	1	1	1	0	1	1	1	0	1	0	1	1	1	1	1	0	1	0
		brPb-808338	A02_1	0.04425		1	1	1	1	1	1	1	0	1	0	1	1	1	1	1	1	1	1	1	1	1	1	1	1	1	1	1	1	1	0	1	1	1	0	1	0	1	1	1	1	1	0	1	0
		brPb-807871	A02_1	0.04425		1	1	1	1	1	1	1	0	1	0	1	1	1	1	1	1	1	1	1	1	1	1	1	1	1	1	1	1	1	0	1	1	1	0	1	0	1	1	1	1	1	0	1	0
		brPb-661819	A02_1	0.04425		1	1	1	1	1	1	1	0	1	0	1	1	1	1	1	1	1	1	1	1	1	1	1	1	1	1	1	1	1	0	1	1	1	0	1	0	1	1	1	1	1	0	1	0
		brPb-661660	A02_1	0.04425		1	1	1	1	1	1	1	0	1	0	1	1	1	1	1	1	1	1	1	1	1	1	1	1	1	1	1	1	1	0	1	1	1	0	1	0	1	1	1	1	1	0	1	0
		3198328|F|0	A02_1	0.04425		1	1	1	1	1	1	1	0	1	0	1	1	1	1	1	1	1	1	1	1	1	1	1	1	1	1	1	1	1	0	1	1	1	0	1	0	1	1	1	1	1	0	1	0
		3105824|F|0	A02_1	0.04425		1	1	1	1	1	1	1	0	1	0	1	1	1	1	1	1	1	1	1	1	1	1	1	1	1	1	1	1	1	0	1	1	1	0	1	0	1	1	1	1	1	0	1	0
		3111947|F|0	A02_1	0.0531	5991746	1	1	1	1	1	1	1	0	1	0	1	1	1	1	1	1	1	1	1	1	1	1	1	1	1	1	1	1	1	0	1	1	1	0	1	0	1	1	1	1	1	0	1	0
		3101882|F|0	A02_1	0.07965	7536432	1	1	1	1	1	1	0	0	1	0	1	1	1	1	1	1	1	1	1	1	1	1	1	1	1	1	1	1	1	0	1	1	1	0	1	0	1	1	1	1	1	0	1	1
		3100846|F|0	A02_1	0.07965	7556460	1	1	1	1	1	1	0	0	1	0	1	1	1	1	1	1	1	1	1	1	1	1	1	1	1	1	1	1	1	0	1	1	1	0	1	0	1	1	1	1	1	0	1	1
		3149296|F|0	A02_1	0.0885	8062948	1	1	1	1	1	1	0	0	1	0	1	1	1	1	1	1	1	1	1	1	1	1	1	1	1	1	1	1	1	0	1	1	1	0	1	0	1	1	1	1	1	0	1	1
		3171867|F|0	A02_1	0.0885	23653229	1	1	1	1	1	1	0	0	1	0	1	1	1	1	1	1	1	1	1	1	1	1	1	1	1	1	1	1	1	0	1	1	1	0	1	0	1	1	1	1	1	0	1	1
		3124630|F|0	A02_1	0.0885		1	1	1	1	1	1	0	0	1	0	1	1	1	1	1	1	1	1	1	1	1	1	1	1	1	1	1	1	1	0	1	1	1	0	1	0	1	1	1	1	1	0	1	1
		3103809|F|0	A02_1	0.0885		1	1	1	1	1	1	0	0	1	0	1	1	1	1	1	1	1	1	1	1	1	1	1	1	1	1	1	1	1	0	1	1	1	0	1	0	1	1	1	1	1	0	1	1
		3102406|F|0	A02_1	0.0885		1	1	1	1	1	1	0	0	1	0	1	1	1	1	1	1	1	1	1	1	1	1	1	1	1	1	1	1	1	0	1	1	1	0	1	0	1	1	1	1	1	0	1	1
		3096886|F|0	A02_1	0.0885		1	1	1	1	1	1	0	0	1	0	1	1	1	1	1	1	1	1	1	1	1	1	1	1	1	1	1	1	1	0	1	1	1	0	1	0	1	1	1	1	1	0	1	1
		3088183|F|0	A02_1	0.0885		1	1	1	1	1	1	0	0	1	0	1	1	1	1	1	1	1	1	1	1	1	1	1	1	1	1	1	1	1	0	1	1	1	0	1	0	1	1	1	1	1	0	1	1
		3086044|F|0	A02_1	0.21239	10178986	1	1	1	1	1	0	0	0	1	0	1	1	1	1	1	1	1	1	0	1	1	1	0	1	1	1	0	1	1	0	0	1	1	0	1	0	1	1	1	1	1	1	0	1
		brPb-670067	A02_1	0.21239		1	1	1	1	1	0	0	0	1	0	1	1	1	1	1	1	1	1	0	1	1	1	0	1	1	1	0	1	1	0	0	1	1	0	1	0	1	1	1	1	1	1	0	1
		brPb-658698	A02_1	0.21239		1	1	1	1	1	0	0	0	1	0	1	1	1	1	1	1	1	1	0	1	1	1	0	1	1	1	0	1	1	0	0	1	1	0	1	0	1	1	1	1	1	1	0	1
		3132092|F|0	A02_1	0.21239		1	1	1	1	1	0	0	0	1	0	1	1	1	1	1	1	1	1	0	1	1	1	0	1	1	1	0	1	1	0	0	1	1	0	1	0	1	1	1	1	1	1	0	1
		3110832|F|0	A02_1	0.21239		1	1	1	1	1	0	0	0	1	0	1	1	1	1	1	1	1	1	0	1	1	1	0	1	1	1	0	1	1	0	0	1	1	0	1	0	1	1	1	1	1	1	0	1
		3108784|F|0	A02_1	0.29204	12107689	0	1	1	1	1	0	0	0	1	0	1	1	1	1	1	0	0	1	0	1	1	1	0	0	1	1	0	1	1	0	0	0	1	0	0	0	1	1	1	1	1	1	0	1
		3108515|F|0	A02_1	0.29204	12145518	0	1	1	1	1	0	0	0	1	0	1	1	1	1	1	0	0	1	0	1	1	1	0	0	1	1	0	1	1	0	0	0	1	0	0	0	1	1	1	1	1	1	0	1
		3078988|F|0	A02_1	0.29204	12475203	0	1	1	1	1	0	0	0	1	0	1	1	1	1	1	0	0	1	0	1	1	1	0	0	1	1	0	1	1	0	0	0	1	0	0	0	1	1	1	1	1	1	0	1
		3107725|F|0	A02_1	0.29204	12805760	0	1	1	1	1	0	0	0	1	0	1	1	1	1	1	0	0	1	0	1	1	1	0	0	1	1	0	1	1	0	0	0	1	0	0	0	1	1	1	1	1	1	0	1
		3121479|F|0	A02_1	0.29204	12806022	0	1	1	1	1	0	0	0	1	0	1	1	1	1	1	0	0	1	0	1	1	1	0	0	1	1	0	1	1	0	0	0	1	0	0	0	1	1	1	1	1	1	0	1
		3080289|F|0--47:T>C	A02_1	0.29204	12821016	0	1	1	1	1	0	0	0	1	0	1	1	1	1	1	0	0	1	0	1	1	1	0	0	1	1	0	1	1	0	0	0	1	0	0	0	1	1	1	1	1	1	0	1
		brPb-657904	A02_1	0.29204		0	1	1	1	1	0	0	0	1	0	1	1	1	1	1	0	0	1	0	1	1	1	0	0	1	1	0	1	1	0	0	0	1	0	0	0	1	1	1	1	1	1	0	1
		3168423|F|0	A02_1	0.29204		0	1	1	1	1	0	0	0	1	0	1	1	1	1	1	0	0	1	0	1	1	1	0	0	1	1	0	1	1	0	0	0	1	0	0	0	1	1	1	1	1	1	0	1
		3158087|F|0	A02_1	0.29204		0	1	1	1	1	0	0	0	1	0	1	1	1	1	1	0	0	1	0	1	1	1	0	0	1	1	0	1	1	0	0	0	1	0	0	0	1	1	1	1	1	1	0	1
		3154723|F|0--40:C>G	A02_1	0.29204		0	1	1	1	1	0	0	0	1	0	1	1	1	1	1	0	0	1	0	1	1	1	0	0	1	1	0	1	1	0	0	0	1	0	0	0	1	1	1	1	1	1	0	1
		3128181|F|0	A02_1	0.29204		0	1	1	1	1	0	0	0	1	0	1	1	1	1	1	0	0	1	0	1	1	1	0	0	1	1	0	1	1	0	0	0	1	0	0	0	1	1	1	1	1	1	0	1
		3126953|F|0	A02_1	0.29204		0	1	1	1	1	0	0	0	1	0	1	1	1	1	1	0	0	1	0	1	1	1	0	0	1	1	0	1	1	0	0	0	1	0	0	0	1	1	1	1	1	1	0	1
		3126787|F|0	A02_1	0.29204		0	1	1	1	1	0	0	0	1	0	1	1	1	1	1	0	0	1	0	1	1	1	0	0	1	1	0	1	1	0	0	0	1	0	0	0	1	1	1	1	1	1	0	1
		3125787|F|0	A02_1	0.29204		0	1	1	1	1	0	0	0	1	0	1	1	1	1	1	0	0	1	0	1	1	1	0	0	1	1	0	1	1	0	0	0	1	0	0	0	1	1	1	1	1	1	0	1
		3119815|F|0	A02_1	0.29204		0	1	1	1	1	0	0	0	1	0	1	1	1	1	1	0	0	1	0	1	1	1	0	0	1	1	0	1	1	0	0	0	1	0	0	0	1	1	1	1	1	1	0	1
		3119694|F|0--36:A>T	A02_1	0.29204		0	1	1	1	1	0	0	0	1	0	1	1	1	1	1	0	0	1	0	1	1	1	0	0	1	1	0	1	1	0	0	0	1	0	0	0	1	1	1	1	1	1	0	1
		3119332|F|0--18:G>A	A02_1	0.29204		0	1	1	1	1	0	0	0	1	0	1	1	1	1	1	0	0	1	0	1	1	1	0	0	1	1	0	1	1	0	0	0	1	0	0	0	1	1	1	1	1	1	0	1
		3111880|F|0	A02_1	0.29204		0	1	1	1	1	0	0	0	1	0	1	1	1	1	1	0	0	1	0	1	1	1	0	0	1	1	0	1	1	0	0	0	1	0	0	0	1	1	1	1	1	1	0	1
		3098899|F|0	A02_1	0.29204		0	1	1	1	1	0	0	0	1	0	1	1	1	1	1	0	0	1	0	1	1	1	0	0	1	1	0	1	1	0	0	0	1	0	0	0	1	1	1	1	1	1	0	1
		3094351|F|0	A02_1	0.29204		0	1	1	1	1	0	0	0	1	0	1	1	1	1	1	0	0	1	0	1	1	1	0	0	1	1	0	1	1	0	0	0	1	0	0	0	1	1	1	1	1	1	0	1
		3090773|F|0	A02_1	0.29204		0	1	1	1	1	0	0	0	1	0	1	1	1	1	1	0	0	1	0	1	1	1	0	0	1	1	0	1	1	0	0	0	1	0	0	0	1	1	1	1	1	1	0	1
		3088058|F|0	A02_1	0.29204		0	1	1	1	1	0	0	0	1	0	1	1	1	1	1	0	0	1	0	1	1	1	0	0	1	1	0	1	1	0	0	0	1	0	0	0	1	1	1	1	1	1	0	1
		100010491|F|0	A02_1	0.29204		0	1	1	1	1	0	0	0	1	0	1	1	1	1	1	0	0	1	0	1	1	1	0	0	1	1	0	1	1	0	0	0	1	0	0	0	1	1	1	1	1	1	0	1
		100000226|F|0	A02_1	0.29204		0	1	1	1	1	0	0	0	1	0	1	1	1	1	1	0	0	1	0	1	1	1	0	0	1	1	0	1	1	0	0	0	1	0	0	0	1	1	1	1	1	1	0	1
		3114265|F|0	A02_1	0.30974	13479714	0	1	1	1	1	0	0	0	1	0	1	1	1	1	1	0	0	1	0	1	1	1	0	1	1	1	0	1	1	0	0	0	1	0	0	0	1	1	1	1	1	1	0	1
		3110971|F|0	A02_1	0.30974	13479781	0	1	1	1	1	0	0	0	1	0	1	1	1	1	1	0	0	1	0	1	1	1	0	1	1	1	0	1	1	0	0	0	1	0	0	0	1	1	1	1	1	1	0	1
		3088905|F|0	A02_1	0.30974	13524878	0	1	1	1	1	0	0	0	1	0	1	1	1	1	1	0	0	1	0	1	1	1	0	1	1	1	0	1	1	0	0	0	1	0	0	0	1	1	1	1	1	1	0	1
		3100982|F|0	A02_1	0.30974	13545100	0	1	1	1	1	0	0	0	1	0	1	1	1	1	1	0	0	1	0	1	1	1	0	1	1	1	0	1	1	0	0	0	1	0	0	0	1	1	1	1	1	1	0	1
		3090018|F|0	A02_1	0.30974	13545347	0	1	1	1	1	0	0	0	1	0	1	1	1	1	1	0	0	1	0	1	1	1	0	1	1	1	0	1	1	0	0	0	1	0	0	0	1	1	1	1	1	1	0	1
		3140304|F|0	A02_1	0.30974	13545426	0	1	1	1	1	0	0	0	1	0	1	1	1	1	1	0	0	1	0	1	1	1	0	1	1	1	0	1	1	0	0	0	1	0	0	0	1	1	1	1	1	1	0	1
		3122775|F|0	A02_1	0.30974	13570181	0	1	1	1	1	0	0	0	1	0	1	1	1	1	1	0	0	1	0	1	1	1	0	1	1	1	0	1	1	0	0	0	1	0	0	0	1	1	1	1	1	1	0	1
		3174434|F|0--16:C>A	A02_1	0.30974	13572174	0	1	1	1	1	0	0	0	1	0	1	1	1	1	1	0	0	1	0	1	1	1	0	1	1	1	0	1	1	0	0	0	1	0	0	0	1	1	1	1	1	1	0	1
		3091878|F|0--6:G>A	A02_1	0.30974	13980203	0	1	1	1	1	0	0	0	1	0	1	1	1	1	1	0	0	1	0	1	1	1	0	1	1	1	0	1	1	0	0	0	1	0	0	0	1	1	1	1	1	1	0	1
		3115802|F|0--16:A>G	A02_1	0.30974	13984963	0	1	1	1	1	0	0	0	1	0	1	1	1	1	1	0	0	1	0	1	1	1	0	1	1	1	0	1	1	0	0	0	1	0	0	0	1	1	1	1	1	1	0	1
		3117143|F|0--25:G>C	A02_1	0.30974	14052974	0	1	1	1	1	0	0	0	1	0	1	1	1	1	1	0	0	1	0	1	1	1	0	1	1	1	0	1	1	0	0	0	1	0	0	0	1	1	1	1	1	1	0	1
		3083374|F|0	A02_1	0.30974	14213534	0	1	1	1	1	0	0	0	1	0	1	1	1	1	1	0	0	1	0	1	1	1	0	1	1	1	0	1	1	0	0	0	1	0	0	0	1	1	1	1	1	1	0	1
		3116692|F|0--41:G>A	A02_1	0.30974	14216109	0	1	1	1	1	0	0	0	1	0	1	1	1	1	1	0	0	1	0	1	1	1	0	1	1	1	0	1	1	0	0	0	1	0	0	0	1	1	1	1	1	1	0	1
		3157002|F|0--52:T>G	A02_1	0.30974	14303129	0	1	1	1	1	0	0	0	1	0	1	1	1	1	1	0	0	1	0	1	1	1	0	1	1	1	0	1	1	0	0	0	1	0	0	0	1	1	1	1	1	1	0	1
		3103792|F|0	A02_1	0.30974	14332370	0	1	1	1	1	0	0	0	1	0	1	1	1	1	1	0	0	1	0	1	1	1	0	1	1	1	0	1	1	0	0	0	1	0	0	0	1	1	1	1	1	1	0	1
		3101255|F|0	A02_1	0.30974	14332370	0	1	1	1	1	0	0	0	1	0	1	1	1	1	1	0	0	1	0	1	1	1	0	1	1	1	0	1	1	0	0	0	1	0	0	0	1	1	1	1	1	1	0	1
		3165333|F|0	A02_1	0.30974	14332435	0	1	1	1	1	0	0	0	1	0	1	1	1	1	1	0	0	1	0	1	1	1	0	1	1	1	0	1	1	0	0	0	1	0	0	0	1	1	1	1	1	1	0	1
		3114440|F|0	A02_1	0.30974	14491095	0	1	1	1	1	0	0	0	1	0	1	1	1	1	1	0	0	1	0	1	1	1	0	1	1	1	0	1	1	0	0	0	1	0	0	0	1	1	1	1	1	1	0	1
		3107660|F|0--49:G>A	A02_1	0.30974	14492026	0	1	1	1	1	0	0	0	1	0	1	1	1	1	1	0	0	1	0	1	1	1	0	1	1	1	0	1	1	0	0	0	1	0	0	0	1	1	1	1	1	1	0	1
		3101202|F|0--9:A>G	A02_1	0.30974	14494244	0	1	1	1	1	0	0	0	1	0	1	1	1	1	1	0	0	1	0	1	1	1	0	1	1	1	0	1	1	0	0	0	1	0	0	0	1	1	1	1	1	1	0	1
		3137217|F|0--37:T>C	A02_1	0.30974	14536774	0	1	1	1	1	0	0	0	1	0	1	1	1	1	1	0	0	1	0	1	1	1	0	1	1	1	0	1	1	0	0	0	1	0	0	0	1	1	1	1	1	1	0	1
		3084079|F|0	A02_1	0.30974	14541869	0	1	1	1	1	0	0	0	1	0	1	1	1	1	1	0	0	1	0	1	1	1	0	1	1	1	0	1	1	0	0	0	1	0	0	0	1	1	1	1	1	1	0	1
		3097132|F|0--66:A>T	A02_1	0.30974	14570733	0	1	1	1	1	0	0	0	1	0	1	1	1	1	1	0	0	1	0	1	1	1	0	1	1	1	0	1	1	0	0	0	1	0	0	0	1	1	1	1	1	1	0	1
		3081725|F|0	A02_1	0.30974	14618671	0	1	1	1	1	0	0	0	1	0	1	1	1	1	1	0	0	1	0	1	1	1	0	1	1	1	0	1	1	0	0	0	1	0	0	0	1	1	1	1	1	1	0	1
		3118526|F|0	A02_1	0.30974	14648040	0	1	1	1	1	0	0	0	1	0	1	1	1	1	1	0	0	1	0	1	1	1	0	1	1	1	0	1	1	0	0	0	1	0	0	0	1	1	1	1	1	1	0	1
		3128285|F|0	A02_1	0.30974	14665291	0	1	1	1	1	0	0	0	1	0	1	1	1	1	1	0	0	1	0	1	1	1	0	1	1	1	0	1	1	0	0	0	1	0	0	0	1	1	1	1	1	1	0	1
		brPb-663474	A02_1	0.30974		0	1	1	1	1	0	0	0	1	0	1	1	1	1	1	0	0	1	0	1	1	1	0	1	1	1	0	1	1	0	0	0	1	0	0	0	1	1	1	1	1	1	0	1
		brPb-659749	A02_1	0.30974		0	1	1	1	1	0	0	0	1	0	1	1	1	1	1	0	0	1	0	1	1	1	0	1	1	1	0	1	1	0	0	0	1	0	0	0	1	1	1	1	1	1	0	1
		3207964|F|0	A02_1	0.30974		0	1	1	1	1	0	0	0	1	0	1	1	1	1	1	0	0	1	0	1	1	1	0	1	1	1	0	1	1	0	0	0	1	0	0	0	1	1	1	1	1	1	0	1
		3192629|F|0	A02_1	0.30974		0	1	1	1	1	0	0	0	1	0	1	1	1	1	1	0	0	1	0	1	1	1	0	1	1	1	0	1	1	0	0	0	1	0	0	0	1	1	1	1	1	1	0	1
		3183180|F|0	A02_1	0.30974		0	1	1	1	1	0	0	0	1	0	1	1	1	1	1	0	0	1	0	1	1	1	0	1	1	1	0	1	1	0	0	0	1	0	0	0	1	1	1	1	1	1	0	1
		3167763|F|0	A02_1	0.30974		0	1	1	1	1	0	0	0	1	0	1	1	1	1	1	0	0	1	0	1	1	1	0	1	1	1	0	1	1	0	0	0	1	0	0	0	1	1	1	1	1	1	0	1
		3156851|F|0	A02_1	0.30974		0	1	1	1	1	0	0	0	1	0	1	1	1	1	1	0	0	1	0	1	1	1	0	1	1	1	0	1	1	0	0	0	1	0	0	0	1	1	1	1	1	1	0	1
		3155787|F|0	A02_1	0.30974		0	1	1	1	1	0	0	0	1	0	1	1	1	1	1	0	0	1	0	1	1	1	0	1	1	1	0	1	1	0	0	0	1	0	0	0	1	1	1	1	1	1	0	1
		3153832|F|0	A02_1	0.30974		0	1	1	1	1	0	0	0	1	0	1	1	1	1	1	0	0	1	0	1	1	1	0	1	1	1	0	1	1	0	0	0	1	0	0	0	1	1	1	1	1	1	0	1
		3150769|F|0	A02_1	0.30974		0	1	1	1	1	0	0	0	1	0	1	1	1	1	1	0	0	1	0	1	1	1	0	1	1	1	0	1	1	0	0	0	1	0	0	0	1	1	1	1	1	1	0	1
		3132622|F|0	A02_1	0.30974		0	1	1	1	1	0	0	0	1	0	1	1	1	1	1	0	0	1	0	1	1	1	0	1	1	1	0	1	1	0	0	0	1	0	0	0	1	1	1	1	1	1	0	1
		3130284|F|0	A02_1	0.30974		0	1	1	1	1	0	0	0	1	0	1	1	1	1	1	0	0	1	0	1	1	1	0	1	1	1	0	1	1	0	0	0	1	0	0	0	1	1	1	1	1	1	0	1
		3127455|F|0	A02_1	0.30974		0	1	1	1	1	0	0	0	1	0	1	1	1	1	1	0	0	1	0	1	1	1	0	1	1	1	0	1	1	0	0	0	1	0	0	0	1	1	1	1	1	1	0	1
		3121998|F|0	A02_1	0.30974		0	1	1	1	1	0	0	0	1	0	1	1	1	1	1	0	0	1	0	1	1	1	0	1	1	1	0	1	1	0	0	0	1	0	0	0	1	1	1	1	1	1	0	1
		3111058|F|0	A02_1	0.30974		0	1	1	1	1	0	0	0	1	0	1	1	1	1	1	0	0	1	0	1	1	1	0	1	1	1	0	1	1	0	0	0	1	0	0	0	1	1	1	1	1	1	0	1
		3110826|F|0	A02_1	0.30974		0	1	1	1	1	0	0	0	1	0	1	1	1	1	1	0	0	1	0	1	1	1	0	1	1	1	0	1	1	0	0	0	1	0	0	0	1	1	1	1	1	1	0	1
		3109719|F|0	A02_1	0.30974		0	1	1	1	1	0	0	0	1	0	1	1	1	1	1	0	0	1	0	1	1	1	0	1	1	1	0	1	1	0	0	0	1	0	0	0	1	1	1	1	1	1	0	1
		3107731|F|0	A02_1	0.30974		0	1	1	1	1	0	0	0	1	0	1	1	1	1	1	0	0	1	0	1	1	1	0	1	1	1	0	1	1	0	0	0	1	0	0	0	1	1	1	1	1	1	0	1
		3105070|F|0	A02_1	0.30974		0	1	1	1	1	0	0	0	1	0	1	1	1	1	1	0	0	1	0	1	1	1	0	1	1	1	0	1	1	0	0	0	1	0	0	0	1	1	1	1	1	1	0	1
		3102239|F|0	A02_1	0.30974		0	1	1	1	1	0	0	0	1	0	1	1	1	1	1	0	0	1	0	1	1	1	0	1	1	1	0	1	1	0	0	0	1	0	0	0	1	1	1	1	1	1	0	1
		3101427|F|0	A02_1	0.30974		0	1	1	1	1	0	0	0	1	0	1	1	1	1	1	0	0	1	0	1	1	1	0	1	1	1	0	1	1	0	0	0	1	0	0	0	1	1	1	1	1	1	0	1
		3101329|F|0	A02_1	0.30974		0	1	1	1	1	0	0	0	1	0	1	1	1	1	1	0	0	1	0	1	1	1	0	1	1	1	0	1	1	0	0	0	1	0	0	0	1	1	1	1	1	1	0	1
		3097617|F|0	A02_1	0.30974		0	1	1	1	1	0	0	0	1	0	1	1	1	1	1	0	0	1	0	1	1	1	0	1	1	1	0	1	1	0	0	0	1	0	0	0	1	1	1	1	1	1	0	1
		3095750|F|0	A02_1	0.30974		0	1	1	1	1	0	0	0	1	0	1	1	1	1	1	0	0	1	0	1	1	1	0	1	1	1	0	1	1	0	0	0	1	0	0	0	1	1	1	1	1	1	0	1
		3093201|F|0	A02_1	0.30974		0	1	1	1	1	0	0	0	1	0	1	1	1	1	1	0	0	1	0	1	1	1	0	1	1	1	0	1	1	0	0	0	1	0	0	0	1	1	1	1	1	1	0	1
		3082946|F|0--6:C>T	A02_1	0.30974		0	1	1	1	1	0	0	0	1	0	1	1	1	1	1	0	0	1	0	1	1	1	0	1	1	1	0	1	1	0	0	0	1	0	0	0	1	1	1	1	1	1	0	1
		3077202|F|0	A02_1	0.30974		0	1	1	1	1	0	0	0	1	0	1	1	1	1	1	0	0	1	0	1	1	1	0	1	1	1	0	1	1	0	0	0	1	0	0	0	1	1	1	1	1	1	0	1
		100012198|F|0	A02_1	0.30974		0	1	1	1	1	0	0	0	1	0	1	1	1	1	1	0	0	1	0	1	1	1	0	1	1	1	0	1	1	0	0	0	1	0	0	0	1	1	1	1	1	1	0	1
		3176107|F|0	A02_1	0.36284	15670782	0	1	1	1	0	0	0	0	1	0	1	1	1	1	1	0	0	1	0	1	1	1	0	1	1	1	0	1	1	0	0	0	1	0	0	0	1	1	1	1	1	1	0	1
		3181470|F|0	A02_1	0.36284	15693722	0	1	1	1	0	0	0	0	1	0	1	1	1	1	1	0	0	1	0	1	1	1	0	1	1	1	0	1	1	0	0	0	1	0	0	0	1	1	1	1	1	1	0	1
		3090053|F|0	A02_1	0.36284	15696602	0	1	1	1	0	0	0	0	1	0	1	1	1	1	1	0	0	1	0	1	1	1	0	1	1	1	0	1	1	0	0	0	1	0	0	0	1	1	1	1	1	1	0	1
		3082808|F|0--24:T>G	A02_1	0.36284	15701659	0	1	1	1	0	0	0	0	1	0	1	1	1	1	1	0	0	1	0	1	1	1	0	1	1	1	0	1	1	0	0	0	1	0	0	0	1	1	1	1	1	1	0	1
		3087169|F|0	A02_1	0.36284	15701712	0	1	1	1	0	0	0	0	1	0	1	1	1	1	1	0	0	1	0	1	1	1	0	1	1	1	0	1	1	0	0	0	1	0	0	0	1	1	1	1	1	1	0	1
		3103979|F|0	A02_1	0.36284	15702565	0	1	1	1	0	0	0	0	1	0	1	1	1	1	1	0	0	1	0	1	1	1	0	1	1	1	0	1	1	0	0	0	1	0	0	0	1	1	1	1	1	1	0	1
		3218716|F|0	A02_1	0.36284		0	1	1	1	0	0	0	0	1	0	1	1	1	1	1	0	0	1	0	1	1	1	0	1	1	1	0	1	1	0	0	0	1	0	0	0	1	1	1	1	1	1	0	1
		3120205|F|0	A02_1	0.36284		0	1	1	1	0	0	0	0	1	0	1	1	1	1	1	0	0	1	0	1	1	1	0	1	1	1	0	1	1	0	0	0	1	0	0	0	1	1	1	1	1	1	0	1
		3115538|F|0	A02_1	0.36284		0	1	1	1	0	0	0	0	1	0	1	1	1	1	1	0	0	1	0	1	1	1	0	1	1	1	0	1	1	0	0	0	1	0	0	0	1	1	1	1	1	1	0	1
		3091021|F|0	A02_1	0.36284		0	1	1	1	0	0	0	0	1	0	1	1	1	1	1	0	0	1	0	1	1	1	0	1	1	1	0	1	1	0	0	0	1	0	0	0	1	1	1	1	1	1	0	1
		3090198|F|0	A02_1	0.36284		0	1	1	1	0	0	0	0	1	0	1	1	1	1	1	0	0	1	0	1	1	1	0	1	1	1	0	1	1	0	0	0	1	0	0	0	1	1	1	1	1	1	0	1
		3097426|F|0--26:T>C	A02_1	0.37169	15746709	0	1	1	1	0	0	0	0	1	0	1	1	1	1	1	0	0	1	0	1	1	1	0	1	1	1	0	1	1	0	0	0	1	0	0	0	1	1	1	1	1	1	0	1
		3095940|F|0	A02_1	0.37169	15813157	0	1	1	1	0	0	0	0	1	0	1	1	1	1	1	0	0	1	0	1	1	1	0	1	1	1	0	1	1	0	0	0	1	0	0	0	1	1	1	1	1	1	0	1
		3135489|F|0	A02_1	0.37169	15831518	0	1	1	1	0	0	0	0	1	0	1	1	1	1	1	0	0	1	0	1	1	1	0	1	1	1	0	1	1	0	0	0	1	0	0	0	1	1	1	1	1	1	0	1
		3086155|F|0	A02_1	0.37169	15866637	0	1	1	1	0	0	0	0	1	0	1	1	1	1	1	0	0	1	0	1	1	1	0	1	1	1	0	1	1	0	0	0	1	0	0	0	1	1	1	1	1	1	0	1
		3114841|F|0	A02_1	0.37169	15878594	0	1	1	1	0	0	0	0	1	0	1	1	1	1	1	0	0	1	0	1	1	1	0	1	1	1	0	1	1	0	0	0	1	0	0	0	1	1	1	1	1	1	0	1
		3214299|F|0	A02_1	0.37169		0	1	1	1	0	0	0	0	1	0	1	1	1	1	1	0	0	1	0	1	1	1	0	1	1	1	0	1	1	0	0	0	1	0	0	0	1	1	1	1	1	1	0	1
		3204104|F|0	A02_1	0.37169		0	1	1	1	0	0	0	0	1	0	1	1	1	1	1	0	0	1	0	1	1	1	0	1	1	1	0	1	1	0	0	0	1	0	0	0	1	1	1	1	1	1	0	1
		3138627|F|0	A02_1	0.37169		0	1	1	1	0	0	0	0	1	0	1	1	1	1	1	0	0	1	0	1	1	1	0	1	1	1	0	1	1	0	0	0	1	0	0	0	1	1	1	1	1	1	0	1
		3106333|F|0	A02_1	0.37169		0	1	1	1	0	0	0	0	1	0	1	1	1	1	1	0	0	1	0	1	1	1	0	1	1	1	0	1	1	0	0	0	1	0	0	0	1	1	1	1	1	1	0	1
		3096812|F|0	A02_1	0.37169		0	1	1	1	0	0	0	0	1	0	1	1	1	1	1	0	0	1	0	1	1	1	0	1	1	1	0	1	1	0	0	0	1	0	0	0	1	1	1	1	1	1	0	1
		3092823|F|0	A02_1	0.37169		0	1	1	1	0	0	0	0	1	0	1	1	1	1	1	0	0	1	0	1	1	1	0	1	1	1	0	1	1	0	0	0	1	0	0	0	1	1	1	1	1	1	0	1
		3086669|F|0	A02_1	0.37169		0	1	1	1	0	0	0	0	1	0	1	1	1	1	1	0	0	1	0	1	1	1	0	1	1	1	0	1	1	0	0	0	1	0	0	0	1	1	1	1	1	1	0	1
		3111719|F|0	A02_1	0.38955	9065446	0	1	1	1	0	0	0	0	1	0	1	1	1	1	1	0	0	1	1	1	1	1	0	1	1	1	0	1	1	0	0	0	1	0	0	0	1	1	1	1	1	1	0	1
		3141473|F|0--46:A>G	A02_1	0.38955	9273135	0	1	1	1	0	0	0	0	1	0	1	1	1	1	1	0	0	1	1	1	1	1	0	1	1	1	0	1	1	0	0	0	1	0	0	0	1	1	1	1	1	1	0	1
		3113528|F|0	A02_1	0.38955	16266937	0	-	1	1	0	0	0	0	1	0	1	1	1	1	1	0	0	1	1	1	1	1	0	1	1	1	0	1	1	0	0	0	1	0	0	0	1	1	1	1	1	1	0	1
		3123296|F|0	A02_1	0.38955	19377969	0	1	1	1	0	0	0	0	1	0	1	1	1	1	1	0	0	1	1	1	1	1	0	1	1	1	0	1	1	0	0	0	1	0	0	0	1	1	1	1	1	1	0	1
		3119387|F|0	A02_1	0.38955		0	-	1	1	0	0	0	0	1	0	1	1	1	1	1	0	0	1	1	1	1	1	0	1	1	1	0	1	1	0	0	0	1	0	0	0	1	1	1	1	1	1	0	1
		3117661|F|0	A02_1	0.38955		0	-	1	1	0	0	0	0	1	0	1	1	1	1	1	0	0	1	1	1	1	1	0	1	1	1	0	1	1	0	0	0	1	0	0	0	1	1	1	1	1	1	0	1
		3194297|F|0	A02_1	0.38955		0	1	1	1	0	0	0	0	1	0	1	1	1	1	1	0	0	1	1	1	1	1	0	1	1	1	0	1	1	0	0	0	1	0	0	0	1	1	1	1	1	1	0	1
		3163997|F|0	A02_1	0.38955		0	1	1	1	0	0	0	0	1	0	1	1	1	1	1	0	0	1	1	1	1	1	0	1	1	1	0	1	1	0	0	0	1	0	0	0	1	1	1	1	1	1	0	1
		3155628|F|0	A02_1	0.38955		0	1	1	1	0	0	0	0	1	0	1	1	1	1	1	0	0	1	1	1	1	1	0	1	1	1	0	1	1	0	0	0	1	0	0	0	1	1	1	1	1	1	0	1
		3150067|F|0	A02_1	0.38955		0	1	1	1	0	0	0	0	1	0	1	1	1	1	1	0	0	1	1	1	1	1	0	1	1	1	0	1	1	0	0	0	1	0	0	0	1	1	1	1	1	1	0	1
		3130998|F|0	A02_1	0.38955		0	1	1	1	0	0	0	0	1	0	1	1	1	1	1	0	0	1	1	1	1	1	0	1	1	1	0	1	1	0	0	0	1	0	0	0	1	1	1	1	1	1	0	1
		3122978|F|0	A02_1	0.38955		0	1	1	1	0	0	0	0	1	0	1	1	1	1	1	0	0	1	1	1	1	1	0	1	1	1	0	1	1	0	0	0	1	0	0	0	1	1	1	1	1	1	0	1
		3092073|F|0	A02_1	0.38955		0	1	1	1	0	0	0	0	1	0	1	1	1	1	1	0	0	1	1	1	1	1	0	1	1	1	0	1	1	0	0	0	1	0	0	0	1	1	1	1	1	1	0	1
		3086711|F|0	A02_1	0.38955		0	1	1	1	0	0	0	0	1	0	1	1	1	1	1	0	0	1	1	1	1	1	0	1	1	1	0	1	1	0	0	0	1	0	0	0	1	1	1	1	1	1	0	1
		3120855|F|0--44:G>T	A02_1	0.39848	8868129	0	1	1	1	0	0	0	0	1	0	1	1	1	1	1	0	0	1	1	1	1	1	0	1	1	1	0	1	1	0	0	0	1	0	0	0	1	1	1	1	1	1	0	1
		3144819|F|0--57:T>C	A02_1	0.39848	17494355	0	1	1	1	0	0	0	0	1	0	1	1	1	1	1	0	0	1	1	1	1	1	0	1	1	1	0	1	1	0	0	0	1	0	0	0	1	1	1	1	1	1	0	1
		3110366|F|0	A02_1	0.41618		0	1	1	1	0	0	0	0	1	0	1	1	1	1	1	0	0	1	1	1	1	1	0	1	1	1	0	1	1	0	0	0	1	0	0	1	1	1	1	1	1	1	0	1
		3076630|F|0	A02_1	0.42511	20247204	0	1	1	1	0	0	0	0	1	0	1	1	1	1	1	0	0	1	1	1	1	1	0	1	1	1	0	1	1	0	0	0	1	0	0	1	1	1	1	1	1	1	0	1
		3125912|F|0--46:G>A	A02_1	0.42511	20302266	0	1	1	1	0	0	0	0	1	0	1	1	1	1	1	0	0	1	1	1	1	1	0	1	1	1	0	1	1	0	0	0	1	0	0	1	1	1	1	1	1	1	0	1
		3098901|F|0	A02_1	0.42511	20308632	0	1	1	1	0	0	0	0	1	0	1	1	1	1	1	0	0	1	1	1	1	1	0	1	1	1	0	1	1	0	0	0	1	0	0	1	1	1	1	1	1	1	0	1
		3152556|F|0--48:A>T	A02_1	0.42511	20370499	0	1	1	1	0	0	0	0	1	0	1	1	1	1	1	0	0	1	1	1	1	1	0	1	1	1	0	1	1	0	0	0	1	0	0	1	1	1	1	1	1	1	0	1
		3113460|F|0	A02_1	0.42511		0	1	1	1	0	0	0	0	1	0	1	1	1	1	1	0	0	1	1	1	1	1	0	1	1	1	0	1	1	0	0	0	1	0	0	1	1	1	1	1	1	1	0	1
		3094149|F|0--27:T>A	A02_1	0.42511		0	1	1	1	0	0	0	0	1	0	1	1	1	1	1	0	0	1	1	1	1	1	0	1	1	1	0	1	1	0	0	0	1	0	0	1	1	1	1	1	1	1	0	1
		3102219|F|0--29:C>A	A02_1	0.43404	1466680	0	-	1	1	0	0	0	0	1	0	1	1	1	1	1	0	0	1	1	1	1	1	0	1	1	1	0	1	1	0	0	0	1	0	0	1	1	1	1	1	1	1	0	1
		3095952|F|0	A02_1	0.43404	1578603	0	1	1	1	0	0	0	0	1	0	1	1	1	1	1	0	0	1	1	1	1	1	0	1	1	1	0	1	1	0	0	0	1	0	0	1	1	1	1	1	1	1	0	1
		3135918|F|0	A02_1	0.43404	1581577	0	1	1	1	0	0	0	0	1	0	1	1	1	1	1	0	0	1	1	1	1	1	0	1	1	1	0	1	1	0	0	0	1	0	0	1	1	1	1	1	1	1	0	1
		3138687|F|0	A02_1	0.43404	10340289	0	1	1	1	0	0	0	0	1	0	1	1	1	1	1	0	0	1	1	1	1	1	0	1	1	1	0	1	1	0	0	0	1	0	0	1	1	1	1	1	1	1	0	1
		3207368|F|0	A02_1	0.43404	19033836	0	1	1	1	0	0	0	0	1	0	1	1	1	1	1	0	0	1	1	1	1	1	0	1	1	1	0	1	1	0	0	0	1	0	0	1	1	1	1	1	1	1	0	1
		3078783|F|0	A02_1	0.43404	19057428	0	1	1	1	0	0	0	0	1	0	1	1	1	1	1	0	0	1	1	1	1	1	0	1	1	1	0	1	1	0	0	0	1	0	0	1	1	1	1	1	1	1	0	1
		100000938|F|0	A02_1	0.43404	19057428	0	1	1	1	0	0	0	0	1	0	1	1	1	1	1	0	0	1	1	1	1	1	0	1	1	1	0	1	1	0	0	0	1	0	0	1	1	1	1	1	1	1	0	1
		3103374|F|0	A02_1	0.43404	19057684	0	-	1	1	0	0	0	0	1	0	1	1	1	1	1	0	0	1	1	1	1	1	0	1	1	1	0	1	1	0	0	0	1	0	0	1	1	1	1	1	1	1	0	1
		3098079|F|0	A02_1	0.43404	19163389	0	1	1	1	0	0	0	0	1	0	1	1	1	1	1	0	0	1	1	1	1	1	0	1	1	1	0	1	1	0	0	0	1	0	0	1	1	1	1	1	1	1	0	1
		3090338|F|0--59:G>C	A02_1	0.43404	19374913	0	1	1	1	0	0	0	0	1	0	1	1	1	1	1	0	0	1	1	1	1	1	0	1	1	1	0	1	1	0	0	0	1	0	0	1	1	1	1	1	1	1	0	1
		3102349|F|0--61:C>A	A02_1	0.43404	19446587	0	-	1	1	0	0	0	0	1	0	1	1	1	1	1	0	0	1	1	1	1	1	0	1	1	1	0	1	1	0	0	0	1	0	0	1	1	1	1	1	1	1	0	1
		3154864|F|0	A02_1	0.43404	19447138	0	1	1	1	0	0	0	0	1	0	1	1	1	1	1	0	0	1	1	1	1	1	0	1	1	1	0	1	1	0	0	0	1	0	0	1	1	1	1	1	1	1	0	1
		3080603|F|0	A02_1	0.43404	19455573	0	1	1	1	0	0	0	0	1	0	1	1	1	1	1	0	0	1	1	1	1	1	0	1	1	1	0	1	1	0	0	0	1	0	0	1	1	1	1	1	1	1	0	1
		3108238|F|0	A02_1	0.43404	19534245	0	1	1	1	0	0	0	0	1	0	1	1	1	1	1	0	0	1	1	1	1	1	0	1	1	1	0	1	1	0	0	0	1	0	0	1	1	1	1	1	1	1	0	1
		3156341|F|0	A02_1	0.43404	19535891	0	1	1	1	0	0	0	0	1	0	1	1	1	1	1	0	0	1	1	1	1	1	0	1	1	1	0	1	1	0	0	0	1	0	0	1	1	1	1	1	1	1	0	1
		3096361|F|0	A02_1	0.43404	19630207	0	1	1	1	0	0	0	0	1	0	1	1	1	1	1	0	0	1	1	1	1	1	0	1	1	1	0	1	1	0	0	0	1	0	0	1	1	1	1	1	1	1	0	1
		3087991|F|0	A02_1	0.43404	19647489	0	1	1	1	0	0	0	0	1	0	1	1	1	1	1	0	0	1	1	1	1	1	0	1	1	1	0	1	1	0	0	0	1	0	0	1	1	1	1	1	1	1	0	1
		100001849|F|0--26:T>C	A02_1	0.43404	19710351	0	1	1	1	0	0	0	0	1	0	1	1	1	1	1	0	0	1	1	1	1	1	0	1	1	1	0	1	1	0	0	0	1	0	0	1	1	1	1	1	1	1	0	1
		3112215|F|0--46:A>G	A02_1	0.43404	20242799	0	1	1	1	0	0	0	0	1	0	1	1	1	1	1	0	0	1	1	1	1	1	0	1	1	1	0	1	1	0	0	0	1	0	0	1	1	1	1	1	1	1	0	1
		3173313|F|0--65:C>T	A02_1	0.43404	20242964	0	1	1	1	0	0	0	0	1	0	1	1	1	1	1	0	0	1	1	1	1	1	0	1	1	1	0	1	1	0	0	0	1	0	0	1	1	1	1	1	1	1	0	1
		3120987|F|0	A02_1	0.43404	20434068	0	1	1	1	0	0	0	0	1	0	1	1	1	1	1	0	0	1	1	1	1	1	0	1	1	1	0	1	1	0	0	0	1	0	0	1	1	1	1	1	1	1	0	1
		3132014|F|0	A02_1	0.43404	20434592	0	1	1	1	0	0	0	0	1	0	1	1	1	1	1	0	0	1	1	1	1	1	0	1	1	1	0	1	1	0	0	0	1	0	0	1	1	1	1	1	1	1	0	1
		3133142|F|0	A02_1	0.43404	20511771	0	1	1	1	0	0	0	0	1	0	1	1	1	1	1	0	0	1	1	1	1	1	0	1	1	1	0	1	1	0	0	0	1	0	0	1	1	1	1	1	1	1	0	1
		3108995|F|0	A02_1	0.43404	20511857	0	1	1	1	0	0	0	0	1	0	1	1	1	1	1	0	0	1	1	1	1	1	0	1	1	1	0	1	1	0	0	0	1	0	0	1	1	1	1	1	1	1	0	1
		3084204|F|0	A02_1	0.43404	20586917	0	1	1	1	0	0	0	0	1	0	1	1	1	1	1	0	0	1	1	1	1	1	0	1	1	1	0	1	1	0	0	0	1	0	0	1	1	1	1	1	1	1	0	1
		3084685|F|0	A02_1	0.43404	20586984	0	1	1	1	0	0	0	0	1	0	1	1	1	1	1	0	0	1	1	1	1	1	0	1	1	1	0	1	1	0	0	0	1	0	0	1	1	1	1	1	1	1	0	1
		3080064|F|0--66:T>C	A02_1	0.43404	20609399	0	1	1	1	0	0	0	0	1	0	1	1	1	1	1	0	0	1	1	1	1	1	0	1	1	1	0	1	1	0	0	0	1	0	0	1	1	1	1	1	1	1	0	1
		3103675|F|0	A02_1	0.43404	20839447	0	1	1	1	0	0	0	0	1	0	1	1	1	1	1	0	0	1	1	1	1	1	0	1	1	1	0	1	1	0	0	0	1	0	0	1	1	1	1	1	1	1	0	1
		3075093|F|0	A02_1	0.43404	20852845	0	1	1	1	0	0	0	0	1	0	1	1	1	1	1	0	0	1	1	1	1	1	0	1	1	1	0	1	1	0	0	0	1	0	0	1	1	1	1	1	1	1	0	1
		3136325|F|0--57:C>T	A02_1	0.43404	21188665	0	1	1	1	0	0	0	0	1	0	1	1	1	1	1	0	0	1	1	1	1	1	0	1	1	1	0	1	1	0	0	0	1	0	0	1	1	1	1	1	1	1	0	1
		3079734|F|0	A02_1	0.43404	21208002	0	1	1	1	0	0	0	0	1	0	1	1	1	1	1	0	0	1	1	1	1	1	0	1	1	1	0	1	1	0	0	0	1	0	0	1	1	1	1	1	1	1	0	1
		3116251|F|0--24:A>C	A02_1	0.43404	21242156	0	1	1	1	0	0	0	0	1	0	1	1	1	1	1	0	0	1	1	1	-	1	0	1	1	1	0	1	1	0	0	0	1	0	0	1	1	1	1	1	1	1	0	1
		3153096|F|0	A02_1	0.43404	21274980	0	1	1	1	0	0	0	0	1	0	1	1	1	1	1	0	0	1	1	1	1	1	0	1	1	1	0	1	1	0	0	0	1	0	0	1	1	1	1	1	1	1	0	1
		3118321|F|0--40:T>C	A02_1	0.43404		0	1	1	1	0	0	0	0	1	0	1	1	1	1	1	0	0	1	1	1	-	1	0	1	1	1	0	1	1	0	0	0	1	0	0	1	1	1	1	1	1	1	0	1
		3117842|F|0	A02_1	0.43404		0	1	1	1	0	0	0	0	1	0	1	1	1	1	1	0	0	1	1	1	-	1	0	1	1	1	0	1	1	0	0	0	1	0	0	1	1	1	1	1	1	1	0	1
		3113136|F|0	A02_1	0.43404		0	1	1	1	0	0	0	0	1	0	1	1	1	1	1	0	0	1	1	1	-	1	0	1	1	1	0	1	1	0	0	0	1	0	0	1	1	1	1	1	1	1	0	1
		brPb-660811	A02_1	0.43404		0	1	1	1	0	0	0	0	1	0	1	1	1	1	1	0	0	1	1	1	1	1	0	1	1	1	0	1	1	0	0	0	1	0	0	1	1	1	1	1	1	1	0	1
		brPb-659521	A02_1	0.43404		0	1	1	1	0	0	0	0	1	0	1	1	1	1	1	0	0	1	1	1	1	1	0	1	1	1	0	1	1	0	0	0	1	0	0	1	1	1	1	1	1	1	0	1
		brPb-658914	A02_1	0.43404		0	1	1	1	0	0	0	0	1	0	1	1	1	1	1	0	0	1	1	1	1	1	0	1	1	1	0	1	1	0	0	0	1	0	0	1	1	1	1	1	1	1	0	1
		brPb-658493	A02_1	0.43404		0	1	1	1	0	0	0	0	1	0	1	1	1	1	1	0	0	1	1	1	1	1	0	1	1	1	0	1	1	0	0	0	1	0	0	1	1	1	1	1	1	1	0	1
		3199791|F|0	A02_1	0.43404		0	1	1	1	0	0	0	0	1	0	1	1	1	1	1	0	0	1	1	1	1	1	0	1	1	1	0	1	1	0	0	0	1	0	0	1	1	1	1	1	1	1	0	1
		3192265|F|0	A02_1	0.43404		0	1	1	1	0	0	0	0	1	0	1	1	1	1	1	0	0	1	1	1	1	1	0	1	1	1	0	1	1	0	0	0	1	0	0	1	1	1	1	1	1	1	0	1
		3186426|F|0	A02_1	0.43404		0	1	1	1	0	0	0	0	1	0	1	1	1	1	1	0	0	1	1	1	1	1	0	1	1	1	0	1	1	0	0	0	1	0	0	1	1	1	1	1	1	1	0	1
		3175384|F|0	A02_1	0.43404		0	1	1	1	0	0	0	0	1	0	1	1	1	1	1	0	0	1	1	1	1	1	0	1	1	1	0	1	1	0	0	0	1	0	0	1	1	1	1	1	1	1	0	1
		3173007|F|0	A02_1	0.43404		0	1	1	1	0	0	0	0	1	0	1	1	1	1	1	0	0	1	1	1	1	1	0	1	1	1	0	1	1	0	0	0	1	0	0	1	1	1	1	1	1	1	0	1
		3166772|F|0--46:A>C	A02_1	0.43404		0	1	1	1	0	0	0	0	1	0	1	1	1	1	1	0	0	1	1	1	1	1	0	1	1	1	0	1	1	0	0	0	1	0	0	1	1	1	1	1	1	1	0	1
		3163205|F|0	A02_1	0.43404		0	1	1	1	0	0	0	0	1	0	1	1	1	1	1	0	0	1	1	1	1	1	0	1	1	1	0	1	1	0	0	0	1	0	0	1	1	1	1	1	1	1	0	1
		3163170|F|0	A02_1	0.43404		0	1	1	1	0	0	0	0	1	0	1	1	1	1	1	0	0	1	1	1	1	1	0	1	1	1	0	1	1	0	0	0	1	0	0	1	1	1	1	1	1	1	0	1
		3161429|F|0	A02_1	0.43404		0	1	1	1	0	0	0	0	1	0	1	1	1	1	1	0	0	1	1	1	1	1	0	1	1	1	0	1	1	0	0	0	1	0	0	1	1	1	1	1	1	1	0	1
		3159918|F|0	A02_1	0.43404		0	1	1	1	0	0	0	0	1	0	1	1	1	1	1	0	0	1	1	1	1	1	0	1	1	1	0	1	1	0	0	0	1	0	0	1	1	1	1	1	1	1	0	1
		3156479|F|0	A02_1	0.43404		0	1	1	1	0	0	0	0	1	0	1	1	1	1	1	0	0	1	1	1	1	1	0	1	1	1	0	1	1	0	0	0	1	0	0	1	1	1	1	1	1	1	0	1
		3155165|F|0--43:C>A	A02_1	0.43404		0	1	1	1	0	0	0	0	1	0	1	1	1	1	1	0	0	1	1	1	1	1	0	1	1	1	0	1	1	0	0	0	1	0	0	1	1	1	1	1	1	1	0	1
		3152219|F|0	A02_1	0.43404		0	1	1	1	0	0	0	0	1	0	1	1	1	1	1	0	0	1	1	1	1	1	0	1	1	1	0	1	1	0	0	0	1	0	0	1	1	1	1	1	1	1	0	1
		3149757|F|0	A02_1	0.43404		0	1	1	1	0	0	0	0	1	0	1	1	1	1	1	0	0	1	1	1	1	1	0	1	1	1	0	1	1	0	0	0	1	0	0	1	1	1	1	1	1	1	0	1
		3149495|F|0	A02_1	0.43404		0	1	1	1	0	0	0	0	1	0	1	1	1	1	1	0	0	1	1	1	1	1	0	1	1	1	0	1	1	0	0	0	1	0	0	1	1	1	1	1	1	1	0	1
		3144535|F|0	A02_1	0.43404		0	1	1	1	0	0	0	0	1	0	1	1	1	1	1	0	0	1	1	1	1	1	0	1	1	1	0	1	1	0	0	0	1	0	0	1	1	1	1	1	1	1	0	1
		3143044|F|0	A02_1	0.43404		0	1	1	1	0	0	0	0	1	0	1	1	1	1	1	0	0	1	1	1	1	1	0	1	1	1	0	1	1	0	0	0	1	0	0	1	1	1	1	1	1	1	0	1
		3142978|F|0	A02_1	0.43404		0	1	1	1	0	0	0	0	1	0	1	1	1	1	1	0	0	1	1	1	1	1	0	1	1	1	0	1	1	0	0	0	1	0	0	1	1	1	1	1	1	1	0	1
		3142919|F|0	A02_1	0.43404		0	1	1	1	0	0	0	0	1	0	1	1	1	1	1	0	0	1	1	1	1	1	0	1	1	1	0	1	1	0	0	0	1	0	0	1	1	1	1	1	1	1	0	1
		3141709|F|0--35:T>G	A02_1	0.43404		0	1	1	1	0	0	0	0	1	0	1	1	1	1	1	0	0	1	1	1	1	1	0	1	1	1	0	1	1	0	0	0	1	0	0	1	1	1	1	1	1	1	0	1
		3139782|F|0	A02_1	0.43404		0	1	1	1	0	0	0	0	1	0	1	1	1	1	1	0	0	1	1	1	1	1	0	1	1	1	0	1	1	0	0	0	1	0	0	1	1	1	1	1	1	1	0	1
		3136993|F|0	A02_1	0.43404		0	1	1	1	0	0	0	0	1	0	1	1	1	1	1	0	0	1	1	1	1	1	0	1	1	1	0	1	1	0	0	0	1	0	0	1	1	1	1	1	1	1	0	1
		3135051|F|0	A02_1	0.43404		0	1	1	1	0	0	0	0	1	0	1	1	1	1	1	0	0	1	1	1	1	1	0	1	1	1	0	1	1	0	0	0	1	0	0	1	1	1	1	1	1	1	0	1
		3133209|F|0	A02_1	0.43404		0	1	1	1	0	0	0	0	1	0	1	1	1	1	1	0	0	1	1	1	1	1	0	1	1	1	0	1	1	0	0	0	1	0	0	1	1	1	1	1	1	1	0	1
		3131991|F|0	A02_1	0.43404		0	1	1	1	0	0	0	0	1	0	1	1	1	1	1	0	0	1	1	1	1	1	0	1	1	1	0	1	1	0	0	0	1	0	0	1	1	1	1	1	1	1	0	1
		3130917|F|0	A02_1	0.43404		0	1	1	1	0	0	0	0	1	0	1	1	1	1	1	0	0	1	1	1	1	1	0	1	1	1	0	1	1	0	0	0	1	0	0	1	1	1	1	1	1	1	0	1
		3127950|F|0	A02_1	0.43404		0	1	1	1	0	0	0	0	1	0	1	1	1	1	1	0	0	1	1	1	1	1	0	1	1	1	0	1	1	0	0	0	1	0	0	1	1	1	1	1	1	1	0	1
		3124635|F|0	A02_1	0.43404		0	1	1	1	0	0	0	0	1	0	1	1	1	1	1	0	0	1	1	1	1	1	0	1	1	1	0	1	1	0	0	0	1	0	0	1	1	1	1	1	1	1	0	1
		3123602|F|0--21:A>G	A02_1	0.43404		0	1	1	1	0	0	0	0	1	0	1	1	1	1	1	0	0	1	1	1	1	1	0	1	1	1	0	1	1	0	0	0	1	0	0	1	1	1	1	1	1	1	0	1
		3122184|F|0	A02_1	0.43404		0	1	1	1	0	0	0	0	1	0	1	1	1	1	1	0	0	1	1	1	1	1	0	1	1	1	0	1	1	0	0	0	1	0	0	1	1	1	1	1	1	1	0	1
		3116618|F|0	A02_1	0.43404		0	1	1	1	0	0	0	0	1	0	1	1	1	1	1	0	0	1	1	1	1	1	0	1	1	1	0	1	1	0	0	0	1	0	0	1	1	1	1	1	1	1	0	1
		3112235|F|0	A02_1	0.43404		0	1	1	1	0	0	0	0	1	0	1	1	1	1	1	0	0	1	1	1	1	1	0	1	1	1	0	1	1	0	0	0	1	0	0	1	1	1	1	1	1	1	0	1
		3109950|F|0	A02_1	0.43404		0	1	1	1	0	0	0	0	1	0	1	1	1	1	1	0	0	1	1	1	1	1	0	1	1	1	0	1	1	0	0	0	1	0	0	1	1	1	1	1	1	1	0	1
		3109245|F|0--16:A>G	A02_1	0.43404		0	1	1	1	0	0	0	0	1	0	1	1	1	1	1	0	0	1	1	1	1	1	0	1	1	1	0	1	1	0	0	0	1	0	0	1	1	1	1	1	1	1	0	1
		3109110|F|0	A02_1	0.43404		0	1	1	1	0	0	0	0	1	0	1	1	1	1	1	0	0	1	1	1	1	1	0	1	1	1	0	1	1	0	0	0	1	0	0	1	1	1	1	1	1	1	0	1
		3106955|F|0	A02_1	0.43404		0	1	1	1	0	0	0	0	1	0	1	1	1	1	1	0	0	1	1	1	1	1	0	1	1	1	0	1	1	0	0	0	1	0	0	1	1	1	1	1	1	1	0	1
		3101691|F|0	A02_1	0.43404		0	1	1	1	0	0	0	0	1	0	1	1	1	1	1	0	0	1	1	1	1	1	0	1	1	1	0	1	1	0	0	0	1	0	0	1	1	1	1	1	1	1	0	1
		3100145|F|0	A02_1	0.43404		0	1	1	1	0	0	0	0	1	0	1	1	1	1	1	0	0	1	1	1	1	1	0	1	1	1	0	1	1	0	0	0	1	0	0	1	1	1	1	1	1	1	0	1
		3100121|F|0	A02_1	0.43404		0	1	1	1	0	0	0	0	1	0	1	1	1	1	1	0	0	1	1	1	1	1	0	1	1	1	0	1	1	0	0	0	1	0	0	1	1	1	1	1	1	1	0	1
		3098906|F|0	A02_1	0.43404		0	1	1	1	0	0	0	0	1	0	1	1	1	1	1	0	0	1	1	1	1	1	0	1	1	1	0	1	1	0	0	0	1	0	0	1	1	1	1	1	1	1	0	1
		3096891|F|0	A02_1	0.43404		0	1	1	1	0	0	0	0	1	0	1	1	1	1	1	0	0	1	1	1	1	1	0	1	1	1	0	1	1	0	0	0	1	0	0	1	1	1	1	1	1	1	0	1
		3096887|F|0	A02_1	0.43404		0	1	1	1	0	0	0	0	1	0	1	1	1	1	1	0	0	1	1	1	1	1	0	1	1	1	0	1	1	0	0	0	1	0	0	1	1	1	1	1	1	1	0	1
		3094213|F|0	A02_1	0.43404		0	1	1	1	0	0	0	0	1	0	1	1	1	1	1	0	0	1	1	1	1	1	0	1	1	1	0	1	1	0	0	0	1	0	0	1	1	1	1	1	1	1	0	1
		3093163|F|0	A02_1	0.43404		0	1	1	1	0	0	0	0	1	0	1	1	1	1	1	0	0	1	1	1	1	1	0	1	1	1	0	1	1	0	0	0	1	0	0	1	1	1	1	1	1	1	0	1
		3090973|F|0	A02_1	0.43404		0	1	1	1	0	0	0	0	1	0	1	1	1	1	1	0	0	1	1	1	1	1	0	1	1	1	0	1	1	0	0	0	1	0	0	1	1	1	1	1	1	1	0	1
		3088602|F|0	A02_1	0.43404		0	1	1	1	0	0	0	0	1	0	1	1	1	1	1	0	0	1	1	1	1	1	0	1	1	1	0	1	1	0	0	0	1	0	0	1	1	1	1	1	1	1	0	1
		3088385|F|0	A02_1	0.43404		0	1	1	1	0	0	0	0	1	0	1	1	1	1	1	0	0	1	1	1	1	1	0	1	1	1	0	1	1	0	0	0	1	0	0	1	1	1	1	1	1	1	0	1
		3081708|F|0	A02_1	0.43404		0	1	1	1	0	0	0	0	1	0	1	1	1	1	1	0	0	1	1	1	1	1	0	1	1	1	0	1	1	0	0	0	1	0	0	1	1	1	1	1	1	1	0	1
		3080969|F|0--36:A>T	A02_1	0.43404		0	1	1	1	0	0	0	0	1	0	1	1	1	1	1	0	0	1	1	1	1	1	0	1	1	1	0	1	1	0	0	0	1	0	0	1	1	1	1	1	1	1	0	1
		3078072|F|0	A02_1	0.43404		0	1	1	1	0	0	0	0	1	0	1	1	1	1	1	0	0	1	1	1	1	1	0	1	1	1	0	1	1	0	0	0	1	0	0	1	1	1	1	1	1	1	0	1
		3076661|F|0--49:C>G	A02_1	0.43404		0	1	1	1	0	0	0	0	1	0	1	1	1	1	1	0	0	1	1	1	1	1	0	1	1	1	0	1	1	0	0	0	1	0	0	1	1	1	1	1	1	1	0	1
		3075598|F|0	A02_1	0.43404		0	1	1	1	0	0	0	0	1	0	1	1	1	1	1	0	0	1	1	1	1	1	0	1	1	1	0	1	1	0	0	0	1	0	0	1	1	1	1	1	1	1	0	1
		100002256|F|0	A02_1	0.43404		0	1	1	1	0	0	0	0	1	0	1	1	1	1	1	0	0	1	1	1	1	1	0	1	1	1	0	1	1	0	0	0	1	0	0	1	1	1	1	1	1	1	0	1
		100001915|F|0--30:A>G	A02_1	0.43404		0	1	1	1	0	0	0	0	1	0	1	1	1	1	1	0	0	1	1	1	1	1	0	1	1	1	0	1	1	0	0	0	1	0	0	1	1	1	1	1	1	1	0	1
		100001340|F|0	A02_1	0.43404		0	1	1	1	0	0	0	0	1	0	1	1	1	1	1	0	0	1	1	1	1	1	0	1	1	1	0	1	1	0	0	0	1	0	0	1	1	1	1	1	1	1	0	1
		3169522|F|0	A02_1	0.45174	26887254	0	1	1	1	0	0	0	0	1	0	1	1	1	1	1	0	0	1	1	1	1	1	0	1	1	1	0	1	1	0	0	0	1	0	0	0	1	1	1	1	1	1	0	1
		BRMS332a	A02_1	0.45174		0	1	1	1	0	0	0	0	1	0	1	1	1	1	1	0	0	1	1	1	1	1	0	1	1	1	0	1	1	0	0	0	1	0	0	0	1	1	1	1	1	1	0	1
		3116237|F|0	A02_1	0.48745	11961894	0	1	1	1	0	0	0	0	1	0	1	1	1	1	1	0	0	1	1	1	1	1	0	0	1	1	0	1	1	0	0	0	0	0	0	0	1	1	1	-	1	1	0	1
		3087434|F|0	A02_1	0.49638	11522924	0	1	1	1	0	0	0	0	1	0	1	1	1	1	1	0	0	1	0	1	1	1	0	0	1	1	0	1	1	0	0	0	0	0	0	0	1	1	1	0	1	1	0	1
		3081349|F|0	A02_1	0.49638	11522924	0	1	1	1	0	0	0	0	1	0	1	1	1	1	1	0	0	1	0	1	1	1	0	0	1	1	0	1	1	0	0	0	0	0	0	0	1	1	1	0	1	1	0	1
		3119398|F|0	A02_1	0.49638	11709963	0	1	1	1	0	0	0	0	1	0	1	1	1	1	1	0	0	1	0	1	1	1	0	0	1	1	0	1	1	0	0	0	0	0	0	0	1	1	1	0	1	1	0	1
		3111843|F|0	A02_1	0.49638	11715319	0	1	1	1	0	0	0	0	1	0	1	1	1	1	1	0	0	1	0	1	1	1	0	0	1	1	0	1	1	0	0	0	0	0	0	0	1	1	1	0	1	1	0	1
		3098766|F|0	A02_1	0.49638	11715384	0	1	1	1	0	0	0	0	1	0	1	1	1	1	1	0	0	1	0	1	1	1	0	0	1	1	0	1	1	0	0	0	0	0	0	0	1	1	1	0	1	1	0	1
		3208527|F|0	A02_1	0.49638	11786695	0	1	1	1	0	0	0	0	1	0	1	1	1	1	1	0	0	1	0	1	1	1	0	0	1	1	0	1	1	0	0	0	0	0	0	0	1	1	1	0	1	1	0	1
		3121113|F|0	A02_1	0.49638	11958409	0	1	1	1	0	0	0	0	1	0	1	1	1	1	1	0	0	1	0	1	1	1	0	0	1	1	0	1	1	0	0	0	0	0	0	0	1	1	1	0	1	1	0	1
		Na12H09	A02_1	0.49638		0	1	1	1	0	0	0	0	1	0	1	1	1	1	1	0	0	1	0	1	1	1	0	0	1	1	0	1	1	0	0	0	0	0	0	0	1	1	1	0	1	1	0	1
		3184285|F|0	A02_1	0.49638		0	1	1	1	0	0	0	0	1	0	1	1	1	1	1	0	0	1	0	1	1	1	0	0	1	1	0	1	1	0	0	0	0	0	0	0	1	1	1	0	1	1	0	1
		3174251|F|0	A02_1	0.49638		0	1	1	1	0	0	0	0	1	0	1	1	1	1	1	0	0	1	0	1	1	1	0	0	1	1	0	1	1	0	0	0	0	0	0	0	1	1	1	0	1	1	0	1
		3159992|F|0	A02_1	0.49638		0	1	1	1	0	0	0	0	1	0	1	1	1	1	1	0	0	1	0	1	1	1	0	0	1	1	0	1	1	0	0	0	0	0	0	0	1	1	1	0	1	1	0	1
		3112342|F|0	A02_1	0.49638		0	1	1	1	0	0	0	0	1	0	1	1	1	1	1	0	0	1	0	1	1	1	0	0	1	1	0	1	1	0	0	0	0	0	0	0	1	1	1	0	1	1	0	1
		3111775|F|0	A02_1	0.49638		0	1	1	1	0	0	0	0	1	0	1	1	1	1	1	0	0	1	0	1	1	1	0	0	1	1	0	1	1	0	0	0	0	0	0	0	1	1	1	0	1	1	0	1
		3096158|F|0	A02_1	0.49638		0	1	1	1	0	0	0	0	1	0	1	1	1	1	1	0	0	1	0	1	1	1	0	0	1	1	0	1	1	0	0	0	0	0	0	0	1	1	1	0	1	1	0	1
		3081413|F|0--34:C>A	A02_1	0.49638		0	1	1	1	0	0	0	0	1	0	1	1	1	1	1	0	0	1	0	1	1	1	0	0	1	1	0	1	1	0	0	0	0	0	0	0	1	1	1	0	1	1	0	1
		100008911|F|0	A02_1	0.49638		0	1	1	1	0	0	0	0	1	0	1	1	1	1	1	0	0	1	0	1	1	1	0	0	1	1	0	1	1	0	0	0	0	0	0	0	1	1	1	0	1	1	0	1
		3093061|F|0--7:G>T	A02_1	0.50523	10394846	0	1	1	1	0	0	0	0	1	0	1	1	1	1	1	0	0	1	0	1	1	1	0	0	1	1	0	1	1	0	0	0	0	0	0	0	1	1	1	0	1	1	0	1
		3091855|F|0--6:A>T	A02_1	0.50523	11168224	0	1	1	1	0	0	0	0	1	0	1	1	1	1	1	0	0	1	0	1	1	1	0	0	1	1	0	1	1	0	0	0	0	0	0	0	1	1	1	0	1	1	0	1
		3090962|F|0	A02_1	0.50523	11182591	0	1	1	1	0	0	0	0	1	0	1	1	1	1	1	0	0	1	0	1	1	1	0	0	1	1	0	1	1	0	0	0	0	0	0	0	1	1	1	0	1	1	0	1
		3187190|F|0	A02_1	0.50523	11193673	0	1	1	1	0	0	0	0	1	0	1	1	1	1	1	0	0	1	0	1	1	1	0	0	1	1	0	1	1	0	0	0	0	0	0	0	1	1	1	0	1	1	0	1
		3088980|F|0	A02_1	0.50523	11379904	0	1	1	1	0	0	0	0	1	0	1	1	1	1	1	0	0	1	0	1	1	1	0	0	1	1	0	1	1	0	0	0	0	0	0	0	1	1	1	0	1	1	0	1
		3115473|F|0--17:G>C	A02_1	0.50523	11385997	0	1	1	1	0	0	0	0	1	0	1	1	1	1	1	0	0	1	0	1	1	1	0	0	1	1	0	1	1	0	0	0	0	0	0	0	1	1	1	0	1	1	0	1
		3164945|F|0	A02_1	0.50523	15784328	0	1	1	1	0	0	0	0	1	0	1	1	1	1	1	0	0	1	0	1	1	1	0	0	1	1	0	1	1	0	0	0	0	0	0	0	1	1	1	0	1	1	0	1
		brPb-670471	A02_1	0.50523		0	1	1	1	0	0	0	0	1	0	1	1	1	1	1	0	0	1	0	1	1	1	0	0	1	1	0	1	1	0	0	0	0	0	0	0	1	1	1	0	1	1	0	1
		brPb-663445	A02_1	0.50523		0	1	1	1	0	0	0	0	1	0	1	1	1	1	1	0	0	1	0	1	1	1	0	0	1	1	0	1	1	0	0	0	0	0	0	0	1	1	1	0	1	1	0	1
		brPb-662700	A02_1	0.50523		0	1	1	1	0	0	0	0	1	0	1	1	1	1	1	0	0	1	0	1	1	1	0	0	1	1	0	1	1	0	0	0	0	0	0	0	1	1	1	0	1	1	0	1
		brPb-662312	A02_1	0.50523		0	1	1	1	0	0	0	0	1	0	1	1	1	1	1	0	0	1	0	1	1	1	0	0	1	1	0	1	1	0	0	0	0	0	0	0	1	1	1	0	1	1	0	1
		brPb-662239	A02_1	0.50523		0	1	1	1	0	0	0	0	1	0	1	1	1	1	1	0	0	1	0	1	1	1	0	0	1	1	0	1	1	0	0	0	0	0	0	0	1	1	1	0	1	1	0	1
		brPb-661407	A02_1	0.50523		0	1	1	1	0	0	0	0	1	0	1	1	1	1	1	0	0	1	0	1	1	1	0	0	1	1	0	1	1	0	0	0	0	0	0	0	1	1	1	0	1	1	0	1
		brPb-659053	A02_1	0.50523		0	1	1	1	0	0	0	0	1	0	1	1	1	1	1	0	0	1	0	1	1	1	0	0	1	1	0	1	1	0	0	0	0	0	0	0	1	1	1	0	1	1	0	1
		brPb-659016	A02_1	0.50523		0	1	1	1	0	0	0	0	1	0	1	1	1	1	1	0	0	1	0	1	1	1	0	0	1	1	0	1	1	0	0	0	0	0	0	0	1	1	1	0	1	1	0	1
		brPb-658390	A02_1	0.50523		0	1	1	1	0	0	0	0	1	0	1	1	1	1	1	0	0	1	0	1	1	1	0	0	1	1	0	1	1	0	0	0	0	0	0	0	1	1	1	0	1	1	0	1
		brPb-657868	A02_1	0.50523		0	1	1	1	0	0	0	0	1	0	1	1	1	1	1	0	0	1	0	1	1	1	0	0	1	1	0	1	1	0	0	0	0	0	0	0	1	1	1	0	1	1	0	1
		3178507|F|0	A02_1	0.50523		0	1	1	1	0	0	0	0	1	0	1	1	1	1	1	0	0	1	0	1	1	1	0	0	1	1	0	1	1	0	0	0	0	0	0	0	1	1	1	0	1	1	0	1
		3142253|F|0	A02_1	0.50523		0	1	1	1	0	0	0	0	1	0	1	1	1	1	1	0	0	1	0	1	1	1	0	0	1	1	0	1	1	0	0	0	0	0	0	0	1	1	1	0	1	1	0	1
		3138306|F|0--8:A>T	A02_1	0.50523		0	1	1	1	0	0	0	0	1	0	1	1	1	1	1	0	0	1	0	1	1	1	0	0	1	1	0	1	1	0	0	0	0	0	0	0	1	1	1	0	1	1	0	1
		3132397|F|0	A02_1	0.50523		0	1	1	1	0	0	0	0	1	0	1	1	1	1	1	0	0	1	0	1	1	1	0	0	1	1	0	1	1	0	0	0	0	0	0	0	1	1	1	0	1	1	0	1
		3124589|F|0	A02_1	0.50523		0	1	1	1	0	0	0	0	1	0	1	1	1	1	1	0	0	1	0	1	1	1	0	0	1	1	0	1	1	0	0	0	0	0	0	0	1	1	1	0	1	1	0	1
		3082642|F|0	A02_1	0.50523		0	1	1	1	0	0	0	0	1	0	1	1	1	1	1	0	0	1	0	1	1	1	0	0	1	1	0	1	1	0	0	0	0	0	0	0	1	1	1	0	1	1	0	1
		3096335|F|0	A02_1	0.51408	10368324	0	1	1	1	0	0	0	0	1	0	1	1	1	1	1	1	0	1	0	1	1	1	0	0	1	1	0	1	1	0	0	0	0	0	0	0	1	1	1	0	1	1	0	1
		3107661|F|0	A02_1	0.51408	10390753	0	1	1	1	0	0	0	0	1	0	1	1	1	1	1	1	0	1	0	1	1	1	0	0	1	1	0	1	1	0	0	0	0	0	0	0	1	1	1	0	1	1	0	1
		3097876|F|0--45:C>T	A02_1	0.51408	10942877	0	1	1	1	0	0	0	0	1	0	1	1	1	1	1	1	0	1	0	1	1	1	0	0	1	1	0	1	1	0	0	0	0	0	0	0	1	1	1	0	1	1	0	1
		3089966|F|0	A02_1	0.51408	10987857	0	1	1	1	0	0	0	0	1	0	1	1	1	1	1	1	0	1	0	1	1	1	0	0	1	1	0	1	1	0	0	0	0	0	0	0	1	1	1	0	1	1	0	1
		brPb-840100	A02_1	0.51408		0	1	1	1	0	0	0	0	1	0	1	1	1	1	1	1	0	1	0	1	1	1	0	0	1	1	0	1	1	0	0	0	0	0	0	0	1	1	1	0	1	1	0	1
		BRMS082	A02_1	0.51408		0	1	1	1	0	0	0	0	1	0	1	1	1	1	1	1	0	1	0	1	1	1	0	0	1	1	0	1	1	0	0	0	0	0	0	0	1	1	1	0	1	1	0	1
		3095718|F|0	A02_1	0.51408		0	1	1	1	0	0	0	0	1	0	1	1	1	1	1	1	0	1	0	1	1	1	0	0	1	1	0	1	1	0	0	0	0	0	0	0	1	1	1	0	1	1	0	1
		3092910|F|0	A02_1	0.51408		0	1	1	1	0	0	0	0	1	0	1	1	1	1	1	1	0	1	0	1	1	1	0	0	1	1	0	1	1	0	0	0	0	0	0	0	1	1	1	0	1	1	0	1
		3192883|F|0	A02_1	0.53178	10203853	0	1	1	1	0	0	0	0	1	0	1	1	1	1	1	1	1	1	0	1	1	1	0	0	1	1	0	1	1	0	0	0	0	0	0	0	1	1	1	0	1	1	0	1
		3203736|F|0	A02_1	0.53178	10230188	0	1	1	1	0	0	0	0	1	0	1	1	1	1	1	1	1	1	0	1	1	1	0	0	1	1	0	1	1	0	0	0	0	0	0	0	1	1	1	0	1	1	0	1
		3097734|F|0	A02_1	0.53178	10230254	0	1	1	1	0	0	0	0	1	0	1	1	1	1	1	1	1	1	0	1	1	1	0	0	1	1	0	1	1	0	0	0	0	0	0	0	1	1	1	0	1	1	0	1
		3100894|F|0	A02_1	0.53178	10230529	0	1	1	1	0	0	0	0	1	0	1	1	1	1	1	1	1	1	0	1	1	1	0	0	1	1	0	1	1	0	0	0	0	0	0	0	1	1	1	0	1	1	0	1
		3156331|F|0	A02_1	0.53178		0	1	1	1	0	0	0	0	1	0	1	1	1	1	1	1	1	1	0	1	1	1	0	0	1	1	0	1	1	0	0	0	0	0	0	0	1	1	1	0	1	1	0	1
		3142694|F|0--7:A>G	A02_1	0.53178		0	1	1	1	0	0	0	0	1	0	1	1	1	1	1	1	1	1	0	1	1	1	0	0	1	1	0	1	1	0	0	0	0	0	0	0	1	1	1	0	1	1	0	1
		3118027|F|0	A02_1	0.60258	8750969	1	1	1	1	0	0	0	0	1	0	1	1	1	1	1	1	1	1	0	1	1	1	1	0	1	1	0	1	1	0	0	0	0	0	0	0	1	1	0	0	1	1	0	1
		3075972|F|0	A02_1	0.60258	8753354	1	1	1	1	0	0	0	0	1	0	1	1	1	1	1	1	1	1	0	1	1	1	1	0	1	1	0	1	1	0	0	0	0	0	0	0	1	1	0	0	1	1	0	1
		3167449|F|0	A02_1	0.60258	8840864	1	1	1	1	0	0	0	0	1	0	1	1	1	1	1	1	1	1	0	1	1	1	1	0	1	1	0	1	1	0	0	0	0	0	0	0	1	1	0	0	1	1	0	1
		3159697|F|0	A02_1	0.61143	8550039	1	1	1	1	0	0	0	0	1	0	1	1	1	1	1	1	1	1	0	1	1	1	1	0	1	1	0	1	1	0	0	0	0	0	0	0	1	1	0	0	1	0	0	1
		3158372|F|0	A02_1	0.61143	8550039	1	1	1	1	0	0	0	0	1	0	1	1	1	1	1	1	1	1	0	1	1	1	1	0	1	1	0	1	1	0	0	0	0	0	0	0	1	1	0	0	1	0	0	1
		3106250|F|0	A02_1	0.61143		1	1	1	1	0	0	0	0	1	0	1	1	1	1	1	1	1	1	0	1	1	1	1	0	1	1	0	1	1	0	0	0	0	0	0	0	1	1	0	0	1	0	0	1
		3086707|F|0	A02_1	0.62028	7512330	1	1	1	1	0	0	0	0	1	0	1	1	1	1	1	1	1	1	0	1	1	1	1	0	0	1	0	1	1	0	0	0	0	0	0	0	1	1	0	0	1	0	0	1
		3094380|F|0--41:G>A	A02_1	0.62028	7888776	1	1	1	1	0	0	0	0	1	0	1	1	1	1	1	1	1	1	0	1	1	1	1	0	0	1	0	1	1	0	0	0	0	0	0	0	1	1	0	0	1	0	0	1
		3077192|F|0--26:A>C	A02_1	0.62028	7890297	1	1	1	1	0	0	0	0	1	0	1	1	1	1	1	1	1	1	0	1	1	1	1	0	0	1	0	1	1	0	0	0	0	0	0	0	1	1	0	0	1	0	0	1
		3121112|F|0--7:A>G	A02_1	0.62028	7974965	1	1	1	1	0	0	0	0	1	0	1	1	1	1	1	1	1	1	0	1	1	1	1	0	0	1	0	1	1	0	0	0	0	0	0	0	1	1	0	0	1	0	0	1
		3083107|F|0	A02_1	0.62028	7978275	1	1	1	1	0	0	0	0	1	0	1	1	1	1	1	1	1	1	0	1	1	1	1	0	0	1	0	1	1	0	0	0	0	0	0	0	1	1	0	0	1	0	0	1
		3088387|F|0	A02_1	0.62028	8198509	1	1	1	1	0	0	0	0	1	0	1	1	1	1	1	1	1	1	0	1	1	1	1	0	0	1	0	1	1	0	0	0	0	0	0	0	1	1	0	0	1	0	0	1
		3170807|F|0	A02_1	0.62028	8214217	1	1	1	1	0	0	0	0	1	0	1	1	1	1	1	1	1	1	0	1	1	1	1	0	0	1	0	1	1	0	0	0	0	0	0	0	1	1	0	0	1	0	0	1
		3112384|F|0	A02_1	0.62028	8225461	1	1	1	1	0	0	0	0	1	0	1	1	1	1	1	1	1	1	0	1	1	1	1	0	0	1	0	1	1	0	0	0	0	0	0	0	1	1	0	0	1	0	0	1
		3138364|F|0	A02_1	0.62028	9648492	1	1	1	1	0	0	0	0	1	0	1	1	1	1	1	1	1	1	0	1	1	1	1	0	0	1	0	1	1	0	0	0	0	0	0	0	1	1	0	0	1	0	0	1
		brPb-841802	A02_1	0.62028		1	1	1	1	0	0	0	0	1	0	1	1	1	1	1	1	1	1	0	1	1	1	1	0	0	1	0	1	1	0	0	0	0	0	0	0	1	1	0	0	1	0	0	1
		brPb-840499	A02_1	0.62028		1	1	1	1	0	0	0	0	1	0	1	1	1	1	1	1	1	1	0	1	1	1	1	0	0	1	0	1	1	0	0	0	0	0	0	0	1	1	0	0	1	0	0	1
		brPb-661207	A02_1	0.62028		1	1	1	1	0	0	0	0	1	0	1	1	1	1	1	1	1	1	0	1	1	1	1	0	0	1	0	1	1	0	0	0	0	0	0	0	1	1	0	0	1	0	0	1
		3115732|F|0	A02_1	0.62028		1	1	1	1	0	0	0	0	1	0	1	1	1	1	1	1	1	1	0	1	1	1	1	0	0	1	0	1	1	0	0	0	0	0	0	0	1	1	0	0	1	0	0	1
		3103750|F|0	A02_1	0.62028		1	1	1	1	0	0	0	0	1	0	1	1	1	1	1	1	1	1	0	1	1	1	1	0	0	1	0	1	1	0	0	0	0	0	0	0	1	1	0	0	1	0	0	1
		3090831|F|0	A02_1	0.62028		1	1	1	1	0	0	0	0	1	0	1	1	1	1	1	1	1	1	0	1	1	1	1	0	0	1	0	1	1	0	0	0	0	0	0	0	1	1	0	0	1	0	0	1
		3086753|F|0	A02_1	0.62028		1	1	1	1	0	0	0	0	1	0	1	1	1	1	1	1	1	1	0	1	1	1	1	0	0	1	0	1	1	0	0	0	0	0	0	0	1	1	0	0	1	0	0	1
		3177674|F|0	A02_1	0.69993	6497154	1	1	1	1	0	0	1	0	1	0	1	1	1	0	1	1	1	1	1	1	1	1	1	0	0	1	0	1	1	0	0	1	0	0	1	0	1	1	0	0	1	0	0	0
		3128557|F|0	A02_1	0.78843	4669019	1	1	1	1	0	0	1	0	0	0	0	1	1	0	1	1	1	1	1	1	1	1	1	0	0	1	1	1	1	0	0	1	0	0	1	0	1	1	0	0	1	0	0	0
		3115484|F|0	A02_1	0.78843	4680419	1	1	1	1	0	0	1	0	0	0	0	1	1	0	1	1	1	1	1	1	1	1	1	0	0	1	1	1	1	0	0	1	0	0	1	0	1	1	0	0	1	0	0	0
		3111300|F|0	A02_1	0.78843	4691388	1	1	1	1	0	0	1	0	0	0	0	1	1	0	1	1	1	1	1	1	1	1	1	0	0	1	1	1	1	0	0	1	0	0	1	0	1	1	0	0	1	0	0	0
		100000364|F|0	A02_1	0.78843	4698239	1	1	1	1	0	0	1	0	0	0	0	1	1	0	1	1	1	1	1	1	1	1	1	0	0	1	1	1	1	0	0	1	0	0	1	0	1	1	0	0	1	0	0	0
[truncated: 16,297 more rows]
[truncated: 85 more columns]
