# Supplementary material for: Genome-Wide Delineation of Natural Variation for Pod Shatter Resistance in Brassica napus
Source: PLoS One. 2014 Jul 9;9(7):e101673. doi: 10.1371/journal.pone.0101673 (PMC4090071; doi:10.1371/journal.pone.0101673)
Supplement: Table S3 — DArT-Seq and non-DArT-Seq markers that showed distorted segregation ratio within the BLN2762/Surpass400 population. Calculated p is the p-value associated with the test for segregation distortion. (XLSM) [file pone.0101673.s010.xls]

## Sheet: ESM2-Tableseg_dist_pvalues
Supplemental Table S3: DArT-Seq and non-DArT-Seq markers that showed distorted segregation ratio within the BLN2762/Surpass400 population. Calculated p is the p-value associated with the test for segregation distortion.
Marker ID	Linkage group	Missing data	AA allele (BLN2762)	AB allele (Surpass400)	P value
3155674|F|0	A09_1	0	81	28	3.84e-07
3158064|F|0	A09_2	0	81	28	3.84e-07
3122586|F|0	A09_2	0	81	28	3.84e-07
3100074|F|0	A10_3	0	28	81	3.84e-07
3150571|F|0--39:G>T	C3_1	0	81	28	3.84e-07
3150538|F|0--66:C>A	A08_2	2	79	28	8.21e-07
3163763|F|0	A09_2	0	80	29	1.03e-06
3135041|F|0--9:T>A	A09_2	0	80	29	1.03e-06
3124690|F|0	A09_2	0	80	29	1.03e-06
3084077|F|0	C3_1	0	80	29	1.03e-06
3095443|F|0	C3_1	0	80	29	1.03e-06
3114243|F|0--42:A>G	C3_2	0	80	29	1.03e-06
3141269|F|0	C3_2	0	80	29	1.03e-06
3112689|F|0	A06_2	1	29	79	1.5e-06
3090925|F|0	A02_1	0	30	79	2.69e-06
100001815|F|0--68:C>T	A02_1	0	30	79	2.69e-06
3090292|F|0	A09_2	0	79	30	2.69e-06
3106508|F|0	A09_2	0	79	30	2.69e-06
3095045|F|0	A09_2	0	79	30	2.69e-06
3183456|F|0--23:C>G	A09_2	0	79	30	2.69e-06
3094804|F|0	A09_2	0	79	30	2.69e-06
3118357|F|0	A09_2	0	79	30	2.69e-06
3161090|F|0	C3_1	0	79	30	2.69e-06
3128325|F|0	C3_2	0	79	30	2.69e-06
3102241|F|0--40:A>G	C9_4	0	79	30	2.69e-06
brPb-808778	C4_1	3	77	29	3.13e-06
brPb-659102	A03_3	0	78	31	6.74e-06
3115122|F|0	A08_2	0	78	31	6.74e-06
3120247|F|0	A09_2	0	78	31	6.74e-06
3171647|F|0--54:T>G	A09_2	0	78	31	6.74e-06
3101771|F|0	A10_2	0	78	31	6.74e-06
3104896|F|0	C1_1	0	31	78	6.74e-06
3130879|F|0--26:A>T	C9_4	0	78	31	6.74e-06
3204484|F|0	C9_4	0	78	31	6.74e-06
100000397|F|0--39:T>A	C1_1	2	31	76	1.36e-05
3081790|F|0	A01_1	0	32	77	1.63e-05
3127773|F|0	A01_1	0	32	77	1.63e-05
3125041|F|0	A06_2	0	32	77	1.63e-05
3144602|F|0	A08_2	0	77	32	1.63e-05
100001188|F|0--30:A>C	A09_1	0	77	32	1.63e-05
3095598|F|0	A09_2	0	77	32	1.63e-05
3126254|F|0	A09_2	0	77	32	1.63e-05
3163121|F|0	A10_1	0	32	77	1.63e-05
3130971|F|0	A10_1	0	32	77	1.63e-05
3090731|F|0	C1_1	0	32	77	1.63e-05
3083182|F|0	C1_1	0	32	77	1.63e-05
3115271|F|0--26:C>T	C3_2	0	77	32	1.63e-05
3137477|F|0--20:A>G	C4_1	0	77	32	1.63e-05
brPb-659670	C6_1	0	32	77	1.63e-05
3149158|F|0	C9_4	0	77	32	1.63e-05
brPb-658096	C4_1	1	76	32	2.3e-05
3097488|F|0--43:T>C	A01_1	0	33	76	3.81e-05
3118232|F|0	A01_1	0	33	76	3.81e-05
3112330|F|0	A01_1	0	33	76	3.81e-05
3097612|F|0--23:A>G	A03_3	0	76	33	3.81e-05
3109908|F|0--13:G>A	A06_2	0	33	76	3.81e-05
3099825|F|0	A08_2	0	76	33	3.81e-05
3107990|F|0	A09_1	0	76	33	3.81e-05
3100921|F|0	A09_1	0	76	33	3.81e-05
3137836|F|0--32:T>C	A09_2	0	76	33	3.81e-05
3142639|F|0--21:A>C	A09_2	0	76	33	3.81e-05
3097055|F|0	A09_2	0	76	33	3.81e-05
3089525|F|0	A09_2	0	76	33	3.81e-05
3158461|F|0	A10_1	0	33	76	3.81e-05
3161864|F|0	A10_1	0	33	76	3.81e-05
3110510|F|0	A10_1	0	33	76	3.81e-05
3192373|F|0	A10_1	0	33	76	3.81e-05
3110899|F|0--14:T>C	C2_2	0	33	76	3.81e-05
3089093|F|0	C3_1	0	76	33	3.81e-05
3115174|F|0	C3_2	0	76	33	3.81e-05
3119488|F|0	C4_1	0	76	33	3.81e-05
BRAS123	C4_1	0	76	33	3.81e-05
3120718|F|0	C4_1	0	76	33	3.81e-05
3092853|F|0	C6_1	0	33	76	3.81e-05
3170023|F|0	C6_2	0	76	33	3.81e-05
3082414|F|0--53:C>T	C6_4	0	76	33	3.81e-05
Ra2A05b	A07_1	1	33	75	5.31e-05
3105904|F|0	C3_1	1	75	33	5.31e-05
3086044|F|0	A02_1	0	34	75	8.6e-05
3104013|F|0--27:A>G	A03_2	0	75	34	8.6e-05
3082161|F|0	A03_3	0	75	34	8.6e-05
3100962|F|0	A03_3	0	75	34	8.6e-05
3123367|F|0	A03_3	0	75	34	8.6e-05
3124543|F|0	A06_2	0	34	75	8.6e-05
3101543|F|0--42:G>A	A06_2	0	34	75	8.6e-05
3144490|F|0	A07_1	0	34	75	8.6e-05
3218085|F|0	A07_1	0	34	75	8.6e-05
3092172|F|0	A09_1	0	75	34	8.6e-05
3086591|F|0	A09_2	0	75	34	8.6e-05
3096983|F|0	A09_2	0	75	34	8.6e-05
3155356|F|0--68:G>T	A09_2	0	75	34	8.6e-05
100001732|F|0	A10_1	0	34	75	8.6e-05
100013820|F|0	A10_1	0	34	75	8.6e-05
3194771|F|0	A10_1	0	34	75	8.6e-05
3098361|F|0--44:A>C	A10_1	0	34	75	8.6e-05
3108749|F|0	A10_1	0	34	75	8.6e-05
3113872|F|0	A10_1	0	34	75	8.6e-05
100006478|F|0	A10_1	0	34	75	8.6e-05
3124104|F|0--40:A>C	A10_1	0	34	75	8.6e-05
3165235|F|0	C2_2	0	34	75	8.6e-05
3110924|F|0	C2_2	0	34	75	8.6e-05
3168103|F|0--22:T>G	C2_2	0	34	75	8.6e-05
3125223|F|0--44:A>G	C3_1	0	75	34	8.6e-05
100000032|F|0	C3_2	0	75	34	8.6e-05
3078390|F|0	C4_1	0	75	34	8.6e-05
3106831|F|0--46:C>A	C4_1	0	75	34	8.6e-05
3111578|F|0	C4_1	0	75	34	8.6e-05
3099875|F|0	C6_1	0	34	75	8.6e-05
3110645|F|0--13:A>G	C6_2	0	75	34	8.6e-05
3081701|F|0	C6_3	0	34	75	8.6e-05
3159882|F|0	C6_4	0	75	34	8.6e-05
3083372|F|0	C6_4	0	75	34	8.6e-05
3119634|F|0	A10_2	1	74	34	0.0001186
3116269|F|0	C6_1	1	34	74	0.0001186
3123335|F|0	C2_2	11	68	30	0.000123748
3101888|F|0	A03_2	0	74	35	0.000187326
3098235|F|0	A03_3	0	74	35	0.000187326
3104277|F|0	A03_3	0	74	35	0.000187326
3101396|F|0	A03_3	0	74	35	0.000187326
100000319|F|0	A03_3	0	74	35	0.000187326
3129629|F|0	A06_2	0	35	74	0.000187326
3104274|F|0	A06_2	0	35	74	0.000187326
3146085|F|0	A07_1	0	35	74	0.000187326
100000899|F|0--20:A>G	A07_1	0	35	74	0.000187326
3127572|F|0	A07_1	0	35	74	0.000187326
3118326|F|0	A09_2	0	74	35	0.000187326
3104590|F|0	A09_2	0	74	35	0.000187326
3078844|F|0	A10_1	0	35	74	0.000187326
3139312|F|0	A10_1	0	35	74	0.000187326
3110025|F|0	A10_1	0	35	74	0.000187326
3129737|F|0	A10_1	0	35	74	0.000187326
3164670|F|0	A10_1	0	35	74	0.000187326
3130210|F|0	A10_2	0	74	35	0.000187326
3137976|F|0	C2_2	0	35	74	0.000187326
3172247|F|0--58:A>G	C3_1	0	74	35	0.000187326
3156240|F|0	C3_1	0	74	35	0.000187326
3076435|F|0	C3_1	0	74	35	0.000187326
CB10513	C3_2	0	74	35	0.000187326
3128040|F|0	C4_1	0	74	35	0.000187326
3079021|F|0--57:A>G	C4_1	0	74	35	0.000187326
3104445|F|0	C4_2	0	35	74	0.000187326
3127691|F|0--49:T>A	C4_2	0	35	74	0.000187326
3079760|F|0	C4_2	0	35	74	0.000187326
3140411|F|0	C6_1	0	35	74	0.000187326
3124868|F|0	C6_2	0	74	35	0.000187326
3123997|F|0	C6_4	0	74	35	0.000187326
3150246|F|0--43:G>C	C9_1	0	35	74	0.000187326
3103457|F|0--52:T>A	A09_2	1	73	35	0.000255631
3075895|F|0	A02_3	0	73	36	0.000394169
3142369|F|0--30:A>G	A03_3	0	73	36	0.000394169
3113568|F|0	A07_1	0	36	73	0.000394169
3091399|F|0--28:C>T	A09_2	0	73	36	0.000394169
3086193|F|0	A09_2	0	73	36	0.000394169
3125790|F|0--64:C>G	A09_2	0	73	36	0.000394169
3124430|F|0	A10_1	0	36	73	0.000394169
3131109|F|0	A10_1	0	36	73	0.000394169
3134868|F|0	A10_1	0	36	73	0.000394169
3138650|F|0--28:C>G	A10_1	0	36	73	0.000394169
3084154|F|0	A10_1	0	36	73	0.000394169
3084567|F|0	A10_2	0	73	36	0.000394169
3108154|F|0	A10_3	0	36	73	0.000394169
3105587|F|0	C2_2	0	36	73	0.000394169
3095558|F|0	C3_1	0	73	36	0.000394169
3119449|F|0	C3_1	0	73	36	0.000394169
3078599|F|0--24:A>G	C3_1	0	73	36	0.000394169
3088728|F|0	C3_1	0	73	36	0.000394169
100001205|F|0	C3_1	0	73	36	0.000394169
3103176|F|0	C4_2	0	36	73	0.000394169
3101693|F|0	C4_2	0	36	73	0.000394169
3081963|F|0	C4_2	0	36	73	0.000394169
3093876|F|0--17:T>G	C4_2	0	36	73	0.000394169
3150227|F|0	C6_2	0	73	36	0.000394169
3080764|F|0--13:T>A	C7_1	0	73	36	0.000394169
3114710|F|0--58:A>G	C9_1	0	36	73	0.000394169
3088334|F|0	C2_2	6	69	34	0.000563391
brPb-660881	C4_2	2	36	71	0.00071548
3149152|F|0	C2_2	7	68	34	0.000761281
3077092|F|0	A01_2	0	37	72	0.000801165
3082885|F|0	A03_2	0	72	37	0.000801165
3110737|F|0--55:A>C	A06_2	0	37	72	0.000801165
3120390|F|0	A07_1	0	37	72	0.000801165
3086941|F|0	A07_1	0	37	72	0.000801165
3160533|F|0	A09_2	0	72	37	0.000801165
3121373|F|0	A09_2	0	72	37	0.000801165
3109299|F|0	A10_1	0	37	72	0.000801165
3139894|F|0	A10_1	0	37	72	0.000801165
3126998|F|0	A10_1	0	37	72	0.000801165
3103851|F|0	A10_1	0	37	72	0.000801165
3128761|F|0	A10_1	0	37	72	0.000801165
3172235|F|0	A10_2	0	72	37	0.000801165
3085524|F|0	A10_2	0	72	37	0.000801165
100000812|F|0	A10_3	0	37	72	0.000801165
3099132|F|0--18:A>C	C2_2	0	37	72	0.000801165
3077387|F|0--6:T>G	C3_1	0	72	37	0.000801165
3076905|F|0	C3_1	0	72	37	0.000801165
3119380|F|0--25:G>A	C3_1	0	72	37	0.000801165
3105398|F|0	C3_1	0	72	37	0.000801165
3079687|F|0--34:T>C	C3_1	0	72	37	0.000801165
100013724|F|0	C3_1	0	72	37	0.000801165
3120274|F|0--46:A>G	C3_1	0	72	37	0.000801165
3112960|F|0	C4_1	0	72	37	0.000801165
3103864|F|0--14:A>G	C4_2	0	37	72	0.000801165
3168092|F|0	C7_1	0	72	37	0.000801165
3191164|F|0--55:T>C	C7_1	0	72	37	0.000801165
3162443|F|0--10:A>G	C9_1	0	37	72	0.000801165
3085961|F|0	C9_1	0	37	72	0.000801165
3078125|F|0	A06_1	0	38	71	0.00157322
3129135|F|0	A06_2	0	38	71	0.00157322
3104589|F|0	A07_1	0	38	71	0.00157322
3086985|F|0	A07_1	0	38	71	0.00157322
3108511|F|0	A09_2	0	71	38	0.00157322
100012704|F|0	A09_2	0	71	38	0.00157322
3168158|F|0	A09_2	0	71	38	0.00157322
3169562|F|0	A10_1	0	38	71	0.00157322
3111237|F|0	A10_1	0	38	71	0.00157322
3169841|F|0--32:C>T	A10_1	0	38	71	0.00157322
3133436|F|0	A10_1	0	38	71	0.00157322
3090994|F|0	A10_1	0	38	71	0.00157322
3084378|F|0	A10_2	0	71	38	0.00157322
3121161|F|0	C1_1	0	38	71	0.00157322
3095214|F|0	C1_1	0	38	71	0.00157322
3133962|F|0	C2_2	0	38	71	0.00157322
3085736|F|0	C3_1	0	71	38	0.00157322
3084159|F|0	C3_1	0	71	38	0.00157322
3129896|F|0	C3_1	0	71	38	0.00157322
3157939|F|0	C3_1	0	71	38	0.00157322
3121096|F|0	C3_1	0	71	38	0.00157322
3081449|F|0	C3_1	0	71	38	0.00157322
3161451|F|0	C3_1	0	71	38	0.00157322
3076906|F|0	C3_1	0	71	38	0.00157322
3089317|F|0	C3_1	0	71	38	0.00157322
3169022|F|0--22:G>T	C4_1	0	71	38	0.00157322
3088471|F|0	C4_2	0	38	71	0.00157322
3201191|F|0	C5_2	0	71	38	0.00157322
3101345|F|0	C7_1	0	71	38	0.00157322
3174305|F|0--15:G>A	C7_1	0	71	38	0.00157322
3208300|F|0	C8_1	0	71	38	0.00157322
3196755|F|0	C9_1	0	38	71	0.00157322
3210930|F|0	C9_1	0	38	71	0.00157322
3192335|F|0	C9_1	0	38	71	0.00157322
3108333|F|0	C4_1	1	70	38	0.00207556
3144272|F|0	C4_1	1	70	38	0.00207556
3118749|F|0--62:C>T	C5_1	1	70	38	0.00207556
3125055|F|0	C4_1	2	69	38	0.00272755
3077874|F|0	C5_1	2	38	69	0.00272755
3108650|F|0--45:A>G	A03_2	0	70	39	0.00298517
3092850|F|0	A04_1	0	70	39	0.00298517
100001404|F|0	A06_1	0	39	70	0.00298517
3167769|F|0--6:G>T	A06_1	0	39	70	0.00298517
3111687|F|0	A06_1	0	39	70	0.00298517
3097627|F|0	A06_1	0	39	70	0.00298517
3106883|F|0	A07_1	0	39	70	0.00298517
3116881|F|0--19:G>T	A09_2	0	70	39	0.00298517
3124799|F|0	A09_2	0	70	39	0.00298517
3094134|F|0	A09_2	0	70	39	0.00298517
100000099|F|0	A09_2	0	70	39	0.00298517
3148362|F|0	A10_1	0	39	70	0.00298517
3088823|F|0--36:A>C	A10_1	0	39	70	0.00298517
3117740|F|0	A10_1	0	39	70	0.00298517
3211870|F|0	A10_1	0	39	70	0.00298517
3133963|F|0	A10_2	0	70	39	0.00298517
brPb-658481	A10_3	0	39	70	0.00298517
3121656|F|0	C1_1	0	39	70	0.00298517
3123156|F|0	C1_1	0	39	70	0.00298517
3092376|F|0	C1_1	0	39	70	0.00298517
brPb-839621	C2_2	0	39	70	0.00298517
brPb-663628	C2_2	0	39	70	0.00298517
3080812|F|0--5:T>C	C2_2	0	39	70	0.00298517
3098129|F|0	C2_2	0	39	70	0.00298517
3100227|F|0	C2_2	0	39	70	0.00298517
3116951|F|0	C3_1	0	70	39	0.00298517
brPb-839025	C3_1	0	70	39	0.00298517
3091441|F|0	C3_1	0	70	39	0.00298517
3090432|F|0	C3_1	0	70	39	0.00298517
3136992|F|0--18:A>G	C4_1	0	70	39	0.00298517
3113043|F|0	C5_2	0	70	39	0.00298517
3082137|F|0	C7_1	0	70	39	0.00298517
3127561|F|0--23:T>C	C7_1	0	70	39	0.00298517
3103452|F|0	C8_1	0	70	39	0.00298517
3155309|F|0	C9_1	0	39	70	0.00298517
3150966|F|0	A04_1	1	39	69	0.00389242
3094987|F|0	C5_1	1	39	69	0.00389242
3147173|F|0	C6_1	1	39	69	0.00389242
BRMS024	A01_1	0	40	69	0.00547458
3107936|F|0	A03_2	0	69	40	0.00547458
3210722|F|0	A06_1	0	40	69	0.00547458
3079664|F|0	A07_1	0	40	69	0.00547458
3089935|F|0	A07_1	0	40	69	0.00547458
3133248|F|0	A10_1	0	40	69	0.00547458
3139791|F|0	A10_1	0	40	69	0.00547458
3162346|F|0	A10_1	0	40	69	0.00547458
3076707|F|0	A10_1	0	40	69	0.00547458
3145006|F|0	A10_1	0	40	69	0.00547458
3102132|F|0	A10_2	0	69	40	0.00547458
3096720|F|0	A10_2	0	69	40	0.00547458
3109233|F|0	C1_1	0	40	69	0.00547458
3126266|F|0	C1_1	0	40	69	0.00547458
3163620|F|0	C1_1	0	40	69	0.00547458
100000149|F|0	C1_1	0	40	69	0.00547458
3081750|F|0	C1_1	0	40	69	0.00547458
100002275|F|0	C2_1	0	40	69	0.00547458
3104396|F|0	C2_2	0	40	69	0.00547458
100015421|F|0	C2_2	0	40	69	0.00547458
3109666|F|0	C2_2	0	40	69	0.00547458
3152904|F|0	C3_1	0	69	40	0.00547458
3135121|F|0	C3_1	0	69	40	0.00547458
100000722|F|0	C3_1	0	69	40	0.00547458
3118732|F|0	C3_1	0	69	40	0.00547458
NA10G10a	C3_2	0	69	40	0.00547458
3080919|F|0	C4_1	0	69	40	0.00547458
3157534|F|0	C4_1	0	69	40	0.00547458
3118853|F|0	C5_2	0	69	40	0.00547458
3094611|F|0	C5_2	0	69	40	0.00547458
3148336|F|0--29:C>G	C7_1	0	69	40	0.00547458
3145721|F|0	C7_1	0	69	40	0.00547458
3137819|F|0--19:A>C	C7_1	0	69	40	0.00547458
3111219|F|0	C7_1	0	69	40	0.00547458
3124373|F|0	C8_1	0	40	69	0.00547458
3124853|F|0--15:T>C	C9_1	0	40	69	0.00547458
3150258|F|0--61:C>A	C9_1	0	40	69	0.00547458
3090939|F|0--31:A>T	C9_1	0	40	69	0.00547458
3085856|F|0--64:G>A	C5_1	1	40	68	0.00705364
3124673|F|0	C5_1	1	40	68	0.00705364
3093187|F|0--18:C>T	C5_1	1	40	68	0.00705364
3171132|F|0	A07_1	4	39	66	0.00841546
3090482|F|0	C5_1	2	40	67	0.00904923
3167521|F|0	A01_1	0	41	68	0.009706
brPb-661972	A03_2	0	68	41	0.009706
3127977|F|0	A04_1	0	68	41	0.009706
brPb-669892	A04_1	0	68	41	0.009706
3105387|F|0	A05_1	0	41	68	0.009706
3160138|F|0	A07_1	0	41	68	0.009706
3090302|F|0	A09_2	0	68	41	0.009706
3112676|F|0--14:G>A	A09_2	0	68	41	0.009706
3121587|F|0	A10_1	0	41	68	0.009706
3216502|F|0	A10_1	0	41	68	0.009706
3086678|F|0	A10_1	0	41	68	0.009706
3086296|F|0	A10_1	0	41	68	0.009706
3170309|F|0	A10_1	0	41	68	0.009706
3101904|F|0	A10_1	0	41	68	0.009706
3109292|F|0	A10_2	0	68	41	0.009706
3149703|F|0	A10_2	0	68	41	0.009706
3157584|F|0--11:C>G	A10_2	0	68	41	0.009706
100001721|F|0	C1_1	0	41	68	0.009706
3122092|F|0--23:G>T	C2_1	0	41	68	0.009706
3107022|F|0	C2_1	0	41	68	0.009706
brPb-660451	C2_1	0	41	68	0.009706
3122829|F|0	C2_2	0	68	41	0.009706
3118531|F|0	C2_2	0	68	41	0.009706
3177515|F|0	C2_2	0	41	68	0.009706
3089433|F|0	C2_2	0	41	68	0.009706
3124272|F|0	C3_1	0	68	41	0.009706
3206147|F|0	C3_1	0	68	41	0.009706
3216597|F|0	C4_1	0	68	41	0.009706
3132440|F|0--58:G>C	C4_1	0	68	41	0.009706
3111902|F|0	C5_2	0	68	41	0.009706
3152147|F|0	C5_2	0	68	41	0.009706
3112869|F|0	C6_3	0	41	68	0.009706
3108899|F|0	C7_1	0	68	41	0.009706
3111699|F|0	C7_1	0	68	41	0.009706
brPb-671142	C7_1	0	68	41	0.009706
3139655|F|0	C7_1	0	68	41	0.009706
3142725|F|0	C7_1	0	68	41	0.009706
3095027|F|0	C8_1	0	68	41	0.009706
3174018|F|0	C8_1	0	41	68	0.009706
3142299|F|0	C8_1	0	41	68	0.009706
3158068|F|0	C9_1	0	41	68	0.009706
3083427|F|0	C9_1	0	41	68	0.009706
3091062|F|0--54:T>G	C9_1	0	41	68	0.009706
100001569|F|0	C9_1	0	41	68	0.009706
3091553|F|0	A04_1	3	40	66	0.0115585
3175287|F|0--20:C>T	C5_1	1	41	67	0.0123546
3085897|F|0--20:G>C	C5_1	1	41	67	0.0123546
3158765|F|0	C5_1	1	41	67	0.0123546
3089437|F|0--49:A>T	C5_1	4	65	40	0.0146974
3082152|F|0--20:A>G	A10_1	2	41	66	0.0156558
3119202|F|0	A01_1	0	42	67	0.0166401
3095176|F|0--68:A>G	A01_1	0	67	42	0.0166401
3166568|F|0	A04_1	0	67	42	0.0166401
brPb-662523	A04_1	0	67	42	0.0166401
3122340|F|0	A05_1	0	42	67	0.0166401
3092208|F|0	A06_1	0	42	67	0.0166401
3097499|F|0	A06_1	0	42	67	0.0166401
3084316|F|0--36:A>G	A09_2	0	67	42	0.0166401
3096444|F|0	A10_1	0	42	67	0.0166401
3102429|F|0	A10_1	0	42	67	0.0166401
3157192|F|0	A10_1	0	42	67	0.0166401
3173915|F|0	A10_1	0	42	67	0.0166401
3101200|F|0	A10_1	0	42	67	0.0166401
3093310|F|0--53:A>T	A10_1	0	42	67	0.0166401
3097261|F|0	A10_2	0	67	42	0.0166401
3127724|F|0	A10_2	0	67	42	0.0166401
Na12G08	C2_1	0	42	67	0.0166401
3093787|F|0	C2_1	0	42	67	0.0166401
3119679|F|0	C2_1	0	42	67	0.0166401
brPb-659573	C2_1	0	42	67	0.0166401
3151512|F|0	C2_1	0	42	67	0.0166401
3115852|F|0	C2_2	0	67	42	0.0166401
3126313|F|0	C2_2	0	42	67	0.0166401
3094051|F|0	C2_2	0	42	67	0.0166401
3095932|F|0	C2_2	0	42	67	0.0166401
3086622|F|0	C2_2	0	42	67	0.0166401
3103621|F|0	C3_1	0	67	42	0.0166401
3095187|F|0	C3_1	0	67	42	0.0166401
3102090|F|0	C3_1	0	67	42	0.0166401
3083930|F|0	C4_1	0	67	42	0.0166401
3174531|F|0	C5_2	0	67	42	0.0166401
3157202|F|0	C6_3	0	42	67	0.0166401
3142015|F|0	C7_1	0	67	42	0.0166401
3134348|F|0	C8_1	0	42	67	0.0166401
3112431|F|0--45:G>T	C8_1	0	42	67	0.0166401
3102166|F|0	C9_1	0	42	67	0.0166401
3109074|F|0	C2_1	1	42	66	0.0209213
3113955|F|0	C2_1	1	42	66	0.0209213
3158002|F|0	C5_1	1	42	66	0.0209213
3155821|F|0--36:G>A	C5_1	1	42	66	0.0209213
Na10G08	C5_1	1	66	42	0.0209213
3135149|F|0	A01_1	0	43	66	0.0275947
3165148|F|0	A01_1	0	66	43	0.0275947
3153573|F|0	A01_1	0	66	43	0.0275947
3107316|F|0	A01_1	0	66	43	0.0275947
3206643|F|0	A01_1	0	66	43	0.0275947
3108784|F|0	A02_1	0	43	66	0.0275947
3114265|F|0	A02_1	0	43	66	0.0275947
100003227|F|0	A03_1	0	66	43	0.0275947
brPb-662113	A03_2	0	66	43	0.0275947
3082606|F|0	A03_2	0	66	43	0.0275947
3095846|F|0	A05_1	0	43	66	0.0275947
3166459|F|0--10:T>C	A05_1	0	43	66	0.0275947
3099320|F|0	A05_1	0	43	66	0.0275947
3117392|F|0--17:T>G	A06_1	0	43	66	0.0275947
3109200|F|0--33:A>G	A06_1	0	43	66	0.0275947
3129726|F|0	A10_1	0	43	66	0.0275947
3141433|F|0	A10_1	0	43	66	0.0275947
3079623|F|0	A10_1	0	43	66	0.0275947
3108541|F|0	A10_1	0	43	66	0.0275947
3152573|F|0	A10_1	0	43	66	0.0275947
100012407|F|0	A10_1	0	43	66	0.0275947
3095105|F|0	A10_1	0	43	66	0.0275947
3159495|F|0	A10_2	0	66	43	0.0275947
3112340|F|0	A10_2	0	66	43	0.0275947
3126689|F|0	C2_1	0	43	66	0.0275947
3114239|F|0	C2_1	0	43	66	0.0275947
3138343|F|0	C2_1	0	43	66	0.0275947
3120982|F|0	C2_1	0	43	66	0.0275947
3111566|F|0	C2_1	0	43	66	0.0275947
3104985|F|0	C2_1	0	43	66	0.0275947
100000513|F|0	C2_1	0	43	66	0.0275947
3150148|F|0	C2_1	0	43	66	0.0275947
3124663|F|0	C2_1	0	43	66	0.0275947
100015406|F|0	C2_2	0	66	43	0.0275947
3161904|F|0	C2_2	0	66	43	0.0275947
3082397|F|0	C2_2	0	66	43	0.0275947
3110059|F|0	C2_2	0	43	66	0.0275947
3082650|F|0	C3_1	0	66	43	0.0275947
3084166|F|0	C3_1	0	66	43	0.0275947
3151988|F|0	C3_1	0	66	43	0.0275947
3160074|F|0--23:C>T	C4_1	0	66	43	0.0275947
3115016|F|0	C6_3	0	43	66	0.0275947
3086932|F|0	C7_1	0	66	43	0.0275947
3113498|F|0	C7_1	0	66	43	0.0275947
3098727|F|0--55:G>A	C8_1	0	43	66	0.0275947
3155411|F|0	C8_1	0	43	66	0.0275947
3186243|F|0	C8_1	0	43	66	0.0275947
3098404|F|0	C8_1	0	43	66	0.0275947
3103276|F|0	C8_1	0	43	66	0.0275947
3116963|F|0	C8_1	0	43	66	0.0275947
3144221|F|0	C8_1	0	43	66	0.0275947
3113147|F|0	C8_2	0	66	43	0.0275947
3161518|F|0	C9_1	0	43	66	0.0275947
3115997|F|0--58:C>G	A10_2	1	65	43	0.034264
3162135|F|0	C3_1	1	65	43	0.034264
3148122|F|0	C5_1	1	65	43	0.034264
3140860|F|0	C5_1	1	43	65	0.034264
3128796|F|0	C5_1	1	43	65	0.034264
3100600|F|0--29:C>G	C2_1	2	43	64	0.0423416
3152056|F|0--10:G>A	A01_1	0	44	65	0.0442795
3079582|F|0--21:A>C	A01_1	0	65	44	0.0442795
3075802|F|0--44:C>T	A01_1	0	65	44	0.0442795
3102219|F|0--29:C>A	A02_1	0	44	65	0.0442795
brPb-657695	A03_5	0	65	44	0.0442795
3093012|F|0	A03_1	0	65	44	0.0442795
3113066|F|0--66:T>A	A03_1	0	65	44	0.0442795
3145484|F|0	A03_1	0	65	44	0.0442795
3095279|F|0	A03_1	0	65	44	0.0442795
3125183|F|0	A03_1	0	65	44	0.0442795
3102556|F|0--15:A>G	A03_2	0	65	44	0.0442795
3087757|F|0	A05_1	0	44	65	0.0442795
3080211|F|0--28:T>C	A05_1	0	44	65	0.0442795
3221610|F|0	A06_1	0	44	65	0.0442795
3172106|F|0	A06_1	0	44	65	0.0442795
3079412|F|0	A07_1	0	65	44	0.0442795
3160818|F|0	A10_1	0	44	65	0.0442795
3175371|F|0	A10_1	0	44	65	0.0442795
3100084|F|0	A10_1	0	44	65	0.0442795
3103987|F|0	A10_2	0	65	44	0.0442795
3077775|F|0	A10_2	0	65	44	0.0442795
3097860|F|0	A10_2	0	65	44	0.0442795
3175673|F|0	A10_2	0	65	44	0.0442795
3122086|F|0	C1_1	0	44	65	0.0442795
3079985|F|0	C2_1	0	44	65	0.0442795
3094973|F|0	C2_1	0	44	65	0.0442795
3106915|F|0--53:T>C	C2_1	0	44	65	0.0442795
3194082|F|0	C2_1	0	44	65	0.0442795
brPb-841132	C2_1	0	44	65	0.0442795
3095297|F|0	C2_1	0	44	65	0.0442795
100000860|F|0	C2_1	0	44	65	0.0442795
3096428|F|0	C2_2	0	65	44	0.0442795
3164385|F|0	C2_2	0	65	44	0.0442795
3128033|F|0	C2_2	0	65	44	0.0442795
3105616|F|0	C3_1	0	65	44	0.0442795
3197605|F|0	C3_1	0	65	44	0.0442795
3154228|F|0--56:G>T	C3_1	0	65	44	0.0442795
3129710|F|0	C4_1	0	65	44	0.0442795
3132207|F|0	C7_1	0	65	44	0.0442795
3093793|F|0	C7_1	0	65	44	0.0442795
3101562|F|0	C7_1	0	65	44	0.0442795
3118000|F|0--37:T>A	C8_1	0	44	65	0.0442795
3078679|F|0	C8_1	0	44	65	0.0442795
100000767|F|0--35:G>A	C8_1	0	44	65	0.0442795
3117318|F|0	C8_1	0	44	65	0.0442795
3098818|F|0--14:G>A	C8_2	0	65	44	0.0442795
3088955|F|0	C9_1	0	44	65	0.0442795
brPb-808246	C9_1	0	44	65	0.0442795
100000380|F|0	C9_1	0	44	65	0.0442795
3103424|F|0	C9_2	0	44	65	0.0442795
3100464|F|0	C1_1	1	44	64	0.0542918
3144775|F|0	C3_1	1	64	44	0.0542918
3147897|F|0	C5_1	1	44	64	0.0542918
3195770|F|0	C5_1	1	44	64	0.0542918
3090684|F|0--20:A>G	C5_1	1	44	64	0.0542918
3124125|F|0	A09_1	6	61	42	0.0611892
3090359|F|0	C1_1	2	44	63	0.0662395
3148270|F|0--41:C>G	A01_1	0	45	64	0.0687788
SSRNA15	A01_1	0	64	45	0.0687788
3177964|F|0--65:T>A	A01_1	0	64	45	0.0687788
3136666|F|0	A01_1	0	64	45	0.0687788
3134975|F|0--53:T>A	A01_1	0	64	45	0.0687788
brPb-658842	A01_1	0	45	64	0.0687788
3115740|F|0	A01_1	0	45	64	0.0687788
3215618|F|0	A01_1	0	45	64	0.0687788
3110366|F|0	A02_1	0	45	64	0.0687788
3076630|F|0	A02_1	0	45	64	0.0687788
brPb-809854	A03_5	0	64	45	0.0687788
3146303|F|0--17:A>G	A03_1	0	64	45	0.0687788
3112590|F|0	A03_1	0	64	45	0.0687788
3097471|F|0--17:C>A	A03_1	0	64	45	0.0687788
3095429|F|0	A03_1	0	64	45	0.0687788
3149754|F|0	A03_2	0	64	45	0.0687788
3120830|F|0	A03_2	0	64	45	0.0687788
3167032|F|0	A03_2	0	64	45	0.0687788
3105073|F|0	A04_1	0	64	45	0.0687788
3111712|F|0	A06_1	0	45	64	0.0687788
3115683|F|0	A06_1	0	45	64	0.0687788
3136265|F|0	A06_1	0	45	64	0.0687788
3168360|F|0	A10_1	0	45	64	0.0687788
3140131|F|0--21:A>G	A10_2	0	64	45	0.0687788
3101212|F|0	A10_2	0	64	45	0.0687788
3134591|F|0	A10_2	0	64	45	0.0687788
3098691|F|0	A10_2	0	64	45	0.0687788
3075544|F|0	C1_1	0	45	64	0.0687788
3084522|F|0	C1_1	0	45	64	0.0687788
3100085|F|0	C1_1	0	45	64	0.0687788
3171934|F|0	C1_1	0	45	64	0.0687788
3088721|F|0--6:A>T	C2_1	0	45	64	0.0687788
3096548|F|0	C2_1	0	45	64	0.0687788
3106097|F|0	C2_1	0	45	64	0.0687788
3141211|F|0	C2_1	0	45	64	0.0687788
3120988|F|0	C2_1	0	45	64	0.0687788
3094561|F|0	C2_1	0	45	64	0.0687788
3125357|F|0--61:C>G	C2_2	0	64	45	0.0687788
3132371|F|0	C2_2	0	64	45	0.0687788
3134851|F|0	C2_2	0	64	45	0.0687788
3126390|F|0	C2_2	0	64	45	0.0687788
3124977|F|0	C2_2	0	64	45	0.0687788
3127451|F|0--25:A>G	C3_1	0	64	45	0.0687788
3086095|F|0	C3_1	0	64	45	0.0687788
3149536|F|0	C3_1	0	64	45	0.0687788
3109157|F|0	C4_1	0	45	64	0.0687788
3131984|F|0--16:C>T	C4_1	0	64	45	0.0687788
3119008|F|0	C4_1	0	64	45	0.0687788
3109708|F|0--35:C>T	C4_1	0	64	45	0.0687788
3135028|F|0	C7_1	0	64	45	0.0687788
3169846|F|0	C7_1	0	64	45	0.0687788
3162074|F|0	C8_1	0	45	64	0.0687788
3155413|F|0	C8_1	0	64	45	0.0687788
3100141|F|0	C8_2	0	64	45	0.0687788
100000282|F|0	C9_1	0	45	64	0.0687788
3109650|F|0--30:G>A	C1_1	3	44	62	0.0804096
3110084|F|0	A07_1	1	63	45	0.0832645
3097079|F|0--59:C>G	C5_1	1	45	63	0.0832645
3163788|F|0--53:T>C	C5_1	1	45	63	0.0832645
3100943|F|0--13:C>A	C5_1	1	45	63	0.0832645
3142375|F|0	C5_1	1	45	63	0.0832645
3115813|F|0	C7_1	1	63	45	0.0832645
3106565|F|0	C6_1	2	62	45	0.100289
3088252|F|0	A01_1	0	63	46	0.10346
3106891|F|0	A01_1	0	63	46	0.10346
3136428|F|0	A01_1	0	46	63	0.10346
3111719|F|0	A02_1	0	46	63	0.10346
3169522|F|0	A02_1	0	46	63	0.10346
3106632|F|0	A02_2	0	46	63	0.10346
3120646|F|0	A02_3	0	63	46	0.10346
3089698|F|0	A02_3	0	46	63	0.10346
3218190|F|0	A03_5	0	63	46	0.10346
brPb-657750	A03_5	0	63	46	0.10346
3138389|F|0	A03_1	0	63	46	0.10346
3124235|F|0	A03_1	0	63	46	0.10346
3155474|F|0	A03_1	0	63	46	0.10346
3091598|F|0--57:T>A	A03_1	0	63	46	0.10346
3127765|F|0	A03_1	0	46	63	0.10346
3100185|F|0	A03_2	0	63	46	0.10346
3086057|F|0	A04_1	0	63	46	0.10346
3160951|F|0--59:G>A	A04_1	0	63	46	0.10346
3126215|F|0--20:A>T	A05_1	0	63	46	0.10346
3119155|F|0	A06_1	0	46	63	0.10346
3152047|F|0--23:A>C	A06_1	0	46	63	0.10346
3087670|F|0	A06_1	0	46	63	0.10346
3114624|F|0	A06_1	0	46	63	0.10346
3116314|F|0	A06_1	0	46	63	0.10346
3166196|F|0	A06_1	0	46	63	0.10346
3118775|F|0	A07_1	0	63	46	0.10346
3174515|F|0--13:C>G	A07_1	0	63	46	0.10346
3075935|F|0	A07_1	0	63	46	0.10346
BRMS315a	A10_1	0	46	63	0.10346
3145749|F|0	A10_1	0	46	63	0.10346
3190567|F|0	A10_2	0	63	46	0.10346
3165001|F|0	C1_1	0	46	63	0.10346
3139412|F|0	C1_1	0	46	63	0.10346
3113895|F|0	C1_1	0	46	63	0.10346
3131247|F|0	C1_1	0	46	63	0.10346
3100665|F|0	C1_1	0	46	63	0.10346
3098345|F|0	C1_1	0	46	63	0.10346
3095190|F|0	C1_1	0	46	63	0.10346
3121224|F|0--14:C>T	C1_1	0	46	63	0.10346
3153592|F|0	C1_1	0	46	63	0.10346
3153663|F|0	C1_1	0	46	63	0.10346
3099963|F|0	C1_1	0	46	63	0.10346
3097373|F|0	C2_1	0	46	63	0.10346
3077679|F|0	C2_1	0	46	63	0.10346
3106176|F|0	C2_2	0	63	46	0.10346
3104779|F|0	C2_2	0	63	46	0.10346
3093661|F|0	C2_2	0	63	46	0.10346
3161963|F|0	C2_2	0	63	46	0.10346
3114537|F|0	C2_2	0	63	46	0.10346
3203995|F|0	C3_1	0	63	46	0.10346
3145549|F|0	C3_1	0	63	46	0.10346
3114475|F|0	C3_1	0	63	46	0.10346
3084577|F|0	C4_1	0	46	63	0.10346
100000366|F|0	C4_1	0	46	63	0.10346
3087690|F|0	C4_1	0	63	46	0.10346
3115115|F|0--38:T>C	C5_2	0	46	63	0.10346
3114848|F|0	C6_1	0	63	46	0.10346
3098444|F|0	C6_1	0	46	63	0.10346
3092805|F|0	C6_1	0	63	46	0.10346
3130218|F|0	C7_1	0	63	46	0.10346
100001296|F|0--28:T>G	C7_1	0	46	63	0.10346
3213489|F|0	C8_1	0	46	63	0.10346
3085370|F|0	C9_1	0	46	63	0.10346
100015404|F|0	A04_1	3	61	45	0.120171
3081704|F|0	C9_2	3	45	61	0.120171
3098645|F|0--6:T>A	A09_3	1	46	62	0.123658
3153866|F|0	A09_3	1	46	62	0.123658
3079905|F|0	C4_1	1	46	62	0.123658
100011530|F|0	C5_1	1	46	62	0.123658
3152125|F|0	C5_1	1	46	62	0.123658
3114167|F|0	C7_1	1	46	62	0.123658
3114682|F|0--24:C>T	A05_1	6	59	44	0.139409
3093863|F|0	A01_1	0	47	62	0.150792
3084290|F|0	A01_1	0	47	62	0.150792
3163667|F|0	A01_1	0	62	47	0.150792
3091511|F|0	A01_1	0	62	47	0.150792
3079464|F|0	A01_1	0	62	47	0.150792
3089324|F|0--9:C>T	A01_1	0	62	47	0.150792
3115555|F|0	A01_1	0	47	62	0.150792
3176107|F|0	A02_1	0	47	62	0.150792
3120855|F|0--44:G>T	A02_1	0	47	62	0.150792
3192883|F|0	A02_1	0	47	62	0.150792
3122438|F|0	A03_5	0	62	47	0.150792
3105241|F|0--14:T>A	A03_5	0	62	47	0.150792
3104953|F|0--23:T>G	A03_1	0	62	47	0.150792
3119151|F|0	A03_1	0	62	47	0.150792
3145611|F|0	A03_1	0	62	47	0.150792
3100345|F|0	A03_1	0	62	47	0.150792
3165086|F|0	A03_1	0	62	47	0.150792
3157198|F|0--6:T>G	A03_1	0	62	47	0.150792
3095829|F|0	A03_1	0	62	47	0.150792
3169772|F|0	A03_1	0	47	62	0.150792
3104023|F|0	A03_1	0	47	62	0.150792
3103931|F|0	A05_1	0	47	62	0.150792
3105268|F|0--32:G>C	A05_1	0	47	62	0.150792
100001166|F|0--41:A>G	A05_1	0	47	62	0.150792
3115448|F|0	A05_1	0	47	62	0.150792
3116014|F|0--26:A>T	A05_1	0	62	47	0.150792
3108109|F|0	A05_1	0	62	47	0.150792
3118902|F|0	A06_1	0	47	62	0.150792
3078056|F|0	A06_1	0	47	62	0.150792
3160128|F|0	A06_1	0	47	62	0.150792
3102409|F|0	A06_1	0	47	62	0.150792
3103472|F|0--28:G>C	A06_1	0	47	62	0.150792
3165428|F|0--6:G>C	A06_1	0	47	62	0.150792
3120094|F|0	A07_1	0	62	47	0.150792
3121457|F|0	A07_1	0	62	47	0.150792
3096447|F|0	A07_1	0	47	62	0.150792
brPb-671004	A07_1	0	62	47	0.150792
3131199|F|0	A07_1	0	62	47	0.150792
3151019|F|0	A07_1	0	62	47	0.150792
3162491|F|0	A07_1	0	62	47	0.150792
3125394|F|0	A08_1	0	62	47	0.150792
100014939|F|0	A08_1	0	62	47	0.150792
3097739|F|0--9:T>C	A08_1	0	62	47	0.150792
3164134|F|0	A08_1	0	62	47	0.150792
3157563|F|0	A10_1	0	47	62	0.150792
3079017|F|0	A10_2	0	62	47	0.150792
3158234|F|0	A10_2	0	62	47	0.150792
3089311|F|0	A10_2	0	62	47	0.150792
3074717|F|0--34:G>A	C1_1	0	47	62	0.150792
3141508|F|0	C1_1	0	47	62	0.150792
3108518|F|0	C1_1	0	47	62	0.150792
3145533|F|0--13:G>T	C1_1	0	47	62	0.150792
100002119|F|0--46:A>T	C1_1	0	47	62	0.150792
3146991|F|0--15:T>C	C1_1	0	47	62	0.150792
3097763|F|0	C2_1	0	47	62	0.150792
Ol10H02	C2_1	0	47	62	0.150792
3122575|F|0	C2_2	0	62	47	0.150792
3099237|F|0	C3_1	0	62	47	0.150792
3147809|F|0--46:G>T	C4_1	0	62	47	0.150792
3098458|F|0	C5_2	0	47	62	0.150792
3097590|F|0	C6_1	0	62	47	0.150792
3136866|F|0	C6_1	0	47	62	0.150792
3123480|F|0	C6_1	0	62	47	0.150792
3095008|F|0	C6_1	0	47	62	0.150792
3143308|F|0	C7_1	0	62	47	0.150792
3082183|F|0	C7_1	0	47	62	0.150792
3113953|F|0	C8_1	0	47	62	0.150792
3097869|F|0	C8_1	0	47	62	0.150792
3098612|F|0	C8_2	0	62	47	0.150792
3089741|F|0--40:T>G	C2_1	3	46	60	0.173893
3125108|F|0	C2_1	3	46	60	0.173893
3132268|F|0	C8_1	3	46	60	0.173893
3167380|F|0	A04_1	1	47	61	0.177932
3079949|F|0	A08_1	1	61	47	0.177932
3077943|F|0	A09_3	1	47	61	0.177932
3083576|F|0--12:T>C	A09_3	1	47	61	0.177932
3084004|F|0--48:A>T	A09_3	1	47	61	0.177932
3135015|F|0--8:G>C	C5_1	1	47	61	0.177932
3162066|F|0	C5_1	1	47	61	0.177932
3158286|F|0	C5_1	1	47	61	0.177932
3126513|F|0	C7_1	1	47	61	0.177932
3102651|F|0	C8_2	1	61	47	0.177932
3113256|F|0	C2_1	2	47	60	0.208841
3091695|F|0--25:G>A	A01_1	0	48	61	0.213068
3161319|F|0	A01_1	0	61	48	0.213068
3159063|F|0	A01_1	0	61	48	0.213068
3113033|F|0	A01_1	0	61	48	0.213068
3145770|F|0	A01_1	0	61	48	0.213068
3097426|F|0--26:T>C	A02_1	0	48	61	0.213068
3096335|F|0	A02_1	0	48	61	0.213068
3100894|F|0	A02_1	0	48	61	0.213068
3153167|F|0	A02_3	0	48	61	0.213068
3133268|F|0	A03_1	0	61	48	0.213068
3101206|F|0	A03_1	0	61	48	0.213068
3126039|F|0--40:T>G	A03_1	0	61	48	0.213068
3103051|F|0	A03_1	0	48	61	0.213068
3102912|F|0--8:G>C	A03_1	0	48	61	0.213068
3096005|F|0	A03_2	0	61	48	0.213068
3145144|F|0	A04_1	0	61	48	0.213068
3076967|F|0--18:G>T	A04_1	0	61	48	0.213068
3103220|F|0	A04_1	0	61	48	0.213068
3101533|F|0	A04_1	0	61	48	0.213068
3094762|F|0	A04_1	0	61	48	0.213068
3118714|F|0--21:A>T	A04_1	0	61	48	0.213068
3154356|F|0	A04_1	0	61	48	0.213068
3126140|F|0	A04_1	0	61	48	0.213068
3185760|F|0	A05_1	0	48	61	0.213068
3118143|F|0	A05_1	0	48	61	0.213068
3113690|F|0--34:C>G	A05_1	0	48	61	0.213068
3102331|F|0	A05_1	0	61	48	0.213068
3083136|F|0	A05_1	0	48	61	0.213068
3084190|F|0	A06_1	0	61	48	0.213068
3086252|F|0	A06_1	0	48	61	0.213068
3143471|F|0--24:A>G	A06_1	0	48	61	0.213068
3116698|F|0	A06_1	0	48	61	0.213068
3130439|F|0	A07_1	0	48	61	0.213068
BRMS093c	A07_1	0	48	61	0.213068
3107133|F|0	A07_1	0	61	48	0.213068
3103275|F|0	A07_1	0	61	48	0.213068
3082868|F|0	A07_1	0	61	48	0.213068
3143405|F|0	A07_1	0	61	48	0.213068
3122259|F|0	A07_1	0	61	48	0.213068
100014890|F|0	A08_1	0	61	48	0.213068
3123178|F|0	A08_1	0	61	48	0.213068
3090438|F|0	A08_1	0	61	48	0.213068
3095590|F|0	A08_1	0	61	48	0.213068
3100839|F|0--56:C>G	A08_1	0	61	48	0.213068
3152696|F|0	A08_1	0	61	48	0.213068
3110650|F|0	A08_1	0	61	48	0.213068
3207686|F|0	A08_1	0	61	48	0.213068
3118900|F|0--16:A>T	A09_1	0	48	61	0.213068
100001544|F|0	A09_1	0	48	61	0.213068
3147790|F|0	A09_1	0	48	61	0.213068
3148765|F|0	A09_1	0	48	61	0.213068
3093297|F|0	A10_1	0	48	61	0.213068
3097991|F|0	A10_1	0	48	61	0.213068
CB10079d	A10_1	0	48	61	0.213068
3121519|F|0	A10_1	0	48	61	0.213068
3092784|F|0	A10_2	0	61	48	0.213068
3155437|F|0	C1_1	0	48	61	0.213068
3101865|F|0	C1_1	0	48	61	0.213068
3106619|F|0	C1_1	0	48	61	0.213068
3122576|F|0	C1_1	0	48	61	0.213068
100001142|F|0	C1_1	0	48	61	0.213068
3081005|F|0--50:C>A	C1_1	0	48	61	0.213068
3105522|F|0	C1_1	0	48	61	0.213068
3171706|F|0--40:T>G	C2_1	0	48	61	0.213068
3148281|F|0--31:C>T	C4_1	0	48	61	0.213068
3138454|F|0--54:T>C	C4_1	0	61	48	0.213068
3109917|F|0	C4_1	0	61	48	0.213068
3097694|F|0	C4_1	0	61	48	0.213068
3110493|F|0	C6_1	0	61	48	0.213068
3085522|F|0	C6_1	0	48	61	0.213068
3097344|F|0	C6_1	0	61	48	0.213068
BN204	C6_1	0	61	48	0.213068
3107013|F|0	C6_1	0	61	48	0.213068
3144553|F|0	C6_1	0	48	61	0.213068
3113643|F|0	C6_1	0	48	61	0.213068
3097182|F|0	C7_1	0	61	48	0.213068
3095034|F|0	C8_1	0	48	61	0.213068
3078219|F|0--18:A>T	C8_1	0	48	61	0.213068
3092056|F|0	C9_1	0	48	61	0.213068
brPb-659228	C9_2	3	47	59	0.243799
3116237|F|0	A02_1	1	48	60	0.248213
3088209|F|0--67:A>T	A05_1	1	48	60	0.248213
3091086|F|0	A09_3	1	60	48	0.248213
3129148|F|0	C1_1	1	48	60	0.248213
3091833|F|0--51:G>A	C1_1	1	48	60	0.248213
3107817|F|0	C1_1	1	48	60	0.248213
3116718|F|0	C1_1	1	48	60	0.248213
3087975|F|0--55:T>C	C1_1	1	48	60	0.248213
3094208|F|0	C2_1	1	48	60	0.248213
3122489|F|0	C4_1	1	48	60	0.248213
3093432|F|0	C5_1	1	48	60	0.248213
3142788|F|0	C5_1	1	48	60	0.248213
3096805|F|0	C9_1	1	48	60	0.248213
3127863|F|0--66:A>T	C2_1	2	48	59	0.287596
3135949|F|0--50:G>T	C5_1	2	59	48	0.287596
3118315|F|0	C5_1	2	48	59	0.287596
3207109|F|0	C8_1	2	59	48	0.287596
3162886|F|0--60:G>A	A01_1	0	49	60	0.292062
3099206|F|0	A01_1	0	60	49	0.292062
3088607|F|0	A01_2	0	49	60	0.292062
3086532|F|0--7:T>G	A01_2	0	49	60	0.292062
brPb-662217	A01_2	0	49	60	0.292062
3093061|F|0--7:G>T	A02_1	0	49	60	0.292062
3118027|F|0	A02_1	0	49	60	0.292062
3081590|F|0	A02_3	0	60	49	0.292062
3108368|F|0	A02_3	0	49	60	0.292062
3187734|F|0	A03_5	0	60	49	0.292062
3119405|F|0	A03_1	0	60	49	0.292062
3119340|F|0	A03_1	0	60	49	0.292062
3112678|F|0	A03_1	0	49	60	0.292062
3116962|F|0	A03_2	0	60	49	0.292062
3115728|F|0	A04_1	0	60	49	0.292062
3114037|F|0	A04_1	0	60	49	0.292062
3096593|F|0--50:A>G	A04_1	0	60	49	0.292062
3165340|F|0	A04_1	0	60	49	0.292062
3128581|F|0	A04_1	0	60	49	0.292062
3088988|F|0	A04_1	0	60	49	0.292062
3172777|F|0	A04_1	0	60	49	0.292062
3152487|F|0--54:A>C	A04_1	0	60	49	0.292062
3104982|F|0	A04_1	0	60	49	0.292062
3128299|F|0	A04_1	0	60	49	0.292062
3137078|F|0	A04_1	0	60	49	0.292062
3137246|F|0--11:C>T	A04_1	0	60	49	0.292062
3091548|F|0	A04_1	0	60	49	0.292062
3107722|F|0	A04_1	0	60	49	0.292062
3170391|F|0--31:A>C	A05_1	0	49	60	0.292062
3150433|F|0--39:T>C	A05_1	0	49	60	0.292062
3125356|F|0--51:C>T	A05_1	0	49	60	0.292062
3103205|F|0	A05_1	0	49	60	0.292062
3120808|F|0	A06_1	0	60	49	0.292062
3082713|F|0	A06_1	0	60	49	0.292062
3104863|F|0	A06_1	0	60	49	0.292062
3187695|F|0	A06_1	0	60	49	0.292062
3131873|F|0	A06_1	0	49	60	0.292062
3136013|F|0	A06_1	0	49	60	0.292062
3090871|F|0	A07_1	0	60	49	0.292062
3105025|F|0	A07_1	0	49	60	0.292062
3167548|F|0	A07_1	0	49	60	0.292062
3117781|F|0	A07_1	0	49	60	0.292062
3119858|F|0	A07_1	0	49	60	0.292062
3150106|F|0	A07_1	0	49	60	0.292062
100000471|F|0	A07_1	0	60	49	0.292062
3132649|F|0	A07_1	0	60	49	0.292062
3088260|F|0	A07_1	0	60	49	0.292062
3098192|F|0	A07_1	0	60	49	0.292062
3129056|F|0	A07_1	0	60	49	0.292062
3079046|F|0	A07_1	0	60	49	0.292062
3188507|F|0	A07_1	0	60	49	0.292062
3078639|F|0	A08_1	0	60	49	0.292062
3144400|F|0	A08_1	0	60	49	0.292062
3091618|F|0	A08_1	0	60	49	0.292062
3108454|F|0	A08_1	0	60	49	0.292062
3130322|F|0	A08_1	0	60	49	0.292062
3099622|F|0	A08_1	0	60	49	0.292062
100002597|F|0--57:A>G	A08_1	0	60	49	0.292062
3089948|F|0	A09_1	0	49	60	0.292062
3110912|F|0--37:A>C	A09_1	0	49	60	0.292062
3133300|F|0	A09_1	0	49	60	0.292062
3083340|F|0--62:C>T	A09_1	0	49	60	0.292062
3116162|F|0	A10_1	0	49	60	0.292062
3122938|F|0	A10_1	0	49	60	0.292062
3108800|F|0--42:C>T	A10_1	0	49	60	0.292062
3095211|F|0	A10_1	0	49	60	0.292062
3126419|F|0	C1_1	0	49	60	0.292062
3087098|F|0	C1_1	0	49	60	0.292062
3086954|F|0	C1_1	0	49	60	0.292062
3092109|F|0	C1_1	0	49	60	0.292062
3103349|F|0	C1_1	0	49	60	0.292062
3126181|F|0--23:G>A	C2_1	0	49	60	0.292062
3135629|F|0--13:G>C	C2_1	0	49	60	0.292062
3075145|F|0	C4_1	0	60	49	0.292062
3130203|F|0	C4_1	0	60	49	0.292062
3098678|F|0	C5_2	0	60	49	0.292062
3103357|F|0	C5_2	0	60	49	0.292062
3114299|F|0	C6_1	0	60	49	0.292062
3109179|F|0	C6_1	0	60	49	0.292062
3148532|F|0	C6_1	0	49	60	0.292062
3175683|F|0	C6_1	0	49	60	0.292062
3099753|F|0	C6_1	0	60	49	0.292062
3081643|F|0	C6_1	0	60	49	0.292062
3147151|F|0	C6_1	0	60	49	0.292062
3153168|F|0	C6_1	0	60	49	0.292062
3135966|F|0	C6_1	0	60	49	0.292062
3119271|F|0	C6_1	0	49	60	0.292062
3091268|F|0--21:T>C	C7_1	0	60	49	0.292062
3086203|F|0	C8_1	0	49	60	0.292062
3168704|F|0--14:G>C	C8_1	0	49	60	0.292062
3133646|F|0--40:C>T	C8_1	0	49	60	0.292062
3160079|F|0	C8_1	0	49	60	0.292062
3089418|F|0--25:C>T	C8_1	0	49	60	0.292062
3148802|F|0	C8_1	0	49	60	0.292062
3140948|F|0	C8_2	0	60	49	0.292062
3197712|F|0	C9_1	0	49	60	0.292062
3088176|F|0	C9_3	0	60	49	0.292062
3082500|F|0	A02_2	1	49	59	0.335924
3106782|F|0	A06_1	1	49	59	0.335924
100000025|F|0	A09_3	1	59	49	0.335924
3105974|F|0	A09_3	1	59	49	0.335924
3116863|F|0	C2_1	1	49	59	0.335924
3104636|F|0	C5_1	1	49	59	0.335924
3134067|F|0--18:C>T	C5_1	1	59	49	0.335924
3132706|F|0--7:C>T	A01_1	8	55	46	0.370502
3084424|F|0	C8_1	8	55	46	0.370502
3135228|F|0	A07_1	2	58	49	0.384266
3135937|F|0--16:C>G	C5_1	2	58	49	0.384266
brPb-808330	A01_1	0	50	59	0.388663
3114943|F|0	A01_1	0	59	50	0.388663
3164978|F|0	A01_1	0	59	50	0.388663
3083996|F|0	A01_2	0	50	59	0.388663
3147030|F|0	A01_2	0	50	59	0.388663
brPb-660242	A01_2	0	50	59	0.388663
3087434|F|0	A02_1	0	50	59	0.388663
3159697|F|0	A02_1	0	50	59	0.388663
3177674|F|0	A02_1	0	50	59	0.388663
3088019|F|0	A02_2	0	50	59	0.388663
3096322|F|0	A03_5	0	59	50	0.388663
3127775|F|0	A03_1	0	59	50	0.388663
3140022|F|0	A03_1	0	50	59	0.388663
3115410|F|0	A04_1	0	59	50	0.388663
3109821|F|0	A04_1	0	59	50	0.388663
3121451|F|0	A04_1	0	59	50	0.388663
100010324|F|0	A04_1	0	59	50	0.388663
3158385|F|0	A04_1	0	59	50	0.388663
3097550|F|0	A04_1	0	59	50	0.388663
3200315|F|0	A04_1	0	59	50	0.388663
100011524|F|0	A05_1	0	50	59	0.388663
3152302|F|0--25:A>G	A05_1	0	59	50	0.388663
3082442|F|0--49:G>A	A05_1	0	59	50	0.388663
brPb-670546	A05_1	0	59	50	0.388663
3116270|F|0	A05_1	0	59	50	0.388663
3154163|F|0	A06_1	0	59	50	0.388663
3131484|F|0	A06_1	0	59	50	0.388663
3152959|F|0	A06_1	0	59	50	0.388663
3131684|F|0	A06_1	0	59	50	0.388663
3103284|F|0	A06_1	0	59	50	0.388663
3075194|F|0	A06_1	0	59	50	0.388663
3159016|F|0--53:G>T	A06_1	0	59	50	0.388663
3139526|F|0	A06_1	0	50	59	0.388663
3093397|F|0--41:A>G	A06_1	0	50	59	0.388663
3080221|F|0	A07_1	0	59	50	0.388663
3122173|F|0	A07_1	0	59	50	0.388663
3093236|F|0	A07_1	0	50	59	0.388663
brPb-663705	A07_1	0	50	59	0.388663
3153178|F|0	A07_1	0	50	59	0.388663
3125182|F|0--68:C>A	A07_1	0	50	59	0.388663
3137168|F|0	A07_1	0	50	59	0.388663
3107912|F|0	A07_1	0	59	50	0.388663
3091314|F|0	A07_1	0	59	50	0.388663
100000062|F|0--67:G>A	A07_1	0	59	50	0.388663
3104508|F|0	A07_1	0	59	50	0.388663
3130129|F|0--38:C>T	A07_1	0	59	50	0.388663
3175231|F|0	A07_1	0	59	50	0.388663
3091698|F|0	A07_1	0	59	50	0.388663
3097097|F|0	A08_1	0	59	50	0.388663
3096996|F|0	A08_1	0	59	50	0.388663
3081942|F|0	A08_1	0	59	50	0.388663
3094142|F|0	A08_1	0	59	50	0.388663
3117429|F|0	A08_1	0	59	50	0.388663
3089483|F|0	A08_1	0	59	50	0.388663
3139976|F|0	A09_1	0	50	59	0.388663
3147868|F|0	A09_1	0	50	59	0.388663
3134219|F|0	A09_1	0	50	59	0.388663
3110256|F|0	A09_1	0	50	59	0.388663
3140036|F|0	A09_1	0	50	59	0.388663
3090680|F|0	A09_1	0	50	59	0.388663
3077364|F|0	A09_1	0	50	59	0.388663
3096644|F|0	A09_1	0	50	59	0.388663
3152427|F|0	A10_1	0	50	59	0.388663
3176625|F|0--6:T>A	A10_1	0	50	59	0.388663
3102319|F|0	C1_1	0	50	59	0.388663
3184209|F|0--41:T>G	C1_1	0	50	59	0.388663
3120986|F|0	C1_1	0	50	59	0.388663
3089903|F|0--7:T>C	C1_1	0	50	59	0.388663
3101346|F|0	C1_1	0	50	59	0.388663
3105728|F|0	C1_1	0	50	59	0.388663
3166065|F|0--12:T>A	C1_1	0	50	59	0.388663
3142497|F|0	C1_1	0	50	59	0.388663
3160066|F|0	C2_1	0	50	59	0.388663
3084371|F|0	C2_1	0	50	59	0.388663
3132885|F|0--64:A>G	C4_1	0	50	59	0.388663
3208253|F|0	C4_1	0	59	50	0.388663
3098708|F|0	C4_1	0	59	50	0.388663
3080705|F|0	C5_2	0	59	50	0.388663
3107071|F|0--44:C>A	C5_2	0	59	50	0.388663
3093301|F|0	C5_2	0	59	50	0.388663
3120243|F|0	C5_2	0	59	50	0.388663
3125740|F|0	C5_2	0	59	50	0.388663
3112189|F|0	C5_2	0	59	50	0.388663
3121257|F|0	C6_1	0	59	50	0.388663
3097320|F|0	C6_1	0	59	50	0.388663
3113156|F|0--23:C>G	C6_1	0	59	50	0.388663
3109217|F|0	C6_1	0	59	50	0.388663
3078946|F|0	C6_1	0	59	50	0.388663
brPb-660509	C6_1	0	50	59	0.388663
3146052|F|0	C6_1	0	59	50	0.388663
3133055|F|0	C6_1	0	59	50	0.388663
3092155|F|0	C6_1	0	59	50	0.388663
100001999|F|0	C6_1	0	50	59	0.388663
brPb-657710	C6_1	0	50	59	0.388663
3117712|F|0	C6_1	0	59	50	0.388663
3108912|F|0	C6_1	0	59	50	0.388663
3089973|F|0--50:C>G	C7_1	0	59	50	0.388663
3082386|F|0--7:A>G	C7_1	0	59	50	0.388663
3092258|F|0	C7_1	0	50	59	0.388663
3119635|F|0--58:C>T	C7_1	0	50	59	0.388663
3098442|F|0--66:C>T	C8_1	0	50	59	0.388663
3091104|F|0	C8_1	0	50	59	0.388663
3154270|F|0	C8_1	0	50	59	0.388663
3101077|F|0	C9_1	0	50	59	0.388663
3164576|F|0--7:C>A	C9_1	0	50	59	0.388663
3123627|F|0	C9_2	0	59	50	0.388663
3140102|F|0	C9_2	0	59	50	0.388663
3145222|F|0	C9_3	0	59	50	0.388663
3101522|F|0	C9_3	0	59	50	0.388663
3126410|F|0	A02_2	1	50	58	0.441418
3105407|F|0	A06_1	1	50	58	0.441418
brPb-660868	A07_1	1	50	58	0.441418
3124517|F|0	A07_1	1	58	50	0.441418
3111791|F|0	A09_1	1	50	58	0.441418
100002049|F|0--50:A>G	C2_1	1	50	58	0.441418
3154580|F|0	C5_1	1	50	58	0.441418
100000389|F|0	C5_1	1	50	58	0.441418
3160979|F|0	C5_1	1	50	58	0.441418
3159759|F|0--67:T>C	C5_1	1	58	50	0.441418
100000379|F|0--7:T>C	C5_1	1	58	50	0.441418
3081764|F|0	C9_1	1	50	58	0.441418
3154369|F|0	A01_1	2	57	50	0.498586
3157156|F|0	C5_1	2	57	50	0.498586
3142067|F|0--61:C>T	A01_1	0	58	51	0.502553
3092481|F|0--27:C>A	A01_1	0	51	58	0.502553
3129669|F|0	A01_2	0	51	58	0.502553
3114952|F|0	A01_2	0	51	58	0.502553
3086707|F|0	A02_1	0	51	58	0.502553
3166548|F|0	A02_2	0	51	58	0.502553
Ol10C10	A02_2	0	51	58	0.502553
3196912|F|0	A03_1	0	58	51	0.502553
3108393|F|0	A03_1	0	58	51	0.502553
3183855|F|0	A03_1	0	58	51	0.502553
3167216|F|0--59:T>C	A03_1	0	51	58	0.502553
3135971|F|0--17:A>C	A03_2	0	58	51	0.502553
3099437|F|0	A03_2	0	58	51	0.502553
3172720|F|0--20:G>A	A03_2	0	58	51	0.502553
3140062|F|0	A03_2	0	58	51	0.502553
3089802|F|0	A04_1	0	58	51	0.502553
3121067|F|0	A04_1	0	58	51	0.502553
3120009|F|0	A04_1	0	58	51	0.502553
3081587|F|0	A04_1	0	58	51	0.502553
3122899|F|0	A04_1	0	58	51	0.502553
3090888|F|0	A04_1	0	58	51	0.502553
3104246|F|0	A05_1	0	51	58	0.502553
3117685|F|0	A05_1	0	51	58	0.502553
3106903|F|0	A05_1	0	51	58	0.502553
3116933|F|0	A05_1	0	58	51	0.502553
100000285|F|0	A05_1	0	58	51	0.502553
3081575|F|0--31:G>A	A05_1	0	58	51	0.502553
3104112|F|0	A05_1	0	58	51	0.502553
3095393|F|0--61:A>G	A05_1	0	58	51	0.502553
3129007|F|0	A05_1	0	58	51	0.502553
3110043|F|0	A05_1	0	58	51	0.502553
3095730|F|0	A05_1	0	58	51	0.502553
3151597|F|0	A06_1	0	58	51	0.502553
3157555|F|0	A06_1	0	58	51	0.502553
3085327|F|0	A06_1	0	58	51	0.502553
3084150|F|0--26:C>T	A06_1	0	58	51	0.502553
3095321|F|0	A06_1	0	58	51	0.502553
3080133|F|0	A06_1	0	51	58	0.502553
3105976|F|0--65:A>G	A06_1	0	51	58	0.502553
3133658|F|0	A06_1	0	51	58	0.502553
3077522|F|0	A06_1	0	51	58	0.502553
3171397|F|0	A07_1	0	51	58	0.502553
3084064|F|0	A07_1	0	51	58	0.502553
100000360|F|0	A07_1	0	51	58	0.502553
3142649|F|0	A07_1	0	51	58	0.502553
3094202|F|0--35:C>A	A07_1	0	51	58	0.502553
3123317|F|0	A07_1	0	51	58	0.502553
3079243|F|0	A07_1	0	58	51	0.502553
3081210|F|0	A07_1	0	58	51	0.502553
3133199|F|0	A09_1	0	51	58	0.502553
3078016|F|0	A09_1	0	51	58	0.502553
3154739|F|0	A09_1	0	51	58	0.502553
3092355|F|0	A09_1	0	51	58	0.502553
3106855|F|0	A09_1	0	51	58	0.502553
Na12H04	A10_1	0	51	58	0.502553
3138646|F|0	A10_1	0	51	58	0.502553
3139314|F|0--12:C>A	C1_1	0	51	58	0.502553
3089910|F|0	C1_1	0	51	58	0.502553
3128363|F|0--33:G>T	C1_1	0	51	58	0.502553
3109508|F|0--62:A>T	C1_1	0	51	58	0.502553
3164731|F|0	C1_1	0	51	58	0.502553
3139224|F|0	C1_1	0	51	58	0.502553
3151384|F|0	C2_1	0	51	58	0.502553
3102971|F|0--51:A>G	C2_1	0	51	58	0.502553
3144624|F|0	C4_1	0	51	58	0.502553
3101199|F|0	C4_1	0	51	58	0.502553
3129220|F|0	C4_1	0	58	51	0.502553
3111779|F|0	C4_1	0	58	51	0.502553
3096172|F|0	C4_1	0	58	51	0.502553
3135799|F|0	C5_2	0	58	51	0.502553
3095520|F|0	C5_2	0	58	51	0.502553
3085664|F|0	C5_2	0	58	51	0.502553
3131909|F|0	C5_2	0	58	51	0.502553
brPb-658795	C5_2	0	58	51	0.502553
3133808|F|0	C5_2	0	58	51	0.502553
3105408|F|0	C5_2	0	58	51	0.502553
3146911|F|0	C5_2	0	58	51	0.502553
3095946|F|0	C5_2	0	58	51	0.502553
3138717|F|0--24:A>C	C6_1	0	58	51	0.502553
3110945|F|0	C6_1	0	58	51	0.502553
3107395|F|0	C6_1	0	58	51	0.502553
100001272|F|0	C6_1	0	58	51	0.502553
3094746|F|0	C6_1	0	58	51	0.502553
3162456|F|0	C6_1	0	58	51	0.502553
3086109|F|0--39:A>G	C6_1	0	58	51	0.502553
3129069|F|0	C6_1	0	58	51	0.502553
3179814|F|0	C6_1	0	58	51	0.502553
brPb-670316	C6_1	0	51	58	0.502553
3190376|F|0	C6_1	0	58	51	0.502553
100002622|F|0	C6_1	0	58	51	0.502553
3146182|F|0	C7_1	0	58	51	0.502553
3141974|F|0	C7_1	0	51	58	0.502553
3119522|F|0--32:T>G	C7_1	0	51	58	0.502553
3115144|F|0--13:A>G	C8_1	0	51	58	0.502553
3081112|F|0	C8_1	0	51	58	0.502553
3220949|F|0	C8_1	0	58	51	0.502553
3118074|F|0	C8_2	0	58	51	0.502553
3080988|F|0	C9_1	0	51	58	0.502553
3156917|F|0	C9_2	0	58	51	0.502553
3143360|F|0	C9_2	0	58	51	0.502553
3160275|F|0	C9_3	0	58	51	0.502553
3098264|F|0	C9_3	0	58	51	0.502553
3081905|F|0	C9_3	0	58	51	0.502553
3087727|F|0	C9_3	0	58	51	0.502553
3135866|F|0	C6_1	5	55	49	0.556298
3127671|F|0	A01_1	1	51	57	0.563703
3104545|F|0	C5_1	1	57	51	0.563703
3140454|F|0--11:G>C	C5_1	1	51	57	0.563703
3076808|F|0	C5_1	1	57	51	0.563703
3109775|F|0	C6_1	1	51	57	0.563703
3122164|F|0	C2_2	12	46	51	0.611683
3101645|F|0	C9_2	2	56	51	0.628834
3077104|F|0	A01_1	0	52	57	0.632
3167547|F|0	A01_1	0	57	52	0.632
3196534|F|0	A01_1	0	52	57	0.632
3102570|F|0	A01_1	0	52	57	0.632
3185901|F|0	A01_2	0	52	57	0.632
3137929|F|0	A02_1	0	57	52	0.632
3126548|F|0	A02_2	0	52	57	0.632
3137328|F|0	A02_2	0	52	57	0.632
3085382|F|0--45:A>T	A03_1	0	57	52	0.632
3097644|F|0	A03_1	0	57	52	0.632
3124581|F|0	A03_1	0	57	52	0.632
Na10G10b	A03_2	0	57	52	0.632
3159668|F|0	A03_2	0	57	52	0.632
3078871|F|0	A03_2	0	57	52	0.632
3092859|F|0	A04_1	0	52	57	0.632
100000750|F|0	A04_1	0	52	57	0.632
3107857|F|0	A04_1	0	57	52	0.632
3118596|F|0	A04_1	0	57	52	0.632
3086605|F|0	A04_1	0	57	52	0.632
3101114|F|0	A04_1	0	57	52	0.632
3089493|F|0	A05_1	0	52	57	0.632
3107046|F|0	A05_1	0	52	57	0.632
3144478|F|0	A05_1	0	57	52	0.632
3103100|F|0	A05_1	0	57	52	0.632
3220238|F|0	A05_1	0	57	52	0.632
100000987|F|0	A05_1	0	57	52	0.632
3165776|F|0--18:A>C	A05_1	0	57	52	0.632
3090792|F|0--65:A>G	A05_1	0	52	57	0.632
3090551|F|0	A06_1	0	57	52	0.632
3107494|F|0	A06_1	0	57	52	0.632
3143002|F|0	A06_1	0	52	57	0.632
3098957|F|0--24:C>T	A06_1	0	52	57	0.632
3117181|F|0	A06_1	0	52	57	0.632
3092366|F|0	A06_1	0	57	52	0.632
3153602|F|0--11:C>G	A06_1	0	57	52	0.632
3129961|F|0	A07_1	0	52	57	0.632
3149575|F|0	A07_1	0	57	52	0.632
3088603|F|0	A07_1	0	52	57	0.632
3183141|F|0	A07_1	0	52	57	0.632
3090808|F|0	A07_1	0	52	57	0.632
3101643|F|0	A07_1	0	52	57	0.632
3106681|F|0	A07_1	0	52	57	0.632
3155889|F|0--38:A>G	A07_1	0	52	57	0.632
3082782|F|0	A07_1	0	57	52	0.632
3086355|F|0	A08_1	0	57	52	0.632
3107482|F|0--58:T>A	A08_1	0	57	52	0.632
3167304|F|0	A08_1	0	57	52	0.632
3092937|F|0--40:T>C	A09_1	0	52	57	0.632
3089226|F|0	A09_1	0	52	57	0.632
3121826|F|0	A09_1	0	52	57	0.632
3081550|F|0	A09_1	0	52	57	0.632
3114996|F|0	A09_1	0	52	57	0.632
3102385|F|0	A10_1	0	52	57	0.632
100003692|F|0	A10_1	0	52	57	0.632
3128509|F|0	A10_1	0	52	57	0.632
3169295|F|0	C1_1	0	52	57	0.632
3097213|F|0	C1_1	0	52	57	0.632
3098075|F|0	C2_1	0	57	52	0.632
3095389|F|0	C4_1	0	52	57	0.632
3121700|F|0--33:A>T	C4_1	0	52	57	0.632
3096123|F|0	C4_1	0	52	57	0.632
3166543|F|0	C4_1	0	52	57	0.632
3129479|F|0--43:G>A	C4_1	0	57	52	0.632
3116035|F|0	C4_1	0	57	52	0.632
3150535|F|0	C4_1	0	57	52	0.632
3192380|F|0	C4_1	0	57	52	0.632
3087715|F|0	C5_2	0	57	52	0.632
3191657|F|0	C5_2	0	57	52	0.632
3123543|F|0	C5_2	0	57	52	0.632
3113257|F|0--50:A>G	C5_2	0	57	52	0.632
3108481|F|0--43:G>A	C5_2	0	57	52	0.632
3141478|F|0	C5_2	0	57	52	0.632
3116758|F|0	C5_2	0	57	52	0.632
3097424|F|0	C5_2	0	57	52	0.632
3102853|F|0	C5_2	0	57	52	0.632
3166285|F|0	C5_2	0	57	52	0.632
3180204|F|0	C6_1	0	52	57	0.632
3187583|F|0	C6_1	0	57	52	0.632
3089377|F|0	C6_1	0	57	52	0.632
3152411|F|0	C6_1	0	57	52	0.632
100000348|F|0	C6_1	0	57	52	0.632
3110712|F|0	C6_1	0	57	52	0.632
3101894|F|0	C6_1	0	57	52	0.632
3092007|F|0	C6_1	0	57	52	0.632
3172312|F|0	C6_1	0	57	52	0.632
3097107|F|0	C6_1	0	57	52	0.632
3165192|F|0	C6_1	0	57	52	0.632
3127632|F|0	C6_1	0	57	52	0.632
3109756|F|0	C6_1	0	57	52	0.632
3098427|F|0	C6_1	0	57	52	0.632
3106301|F|0	C6_1	0	57	52	0.632
brPb-660971	C6_1	0	57	52	0.632
3141288|F|0	C6_1	0	57	52	0.632
3120771|F|0	C7_1	0	57	52	0.632
3100900|F|0	C7_1	0	52	57	0.632
3105088|F|0--45:T>C	C7_1	0	52	57	0.632
3084994|F|0	C7_1	0	52	57	0.632
3100785|F|0	C7_1	0	52	57	0.632
3178949|F|0	C7_1	0	52	57	0.632
100000108|F|0--54:A>C	C7_1	0	52	57	0.632
Ol10H04b	C7_1	0	52	57	0.632
3121433|F|0	C8_1	0	52	57	0.632
3100320|F|0	C8_1	0	57	52	0.632
3083426|F|0	C8_2	0	57	52	0.632
3137531|F|0--52:G>A	C8_2	0	57	52	0.632
3144253|F|0	C9_2	0	57	52	0.632
3095668|F|0	C9_2	0	57	52	0.632
3162013|F|0	C9_3	0	57	52	0.632
3161363|F|0	C9_3	0	57	52	0.632
100000283|F|0--6:G>T	A02_1	1	56	52	0.700311
3133674|F|0	A04_1	1	52	56	0.700311
3150702|F|0	A07_1	1	56	52	0.700311
3097764|F|0	A07_1	1	52	56	0.700311
3151427|F|0	C5_1	1	56	52	0.700311
3212027|F|0	C5_1	1	56	52	0.700311
3080260|F|0--33:G>T	C5_1	1	56	52	0.700311
3090387|F|0	C5_1	1	56	52	0.700311
3094704|F|0	C5_1	1	56	52	0.700311
3112382|F|0	C7_1	1	52	56	0.700311
3081821|F|0	A03_1	6	50	53	0.767537
3083472|F|0	A03_1	6	50	53	0.767537
3099650|F|0	A03_2	2	55	52	0.7718
3122118|F|0--19:T>C	A06_1	2	55	52	0.7718
3101057|F|0	C5_1	2	55	52	0.7718
3092158|F|0	A01_1	0	53	56	0.773846
3077705|F|0	A01_1	0	53	56	0.773846
3076231|F|0	A01_1	0	53	56	0.773846
3115287|F|0	A01_1	0	56	53	0.773846
3110343|F|0	A01_1	0	56	53	0.773846
3085176|F|0	A01_1	0	53	56	0.773846
3136922|F|0	A01_1	0	56	53	0.773846
3112332|F|0	A01_2	0	56	53	0.773846
3128557|F|0	A02_1	0	56	53	0.773846
3134036|F|0	A02_3	0	56	53	0.773846
3125645|F|0	A02_3	0	56	53	0.773846
3193303|F|0	A03_1	0	56	53	0.773846
3104239|F|0--12:G>A	A03_1	0	56	53	0.773846
3075888|F|0	A03_1	0	53	56	0.773846
3159372|F|0--49:G>A	A03_2	0	56	53	0.773846
3186481|F|0	A03_2	0	53	56	0.773846
3113490|F|0--39:T>G	A03_2	0	53	56	0.773846
3105561|F|0--66:G>T	A03_2	0	53	56	0.773846
3112112|F|0	A03_2	0	56	53	0.773846
3111186|F|0	A04_1	0	53	56	0.773846
3094230|F|0	A04_1	0	56	53	0.773846
3080918|F|0	A04_1	0	56	53	0.773846
3108366|F|0	A04_1	0	56	53	0.773846
3115002|F|0	A04_1	0	56	53	0.773846
3115659|F|0	A05_1	0	53	56	0.773846
3092341|F|0	A05_1	0	56	53	0.773846
3144917|F|0--17:C>A	A05_1	0	56	53	0.773846
3149979|F|0	A05_1	0	56	53	0.773846
3114654|F|0--19:A>G	A05_1	0	56	53	0.773846
3127972|F|0	A05_1	0	53	56	0.773846
3099565|F|0--14:T>C	A05_1	0	53	56	0.773846
brPb-841811	A06_1	0	56	53	0.773846
3111282|F|0	A06_1	0	53	56	0.773846
3100877|F|0	A06_1	0	53	56	0.773846
3113486|F|0--30:G>A	A06_1	0	53	56	0.773846
3140831|F|0--51:A>G	A06_1	0	56	53	0.773846
3114106|F|0	A06_1	0	56	53	0.773846
3111517|F|0	A06_1	0	56	53	0.773846
3133530|F|0	A06_1	0	56	53	0.773846
3196397|F|0--42:C>T	A06_1	0	56	53	0.773846
3092891|F|0	A06_1	0	53	56	0.773846
brPb-661142	A07_1	0	53	56	0.773846
3109549|F|0	A07_1	0	53	56	0.773846
3114818|F|0	A07_1	0	53	56	0.773846
3101217|F|0	A07_1	0	53	56	0.773846
3136588|F|0--66:C>T	A07_1	0	56	53	0.773846
3078424|F|0	A07_1	0	56	53	0.773846
3100103|F|0	A07_1	0	53	56	0.773846
3110489|F|0	A07_1	0	53	56	0.773846
3110501|F|0	A07_1	0	53	56	0.773846
3154428|F|0--37:T>A	A08_1	0	56	53	0.773846
3103780|F|0--38:C>A	A08_1	0	56	53	0.773846
3083673|F|0	A09_1	0	53	56	0.773846
3169678|F|0	A10_1	0	53	56	0.773846
3110138|F|0	C2_1	0	56	53	0.773846
3102049|F|0	C4_1	0	53	56	0.773846
3116991|F|0	C4_1	0	56	53	0.773846
3081568|F|0	C4_1	0	56	53	0.773846
3146555|F|0	C4_1	0	56	53	0.773846
3080957|F|0	C5_2	0	56	53	0.773846
3135471|F|0	C5_2	0	56	53	0.773846
3175983|F|0	C5_2	0	56	53	0.773846
3114674|F|0	C5_2	0	56	53	0.773846
3172035|F|0	C6_1	0	53	56	0.773846
3112870|F|0	C6_1	0	53	56	0.773846
3133349|F|0	C6_1	0	56	53	0.773846
3095305|F|0	C6_1	0	56	53	0.773846
3098995|F|0	C6_1	0	56	53	0.773846
3151139|F|0	C6_1	0	56	53	0.773846
3089178|F|0	C6_1	0	56	53	0.773846
3090396|F|0	C6_1	0	56	53	0.773846
3116093|F|0	C6_1	0	53	56	0.773846
3088187|F|0	C6_1	0	53	56	0.773846
3096660|F|0	C6_1	0	56	53	0.773846
3105141|F|0	C7_1	0	56	53	0.773846
3137801|F|0	C7_1	0	53	56	0.773846
3150497|F|0	C7_1	0	53	56	0.773846
3128917|F|0	C7_1	0	56	53	0.773846
3113534|F|0--6:G>T	C7_1	0	53	56	0.773846
3145202|F|0--49:T>C	C7_1	0	53	56	0.773846
3135736|F|0	C7_1	0	53	56	0.773846
3124055|F|0	C7_1	0	53	56	0.773846
3126957|F|0	C7_1	0	53	56	0.773846
3110020|F|0--12:C>T	C7_1	0	53	56	0.773846
Ol12D04b	C7_1	0	53	56	0.773846
3119063|F|0	C7_1	0	56	53	0.773846
3107343|F|0	C7_1	0	53	56	0.773846
brPb-670836	C7_1	0	56	53	0.773846
3132080|F|0	C8_2	0	56	53	0.773846
3102605|F|0--67:A>G	C8_2	0	56	53	0.773846
3101730|F|0	C8_2	0	56	53	0.773846
3100161|F|0--37:A>G	C8_2	0	56	53	0.773846
3132167|F|0	C8_2	0	53	56	0.773846
3127298|F|0	C9_2	0	56	53	0.773846
3090546|F|0--51:T>C	C9_2	0	53	56	0.773846
3094517|F|0	C9_2	0	56	53	0.773846
3123841|F|0	C9_2	0	56	53	0.773846
CB10079c	C9_2	0	56	53	0.773846
3109854|F|0	C6_1	3	52	54	0.845975
3130662|F|0	C2_1	1	55	53	0.84739
3112188|F|0	C5_1	1	53	55	0.84739
3094031|F|0	C5_1	1	55	53	0.84739
3100379|F|0	C5_1	1	55	53	0.84739
3184093|F|0	C6_1	1	53	55	0.84739
3084274|F|0	C6_1	1	55	53	0.84739
3158609|F|0	C7_1	1	55	53	0.84739
3102518|F|0	C8_1	1	55	53	0.84739
3122700|F|0	A03_1	8	51	50	0.920738
3157236|F|0	C5_1	4	52	53	0.922258
3154542|F|0--33:A>G	A05_1	2	54	53	0.922986
3090857|F|0	A09_1	2	54	53	0.922986
3091019|F|0	C5_1	2	53	54	0.922986
100000802|F|0	A01_1	0	54	55	0.923693
3137999|F|0--57:C>T	A01_1	0	55	54	0.923693
3109080|F|0	A01_1	0	54	55	0.923693
brPb-657873	A01_1	0	54	55	0.923693
3106300|F|0	A01_1	0	54	55	0.923693
3172578|F|0	A01_1	0	55	54	0.923693
3088810|F|0	A01_1	0	55	54	0.923693
3158116|F|0	A01_1	0	54	55	0.923693
3160795|F|0	A03_1	0	55	54	0.923693
3076485|F|0	A03_1	0	54	55	0.923693
3106381|F|0--56:G>C	A03_2	0	55	54	0.923693
3104557|F|0	A03_2	0	54	55	0.923693
3076977|F|0--52:T>A	A03_2	0	54	55	0.923693
3080654|F|0	A04_1	0	54	55	0.923693
3131155|F|0	A04_1	0	54	55	0.923693
3126524|F|0--25:G>A	A04_1	0	55	54	0.923693
3161897|F|0	A04_1	0	55	54	0.923693
3090563|F|0	A04_1	0	55	54	0.923693
3175089|F|0	A04_1	0	54	55	0.923693
3150136|F|0	A04_1	0	55	54	0.923693
3101783|F|0	A05_1	0	54	55	0.923693
3132614|F|0--9:A>C	A05_1	0	55	54	0.923693
3183937|F|0	A05_1	0	55	54	0.923693
3114549|F|0	A05_1	0	54	55	0.923693
3159078|F|0	A05_1	0	55	54	0.923693
3099866|F|0	A05_1	0	55	54	0.923693
3165033|F|0	A05_1	0	55	54	0.923693
3165964|F|0	A05_1	0	54	55	0.923693
3102578|F|0	A05_1	0	55	54	0.923693
3086254|F|0	A05_1	0	55	54	0.923693
100000831|F|0	A05_1	0	55	54	0.923693
3123171|F|0	A05_1	0	54	55	0.923693
3099981|F|0--28:G>T	A06_1	0	55	54	0.923693
3097521|F|0	A06_1	0	54	55	0.923693
3102158|F|0	A06_1	0	54	55	0.923693
3116674|F|0--37:T>C	A06_1	0	55	54	0.923693
3128497|F|0	A06_1	0	55	54	0.923693
3127557|F|0	A06_1	0	54	55	0.923693
3106813|F|0	A07_1	0	54	55	0.923693
3099457|F|0	A07_1	0	55	54	0.923693
3111074|F|0	A07_1	0	55	54	0.923693
3108865|F|0--65:A>C	A07_1	0	54	55	0.923693
3122391|F|0	A07_1	0	54	55	0.923693
3117637|F|0--20:G>C	A07_1	0	55	54	0.923693
3215500|F|0	A07_1	0	55	54	0.923693
3107492|F|0	A07_1	0	55	54	0.923693
3107601|F|0	A07_1	0	54	55	0.923693
3160378|F|0	A07_1	0	55	54	0.923693
3101348|F|0	A09_1	0	54	55	0.923693
3090874|F|0	A10_1	0	54	55	0.923693
3104234|F|0	A10_1	0	54	55	0.923693
3084444|F|0	A10_1	0	54	55	0.923693
3221738|F|0	C2_1	0	54	55	0.923693
3112364|F|0	C4_1	0	55	54	0.923693
3088786|F|0	C4_1	0	54	55	0.923693
3111400|F|0	C4_1	0	54	55	0.923693
3088768|F|0--47:T>G	C4_1	0	54	55	0.923693
3081807|F|0--65:C>G	C4_1	0	55	54	0.923693
3075450|F|0	C6_1	0	54	55	0.923693
3085217|F|0	C6_1	0	55	54	0.923693
3110809|F|0	C6_1	0	54	55	0.923693
3189466|F|0--47:A>G	C6_1	0	54	55	0.923693
3114205|F|0	C6_1	0	55	54	0.923693
3177197|F|0	C6_1	0	55	54	0.923693
3097394|F|0	C6_1	0	54	55	0.923693
3171299|F|0	C6_1	0	55	54	0.923693
3126001|F|0--59:A>G	C7_1	0	55	54	0.923693
3076680|F|0	C7_1	0	54	55	0.923693
3113989|F|0	C7_1	0	55	54	0.923693
3143355|F|0--22:A>G	C7_1	0	54	55	0.923693
3164990|F|0	C7_1	0	55	54	0.923693
3123937|F|0	C7_1	0	55	54	0.923693
3128697|F|0--56:C>G	C7_1	0	54	55	0.923693
3211282|F|0	C7_1	0	54	55	0.923693
3080104|F|0--46:C>G	C7_1	0	55	54	0.923693
3163462|F|0--49:C>G	C7_1	0	54	55	0.923693
3169171|F|0	C7_1	0	55	54	0.923693
100015395|F|0	C7_1	0	54	55	0.923693
3081175|F|0	C7_1	0	54	55	0.923693
3098123|F|0--32:T>C	C7_1	0	54	55	0.923693
3147176|F|0	C7_1	0	54	55	0.923693
3105334|F|0	C7_1	0	55	54	0.923693
3107972|F|0	C7_1	0	55	54	0.923693
3116743|F|0	C7_1	0	55	54	0.923693
3093946|F|0	C7_1	0	55	54	0.923693
3168157|F|0	C7_1	0	55	54	0.923693
3126455|F|0	C8_1	0	54	55	0.923693
3127556|F|0--41:T>A	C8_2	0	55	54	0.923693
3112673|F|0	C8_2	0	54	55	0.923693
3101379|F|0--29:G>T	C8_2	0	54	55	0.923693
3094329|F|0--61:A>C	C8_2	0	54	55	0.923693
3159565|F|0	C9_2	0	55	54	0.923693
100015405|F|0	C9_2	0	55	54	0.923693
3124483|F|0	C9_2	0	54	55	0.923693
3128609|F|0	C9_2	0	54	55	0.923693
3091907|F|0	C9_2	0	55	54	0.923693
3085117|F|0	C9_2	0	54	55	0.923693
3093200|F|0	C9_2	0	55	54	0.923693
CB10079b	C9_2	0	55	54	0.923693
3157580|F|0	A03_1	1	54	54	1
