# Supplementary material for: Genome-Wide Delineation of Natural Variation for Pod Shatter Resistance in Brassica napus
Source: PLoS One. 2014 Jul 9;9(7):e101673. doi: 10.1371/journal.pone.0101673 (PMC4090071; doi:10.1371/journal.pone.0101673)
Supplement: Table S4 — Summary statistics of DArT-Seq and non-DArT-Seq markers (SSR, STS, traditional DArTs labelled with brPb-suffix) segregating in a DH population from BLN2762/Surpass400. (XLS) [file pone.0101673.s011.xls]

## Sheet: Sheet1
Supplemental Table S4:Summary statistics of DArT-Seq and non-DArTSeq markers (SSR, STS, traditional DArTs labelled with brPb-suffix) segregating in a doubled haploid population from BLN2762/Surpass400.
								Transversions				Transitions
Linkage group	SNP (no.)	PAM (In silico DArT)	non-DArTSeq (no)	Total Markers (no)	% SNP Markers	Aligned DArT Seq markers with B rapa and B oleracea genomes	% DArT-seq markers aligned with B. rapa and or B. oleracea	A>C	C>A	G>T	T>G	A>G	G>A	C>T	T>C	A>T	T>A	C>G	G>C
A01_1	103	507	27	637	16.1695	79	76.699	3	8	5	5	21	10	16	13	6	9	5	2
A01_2	8	125	11	144	5.55556	7	87.5	0	1	0	2	1	1	3	0	0	0	0	0
A02_1	59	261	34	354	16.6667	41	69.4915	4	5	3	3	12	6	5	7	7	1	3	3
A02_2	7	35	4	46	15.2174	4	57.1429	0	0	1	1	2	2	0	1	0	0	0	0
A02_3	0	25	0	25	0	0	0	0	0	0	0	0	0	0	0	0	0	0	0
A02_4	1	19	4	24	4.16667	1	100	0	1	0	0	0	0	0	0	0	0	0	0
A03_1	93	409	20	522	17.8161	59	63.4409	5	4		7	13	7	8	22	10	5	6	6
A03_2	25	110	8	143	17.4825	19	76	3	0	2	3	5	3	2	2	0	2	1	2
A03_3	18	92	8	118	15.2542	14	77.7778	2	0	0	2	5	1	2	2	2	0	2	0
A03_4	4	40	3	47	8.51064	4	100	0	0	0	0	2	0	1	0	1	0	0	0
A03_5	10	61	14	85	11.7647	5	50	1	1	0	0	1	1	3	1	0	1	1	0
A04_1	104	588	36	728	14.2857	71	68.2692	8	7	2	10	19	8	12	15	6	9	6	2
A04_2	9	39	1	49	18.3673	7	77.7778	2	0	0	2	2	1	0	1	0	1	0	0
A05_1	146	736	45	927	15.7497	112	76.7123	10	7	7	6	23	13	14	29	14	8	9	6
A06_1	162	846	66	1074	15.0838	122	75.3086	11	9	13	11	25	18	23	23	8	11	7	3
A06_2	8	52	3	63	12.6984	6	75	1	0	0	0	1	3	1	1	1	0	0	0
A06_3	1	31	0	32	3.125	0	0	0	0	1	0	0	0	0	0	0	0	0	0
A7_1	135	886	48	1069	12.6286	100	74.0741	10	7	7	2	23	17	16	24	6	12	8	3
A8_1	67	338	21	426	15.7277	53	79.1045	3	3	6	4	11	10	12	7	4	5	2	0
A8_2	3	23	1	27	11.1111	2	66.6667	0	1	0	0	0	0	0	1	1	0	0	0
A9_1	96	593	14	703	13.6558	56	58.3333	16	4	0	7	14	7	15	15	7	4	6	1
A9_2	44	268	15	327	13.4557	39	88.6364	3	1	2	4	9	2	6	3	2	6	6	0
A9_3	8	25	3	36	22.2222	8	100	0	0	0	0	1	0	1	2	2	1	1	0
A10_1	134	657	25	816	16.4216	96	71.6418	8	8	5	9	22	14	28	19	9	5	3	4
A10_2	24	170	6	200	12	15	62.5	2	1	1	3	2	3	1	3	2	3	3	0
A10_3	0	28	5	33	0	0	0	0	0	0	0	0	0	0	0	0	0	0	0
C1_1	255	695	13	963	26.4798	167	65.4902	17	14	11	22	36	33	23	44	14	12	16	13
C2_1	254	697	23	974	26.078	141	55.5118	11	16	12	25	45	27	27	52	12	12	5	10
C2_2	49	499	17	565	8.67257	34	69.3878	4	0	3	4	5	6	7	8	3	4	2	3
C2_3	0	54	0	54	0	0	0	0	0	0	0	0	0	0	0	0	0	0	0
C3_1	181	722	7	910	19.8901	116	64.0884	10	9	9	9	42	16	19	37	10	6	7	7
C3_2	7	35	3	45	15.5556	5	71.4286	0	0	0	1	2	1	3	0	0	0	0	0
C3_3	7	34	2	43	16.2791	4	57.1429	0	0	1	0	2	1	0	1	0	1	1	0
C4_1	235	767	23	1025	22.9268	157	66.8085	13	15	6	18	41	28	33	29	14	16	13	9
C4_2	9	40	1	50	18	8	88.8889	0	0	0	2	3	1	0	1	1	1	0	0
C5_1	152	434	12	598	25.4181	116	76.3158	9	9	10	8	30	15	24	18	11	7	7	4
C5_2	34	265	11	310	10.9677	28	82.3529	4	1	1	3	6	6	5	1	4	1	1	1
C6_1	131	649	41	821	15.9562	88	67.1756	7	6	6	3	26	16	13	28	9	8	3	6
C6_2	1	37	0	38	2.63158	0	0	0	0	0	0	1	0	0	0	0	0	0	0
C6_3	0	37	0	37	0	0	0	0	0	0	0	0	0	0	0	0	0	0	0
C6_4	7	16	0	23	30.4348	3	42.8571	1	0	1	1	0	2	1	0	0	0	1	0
C7_1	199	735	27	961	20.7076	140	70.3518	17	9	6	12	31	13	24	41	10	16	15	5
C8_1	77	379	22	478	16.1088	61	79.2208	5	3	3	6	15	11	9	9	5	4	3	4
C8_2	67	100	3	170	39.4118	37	55.2239	6	1	6	5	14	9	7	11	3	3	2	0
C9_1	74	208	6	288	25.6944	54	72.973	5	8	2	5	9	5	9	12	3	7	6	3
C9_2	15	173	10	198	7.57576	10	66.6667	1	0	1	1	3	1	2	3	1	1	0	1
C9_3	4	167	2	173	2.31214	3	75	0	0	0	0	1	0	0	1	0	0	0	2
C9_4	14	26	1	41	34.1463	8	57.1429	0	0	0	0	4	3	3	0	2	1	0	1
Total	3041	13733	646	17420	17.4569	2100	69.0562	202	159	133	206	530	321	378	487	190	183	151	101
