# Supplementary material for: Genome-Wide Delineation of Natural Variation for Pod Shatter Resistance in Brassica napus
Source: PLoS One. 2014 Jul 9;9(7):e101673. doi: 10.1371/journal.pone.0101673 (PMC4090071; doi:10.1371/journal.pone.0101673)
Supplement: Table S6 — GWAS analysis showing molecular markers associated with shatter resistance in the diverse set of Brassica genotypes using Statistical Learning Machine method. Highlighted markers are significantly associated with pod strength at P = 0.001. Physical map position '0' indicates no significant hit was found between query (GBS-Seq/DArT marker sequence) and the reference ArAr and C°Co genomes). Matching colour suggests consistent markers across experiments. (XLS) [file pone.0101673.s013.xls]

## Sheet: Trimmedsheet1
Supplemental Table S6: GWAS analysis showing molecular markers associated with pod shatter resistance in the diverse set of Brassica genotypes using Statistical Learning Machine method. Highlighted markers are significantly associated with pod strength at P = 0.001. Physical map position '0' indicate no significant hit was found between query (GBS-Seq/DArT marker sequence and the reference A and …
Phenotype 1				phenotype2				Phenotype 3				Phenotype 4
Marker ID	P value	Chromosome	Position	Marker ID	P value	Chromosome	Position	Marker ID	P value	Chromosome	Position	Marker ID	P value	Chromosome	Position
OI13-D02A-273	0			3093431|F|0-23:T>C-23:T>C	0	A02	3045303	100000574|F|0-11:C>T-11:C>T	0	A05	776857	100000574|F|0-11:C>T-11:C>T	0	A05	776857
100000574|F|0-11:C>T-11:C>T	2.26452e-05	A05	776857	3136636|F|0	1.13226e-05		0	brPb-840608	2.26452e-05			PBCESSRNA06-115	2.26452e-05
100025305|F|0-22:C>T-22:C>T	3.39678e-05	A01	13217371	Na12-H07-144	2.26452e-05			PBCESSRNA06-115	3.39678e-05			Na12-H07-144	3.39678e-05
BRMS232-250	4.52904e-05			3076952|F|0--68:T>A	2.26452e-05	A08	6967937	Na12-H07-144	4.52904e-05			3080293|F|0-59:T>A-59:T>A	4.52904e-05		0
3133016|F|0-14:G>T-14:G>T	5.6613e-05	A03	18724919	3097587|F|0	4.52904e-05	A04	2503008	brPb-661681	5.6613e-05			brPb-840784	5.6613e-05
3162547|F|0-7:A>G-7:A>G	6.79356e-05	A09	30069884	OI13-G05-121	6.79356e-05			brPb-840784	6.79356e-05			CB10079-160	6.79356e-05
Na12-H07-144	7.92581e-05			Na12-G11-244	7.92581e-05			100028081|F|0	7.92581e-05	A09	10316893	brPb-840608	7.92581e-05
3083946|F|0	0.000101903		0	3117907|F|0	9.05807e-05	Scaffold039964	64	brPb-809699	9.05807e-05			100081510|F|0	9.05807e-05	A05	776857
OI12-F02-140	0.000113226			brPb-671041	0.000101903			3187048|F|0	0.000124549	A02	26675218	3109121|F|0--47:G>C	0.000124549		0
brPb-840608	0.000124549			BRMS232-250	0.000113226			100060697|F|0-37:G>A-37:G>A	0.000135871	A02	10049902	3095280|F|0--57:C>G	0.000135871	A06	26112429
3132533|F|0	0.000135871	A04	934418	3103855|F|0	0.000124549	Scaffold000103	778251	brPb-660770	0.000147194			Na12-G04-166	0.000147194
Na12-G11-244	0.000158516			OI12-F02-142	0.000135871			3075350|F|0-15:T>G-15:T>G	0.000158516	A02	20893552	brPb-809699	0.000158516
brPb-670322	0.000169839			brPb-663076	0.000147194			3150963|F|0-51:T>C-51:T>C	0.000169839	A03	7687084	3122453|F|0-8:C>T-8:C>T	0.000181161	A04	16522480
OI10-D02-134	0.000181161			3089220|F|0	0.000158516	A04	11517210	OI13-G05-123	0.000181161			3115395|F|0-40:T>C-40:T>C	0.000192484		0
brPb-657676	0.000192484			3128353|F|0	0.000169839	A04	815176	brPb-661660	0.000192484			3108708|F|0--39:C>T	0.000226452	A06	20410724
brPb-657606	0.000192484			3161583|F|0	0.000169839	A06	22402490	CB10079-160	0.000215129			100049809|F|0	0.00026042		0
3094308|F|0	0.000215129	A10	15491227	brPb-670322	0.000192484			PBCGSSRBr02-343	0.000226452			brPb-661660	0.000271742
3102463|F|0-14:A>G-14:A>G	0.000226452		0	brPb-661341	0.000203807			3111697|F|0-21:T>G-21:T>G	0.000226452	A02	4211129	3183319|F|0-29:A>G-29:A>G	0.000283065	A01	4049193
3093313|F|0--27:A>G	0.000237774	Scaffold009092	224	brPb-809699	0.000215129			100081510|F|0	0.000249097	A05	776857	brPb-661030	0.000294387
OI10-H07-310	0.00026042			brPb-807978	0.000226452			3114022|F|0--52:G>T	0.00026042		0	3109121|F|0-47:G>C-47:G>C	0.00030571		0
BRMS075-165	0.000271742			100011145|F|0-57:T>C-57:T>C	0.000237774	A03	2524961	3103803|F|0-54:G>A-54:G>A	0.000271742	A06	6443774	3087563|F|0	0.000317033		0
100081510|F|0	0.000294387	A05	776857	3080497|F|0	0.000249097		0	3115162|F|0-25:A>G-25:A>G	0.000283065	Scaffold000247	12998	3114022|F|0--52:G>T	0.000328355		0
3076952|F|0--68:T>A	0.000294387	A08	6967937	brPb-657676	0.000271742			3081404|F|0-50:A>G-50:A>G	0.000294387	A02	6579019	brPb-660640	0.000339678
BRMS186-235	0.000317033			3076391|F|0-62:C>T-62:C>T	0.000283065	A10	4299822	100000265|F|0	0.00030571		0	3076133|F|0--39:C>A	0.000351		0
CB10079-160	0.000339678			100001761|F|0	0.000294387		0	3133587|F|0-19:T>A-19:T>A	0.000317033	A06	11457651	3083533|F|0	0.000373646		0
3097587|F|0	0.000351	A04	2503008	3077667|F|0-11:A>G-11:A>G	0.000294387	A09	31525997	100026153|F|0	0.000339678	A09	21558092	3077465|F|0	0.000373646		0
3081270|F|0-19:A>C-19:A>C	0.000373646		0	OI12-F02-140	0.000317033			3109121|F|0-47:G>C-47:G>C	0.000351		0	brPb-659287	0.000396291
3094807|F|0-19:T>C-19:T>C	0.000373646	A08	7807822	100005100|F|0-48:T>C-48:T>C	0.000328355	A03	18781295	brPb-662239	0.000362323			3157235|F|0-26:A>G-26:A>G	0.000418936		0
3153742|F|0	0.000407613	A03	8254267	100000574|F|0-11:C>T-11:C>T	0.000339678	A05	776857	brPb-661407	0.000362323			3119891|F|0--21:G>A	0.000430258	A08	15023899
NA12-H04-82	0.000418936			brPb-661438	0.000351			brPb-659287	0.000384968			3119321|F|0	0.000452904	A09	463338
3094792|F|0-41:T>C-41:T>C	0.000430258	A07	11687439	brPb-663121	0.000362323			3122453|F|0-8:C>T-8:C>T	0.000407613	A04	16522480	Ra2-E07-174	0.000475549
OI13-G05-123	0.000441581			3089287|F|0--29:C>G	0.000373646	A05	22052368	3183319|F|0-29:A>G-29:A>G	0.000430258	A01	4049193	3122801|F|0-21:T>C-21:T>C	0.000486871	A03	30588133
brPb-808778	0.000486871			3081270|F|0-19:A>C-19:A>C	0.000373646		0	3097324|F|0	0.000486871		0	3122827|F|0--27:T>G	0.000498194		0
3074779|F|0-64:T>C-64:T>C	0.000498194	A06	6930113	3096251|F|0-37:A>G-37:A>G	0.000396291		0	3108708|F|0--39:C>T	0.000498194	A06	20410724	3139022|F|0--31:G>A	0.000498194	A04	2079053
Na12-G11-238	0.000509517			3074806|F|0-64:T>C-64:T>C	0.000407613	A07	19187497	3169995|F|0	0.000520839	A10	13752211	3155156|F|0--12:C>G	0.000520839	A01	478181
3165913|F|0-30:A>G-30:A>G	0.000520839	A05	18910689	100010321|F|0	0.000418936		0	3084830|F|0	0.000543484	A03	149474	3145010|F|0	0.000543484	A01	9305252
100082719|F|0--20:G>A	0.000532162	A07	7240989	brPb-657957	0.000430258			Na10-E08-282	0.00056613			3081775|F|0-57:C>A-57:C>A	0.000543484	Scaffold014513	43
brPb-661407	0.000543484			3093240|F|0	0.000430258	A04	11030157	3115395|F|0-40:T>C-40:T>C	0.000588775		0	3089654|F|0-28:T>C-28:T>C	0.00056613	Scaffold036963	66
3094493|F|0	0.000554807	A09	33756979	3080050|F|0-23:G>T-23:G>T	0.000430258	A05	16777336	OI13-G05-117	0.000600097			3142347|F|0	0.000577452		0
3075080|F|0-8:G>A-8:G>A	0.00056613	A02	3716334	OI10-D02-136	0.000464226			3079079|F|0-6:T>A-6:T>A	0.000634065		0	3091114|F|0	0.000600097		0
3106050|F|0--41:G>A	0.000577452	A03	11293561	100001498|F|0	0.000464226		0	brPb-661964	0.00065671			3103803|F|0-54:G>A-54:G>A	0.00061142	A06	6443774
3129265|F|0--32:A>C	0.000577452	A06	18455737	3083946|F|0	0.000486871		0	3128720|F|0-30:C>G-30:C>G	0.000668033		0	Na12-E09-350	0.000634065
100000536|F|0-45:G>A-45:G>A	0.000577452	A01	19180807	100081019|F|0	0.000498194	A02	20327942	brPb-661819	0.000679356			3076648|F|0	0.000645388	A03	24001568
3123471|F|0	0.00061142		0	3122454|F|0-46:A>G-46:A>G	0.000509517	A04	1089771	3080293|F|0-59:T>A-59:T>A	0.000690678		0	CB10132-223	0.00065671
3078620|F|0	0.000622743		0	3103803|F|0-54:G>A-54:G>A	0.000520839	A06	6443774	NA12-H04-82	0.000702001			100076267|F|0	0.000668033	Scaffold000096	457697
OI12-F02-142	0.000690678			brPb-671005	0.00056613			3099160|F|0	0.000702001	A02	22180149	100084133|F|0	0.000668033	A08	17649886
brPb-660770	0.000702001			brPb-840784	0.000577452			100063188|F|0--35:T>A	0.000724646	A08	20161863	CB10330-152	0.000690678
3137233|F|0	0.000724646		0	brPb-671027	0.000600097			100049809|F|0	0.000735968		0	brPb-841039	0.000702001
OI10-H07-294	0.000747291			100030487|F|0	0.000600097		0	3095280|F|0--57:C>G	0.000747291	A06	26112429	brPb-658392	0.000702001
3094034|F|0-66:A>T-66:A>T	0.000769936	A07	19342764	3133016|F|0-14:G>T-14:G>T	0.000622743	A03	18724919	3090143|F|0	0.000769936		0	3109356|F|0-63:A>G-63:A>G	0.000702001	A03	12233687
3080827|F|0-16:C>G-16:C>G	0.000792581	Scaffold014727	61	3153742|F|0	0.000634065	A03	8254267	3091114|F|0	0.000781259		0	3074508|F|0-47:G>A-47:G>A	0.000735968		0
3091573|F|0-63:T>C-63:T>C	0.000815227	A03	23172149	3106101|F|0	0.00065671	A08	5993140	3111886|F|0	0.000803904	A07	13313506	3078724|F|0-60:T>C-60:T>C	0.000769936	A01	5616233
3089583|F|0-62:C>A-62:C>A	0.000837872	A08	19811846	100001160|F|0	0.000679356		0	BRMS075-165	0.000826549			3092636|F|0	0.000781259		0
3134937|F|0	0.000860517	Scaffold030087	76	brPb-839555	0.000702001			Na10-D11-193	0.000837872			brPb-671322	0.000792581
100088258|F|0	0.000860517		0	3099699|F|0	0.000713323	Scaffold004889	317	3117623|F|0	0.000837872		0	OI13-G05-117	0.000792581
100001679|F|0-15:C>T-15:C>T	0.000894485	A04	8304831	100049484|F|0--36:T>A	0.000713323	A01	2000404	3119976|F|0-15:T>C-15:T>C	0.000883162	A01	7757791	OI13-G05-123	0.000792581
brPb-807978	0.00091713			3088649|F|0	0.000758614	A02	8965999	3076133|F|0--39:C>A	0.000894485		0	100000265|F|0	0.000826549		0
3118256|F|0-48:T>A-48:T>A	0.00091713	A09	33012320	100045403|F|0	0.000758614		0	3189436|F|0	0.000905807	A01	9260920	brPb-661681	0.000837872
brPb-807965	0.000951098			3102837|F|0--49:G>A	0.000781259	A03	984243	brPb-663121	0.00091713			3109538|F|0-37:G>A-37:G>A	0.000849194	Scaffold000104	552208
3102311|F|0-23:G>A-23:G>A	0.00096242	A02	12037670	brPb-659341	0.000803904			brPb-658392	0.00091713			brPb-841413	0.000883162
3098997|F|0-8:T>C-8:T>C	0.00096242		0	3083938|F|0	0.000815227	A10	15490124	3077667|F|0-11:A>G-11:A>G	0.000951098	A09	31525997	3103335|F|0	0.000894485	A03	24319054
3148609|F|0-24:C>T-24:C>T	0.00096242	A06	7173815	brPb-660834	0.000849194			CB10132-224	0.00096242			3111697|F|0-21:T>G-21:T>G	0.000905807	A02	4211129
brPb-809091	0.00100771			3163803|F|0-29:A>G-29:A>G	0.000860517	A03	28353904	brPb-659476	0.000973743			3097774|F|0--42:A>G	0.000905807	A06	26136042
brPb-663076	0.00101903			3147664|F|0--58:A>G	0.000860517	A08	19315898	3100804|F|0	0.000985066		0	100058702|F|0-32:A>T-32:A>T	0.000928453	A04	17942452
brPb-671005	0.00104168			3173218|F|0-32:A>G-32:A>G	0.000883162	A01	865746	3145010|F|0	0.000996388	A01	9305252	3108197|F|0-32:T>C-32:T>C	0.000939775	A07	17465826
brPb-659016	0.00107565			3094308|F|0	0.000894485	A10	15491227	3090330|F|0-49:T>C-49:T>C	0.00100771	A03	29841344	3074774|F|0-20:C>T-20:C>T	0.000951098	A10	17022146
Na12-H06-198	0.00107565			CB10065-166	0.00091713			100001264|F|0	0.00103036	A02	6121565	3074552|F|0-30:T>C-30:T>C	0.00096242	A10	15900402
brPb-659904	0.00110961			brPb-669935	0.000928453			3109121|F|0--47:G>C	0.001053		0	brPb-808938	0.000973743
BRMS201-215	0.00112094			3077868|F|0	0.000928453		0	brPb-657650	0.00106432			OI13-G05-127	0.000996388
3097248|F|0--20:A>G	0.00112094	A09	12435187	100090974|F|0	0.000951098	A03	28199534	brPb-658369	0.00107565			3090143|F|0	0.00101903		0
3117844|F|0--12:T>G	0.00112094	A09	12594768	100065969|F|0	0.00096242	A02	24740415	100057252|F|0-7:G>A-7:G>A	0.00107565		0	3103034|F|0-36:A>C-36:A>C	0.00103036		0
3080622|F|0-48:G>C-48:G>C	0.00117755	A10	11298182	3104730|F|0	0.000985066		0	brPb-662772	0.00109829			3111886|F|0	0.001053	A07	13313506
3104627|F|0-29:T>C-29:T>C	0.00117755	A07	14092772	BRMS040-197	0.00100771			BRMS240-180	0.00109829			100082719|F|0--20:G>A	0.001053	A07	7240989
3075094|F|0	0.00121152	A03	1460895	BRMS093-162	0.00100771			100013972|F|0	0.00112094	A03	26742449	3078993|F|0-30:C>T-30:C>T	0.00107565		0
OI10-D02-136	0.00122284			Na12-G04-150	0.00100771			brPb-663429	0.00113226			3099336|F|0-16:C>G-16:C>G	0.00108697	A08	10040757
3086286|F|0	0.00123416		0	3087326|F|0	0.001053		0	3105701|F|0	0.00114358		0	3075350|F|0-15:T>G-15:T>G	0.00109829	A02	20893552
3129622|F|0--20:A>G	0.00123416	A01	20548574	CB10079-160	0.00106432			3081002|F|0	0.00116623		0	brPb-657957	0.00110961
brPb-662239	0.00125681			3091144|F|0	0.00108697		0	3091543|F|0-58:T>C-58:T>C	0.00117755	A04	18733515	Na10-E08-274	0.00113226
brPb-808556	0.00127945			3095027|F|0	0.00108697	A09	29283403	100000625|F|0	0.00121152	A02	6058233	3099718|F|0-30:T>C-30:T>C	0.0011549	A09	6788729
3092450|F|0-30:G>A-30:G>A	0.00127945	A04	16458577	100001992|F|0	0.00112094		0	brPb-659098	0.00127945			brPb-663342	0.00117755
3110693|F|0-6:C>T-6:C>T	0.00127945		0	3075080|F|0-8:G>A-8:G>A	0.00113226	A02	3716334	3137785|F|0	0.00127945	A04	16906288	3118422|F|0--63:G>A	0.00117755	A09	35520159
3089972|F|0-9:C>T-9:C>T	0.00132474	A02	17917893	3183319|F|0-29:A>G-29:A>G	0.00114358	A01	4049193	3215732|F|0	0.00131342		0	Na10-E08-282	0.00120019
brPb-671217	0.00134739			3094807|F|0-19:T>C-19:T>C	0.0011549	A08	7807822	3165333|F|0	0.00132474	A02	14332436	3174118|F|0	0.00122284	A01	6872341
3077667|F|0-11:A>G-11:A>G	0.00134739	A09	31525997	3120663|F|0-14:C>T-14:C>T	0.0011549	A10	12187982	3101367|F|0	0.00132474		0	3189436|F|0	0.00123416	A01	9260920
3084984|F|0	0.00137003		0	3093313|F|0--27:A>G	0.0011549	Scaffold009092	224	100001720|F|0-36:C>T-36:C>T	0.00134739		0	100001971|F|0	0.00123416		0
100001761|F|0	0.00138136		0	brPb-809966	0.00118887			3119321|F|0	0.00135871	A09	463338	3082080|F|0-57:G>A-57:G>A	0.00123416		0
3074806|F|0-64:T>C-64:T>C	0.00138136	A07	19187497	3074779|F|0-64:T>C-64:T>C	0.00118887	A06	6930113	100003912|F|0	0.00135871	A02	3601663	3168952|F|0	0.00126813		0
3077868|F|0	0.00141532		0	brPb-661819	0.00121152			brPb-657957	0.00139268			3180068|F|0	0.00127945		0
100075041|F|0	0.00142665		0	3091563|F|0-16:T>C-16:T>C	0.00122284		0	3139737|F|0	0.00139268	A03	27104723	3120940|F|0-21:G>T-21:G>T	0.00127945		0
3094650|F|0	0.00142665	A04	1312675	brPb-657915	0.00124549			brPb-661030	0.00141532			100013972|F|0	0.0013021	A03	26742449
3132447|F|0-37:T>A-37:T>A	0.00144929	A06	1506300	3102310|F|0	0.00125681	A06	647183	Na12-H06-198	0.00143797			3082106|F|0-45:G>C-45:G>C	0.00131342	A07	9020808
3085724|F|0	0.00146061		0	100075041|F|0	0.00126813		0	100084133|F|0	0.00143797	A08	17649886	3106785|F|0-45:C>G-45:C>G	0.00133607	A06	10765567
3101483|F|0	0.00146061		0	3164859|F|0--68:T>C	0.00126813	A07	9324674	3088787|F|0	0.00143797		0	3075454|F|0-42:A>G-42:A>G	0.00135871	A10	16082394
3079254|F|0--35:A>G	0.00146061	A09	12699942	3149871|F|0-32:C>T-32:C>T	0.00126813	A09	31118326	100027501|F|0	0.00143797	Scaffold036963	67	3092209|F|0	0.00137003	A02	13399156
3082979|F|0-53:G>A-53:G>A	0.00149458		0	3159868|F|0	0.00131342	A06	2987643	brPb-807922	0.00148326			3105701|F|0	0.00139268		0
3096132|F|0	0.0015059	A07	916346	3074442|F|0-26:C>T-26:C>T	0.00132474	A09	4675318	brPb-660097	0.00148326			3082661|F|0-9:T>C-9:T>C	0.00141532	A10	12111029
brPb-660251	0.00152855			brPb-661279	0.00133607			3212136|F|0	0.0015059	A10	11528663	BRMS233-365	0.00142665
brPb-661438	0.00153987			brPb-840095	0.00133607							3093611|F|0	0.00143797	A07	13979720
3134769|F|0	0.00153987	A07	13614638	100064211|F|0	0.00137003	A07	21498674					100001215|F|0-51:C>G-51:C>G	0.00143797	A08	17649886
100082234|F|0	0.00157384		0	3106117|F|0	0.00137003	A04	1679500					brPb-662852	0.00148326
3204751|F|0	0.00158516		0	100016552|F|0-27:G>T-27:G>T	0.00139268		0					brPb-661819	0.00149458
				100049809|F|0	0.001404		0					3122954|F|0--60:A>T	0.00151723	A05	7079626
				3076560|F|0-6:C>T-6:C>T	0.001404	A04	16118847				+	3119976|F|0-15:T>C-15:T>C	0.00152855	A01	7757791
				3081404|F|0-50:A>G-50:A>G	0.001404	A02	6579019
				3119403|F|0-28:T>C-28:T>C	0.00143797	A10	3722127
				3092330|F|0-41:T>C-41:T>C	0.00146061	A07	13662172
				3164338|F|0-15:A>C-15:A>C	0.00147194	A04	1068665
				3128211|F|0-9:C>T-9:C>T	0.00149458	A01	7765250
				3162547|F|0-7:A>G-7:A>G	0.00151723	A09	30069884
				3132998|F|0-20:T>G-20:T>G	0.00151723	A03	28353904
				3091835|F|0-33:T>C-33:T>C	0.00151723		0
