# Supplementary material for: Genome-Wide Delineation of Natural Variation for Pod Shatter Resistance in Brassica napus
Source: PLoS One. 2014 Jul 9;9(7):e101673. doi: 10.1371/journal.pone.0101673 (PMC4090071; doi:10.1371/journal.pone.0101673)
Supplement: Table S8 — Sequences, call rates, reproducibility, polymorphism information content of PAM ( in silico DArT) markers identified using DArT-Seq. Alignment of sequences with B. rapa and B. oleracea genomes is performed by Bowtie. Indices marked with * indicate alignments with bowtie and blast. (XLSX) [file pone.0101673.s015.xlsx]

## Sheet: PAVs
Supplemental Table 8a: Sequences, call rates, reproducibility, polymorphism information content of PAM (in silico DArT) markers identified using DArT-SeqTM. Alignment of sequences with B. rapa and B. oleracea genomes is performed by Bowtie. Indices marked with * indicate alignments with bowtie and blast.
					Alignment with B. rapa			Alignment with B. oleracea
NO.	CloneID	Sequence	Call rate	Reproducibility	Chrom_Brassica_v7	ChromPos_Brassica_v7	Alignment count_Brassica_v7	Chrom_Brassica_v1_oleracea	Chromosome Position_Brassica_v1_oleracea	Alignment count_Brassica_v1_oleracea	Chromosome	Chromosome Position	Number of Alignments
1	3129698|F|0	TGCAGCTGCCTGATCAACCGTTGTAGCCATTGTTGTAGCAGAACAGCTTTCCTCACCATTTGTCATTTG	87.5576	100	A01	6219	1		0	0	A01	6218	1
2	3109701|F|0	TGCAGACACGAATAGAAAAATAATCTCAATATAGAACCTAATTCTTGGATATGTAGGGGCCGTTTGTTT	88.9401	100		0	0		0	0	A01	18314	1
3	3217952|F|0	TGCAGCGGCCAGCCTTTAGCTCATAGAAGTGGGGCCGTCGAGTTGCCATTGTCATGGATAAGATAAAAC	90.7834	100	A09|A01	11114840|44618	2		0	0	A01	44618	2
4	3139239|F|0	TGCAGAGAAACAACATGAACAAATACCCAAAATAGAAAACCCGTTACAGATCGGAAGAGCGGTTCAGCA	89.8618	100		0	0		0	0	A01	47623	1
5	3094699|F|0	TGCAGTAATAATGGATATAAGGTATACACCTTTATTCGAAATTTACAGATCGGAAGAGCGGTTCAGCAG	92.6267	100		0	0		0	0	A01	90681	1
6	3218371|F|0	TGCAGCCAATACATACGTTCAGATTCGAGGCTTAGCGTGGCCTTTTGTTCTTGTTGGACTGGTTGCTCA	89.8618	100	A01	105038	1	C1	166755	1	A01	105037	1
7	100073972|F|0	TGCAGCCAATACATACGTTCAGATTCGAGGCTTAGCGTGGCCTTTTATTCTTGTTGGGTTGGTTGCTCA	87.0968	96.7213	A01	105038	1	C1	166755	1	A01	105037	1
8	3088087|F|0	TGCAGCTTCCGCAAACTTCTTCATCGATTCAGGGTTTATCGTGCCAGCCAAATGAGGATCAATGATCTT	87.0968	98.3607	A01|A08	126915|16060973	2	C1|C3|C7	185177|53514572|48081114	3	A01	126914	1
9	3163667|F|0	TGCAGGATCAACCATTGCATCCCTGCACCAACAAAAAAAATAAAAAAAATTGACATTAGTATGGGAACA	90.3226	100	A01	135601	1		0	0	A01	135600	1
10	3083202|F|0	TGCAGGATCAACCATTGCATCCCTGCACCAACAACAAAAAATCGACATTATTATGGGAATAGCAACTAA	94.9309	98.3607		0	0	C1	196655	1	A01	135601	1
11	3078391|F|0	TGCAGTGAATAAAGAAGATACACTGATCGGTTCTTCTCTCAGCCATCCATCTCAATTGGCAAATTGTTG	88.9401	98.3607	A01	138239	1	C1	202401	1	A01	138239	1
12	3079402|F|0	TGCAGCCTCATATTTCTCATCCTACATATATGTAAACACAATAATGTGAGACGTTCATTATAAAATCTC	88.9401	100	A01	138305	1	C1	202467	1	A01	138305	1
13	3077438|F|0	TGCAGTGAATAAAGAAGATACACTGATCGGTTCTTCTCTCAACCATCCATCTCAATGGCAAATTGTTGT	91.2442	100	A01	138239	1	C1	202401	1	A01	138308	1
14	100060362|F|0	TGCAGCCATTTTTTTTTGTTTAGAGAAAACACTGCATGTAGTTTGAGCTTTGCATTACAGATCGGAAGA	90.7834	100		0	0		0	0	A01	146967	1
15	3100079|F|0	TGCAGAAGTCTATTATTTTACATGTTTATAATTTAGTCATCAAATGTCACATTACATACAAACAAACAA	90.3226	96.7213	A01	177817	1	C1	263151	1	A01	177816	1
16	3101453|F|0	TGCAGGTTGTGAATATCATATACTTACTATATTCTTACAGATCGGAAGAGCGGTTCAGCAGGAATGCCG	90.3226	98.3607		0	0		0	0	A01	177820	1
17	3113513|F|0	TGCAGCTACGAGTGGCGTATGAGAAGCTAGAATTAGTTTCCTAAACTTTCTTCTGCCGGCTGAACCAAC	88.9401	100	A01	192622	1		0	0	A01	192622	1
18	3095751|F|0	TGCAGATCGTTTGTGCTTGGAAAATGGTAAGCAACATAACTTGTTCCATGAAGTGCAAACGTTGGTAAA	92.6267	100	A01	193525	1	C1	281111	1	A01	193524	1
19	100008420|F|0	TGCAGATCGTTTGTGCTTGGAAAATGGTAAGAAACATAACTTGTTCTGTGAAGTGCAACGTTGGTTACA	99.5392	100	A01	193525	1	C1	281111	1	A01	193525	1
20	100065382|F|0	TGCAGTTAGAACTTGCGTTCCTTATACAACAAATATTACAGATCGGAAGAGCGGTTCAGCAGGAATGCC	98.6175	100		0	0		0	0	A01	194187	2
21	3089809|F|0	TGCAGGTAACCTAAATATCTTGATATAAGGAACATCCATAAGTACAGCATCCACTTCTTCGATGGAGCC	87.0968	96.7213	A01	197515	1	C1	285063	1	A01	197515	1
22	3088370|F|0	TGCAGATATCCGGTGCTCCTTGTGGCTAACAACACTTATGGAGCAGGAACTTGCAAAAAAACTTATATT	92.1659	100	A01	197581	1	C1	285129	1	A01	197580	1
23	3080980|F|0	TGCAGTGGTGTAGGAATGATCTGATATTTATCTCTCTATAACTAGGCATTTTCCCTTGCATAGAACGGT	87.0968	98.3607	A01	202464	1	C1	290020	1	A01	202463	1
24	3095988|F|0	TGCAGGCCGTGAGCTACTACCTCCTACTCCAATCTTCATCTCTCTATTCAACTTTTTATTCCAAACTCC	87.0968	100	A01|A01	241645|246443	2	C1	333735	1	A01	241645	2
25	3161319|F|0	TGCAGGTCAAGGACGAGGACATTGATCCCGTTCCTAACGTAGCGACAATCGTATATGCGTTCACTGGAG	90.3226	100	A01|A01	241711|246509	2	C1	333801	1	A01	246508	2
26	3100437|F|0	TGCAGCTCCAATAGCGTTTTGTAACATATTTTCTTTTTACAGATCGGAAGAGCGGTTCAGCAGGAATGC	88.9401	100		0	0		0	0	A01	251833	1
27	3076428|F|0	TGCAGAAAAGACATGATAGTAAGTAAACAAACAATCTTTGATCATTGTTATAAGATCATTGCTCTGTTT	88.9401	100	A01	266164	1	C1	350192	1	A01	266163	1
28	3090401|F|0	TGCAGGAAACTGAAGCAAAGTTAGCTTTGAGTGAAGCTGAAGAAATGGCAAAAGCTGAGTTGATTTCGG	87.0968	98.3607		0	0		0	0	A01	274514	1
29	3082174|F|0	TGCAGGATGCTTTTCCGGTACTTCCCAAACCATTCTTTGTATATGTGTTTCTGCTCTATGCTCCTAGCA	88.4793	98.3607	A01	279030	1	C1	364653	1	A01	279030	1
30	3110402|F|0	TGCAGTTCAAATAGTAATTTTAGTTTTTATGGAGTGAACATCTCTAGTTACAGATCGGAAGAGCGGTTC	87.5576	98.3607		0	0		0	0	A01	300822	1
31	3124826|F|0	TGCAGGAGTCTTGATGATGTTCGAATGAATTTAGAGGTCCTCAAGCATTGTGCAACCGTGCTTTTCTTG	86.1751	96.7213	A01|A08	340085|15804352	2	C1|C3	442648|54045004	2	A01	340085	1
32	3091511|F|0	TGCAGGCTGTTCAAACAAAATCTCATGATTCCTAAACCACTTTGAAGCAACGCCAAGAATGATTGATAG	92.6267	100	A01	349521	1		0	0	A01	349521	1
33	3101283|F|0	TGCAGGCTGCTCAAACAAAATCTCATGATTCCTAAACCAGTTTGAAGCAATGCCGAGAATGATAAGATA	90.3226	100	A01	349521	1		0	0	A01	349590	1
34	3182309|F|0	TGCAGGTAACACGTTGTTTCTTCTTAGCCTCACGCCAAATTTTACAGATCGGAAGAGCGGTTCAGCAGG	89.8618	98.3607		0	0		0	0	A01	359108	1
35	3087884|F|0	TGCAGGTAACACGTTGTTTCTTCTTAGCCTCACGCCATTGCTTTCCAAATTTTACAGATCGGAAGAGCG	88.4793	98.3607		0	0		0	0	A01	359108	1
36	3120014|F|0	TGCAGTACTTGTTTGATTGCTTTTTTTTTGCACCAATTCTCCTAATATTTTATTTGGGAAGAGAAAAAA	88.9401	100	A01	361047	1		0	0	A01	361047	1
37	3105382|F|0	TGCAGTTGTAAACTGTTGACTCTGATTTTCTTTTCAATATTTTGTACAGTTACAGATCGGAAGAGCGGT	88.9401	98.3607		0	0		0	0	A01	361113	1
38	100023533|F|0	TGCAGTACTTGTTTGATTGCTTGTTTTTGCATAAATTCTCCTAATATTTTACTTGGGAAGAGAAAAAAA	99.0783	98.3607	A01	361047	1		0	0	A01	361116	1
39	3089602|F|0	TGCAGATCAATGGTAAGATGGGTGGTGTAACAACCGCAAGACAAGATAATGATACCATCATCCCTCTTC	89.8618	100	A01	392284	1	C1	499980	1	A01	392284	1
40	3090576|F|0	TGCAGATCAATGGTAAGAGGTGTGGTGTAACAACCGCAAGACAAGATAATGATACCACCATCCCTCTTC	90.3226	98.3607	A01	392284	1	C1	499980	1	A01	392284	1
41	3086175|F|0	TGCAGTCCCAATGACCAAGAGATTCCATCAATATATATACAATTTACAGATCGGAAGAGCGGTTCAGCA	86.1751	100		0	0		0	0	A01	392350	1
42	3126288|F|0	TGCAGATCAATGGTAAGATGGGTGGGTGTAACAACCGCAAGACAAGATAATGATACCATCATCCCTCTT	93.0876	98.3607	A01	392284	1	C1	499980	1	A01	392353	1
43	100025463|F|0	TGCAGTTTTGGAACATCTTTGTAAGATCTATACCAGCCCCCTCTATCATGCACCTGAATCCACACATAT	99.0783	96.7213	A01	395992	1	C1	518503	1	A01	395992	1
44	100019532|F|0	TGCAGCCACCGCTCCTTTATCATTCAACTCCCCTTCCTCTAAACTCTCCAGATCCTCAGGATTACAGAT	99.0783	100		0	0		0	0	A01	403276	1
45	3075439|F|0	TGCAGAAAAGTACATCCAGGTAATCTCTGATGATGACCATGAGTTTTGGTTCATTGGGTTTTTACAGAT	88.9401	100	A01	428898	1	C1	564720	1	A01	428898	1
46	3102260|F|0	TGCAGTTTATAAAATTCGATTTCTCCAATCTTTTGGTTTTAGTTACAGATCGGAAGAGCGGTTCAGCAG	90.3226	100		0	0		0	0	A01	430957	1
47	3128237|F|0	TGCAGTAGGATTAGCATTCTTTAGCTATGGATTTCCACAGGCCGGGACTTGTGTTGAGATCAGCATTCC	89.4009	96.7213	A01	434350	1	C1	571320	1	A01	434349	1
48	3078010|F|0	TGCAGCTTCTCTCTGCCAAAACTACAAGTAACACAATAACTCATCAAAAACATATATATGACGTTACAG	90.3226	98.3607	A01	470186	1		0	0	A01	470186	1
49	3093287|F|0	TGCAGTTCTAAGGCAAGAATTGCATGCTTTGCAAGAAACACATCGGTATTCCCTTTGAACTATACCACC	87.5576	98.3607	A01	470252	1	C1	639821	1	A01	470252	1
50	3085563|F|0	TGCAGCCACAAACCAAAATATTACAAAATAAGAATTACAGATCGGAAGAGCGGTTCAGCAGGAATGCCG	93.0876	100		0	0		0	0	A01	470788	2
51	100092005|F|0	TGCAGCCGAATCTGAGTGTGTGATTCATCATCCGCGACAACTAGTTCACGGTGTGCAAACCCGTTTGTT	90.3226	100	A01	470980	1	C1	640538	1	A01	470980	1
52	3145030|F|0	TGCAGCTAAGCCAACCGGATCATTCCGATTATGAGACCCCACCAAGAGGAAGCGAATAACAGCATGTGG	90.3226	100	A01|A08	471046|15626190	2	C1	640604	1	A01	471045	1
53	3091117|F|0	TGCAGATAAGCATCTAGCTGAAAGCCTAGCAACAGCTGCATCAAAAAAAGTCATGAAACTGTAGGAACC	92.1659	100	A01	475849	1		0	0	A01	475853	1
54	3076651|F|0	TGCAGTGAGTGCTTACGACAATACACTGGAGAACGTTGAGACTTTAGATAACGCTCAAGCGAAGTTTGA	88.9401	96.7213	A01	475923	1	C1	646964	1	A01	475923	1
55	3080092|F|0	TGCAGATCCAATACCAACACTGTTAGCTTCTAGATTCGAAACGATTCAATCCATCTGATAATTTCAAAC	89.4009	100		0	0		0	0	A01	477190	1
56	100043745|F|0	TGCAGAGAAGGCGAAGATCGAGCTTTCTTCCACATCTCAGACCGAAATCAACTTGCCTTTCATCACCGC	99.0783	98.3607	A01	478182	1	C1	649242	1	A01	478182	1
57	100003732|F|0	TGCAGTTTCAATCTCAGAGGCAATCTCAGCAGTAATCTTCTCTCTGTACTCACTCAAGCTCTTCTCAAC	94.0092	100	A01	479102	1	C1	650153	1	A01	479102	1
58	3088252|F|0	TGCAGTTTCAATCTCAGAGGCAATCTCAGCAGGAATCTTCTCTCTGTACTCGCTCAAGCTCTTTTCAAC	88.9401	98.3607	A01	479102	1	C1|C3	650153|54395511	2	A01	479102	1
59	3081258|F|0	TGCAGTTTGCACTACTGAAACAAGTACTAGGGCGCAGAAAATCCACCAGTGGTCACTAAATAAATTACA	91.2442	100		0	0	C1	691428	1	A01	517680	1
60	3098849|F|0	TGCAGTTATGTTATATTCCATCAGTTTCAAATATATTGTATCATTTTAGCTTTTATTTTTATGTTTCAT	86.1751	100	A01	525956	1		0	0	A01	525955	1
61	3085349|F|0	TGCAGTTATGTTATATTCCATCAGTTTCAAATACATTGTACTCTTTCGGTTTCATTACAGATCGGAAGA	88.9401	100		0	0		0	0	A01	525956	1
62	3089399|F|0	TGCAGAAGCTTTCTCCAACACAAAAGTTTACCTTTATAATCGTTTTATCAAGTAAAGAGATTCTAATGT	89.4009	98.3607	A01	549369	1	C1	737067	1	A01	549369	1
63	3166672|F|0	TGCAGAATTCACATAACGACTGCAAGTTTTTATAGACTTGGACCCTAGATTCTTCCGGTAACTTACAGA	90.7834	98.3607	A01	561830	1		0	0	A01	561829	1
64	3196477|F|0	TGCAGTGTAACCAATCTCGGTCTGCATCTTAGTCAAAATGGGCTTTTAGTGAATGTTTTGGAGTGCTCT	88.9401	100	A01	595758	1	C1	784652	1	A01	595827	1
65	3220678|F|0	TGCAGACAAAAGCAGCAGCAGCCAACTCGGAGAGATAACCGTTTACAGATCGCAAGAGCGGTTCAGCAG	86.6359	100		0	0		0	0	A01	597601	1
66	3111703|F|0	TGCAGAAACAGATTCGTTGTGATTCATTGATGTTTACTTGATAGAAACGTCTTTACAGATCGGAAGAGC	90.3226	96.7213		0	0		0	0	A01	598273	1
67	3088874|F|0	TGCAGACAAAATAACAATTATGATAGTAGGAGAATATGAATCTACAGAATGTTTTACCAATAATTATAA	92.6267	100	A01	612851	1	C1	808728	1	A01	612851	1
68	3099298|F|0	TGCAGACAAGAGGAAGGAGCAGATCAGAACGCAACAAAACAAAAATACAATTCTTATTTATACTTGTGG	88.9401	98.3607	A01	640940	1	C1	847913	1	A01	640940	1
69	3087935|F|0	TGCAGTGATTACTTGTTTTTTTTATAAAAGCATATATTCGAGGAAGACGATTCAACCATTTGCTTTTAC	88.4793	98.3607	A01	640874	1	C1	847847	1	A01	640943	1
70	3154078|F|0	TGCAGCTCTTTTCTAGGTATAGGCTTAGCCGACAAGAACCGATCCATGATGTTACAGATCGGAAGAGCG	93.0876	100		0	0		0	0	A01	646993	1
71	3078958|F|0	TGCAGTCAGCATCTATATCTATGCCATAGGAAACCTAGAATTCATCTCTAGTGACCTCTTGCAAAACAT	86.6359	98.3607	A01	669553	1	Scaffold28699|C1|C1	9|1601611|1638091	3	A01	669552	1
72	3079043|F|0	TGCAGTCAGCATCTATGCCATTGGAAACCTAGAATACATCTCTAGTGACCTCTTGCAAAACATCTCTTC	86.1751	100	A01	672656	1	C1	882130	1	A01	672655	1
73	3101932|F|0	TGCAGCGTTTGCTCGATGAGTGTAGGAGAGACAAAGATGGTAACACAATGGTCACTCACTTGCTGTCTT	86.1751	96.7213	A01	689868	1	C1|C1	918499|906765	2	A01	689868	1
74	3084408|F|0	TGCAGATCACATATATGTAAACCATTCATTAGGATTAGCACAAGTAAAGATAATGTTTGTGTGGTTTTA	90.3226	100	A01	692411	1	C1	921998	1	A01	692480	1
75	3088392|F|0	TGCAGCAACAAGAGCCAGAGTATTACACTGACGTCACTATCAAAGGCCTTATGCTGGTAAGTAGTAACA	89.8618	98.3607	A01	706741	1	C1	953450	1	A01	706741	1
76	100001733|F|0	TGCAGTAAAAGAAGCCGAGATATAGTCAAGAATCCAGACACATGAGATTTTACTGTCTGATTACAGATC	92.6267	100		0	0		0	0	A01	734462	1
77	3093151|F|0	TGCAGATAAATATAGTCAAGAATCCAGACACATGAGATTTTACTGTCTGATTACAGATCGGAAGAGCGG	90.3226	96.7213		0	0		0	0	A01	734471	1
78	3074778|F|0	TGCAGTTTATTACTAGGATATGTGTTATCTTTTGAATTTTCTAACTGAATAAAATATCTTTACAGATCG	94.0092	100		0	0	C1	1029491	1	A01	740672	1
79	3109730|F|0	TGCAGTTTATTACTAGGATATGTGTTATCTTTTGAATTTTTTACAGATCGGAAGAGCGGTTCAGCAGGA	89.8618	98.3607		0	0		0	0	A01	740672	1
80	3090679|F|0	TGCAGTTACAGTTTTGCTCAAAGTTGTAACGTTTTTCGAGTTTTCATTTTACTTTTATACACAGATTCT	87.5576	98.3607	A01	758010	1		0	0	A01	758010	1
81	3180734|F|0	TGCAGACAGAGACAGAGAGATAGCATTTAGAGAGCAAGAAGGGTAATGTGTTTTGGTTACATGAGCTGT	89.4009	96.7213	A01	758279	1	C1	1055655	1	A01	758278	1
82	3077629|F|0	TGCAGCAGTAGAAGGTATAAACAAGATCGTAACAGGAGAACTCATATCTCTGTCCGAACAAGAACTTGT	89.8618	100	A08|A01	15385360|762210	2	C3	54908204	1	A01	762210	2
83	3100582|F|0	TGCAGCTGAGAAACTGAAAATATTCACACATGTTCAAAATTACAGATCGGAAGAGCGGTTCAGCAGGAA	91.2442	96.7213		0	0		0	0	A01	774205	1
84	3170140|F|0	TGCAGAATCAGCTTCTCATTTGTTTGATGGGTTAGGTTATCAGATGCTTTGGGTATTTGATTCTCGTCC	85.7143	100	A01	777876	1	C1	1077336	1	A01	777876	1
85	3137778|F|0	TGCAGAAAAAAAGAAAAAAAGAAAAAAAGAAAGTAAGGACTGTACTTACCACTTACCAGAGTTACAGAT	89.8618	96.7213	A01	777942	1		0	0	A01	777942	1
86	3194558|F|0	TGCAGACCAATGGCTTCCAACCTTCTCTCATGAGACCTTCTTGAATATCTAATATTTTTATCTTTCATT	86.1751	96.7213	A01	795825	1		0	0	A01	795824	1
87	3112988|F|0	TGCAGCCAATTTTGATGAGAAGTAGAAGTGGAATTACAGATCGGAAGAGCGGTTCAGCAGGAATGCCGA	91.7051	98.3607		0	0		0	0	A01	795828	2
88	3078223|F|0	TGCAGTTTGATAATAATAGATTCAGCAGAAATCAAATCCTAAGATACTTTTACAGATCGGAAGAGCGGT	93.5484	100		0	0		0	0	A01	796547	1
89	3099930|F|0	TGCAGGAATTTTTTTCTTACTCCATTAGGGAAACATCAGTACCAATCTACTTCTGATTCTCTCTCTCGT	89.4009	96.7213	A01	796949	1	C1	1091922	1	A01	796949	1
90	3146382|F|0	TGCAGGAATTTTTTTTTCTTACTCCATTAGGGAAACATCAGTACCAATCTACTTCTGATTCTCTCTCTC	86.6359	100	A01	796949	1	C1	1091922	1	A01	797018	1
91	3092514|F|0	TGCAGACTTCCTGGGGAATTTCGAAACTTTATAATTAGTTTAGTCAAACAATAATTTTACAGATCGGAA	88.4793	98.3607		0	0		0	0	A01	798570	1
92	3075977|F|0	TGCAGCAACTTTAGTAAACCTAGAAAATTATAATACAATACTTTTGACAACGTAAATTTGATAAAATAT	90.3226	100	A01	800051	1	C1	1097110	1	A01	800050	1
93	3140200|F|0	TGCAGAGTAAACAGTACTTCGTAGATACGATGCAAAAAGAGATCTTACAGATCGGAAGAGCGGTTCAGC	95.3917	100		0	0		0	0	A01	800182	1
94	3110487|F|0	TGCAGATTGCAGCAGTGGTGCTATCTAAAAATCTCCGGGAACCAATGGCCAATCTCCGAGGACTCCTAA	88.9401	98.3607	A01	802914	1		0	0	A01	802913	1
95	3096818|F|0	TGCAGCATTTTTTCAGCAGCTGCCTTCATATTATTTTTATAACGATTTTAGTGTCAAAAGCTGATTACA	88.9401	96.7213	A01	806303	1	C1	1102044	1	A01	806303	1
96	3077994|F|0	TGCAGGCTTTTAGCAACTGTCTCCCATATGCTTTATCTTTGTTTCAGAAATTGTAAATACGAGGATAAT	88.9401	100	A01	806369	1	C1	1102110	1	A01	806368	1
97	3124750|F|0	TGCAGCATTTTTTCAGCAGCTGCCTTCATATTATTTTTATAACGATTTTACAGATCGGAAGAGCGGTTC	86.6359	100		0	0		0	0	A01	806372	1
98	3074814|F|0	TGCAGCATGAAACGAGTATACATAAATGCACCAAATGGTTACAAATATTTGCTTTGTTATGTATGATTT	91.7051	100	A01	814528	1		0	0	A01	814527	1
99	100001228|F|0	TGCAGCATGAAACGAGTATACATAAATGCGCCAAATGGTTACAAATATTTGCTTTGTTACGTATGATTG	88.4793	100	A01	814528	1		0	0	A01	814527	1
100	3075934|F|0	TGCAGATTCTCCCAAGCTGCTATCTTCGCTTCCTCTCTTTGCAACCTTCAACACAAAGATAGAACATTA	92.1659	100	A01	816688	1	C1	1123017	1	A01	816688	2
101	3101438|F|0	TGCAGAGAATAGTGAAAAAGAAAGAATCTTTCAGATTTACAGATCGGAAGAGCGGTTCAGCAGGAATGC	89.8618	100		0	0		0	0	A01	817932	2
102	3089388|F|0	TGCAGAGGATCAAAACAAATAACAAGGATAAAAGCTATAACGGAAATTTTTTTCCCCGTCCAAATCTGT	91.7051	100	A01	818694	1		0	0	A01	818694	1
103	3108306|F|0	TGCAGCGTTACACAAAGCCACAACTCTTCCCATGTGACCATTCTGCTCTTTTGTTTGTTCTTTCGATAC	88.4793	96.7213	A01	818760	1	C1	1125897	1	A01	818759	1
104	3109171|F|0	TGCAGACCTAGAAAGAAGGATCGTAGCCACTCAATAAAGAAACACTGCTTTTAGTTCTAATTGGTAGAG	88.9401	100	A01	818951	1	C1	1126087	1	A01	818950	1
105	3106406|F|0	TGCAGGGAGTTACAGTACATACAAATCTATATAAGAAAAAATAGTTTACAGATCGGAAGAGCGGTTCAG	90.3226	100		0	0		0	0	A01	818954	1
106	100014750|F|0	TGCAGGGAGTTACAGTACATACAAATCTATATAAGAAAAATAGTTCAACTGTAAAATAATGTAAAAAAA	99.5392	98.3607	A01	818885	1	C1	1126021	1	A01	818954	1
107	3090599|F|0	TGCAGGAAGTTACAGTACATACAAATCTATATAAGAAAAATAGTTACAGATCGGAAGAGCGGTTCAGCA	85.2535	98.3607		0	0		0	0	A01	818954	1
108	3108938|F|0	TGCAGACAAAAACATGTTTACAAGTTCAGAAAACCAAATTGGAAGGAGGACATGATGAAATCTGTGTAG	91.2442	100	A01	820566	1	C1	1127745	1	A01	820566	1
109	3080410|F|0	TGCAGAAATTTTGAACCAAGAACATAAACATGCTTTTTTTGCAACTGATAAAACAAATCTTGAACCATT	88.4793	100	A01	825268	1	C1	1133792	1	A01	825268	1
110	3103288|F|0	TGCAGTATTGAAACGGTTCTTTACAAGGAGATTCCACCACCGGAATGCTTGAAAACCGGGTTAGATTTC	89.4009	96.7213	A01	858405	1	C1|C3	1221714|55026223	2	A01	858404	1
111	100089862|F|0	TGCAGTTGCAGATCCCTCGACAGCCAGGACAAATCCAGTCCGGATTCTCCAGAGTCTCAAGCACATGTT	91.7051	96.7213		0	0	C1	1228187	1	A01	865745	1
112	3173218|F|0	TGCAGTTGCAGATCCCGCGACAGACAGGACAAATCCAGTCCGGATTCTCCAGTGCCTCAAGCACATGTT	91.2442	100	A01	865746	1	C1	1228187	1	A01	865746	1
113	3095422|F|0	TGCAGTGAAAGAGAAAAACAAGTTCAGTTATGCATTGAATGTACAAAACATGTTTACAGATCGGAAGAG	90.3226	100		0	0		0	0	A01	872726	1
114	3096491|F|0	TGCAGAAAAGCACCATCAAGTTTATAGTACTAAATACTATGGTTACGTGATATCTTTAGACTATAGCTC	89.8618	100	A01	884166	1	C1	1254984	1	A01	884162	1
115	100017662|F|0	TGCAGATGATCAAAACATGGCTTTTATCTCTCAATTGTACCCTGATGTCTACACTCAGATGGTACCACA	99.0783	98.3607	A01	971943	1	C1	1360897	1	A01	971943	1
116	3166231|F|0	TGCAGACCTAATTCAAATACTAAAACTTCAAAAAAATACTTGGTAGAAAGGTAAATATTACAGATCGGA	91.7051	100		0	0		0	0	A01	989825	1
117	3099172|F|0	TGCAGCAAATACAATAATGTCAAAAGAAGAAGGCATTTACAGATCGGAAGAGCGGTTCAGCAGGAATGC	90.7834	96.7213		0	0		0	0	A01	1026442	1
118	100071890|F|0	TGCAGCCAAAGGATCAAAGCCGCTTGACAATGTAATTCTCCATCCTTCTTTACAGATCGGAAGAGCGTT	90.3226	100		0	0		0	0	A01	1026704	1
119	100061158|F|0	TGCAGCCAAAGGATCAAAGCCGCTTGACAATGTAATTCTCCATCCTTCCTTACAGATCGGAAGAGCGGT	90.3226	98.3607		0	0		0	0	A01	1026704	1
120	100000825|F|0	TGCAGTATTGAAGAAGCAGCTTAGCTTTCTCCAAAGCTTTGTTGATCAAGCATAGAGTCTGTATCCCTG	88.9401	100	A01|A03|A08	1038756|30320020|15171634	3	C1|C7	1438183|47269073	2	A01	1038756	1
121	3085798|F|0	TGCAGTATTGAAGAAGCAACTTAGCTTTCTCCAAAGCTTTGTTGATCAAACATAGAGTCTGTATCCCTA	87.5576	98.3607	A01	1038756	1	C1	1438183	1	A01	1038756	1
122	3082549|F|0	TGCAGTGAATCCAGTAAACTCTACATGGTTTGTTCCTCTCACATTATCTTACAGATCGGAAGAGCGGTT	89.8618	100		0	0		0	0	A01	1038822	1
123	3085300|F|0	TGCAGAAGCAGGATGTTCTGAGGAGGAACAGAATGGTACACTTCCTGAGCATTTTACAGATCGGAAGAG	92.1659	98.3607		0	0		0	0	A01	1039564	1
124	3086794|F|0	TGCAGAAGCAGGATGTTCTGAGGAGGAACACAATGCTACACTTCCTGAGCATTTTACAGATCGGAAGAG	90.3226	98.3607		0	0		0	0	A01	1039564	1
125	3092117|F|0	TGCAGGGATGAATAAGCGAATCTTGTAAGTAGGGCAAGCATGGTTATCACCTTCATCATTATGTTCGGA	88.9401	100	A01	1046282	1	C1	1445768	1	A01	1046281	1
126	3129967|F|0	TGCAGAATCTCATGATCGGTGTATTTGACTAAGTATAAACCTTCACAGTTACAGATCGGAAGAGCGGTT	90.3226	96.7213		0	0		0	0	A01	1046285	1
127	3137774|F|0	TGCAGAAAGAAGCCTTGGTTTCTTCGCTTTTGCATAATCTAGATTACAGATCGGAAGAGCGGTTCAGCA	88.0184	96.7213		0	0		0	0	A01	1070849	1
128	3074466|F|0	TGCAGGTAAAAGCAATCTCAAGGTGAGTGAAGCTTTCAACTTTTTTGACTCTTTCACAATTTGTTTTCC	88.0184	98.3607	A01	1075592	1	C1	1472325	1	A01	1075592	1
129	3083080|F|0	TGCAGCCAAATACTTATAAGCTTTAGACAATTTGGATAAACAGAATCATACCGATGCTAGAACATCTAA	92.1659	98.3607	A01	1079514	1	C1	1476932	1	A01	1079583	1
130	3124187|F|0	TGCAGGAGGACTAGTCTGCCACTCCATGAACTCTTTCTGTAGTCTATTAGTGGCGATTTTGGTCAGACC	89.4009	100	A01|A03	1080742|30296405	2	C1|C7	1478139|47247799	2	A01	1080742	1
131	3079404|F|0	TGCAGGTTTCAAGCACAGAGTCTCTGATAATCTCCAACGGTACATTACTATACCCATTTTTCGTTTCAT	93.5484	100		0	0	C1	1478073	1	A01	1080744	2
132	3127369|F|0	TGCAGATATTATATCCTCGTAAGAATAGAGTGACCCAAGAGTTCTAAACGTAGCTAGTTGGGTTTGTTA	87.5576	100	A01	1082244	1	C1	1479670	1	A01	1082243	1
133	100001095|F|0	TGCAGCTAAATTGGAACTCTAATCTCATGTGAAGTTCGAAATTTTCAATAGCTAAACACCAGTTCTTTC	94.0092	100	A01	1083860	1		0	0	A01	1083860	1
134	100085638|F|0	TGCAGTAGCCATGTGTTTGCTCACTGCAAGTTTTGCGTTCGTTGCTGTTCAAAGTCTGGACCTTTACAT	89.4009	100	A01	1083926	1		0	0	A01	1083925	1
135	3077176|F|0	TGCAGTAGCCATGTGTTTGCTCACTGCAAGTTTTGTGTTCGTTGCTATTCAAAGTCTGGACCTTTACAA	92.1659	98.3607	A01	1083926	1		0	0	A01	1083925	1
136	3105103|F|0	TGCAGAATCTAACGATTGGTGAGCAAACACATGGCTACTGGAGCTAAATTGGAACTCTAATCATCTAAA	95.8525	98.3607	A01	1084052	1		0	0	A01	1084052	1
137	3083042|F|0	TGCAGCTGCGACTTTTCGTTTTCATAAAGAGTCAATTAGTCCAAAATCCTAAAAGAATGTAGAAATTAC	89.8618	96.7213		0	0		0	0	A01	1097095	3
138	3081367|F|0	TGCAGACCCATATATTGTCTCTCTACTCTTTTTGTGTTTCAATTTTGATTAGGTTTATGTTTACAGATC	92.6267	100	A01	1101259	1	C1	1497630	1	A01	1101328	1
139	3085438|F|0	TGCAGTAGTTTGCAGTGAACTACTTATTTCAGGCATGAAAACAAAAAGCTACATATGCAGAGGATTTTA	87.5576	96.7213	A01	1110969	1		0	0	A01	1110969	1
140	3085760|F|0	TGCAGTAGTTCCACCTTTTGTAGTGAACTACTTATTTCAGGCATGAAAACAAAAAGCTACATATGCAGA	86.1751	96.7213		0	0	C1	1506934	1	A01	1111030	1
141	3109402|F|0	TGCAGTGGAATATGTAATACAAACTAAGACTCTTACTTTTTTTCTTTCTTTCTATCTACTCGCTGATTT	88.0184	100		0	0		0	0	A01	1111808	1
142	3076971|F|0	TGCAGCTGCCGCCATTATGATTTTTCCAATTCTTGGACTCCCTACAAACAAATAATAATTACGTTACAG	91.7051	98.3607	A01	1128609	1		0	0	A01	1128608	1
143	3086649|F|0	TGCAGCCGTTATGATTTTTTCAAATCTTGGACTCCCTACAAACAAATAATAATATTACAGATCGGAAGA	88.0184	98.3607		0	0		0	0	A01	1128615	1
144	3078911|F|0	TGCAGTATGATATAATATGGTTTCCGGATTAGGAAACTCAACTATCTTGAAAATTTGCAAGAAATACTC	87.5576	100	A01	1129386	1	C1	1530701	1	A01	1129455	1
145	3077623|F|0	TGCAGGAAATCATCATATTGATATCACAATTTTTCCTTAGAAAATTGACATTGTTGTCACATTACAGAT	89.4009	98.3607		0	0	C1	1562169	1	A01	1148040	1
146	3180525|F|0	TGCAGAGCTAGCGAGGCTTCCACAAGTCAAATGAGGGAACTTACAGATCGGAAGAGCGGTTCAGCAGGA	89.8618	96.7213		0	0		0	0	A01	1152593	1
147	3087094|F|0	TGCAGTTTTGTACAGCCTTGGAGATCAATTAGCTCGATATTTTGAGCTTTACAAAGATCGTCAACCTCA	91.2442	98.3607		0	0	C1	1646275	1	A01	1185860	1
148	100027832|F|0	TGCAGAAAGATACCTCAATAATGTAAAACTCCCTCAAAAAGTCGTAGTCAATACGACTATGGAACAAGA	98.6175	98.3607	A01	1219654	1	C1	1681787	1	A01	1219657	1
149	3092459|F|0	TGCAGCTGCTTCCATGCCTTCGTACAATTTGTATGTCTGCTGCAACCCTATCCAACTTTACTGTATGAT	88.0184	100	A01	1227125	1	C1	1689062	1	A01	1227125	1
150	3119111|F|0	TGCAGGGTGAAGTCAGCGTCTTCAAGCTGTGAAGCTGCTTTGCCTGTTGCTGCTGAAGAAGGCTTCACT	89.8618	96.7213	A01	1230187	1	C1	1692863	1	A01	1230186	1
151	3165148|F|0	TGCAGAACGTCGCTACACCTGCCAAAATTTCACTCAACAACATTACAGATCGGAAGAGCGGTTCAGCAG	92.1659	96.7213		0	0		0	0	A01	1230190	1
152	3178148|F|0	TGCAGAACGTCGCTACACCTGCCAAAATTTCACTCAACAAACATTACAGATCGGAAGAGCGGTTCAGCA	90.3226	96.7213		0	0		0	0	A01	1230190	1
153	3105522|F|0	TGCAGCTGCTTGTTTCTTCTCATCAACCTATAACAAGAAGACACCATCATCTCCTAAAGCTCAGATTTT	89.8618	98.3607		0	0	C1	1722695	1	A01	1247467	1
154	3085551|F|0	TGCAGCTGCTGTTATCTTTACCATATGCTATGAAGTAAGGAGACTAGGCAAATGATGAAGTTTCTACAG	88.9401	98.3607	A01	1247938	1	C1	1723341	1	A01	1247938	1
155	3085529|F|0	TGCAGCTGCTGTCATCTTTACCATATGCTATGAAGTAAGGAGACTAGGCAAGTGATGAAGTTTCACAGA	91.7051	100	A01	1247938	1	C1	1723341	1	A01	1248007	1
156	100094932|F|0	TGCAGTATCCCACAATCCAAGATTGACCGTGGCTCCATTCACAACCACATTGGCACTAAAGTTATCGAA	98.6175	100	A01	1250495	1	C1	1727552	1	A01	1250495	1
157	3104299|F|0	TGCAGGTAAATATGAATGATGACCACCCATTTCAGCATCGAGCTTTTTGTAGTTGCAGCAGCTATTGAT	88.0184	100	A01	1250561	1		0	0	A01	1250560	1
158	100078147|F|0	TGCAGTATCCCACAAACCAAGATTGACCGTGGCACCGTTACAGATCGGAAGAGCGGTTCAGCAGGAATG	89.8618	98.3607		0	0		0	0	A01	1250564	1
159	3091245|F|0	TGCAGCTCTGGGATCCACTTCTTGGAGACATTCTCATAACTAGCCTTACTAATGAGAGAGAAGGCTAGA	88.9401	100	A01|A03	1250719|30134053	2	C1	1727775	1	A01	1250719	1
160	3079582|F|0	TGCAGCAACTAACAGACACATATGTAAGTGTGATATAATTGGATACAGTCAACTTTAGCATGTTACCAT	90.7834	100	A01	1259932	1		0	0	A01	1259931	1
161	3093561|F|0	TGCAGTGGCAATCTTTGCCAAAGTACCACACGGGAAAAAGAATGTCTTCAAGCCTGAGTTCCATCATTG	95.3917	100	A01	1259866	1	C1	1738771	1	A01	1259935	3
162	3119298|F|0	TGCAGGCAGAAAATGCAAGACTCAGGAGACAACAAGAGCAGGTAAACAAGCAGAGAGAAGTTCTTGCCC	88.9401	98.3607	A01	1266250	1		0	0	A01	1266250	1
163	3079319|F|0	TGCAGGTGAGCAACTTCAATCTCTAACTCGTTTGTATAAGCCTGCAAATTATAATAAAATACCAGATAC	88.9401	100	A01	1266316	1		0	0	A01	1266315	1
164	3153400|F|0	TGCAGACGAGTTTACTTTTTGTGAACTATTTTACATCTCCCTCGTTTTTCTATATTATTGCATTACAAA	88.9401	98.3607	A01	1275215	1		0	0	A01	1275215	1
165	100037256|F|0	TGCAGTTTACTGACAAGAGGTTCCAGCCAGTCCACGATCTCACCATTGGTGTCGAGTTCGGTGCTCGTA	86.1751	96.7213	A01|A03	1285341|30107719	2	C1|C7	1800189|47076053	2	A01	1285340	1
166	3093666|F|0	TGCAGTCTTTATGAAGGCCTGTAGATATACACATAGTACATGTTACAGATCGGAAGAGCGGTTCAGCAG	92.6267	100		0	0		0	0	A01	1286383	1
167	3103624|F|0	TGCAGTCTTTATGAAGGCCTGTAGATATACATACGCTACATGTTACAGATCGGAAGAGCGGTTCAGCAG	88.9401	100		0	0		0	0	A01	1286383	1
168	3154134|F|0	TGCAGAGGAATTTGACCGTGTACCACGTAGCATTTAGTGCGCTCGCTGATTTACAGATCGGAAGAGCGG	89.4009	98.3607		0	0		0	0	A01	1288492	1
169	3203916|F|0	TGCAGTTGTTGATCTTGCTTGCATGAGAGATGCGATGAACAATCTCAGTGGGGATTCTAATAAGATTAC	88.4793	96.7213	A01|A08	1296629|14905968	2	C1|C3	1822351|55767739	2	A01	1296628	1
170	3195953|F|0	TGCAGTTGTTGATCTTGCTTGCATGAGAGATGCGATGAACAATCTCGGTGGGGATCCTAATAAGATTAC	88.0184	96.7213	A01|A08	1296629|14905968	2	C1|C3	1822351|55767739	2	A01	1296628	1
171	3087084|F|0	TGCAGTACCTCTTTGCCAAGTACTTTGTTACAACTCCAGAGCCAGGAGCAAGACTAGTTTTGATCCATG	91.2442	96.7213	A08|A01	14908113|1298745	2	C3	55765596	1	A01	1298745	2
172	3126500|F|0	TGCAGTAGCCAGTAGTTGACAAGCCATTGAGTATGGCCAAGGAATTTTCTAGCTGCATCAGGTCCAACT	88.9401	100	A01	1314322	1	C1	1842394	1	A01	1314325	1
173	3101765|F|0	TGCAGCCCTACATCGCCATCTTACTCTCCCACATCTCCATCGTATTCACCTTCTAGTCCAACACACTGT	89.8618	98.3607	A01	1317865	1		0	0	A01	1317864	1
174	3078550|F|0	TGCAGAACACAGTGAAGTGAAACTTACAATGTAATATTTTTTCTAGGCTACTTTTGTTTTTACAGATCG	88.4793	98.3607		0	0		0	0	A01	1325429	1
175	3075652|F|0	TGCAGCATACATAAAAGAGAAAAGGCACATAAAACCATACTTGTCACACAACAGAATCTCTGTAATAAT	87.0968	98.3607	A01	1325363	1	C1	1854617	1	A01	1325432	1
176	3079179|F|0	TGCAGATTCTCGGATTACTAGTAGAACCCAACAAGTTTTGGAACCTAATAATCTTTAGCACCAAGTTAC	88.9401	100		0	0	C4	40294851	1	A01	1332280	1
177	3091136|F|0	TGCAGTGTCCCAATCAACCTGGAACTCCTTCGCAATCTCCTTCATGATCTTCAGTTTGAATTCTCCACC	88.4793	100	A01	1337453	1	C1	1866754	1	A01	1337452	1
178	3167756|F|0	TGCAGTGTCCCAATCAACCTGGAACTCCTTGGCAATCTCCTTCATGATTTTACAGATCGGAAGAGCGTT	93.5484	100		0	0		0	0	A01	1337453	1
179	3204537|F|0	TGCAGTGTCCCAATCAACCTGGAACTCCTTGGCAATCTCCTTCATGATTTTACAGATCGGAACAGCGGT	93.5484	100		0	0		0	0	A01	1337453	1
180	3082693|F|0	TGCAGAGACTGAGCAAGAACTTCTCAAACCTCAAGAAGAAACCATTGTATGTGTCTTCTCTTACAGATC	89.8618	98.3607		0	0	C1	1866688	1	A01	1337456	2
181	3089254|F|0	TGCAGAGACTGAGCAAGAACTTCTCAAACCTCAAGAAGCAACCATTGTATATGTCTCTCTTACAGATCG	88.9401	98.3607		0	0		0	0	A01	1337456	1
182	3205639|F|0	TGCAGTAGCCAGCTCTATTCTCCCCCCAAATCTGTTACAGATCGGAAGAGCGGTTCAGCAGGAATGCCG	92.6267	100		0	0		0	0	A01	1406314	1
183	3077124|F|0	TGCAGATACACGTTACATCCCTACAACAAAAGCTGAAGTAGATGAAAAGAAGGCTTTAGGCTTTCCACA	89.4009	100	A01	1421230	1	C1	1973973	1	A01	1421230	1
184	3084196|F|0	TGCAGGTGATGATCCTTCTCCCAAGAGTTGCAGATGTTCAATACGTGAAAGGCAAGTCAAAATATGTTC	89.8618	98.3607	A01	1421296	1	C1	1974039	1	A01	1421295	1
185	3077234|F|0	TGCAGGTGATGATCCTTCTCCCAAGAGTTGCAGATGTTCAATACGTGAAAGGCAAGTTACAGATCGGAA	87.0968	100		0	0		0	0	A01	1421296	1
186	100058529|F|0	TGCAGTTCTCAGGCATCAATGGAGTTCTTTATTACACACCTCAAATCCTAGAGCAGGCAGGTGTTGGGA	86.6359	96.7213	A01	1448183	1	C1	2006788	1	A01	1448182	1
187	3092237|F|0	TGCAGTTCCAAGAGGAGTCAGACAAACATATATTTATCTTACAGATCGGAAGAGCGGTTCAGCAGGAAT	88.0184	100		0	0		0	0	A01	1448186	2
188	100043085|F|0	TGCAGACGTTTCTAGCTTATTTCGATGAAAAAGAAACCGAGTCCAACAGAAGGTTGAAACGTAAACGGA	99.5392	100	A01	1449584	1	C1	2008259	1	A01	1449584	1
189	3086256|F|0	TGCAGACTTTTCTAGCTTATTTCGATGAAAAGGAAGCCGAGTCCAACAGAAGGTTGAAACGTAAACGGA	86.1751	100	A01	1449584	1	C1	2008259	1	A01	1449584	1
190	3088853|F|0	TGCAGTTGGACTTTGAAAGCCACTTGTCATGTATCTTCTGAAGCTTCCCTGTTTCCGATAGACCTAAGA	88.0184	100	A01	1449866	1	C1	2008539	1	A01	1449863	1
191	3164922|F|0	TGCAGTAACGTGAATGGTTCAGCGTCAGATGATGATCCAGAACAGCTTACAGATCGGAAGAGCGGTTCA	89.8618	98.3607		0	0		0	0	A01	1449864	1
192	100000949|F|0	TGCAGTTTCAGAAGCATGGGGAGTTTGGTTTCAGTTTGGTTCTGGTTTTTCGGTTCTAAAAATTTACAG	89.8618	98.3607	A01	1450508	1		0	0	A01	1450507	1
193	3078343|F|0	TGCAGTTTCAGAAGCATTGCGAGTTTGGTTTCAGTTTGGTTCTGGTTTTTTGGTTCTAAAAATTTACAG	89.8618	100	A01	1450508	1		0	0	A01	1450508	1
194	3085196|F|0	TGCAGCTTTCATGGCGATATCTGCGACTTGACCGTATAAAGTGCTTAGACTGAAGATTGCTCCAACGTT	90.7834	100	A01	1452936	1	C1	2011728	1	A01	1452935	1
195	3160347|F|0	TGCAGAGGATGACGTCAACTCCGATCCCACCTTCCTTACAGATCGGAAGAGCGGTTCAGCAGGAATGCC	85.7143	98.3607		0	0		0	0	A01	1452939	1
196	3091238|F|0	TGCAGACTCATCATTTGCTACGGACAAAAACAAATCCACAAACATTAGGCTGGAGAAGCTTCATCACAT	94.9309	100	A01	1457065	1	C1	2014202	1	A01	1457065	1
197	3081682|F|0	TGCAGACTCATCATTTGCTACGGACAAAAACAAATCCACAAACATTAGCTTGGAGAAACTCCATCACAT	94.47	100	A01	1457065	1	C1	2014202	1	A01	1457065	1
198	3092107|F|0	TGCAGCTATGAGTTCTTCACAAGGAAGATTGTGGATTGCTCCAAGAACAAGCCAAGGCCCTTCTTCATC	91.7051	100		0	0		0	0	A01	1466727	1
199	3088540|F|0	TGCAGACTGATGTCAAAAAGACTGATACCTCAGGCATTACAGCACAGTAGAACTGTTTATAGACTTGCC	89.8618	96.7213	A01	1467815	1	C1	2024690	1	A01	1467815	1
200	3077713|F|0	TGCAGTTTGTCCAACCACCTTGAAAAGAATATGCAGGCAGCATGGGATAACAAGATGGCCTTCAAGGAA	89.8618	100	A01	1469384	1	C1|C7	2026259|46919040	2	A01	1469383	1
201	3113635|F|0	TGCAGGTGACACCCAATCTCTATGGTAATTTAGTTGCAAACACTGCTGCTGGTATTGCTGGAGGCACTG	87.5576	100	A01|A10|A08	1474555|12116560|11995024	3	C7|C1|C3	5765877|2031600|58803090	3	A01	1474554	1
202	3086444|F|0	TGCAGCATGAATTAGGACACATAAGGATACTTAGCATCGAAGCCTTGTAACAGTTATCCAAATGTTATT	88.0184	98.3607		0	0	C1	2041266	1	A01	1484721	1
203	3105558|F|0	TGCAGGGTCATTGTTTGATTGTTGTAACGCTGTGCTGTAAACTCACGTCACCACATTATCCCGCAGTTG	85.7143	96.7213	A01	1484963	1		0	0	A01	1484962	1
204	3083545|F|0	TGCAGAATCCACATGGCTTTTGGATGTTTCCTCCAAAGTTGTTGAGTTTATAAATTACAGTTCCCTGCA	87.0968	98.3607	Scaffold006863|A06|A01	195|21497314|1491643	3		0	0	A01	1491643	3
205	100059019|F|0	TGCAGAGGGGAGTAAAAGAAGTTGTTACAGTGCTGAGATAGAGAATGCTAAGCGCTCCAAGTGTGGGAA	87.0968	100	Scaffold006863|A06|A01	129|21497248|1491709	3		0	0	A01	1491708	3
206	3167192|F|0	TGCAGTTTCCAAAGGGGGTGTAGGAAGTGGGTTCTCCTCCATTCCTTTCATATCTGGACCTTAGAAGAA	91.2442	100	A01|A06|A09	1492461|21495807|73737	6		0	0	A01	1492461	1
207	3074511|F|0	TGCAGTATGTATTTTGGCACAAGGGACTATATAAACATTTGTTATGTAGTTAGTGTGATAAGATAGCGT	91.2442	100		0	0	C1	2059086	1	A01	1520510	1
208	100000072|F|0	TGCAGTATGTATTTTGGCATTAGGGACTATATAAACATTTGTTAGGTAGTTAGTGTGATAAGATAGCGT	91.7051	98.3607	A01	1520511	1		0	0	A01	1520510	1
209	3124789|F|0	TGCAGCTCGTTGTTTTAGATACGCCTTGGCTCTTCATGAGAAGCTTGATCCTGTTACAGATCGGAAGAG	89.4009	100		0	0		0	0	A01	1532730	1
210	3107347|F|0	TGCAGATTCTCGTGTTGTTCCTCACCACAACTGCTCTTCCTGTTTCCGTGGAGATCAATCCAAGACACG	88.9401	98.3607	A01	1532952	1	C1	2071460	1	A01	1532952	1
211	3182880|F|0	TGCAGCTCTCAAAATGTACTGATGGTAAGCTGCTGCTGCTAGTGCTCCCACGAACGGCCCAACCCAGAA	91.2442	96.7213	A01|A03	1544944|29820027	2	C3|C1	59012355|2082703	2	A01	1544943	1
212	3112442|F|0	TGCAGAGATTAGTATCACCGTTCCAGTAGATAATGTCTGCAAAGAAACGCCCATGAAGAATGTAACACA	88.4793	98.3607		0	0	C1	2096200	1	A01	1560805	1
213	3088642|F|0	TGCAGACAAGACTTTATGAAAGCCACATCTCATTTTGAATAATCTTTTTTTACAATTTATAAATTTGTA	87.5576	100	A01	1574329	1		0	0	A01	1574329	1
214	3089520|F|0	TGCAGTAGCTAGCTAGAAGGAAAGCAAAAACAATGTTCTCTTAGAGACTTTACAGATCGGAAGAGCGGT	90.7834	100		0	0		0	0	A01	1574395	1
215	100022530|F|0	TGCAGTAGCTAGCTAGAAGGAAGCAAAAACAATGTTCTCTTAGAGACTTTACAGATCGGAAGAGCGGTT	93.0876	96.7213		0	0		0	0	A01	1574395	1
216	3127131|F|0	TGCAGTAGCTAGAAGGAAAGCAAAAACAATGTTCTCTTACAGATCGGAAGAGCGGTTCAGCAGGAATGC	93.5484	98.3607		0	0		0	0	A01	1574404	1
217	3093182|F|0	TGCAGGAGATGTTGGAGATACATTATAAATAGAATTGTGAAAATAGTGTATATATATAAGAATATGAAT	90.7834	100	A01	1584400	1		0	0	A01	1584399	1
218	3082020|F|0	TGCAGTATCCCACAATCCCAAGTTGATAGTGTTCCCATCCACAATCACATTCGCGCTGAAATTATCAAA	89.4009	98.3607	A01	1602352	1	C1	2131740	1	A01	1602351	1
219	3130122|F|0	TGCAGCCTCTTCAGTCTCATTTCAATTCCCACCTCCGTATTCCCTACTAGCAGCTTAGCGTCAGGATAG	88.0184	100	A01	1638307	1	C1	2173697	1	A01	1638307	1
220	100065424|F|0	TGCAGTGGAGAAGTTAGGTCCGTACCTGCAAAAGATTTCTTCCTTGGTTATCGTAAGGTGGATATGGGA	91.2442	98.3607	A01	1638684	1	C1	2174074	1	A01	1638683	1
221	100084610|F|0	TGCAGTTTTTGCATTCTCATGTGTATCCGCCACAACCACGCCAATGACCTGAAATACCAAATGGAATTT	93.0876	100	A01	1640002	1	C1	2175462	1	A01	1640002	1
222	3078087|F|0	TGCAGTTTTTGCATTCTCATGTGTATCCGCGACAACCACACCAATGACCTGAAATACCAAATGAAATTT	88.0184	100	A01	1640002	1	C1	2175462	1	A01	1640002	1
223	100014721|F|0	TGCAGTTTTTGCATTCTCATGTGTATCCGCCACAACCACACCAATGACCTGAAATACCAAGTGCAGTTT	99.5392	98.3607		0	0		0	0	A01	1640002	1
224	3097629|F|0	TGCAGCAGGGAAAGTTGAAGTTATGTATGAGGAACTACCAGCAATATTATCAATCAAGGAGGCTATTAC	92.6267	96.7213	A01	1640068	1	C1	2175528	1	A01	1640067	1
225	3076424|F|0	TGCAGTTTTAGACGCCTGTGAGCAGATTATAGCAAGAATTGAGCCTGTTGCATCGAAGCACAACTTCAA	90.7834	100	A01	1641800	1	C1	2177261	1	A01	1641799	1
226	100000484|F|0	TGCAGTTTTAGACGCCTGTGAGCAGATTATAGCAAGAATTGAGCCTGTTGCATCTAAGCACAACTTTAC	93.5484	98.3607	A01	1641800	1	C1	2177261	1	A01	1641799	1
227	3134518|F|0	TGCAGCACCATACATATCAGAGCTCGCAGAAGCAGCAGTTGGTGACGCATTTGGAACCTATTACAGATC	92.1659	100	A01	1641734	1	C1	2177195	1	A01	1641803	1
228	3112010|F|0	TGCAGCTATTCACAGCAATGGTATAGACTTCTGGAGTACCCTTTATTCCATATTGATGGATCATCTTGT	89.4009	100	A01	1656765	1	C1	2194102	1	A01	1656765	1
229	3094147|F|0	TGCAGTCTACAGTGTAAGCGGGCCGCTTTTATTTGGAAACATGTAAATAAATGGTTGTCAGCAGTTTGC	88.0184	100	A01	1697749	1	C1	2282313	1	A01	1697749	1
230	3147609|F|0	TGCAGCTGCTGATAACAATGTATTTGCATAAAGCATGGGCCCGTACGCACGTTTACAGATCGGAAGAGC	90.7834	96.7213		0	0		0	0	A01	1697815	1
231	3101423|F|0	TGCAGCTGCTGATAACAATGTATTTGCATAAAGCATGGCCGTATGCACGTTTACAGATCGGAAGAGCGG	89.4009	96.7213		0	0		0	0	A01	1697815	1
232	3214061|F|0	TGCAGTTTCCTCTCATCGTGCGGTTCCCTGACGTTTTACAGATCGGAAGAGCGGTTCAGCAGGAATGCC	87.5576	100		0	0		0	0	A01	1707314	1
233	3175495|F|0	TGCAGATTCCAGTTTCGTCAAGATGTCAGGATGGCCTTGTGACTCCCTCGCCTTTGCTTGGCGTCTGGC	88.0184	96.7213	A01	1719093	1	C1	2310182	1	A01	1719093	1
234	3093854|F|0	TGCAGAAGCGAAACTTCAAGACCTAAAAGCAAATATGACAACATTGGGGAAGGAAGCCGCTTCTGCTTT	86.6359	96.7213	A01	1719159	1	C1	2310248	1	A01	1719158	1
235	3167098|F|0	TGCAGACTTTCTCAATGGTTTCCAGTCGTTGAAGTGTTTTCATGGCATTTGGATCGTTCTTGTCCACCT	90.3226	100	A01	1721010	1	C1	2312156	1	A01	1721009	1
236	3075802|F|0	TGCAGAAACATGGTGAAACTGGTCCATTAGAACCTTGTACTCCTCTGTACCACCTAAAATCGATTTACA	90.7834	100	A01	1722467	1	C1	2313878	1	A01	1722466	1
237	100094947|F|0	TGCAGAAACATGGTGAAACTGGTCCATTAGAACCTTGTATTCCTTCGTACCACCTAAAGTTTGAATTGA	99.5392	100		0	0		0	0	A01	1722467	1
238	3075912|F|0	TGCAGAAACATGGTGAAACTGGTCCATTAGAACCTTGTACTCCTCTGTACCACCTAAAATTCGATTTAC	91.7051	100	A01	1722467	1	C1	2313878	1	A01	1722467	1
239	3079003|F|0	TGCAGAAACATGGTGAAATTGGTCCATCAAAACCTTGTACTCATTCGTACCACCTATAATTACAGATCG	85.7143	98.3607		0	0		0	0	A01	1726489	1
240	3125635|F|0	TGCAGAAACATGGTGAAATTGGTCCATCAAAACTTTGTACTCCTTCGTACCACCTAATATTGAAAAAGT	91.7051	96.7213	A01	1726489	1	C1	2317724	1	A01	1726489	1
241	3079095|F|0	TGCAGTAAATGTAAATGGAGATTGTTTTATTCAACTAGGAATCTATTTGTTTCTTATATACGTTTGTTA	93.5484	100		0	0	C1	2318246	1	A01	1727074	1
242	3109678|F|0	TGCAGCTCAGTATTCTAAAAATCGCAACTACACATTCAAAAAATTGGTCTTACAGATCGGAAGAGCGGT	88.9401	100		0	0		0	0	A01	1727076	1
243	3126362|F|0	TGCAGCTCAGTATTCTAAAAATCGCAACTACGCATTACAGATCGGAAGAGCGGTTCAGCAGGAATGCCG	92.1659	96.7213		0	0		0	0	A01	1727076	1
244	3112511|F|0	TGCAGATTGGTGTAAATTAGTTTTTAGATTATAACTTGAGCTCGCTAGTCGGTTATTAGGCGCCTTTAT	85.7143	98.3607	A01	1727482	1		0	0	A01	1727482	1
245	3140465|F|0	TGCAGATGCTTACCCCAATTTTTGCTCTGTATACGCTTACAGATCGGAAGAGCGGTTCAGCAGGAATGC	88.4793	98.3607		0	0		0	0	A01	1731913	1
246	3081269|F|0	TGCAGGTTTGTTTCTTACCCCTAGCTCTACATATTTATATATACTTCGTTTGCAGCTTTTCACAGCAGC	86.1751	98.3607		0	0	C1	2325149	1	A01	1733797	1
247	3101017|F|0	TGCAGTATAAGTCGAAGAGAAATATAAGAAAATCATTACAGATCGGAAGAGCGGTTCAGCAGGAATGCC	90.7834	100		0	0		0	0	A01	1741332	1
248	100004330|F|0	TGCAGCGTTTACAATCAAAACGATTGATGATCCTAGAACACTGAACAAGACATTGTACCTTACAGATCG	97.6959	98.3607		0	0		0	0	A01	1765181	1
249	3080835|F|0	TGCAGCTTATTATTATATTGCATGGAATCGGCCCATTACTACGAGATATAACATTTTCATTCTTGGGAA	88.4793	100	A01	1773880	1		0	0	A01	1773879	1
250	3094137|F|0	TGCAGTTCCCCCAAATCCAATACAATCTGCATGCAAATTACAGATCGGAAGAGCGGTTCAGCAGGAATG	86.6359	100		0	0		0	0	A01	1788576	1
251	3089146|F|0	TGCAGATTACATGGTGAAGGTGAGCGTCTCCAATTTCAGGAATGCATGGGAAAGCATGAATGAAGAAGA	86.1751	98.3607	A01|A08	1789827|12409789	2	C3|C3|C1	18694489|59518475|2402897	3	A01	1789827	1
252	3112620|F|0	TGCAGTTGGAAAGTTTTCTAACACATTGACTTTCGTTGTTACAGATCGGAAGAGCGGTTCAGCAGGAAT	88.0184	100		0	0		0	0	A01	1790147	2
253	3083356|F|0	TGCAGGATCCCTCTGAAGAAGCTTTTGATATCAACTCTGTGCCTAGGGAAGTAAAATCCCAGCCCCTTG	88.4793	96.7213	A01|A08	1790710|12410686	2	C1|C3	2403764|59519366	2	A01	1790710	1
254	100039446|F|0	TGCAGCTGCACAAGAAGCCATTTGAGCCATCTCTTGTTGATTGTAGCTCGTCTCTAGACGTGGATCTGC	88.0184	100	A01	1794998	1	C1	2408271	1	A01	1794997	1
255	3088811|F|0	TGCAGCCATCAGACACTCAGCAAGAAGACGACCTAAGATGAGCCAGGTTCAATAATAAATGAAAACACT	90.7834	100		0	0		0	0	A01	1795001	1
256	3085325|F|0	TGCAGCTGCCTTGGAGACAGTTGCTTTAGAGGCCGCTTTCTTTTCGCTAGAAAGCTTATTACCATCCTT	91.7051	100	A01	1798912	1	C1	2412195	1	A01	1798911	1
257	3087345|F|0	TGCAGTACACATATATGCAATCATATCTCTAATTTGCTAATCAAATTATGAGAACATTTATGTATTATC	88.4793	100	A01	1817170	1	C1	2451397	1	A01	1817170	1
258	3075379|F|0	TGCAGCCTTTCACATTGGTGTTTACAAACAAAAATCTCCAACTGTAACCACCTAAAATCACATGTATGT	88.0184	100	A01	1817236	1	C1	2451463	1	A01	1817235	1
259	3090091|F|0	TGCAGTACACATATATGCAATATCTCTAATTTGCTAATCAAATTATGAGAACATTTATGTATTATCTCT	93.5484	100	A01	1817170	1	C1	2451397	1	A01	1817239	2
260	3077929|F|0	TGCAGGGCATGAGACACAACTATAAGATGTGTTGTTTCCAGTGATTTTGAGATTTACAGATCGGAAGAG	89.4009	100		0	0		0	0	A01	1837976	1
261	100031776|F|0	TGCAGGCATTGGAGATCGACCTGTTGTTTTCGTGACTCACAGGTCTGAACCTTCCATAGATATTTCTTA	99.0783	96.7213	A01	1842084	1	C1	2482656	1	A01	1842153	1
262	3114933|F|0	TGCAGTCACATCAAAAACGTATCAAACAATGTACAAAAGCAGAGTTTTACAGATCGGAAGAGCGGTTCA	88.0184	96.7213		0	0		0	0	A01	1855719	1
263	3088004|F|0	TGCAGTCTCTGCTGTGTCAGATGACTCGTGTTTCTCGGAACCATTTATTGACATGACAGAACATGGGAT	88.0184	98.3607	A01	1866714	1	C1	2510273	1	A01	1866714	1
264	100042617|F|0	TGCAGCTGCTAAAAACCTTACACCAGTCGTCCTAGAACTCGGTGGCAAGTGTCCAGCGCTTGTTGATTC	99.0783	100	A01	1878041	1		0	0	A01	1878041	1
265	3181449|F|0	TGCAGTTCTACCTTTCTATCTACCGGCCTCCTTGATAAGTTGTTCTCCTCTCTCTCTCTCTGTTTTGTT	90.3226	98.3607	A01	1880290	1		0	0	A01	1880290	1
266	3098414|F|0	TGCAGAGGTGATGGCTATTGATATAACACGTTCAGAAAACAATTTATACATAGTAGATAACACGCGATT	87.0968	100	A01	1880356	1		0	0	A01	1880355	1
267	3076670|F|0	TGCAGTTTAGAAAATCATAAAATTGATTTCAGTTTGAACAATCAAAAGCAATTACCAAAAATCTTACAA	91.7051	100		0	0	C1|C1	2531590|2532862	2	A01	1881687	1
268	3080335|F|0	TGCAGATACTATTGATTCTGATATCTAATGGACTATTGTGATCAGCTTTGCAAGTTATGAATTAGAGAG	88.4793	100	A01	1886539	1	C1	2537827	1	A01	1886539	1
269	3077241|F|0	TGCAGGCAGGCAAAGACATATTCACCAAATAACCTCATTTGAATCAGCTCCTAATAAGCAAGCAATTTT	92.1659	100	A01	1905505	1		0	0	A01	1905504	1
270	3120207|F|0	TGCAGTCAATGCACCTATGGTTTCTGCTGAGGTGAGCACACAAGTTCATCAAATATATTCCATCAGTTT	89.4009	96.7213	A01	1907795	1	C1	2556411	1	A01	1907794	1
271	3097082|F|0	TGCAGTCAATGCACCTATGGTTTCTGCTGAGGTGAGCACACAAGTTCATAGAATATATACCCTCGGTTT	90.7834	100	A01	1907795	1	C1	2556411	1	A01	1907795	1
272	100056595|F|0	TGCAGTCAATGCACCTATGGTTTCTGCTGAGGTGCGCACAAAAGTTCATAAAATATATATTCCCTCAGT	88.9401	98.3607		0	0		0	0	A01	1907795	1
273	3119699|F|0	TGCAGCAGCACCCACCAGAATACTCAGAATCAACCAAGACCAGAATTGCCATTTTCGGAGTCAAAAGCC	90.7834	98.3607	A01	1909424	1	C4|C8|C8	1085840|356722|1498130	5	A01	1909424	1
274	3133131|F|0	TGCAGAGCTCAAAGCTGGCTAGGTCGGGCCTGTTTGGTCATTGAAACAAGCTAATCATTTGTTTACAGA	92.1659	98.3607	A01	1912103	1	C1	2560692	1	A01	1912103	1
275	3132239|F|0	TGCAGAGCTCAAAGCTGGCTAGGTCGGGCCTGTTTGGTCATTGAAACAAGCTAACCAGTTGTTACAGAT	86.6359	96.7213	A01	1912103	1	C1	2560692	1	A01	1912172	1
276	3164343|F|0	TGCAGCCGAGGAGTTTCAGAAGATTGTCGAAAGAGGTTCGAGGCATTTGAGAGTTACTCTACACAATGC	88.9401	98.3607	A01|Scaffold032247	1917929|-1	2	C1	2566745	1	A01	1917928	1
277	3168810|F|0	TGCAGTTTATAGACTTGACCTGGAACACAATTATTCGAGAATTACAGATCGGAAGAGCGGTTCAGCAGG	93.0876	100		0	0		0	0	A01	1936315	2
278	3106022|F|0	TGCAGTTTATAGACTTGACCTGGAACACAATTATTCGAGAATCAAAACCCATAACAAAGCGCATTACAG	94.0092	98.3607	A01|A01	1936315|1946542	2	C1	2591368	1	A01	1936315	2
279	3144458|F|0	TGCAGAAATTTTCTCCGCAACCGCATGCTCCAACACACACGCTAAAACCGAAACTGGTCTGAACCATTT	92.1659	100	A01|A01	1943766|1953994	2		0	0	A01	1953993	2
280	3108623|F|0	TGCAGAAGTTTCTGTACAATCTGAAACAATACTCGAGAAAGATGTTTTTGCTGAGACTGGTCATGAGGA	86.1751	98.3607	A01|A06	1955200|21301129	2	C6	9792197	1	A01	1955200	1
281	100081865|F|0	TGCAGGGTTAGAAGCTTGTGGCGCAAGTTTCATTTGGGTTGTGAGAAAACGTGGTGAAAGCAAAGGTAC	89.4009	98.3607	A01	1961357	1	C1	2602924	1	A01	1961356	1
282	3092484|F|0	TGCAGATCAAGCGGGAGACCGAGAACTCAACATAGCCAGCACTTATATAGCTAATAGCAAATCTTGTTT	92.6267	100	A01	1962375	1		0	0	A01	1962375	1
283	3187289|F|0	TGCAGCCAAAGTGACTGGGATGCTTTTGGAGATGGACCAGACGGAAGTGCTCCATCTCTTGGAGTCACC	86.6359	98.3607	A01|Scaffold000178|A08	1964517|174977|12576814	5	C1|C3|C3	2606397|32613973|59747219	4	A01	1964517	1
284	100047668|F|0	TGCAGACTCGAACAGACACCACTTGGCCCATTTGGCTAAAGGCTTCGAAGAGCTGCGAGTCCGTCACGT	87.5576	100	A01	1967847	1	C9|C1	35418624|2614089	2	A01	1967846	1
285	100042248|F|0	TGCAGGATGAGTGTGGTGGATGGACGAATGAGAAACACAACTTGTATCTTGATTCTTTGGAGAACTCTT	98.6175	100	A01	1994179	1	C1|C5|C5	2641587|10280366|37058285	7	A01	1994178	1
286	3083141|F|0	TGCAGACCACGAGTTCTACTCAGCCTCTGAGTCTCTCCTCCTACTCCAAGCAAGGAATACAACTGCTTA	91.2442	100	A01	1994251	1	C1	2641659	1	A01	1994251	1
287	3103044|F|0	TGCAGCAAAAGCCTTCTAAAAGCCAATGTAAATTCAACTTACAGATCGGAAGAGCGGTTCAGCAGGAAT	90.3226	98.3607		0	0		0	0	A01	1994813	1
288	3172867|F|0	TGCAGATACGCTCAAAGAGTTCTCCTCCAGCTGCATATTCCATAACAATGGCCAAATGTGTTGGTGTTA	89.8618	98.3607	A01|A03	2007381|29327839	2	C7|C1	46523336|2658331	2	A01	2007380	1
289	3113391|F|0	TGCAGAACTTGAACCAGAATGAGGCCAAAGGGAAGCTTTACAGATCGGAAGAGCGGTTCAGCAGGAATG	91.2442	98.3607		0	0		0	0	A01	2012565	1
290	3080800|F|0	TGCAGTCTATATTTGAAAACTTATAATATGTTATAAGGTTCGTGTCTAACATCATATGATAATGTCCGA	88.9401	100	A01	2043136	1	C1	2714388	1	A01	2043136	1
291	3089622|F|0	TGCAGCATGCATGCGTGACTTAGACAATGAAGTTCACGCATTGTAAATACTCGTAGGCTTTTACCGATC	85.2535	100	A01	2043202	1	C1	2714454	1	A01	2043201	1
292	100003725|F|0	TGCAGCATGCATGCGTGACTTAGACAATGAAGTTCACGCATTGTAAATACCCGTAGGCTTTTATAGATC	92.1659	98.3607	A01	2043202	1	C1	2714454	1	A01	2043201	1
293	3082363|F|0	TGCAGAAAAGATATTACCAGTGGTGAAGAATCAGCATCTGTTGCTTGTCACTTTACTTGTATGCAATGC	88.9401	100	A01	2077394	1	C1	2757496	1	A01	2077393	1
294	3088655|F|0	TGCAGGTAAAGTGATGTTGCCATAAGTTTTACCAAATCAAATATTACAGATCGGAAGAGCGGTTCAGCA	91.2442	100		0	0		0	0	A01	2079154	1
295	100056913|F|0	TGCAGATTATTGTTTGTTGTTGTTGTTGGTAACTGCTGAATCAGAGGAGGGGAGAGCATGAACATCGCA	87.0968	100	A01	2086010	1	C1	2765601	1	A01	2086009	1
296	3076211|F|0	TGCAGTTACAACGAGTAATTGTACTTAGCTTCAAAAAGTTGTGATAGATATTTAGAGGATAGCTCCAGA	88.9401	98.3607	A01	2087673	1	C1	2767583	1	A01	2087677	1
297	3082624|F|0	TGCAGATGCTGAAAAAGCTGCACCACCTGGTAAAGTTCTAATTAGTCTTCATTTTCTATTGCATGCAAG	87.0968	96.7213	A01	2089580	1		0	0	A01	2089580	1
298	3085018|F|0	TGCAGATACAACTCCCTGGGAACATGTCATGGAGAAAGTGTCAAATAACAACTATTTAGCTTGAAAATT	89.4009	98.3607	A01	2089646	1	C1	2769543	1	A01	2089645	1
299	100092833|F|0	TGCAGATACAACTCCCTGGGAACATGTCATGGAGAAAGTATCAAATAACTACTATTTTGCTTGAAAATT	88.0184	96.7213	A01	2089646	1		0	0	A01	2089645	1
300	3079464|F|0	TGCAGTTGTGTGTTGAAAATATCATTTCGTAATGCTATACCTCTCATTGAGGTTTACAGATCGGAAGAG	89.8618	98.3607		0	0		0	0	A01	2103752	1
301	3153064|F|0	TGCAGCAAACGTCAAAACCAGAAAATATCAGTTCCGTCTTACAGATCGGAAGAGCGGTTCAGCAGGAAT	93.0876	100		0	0		0	0	A01	2107051	1
302	3096168|F|0	TGCAGCAAGTGTATTATCCACCCCAATATACACAACAGACTGGTTGTTGGATTCATTCTCTTCAGATGC	89.4009	100	A01	2118526	1	C1	2804189	1	A01	2118525	1
303	100087601|F|0	TGCAGCAAGTGTATTGTCCACACCAATATACACAGCAGACTGGTTGTTGGATTCATTCTCTTCAGATGC	87.5576	98.3607	A01	2118526	1	C1	2804189	1	A01	2118525	1
304	100045135|F|0	TGCAGGCAGAGGATGGAACGTTTACTGAGGAACCAGGGTCTGGCGCCGTTGCTATCGTCAACAACAAGA	91.7051	98.3607	A01	2118735	1	C1	2804396	1	A01	2118735	1
305	100003588|F|0	TGCAGTTTCACCCCCTGATCTATGCACTTCGACGGTAAGAGTTCCATTCAGGTTTATAGATCCTGCGGC	91.7051	98.3607	A01	2119762	1	C1	2805421	1	A01	2119761	1
306	3077567|F|0	TGCAGTCTCACCCCCTGATCTATGCACTTCGACAGTAAGAGTTCCATTCAGGTTTATAGATCCTGCTGC	86.1751	98.3607	A01	2119762	1	C1	2805421	1	A01	2119761	1
307	100027727|F|0	TGCAGCTGTTGGTTCAACGACAAGATTTTCATCAGGAGACACAGCAACTGTAGCTGTTGGTTCAACGAC	98.1567	100		0	0		0	0	A01	2129974	5
308	3083750|F|0	TGCAGTTTCATCAGAGATAATCTTTTCACAGTTGCTCATAAGTTCTTGAGCATACATACCCTCACTGAT	89.8618	100	A01	2131027	1	C1	2817086	1	A01	2131027	1
309	3091185|F|0	TGCAGAGATATGTGATGATCCAGTTCATGTTCTTCATAGAAGTGTTACAGATCGGAAGAGCGGTTCAGC	87.5576	100		0	0		0	0	A01	2131093	1
310	3092359|F|0	TGCAGTTTCAGCAGAGATAATCTTCTGACAGTTGCTCATAAGTTCTTGAGCATACTCCCCCTCACTGAT	88.9401	100	A01	2131027	1	C1	2817086	1	A01	2131096	1
311	3084095|F|0	TGCAGATTCGCTAGTGGATCCAGGACATGAGCATCATACCTAACCACAGATAGAGAGACAAATGAGATG	87.5576	100	A01	2150456	1	C1	2828721	1	A01	2150459	1
312	3093283|F|0	TGCAGTAAACAGGATGTACTGTCCAAAAAGGAGAATTGAGCAATGTGAGGTTAGAGATGAGGATGTTAT	87.0968	96.7213	A01	2159249	1	C1	2838580	1	A01	2159248	1
313	3167864|F|0	TGCAGGTATTTTTTTCTTTTTGTCTATGCCATGTATCTTATAGGTGGTTTTATCGCTTCTTCCACAACT	91.7051	100	A01	2163858	1		0	0	A01	2163858	1
314	100001611|F|0	TGCAGCTAGAGCCGAGACCAAACCAATGGCGTATCCAGGAAGTGCATACCATATGTACTTGTGCCCCTT	92.1659	96.7213	A01|A03	2169707|28990671	2	C1|C7	2849543|46336112	2	A01	2169706	1
315	100010493|F|0	TGCAGGTGCCTTGACACACTCACCTCAGCCAGCTCTGCTTTATCTGGTACTTGTTTTTCTTACAGATCG	99.5392	100		0	0		0	0	A01	2169710	1
316	3197800|F|0	TGCAGGTGTCTTGACCCACTCACCTCAGCCAGCTCTGTTTTATCTGGTACAATCTTCTTTTTTTCGTAT	90.7834	100		0	0	C1	2849477	1	A01	2169710	2
317	3081431|F|0	TGCAGGTGTCTTGACCCACTCACCTCAGCCAGCTCTGCTTTATCTGGTACTTGTTTTCCTTACAGATCG	90.7834	98.3607		0	0		0	0	A01	2169710	2
318	100027102|F|0	TGCAGAATCAAGTATTGAACTCTCTCCTAATGTAAAAGGCAAACTAGTTGATGAGATCTTGGAGCGTTT	98.1567	98.3607	A01	2180555	1	C1	2863584	1	A01	2180557	1
319	3088883|F|0	TGCAGGAGAAGTGTATGATGAAGCAACCTCCAATGCATTCTTTATTTGGATTGGATCTGGCAAGAAGCG	93.0876	98.3607	A01|Scaffold004768|Scaffold000221	2182434|272|10887	3		0	0	A01	2182434	1
320	3078493|F|0	TGCAGTCTGAGCTTCTTGTAGTGAGGAAGAAAAATAAACGTTACTGCCCTGTATATTTCAGTAAGGTTA	91.2442	100	A01|A03	2182898|28978489	2	C1|C7	2866015|46324809	2	A01	2182897	1
321	3154981|F|0	TGCAGACCCCAATTACAGTGGCTTTACCTGATAAACCATCACCGATTACAGATCGGAAGAGCGGTTCAG	87.0968	100		0	0		0	0	A01	2205643	1
322	100072726|F|0	TGCAGTTTTGGGAGAATGGTGGCTTGCTTCCGCTATGCTTCAATCAATATATTTGCAGTTTCTCTGCCA	87.5576	100	A01	2207037	1	C1	2902934	1	A01	2207036	1
323	3099999|F|0	TGCAGTAAAGAAAGATTATATGAGACAATCAAAAATATATGGAATGGTTTACAGATCGGAAGAGCGGTT	93.0876	100		0	0		0	0	A01	2207040	1
324	3123231|F|0	TGCAGCAGCTGCGAGACTTGTTCATCAGCAGAGCTAAGGCTTCTACTCACGTCAACTGACAAATCGCTC	88.4793	100	A01	2208701	1		0	0	A01	2208701	1
325	100004239|F|0	TGCAGTCTATGGGAAACTCCGCCTCTGTTTCTGTTCTCTTCTTCTTCGTGGTCGTCGGTGAAGCAGTGG	88.9401	98.3607	A01	2215774	1	C1	2913179	1	A01	2215843	1
326	3127680|F|0	TGCAGAGGAGACTAGAGATGAGGACTATACTTGCGGCAATGGACTAGGCTTATACTCTGCAAACGAGAG	87.0968	100	A01|A03	2218111|28963924	2	C1	2915525	1	A01	2218111	1
327	3095395|F|0	TGCAGAAAAAGAATACTTATATTAGAACAGTCGCAAAGAAGGTCAAATATGATCGCCTATAATTTTATT	89.4009	100	A01	2223190	1	C1	2921263	1	A01	2223190	1
328	3107405|F|0	TGCAGCTAAAATGGTATGTGCACTCAATTCAATGTTTGCAAAATAAGGATCCTAAATCGTAAACATTTA	86.1751	96.7213	A01	2223776	1	C1	2921846	1	A01	2223776	1
329	3165529|F|0	TGCAGTTTTGAACAATTTTGCATCAATTTTGCAAATGAAAAGCTTCAGCAACATTTCAATGAGGTAATA	89.4009	100	A01|A03	2225232|28930917	2	C1|C7	2923304|46299809	2	A01	2225231	1
330	3076438|F|0	TGCAGAGTGCAAACAAGGATTTTGGTGTTAGTTTTCATCTTTAGCCGTTGATTAGGTTACAGATCGGAA	88.0184	100		0	0		0	0	A01	2225235	1
331	3074759|F|0	TGCAGAATGAAATGGATAAACTCATTGAGATTTGAAGGACACAAAATAACATTACAGATCGGAAGAGCG	92.6267	100		0	0		0	0	A01	2226515	1
332	3084220|F|0	TGCAGCTACAGCCTCACAGTAGATCATTTGATGCATATGAGCTTGATTATGCATCAAATGCAAGTTAGA	87.5576	98.3607	A01	2233938	1	C1	2931931	1	A01	2233937	1
333	3093601|F|0	TGCAGCAAAAGCTGCTGTGATCTCTGTTGGTGAAGAGATTGCAAGCCAGGGATTGCCTTTAGGAATCTG	85.7143	100	A01	2246625	1	C1	2944384	1	A01	2246624	1
334	3165737|F|0	TGCAGCAGGAGAGGGAAGGCCACCACAGTAAGAGGTGAAAGACTTCACTTTACCCTTTCTGATATGTGC	88.9401	98.3607		0	0	C1	2947479	1	A01	2249761	1
335	3089324|F|0	TGCAGCAAACAATCCATTAGCATATAAATTTAGGTATCTTGTCTTCCACGCCATTACAGATCGGAAGAG	89.4009	98.3607		0	0		0	0	A01	2249827	1
336	3088820|F|0	TGCAGCTATTGGAGCTCTGGTTCTTACACTCATCACCACTTTTCACTGTCTTTAGACTACTCTTACAGA	89.4009	96.7213	A01	2250992	1		0	0	A01	2250992	1
337	3074975|F|0	TGCAGATTTCAGACTTGGGTTTAGACTCTCCATGAAGAGCAAAATGGTTCCCAAAATGAATATGTTTAC	88.4793	100	A01|A03	2257331|28878813	2	C1|C7	2962825|46267363	2	A01	2257330	1
338	100000038|F|0	TGCAGATTTCAGACTTGGGTTTAGACTCTCCATGAAGAGCAAAATGGTTTCCGAAATGAATCTGTTTAC	88.0184	100	A03|A01	28878813|2257331	2	C7|C1	46267363|2962825	2	A01	2257330	2
339	3217585|F|0	TGCAGCTGACTTACGAGTTCATGAATTCTTTACAGATCTGAAGAGCGGTTCAGCAGGAATGCCGAGACC	90.3226	98.3607		0	0		0	0	A01	2257685	1
340	3139495|F|0	TGCAGTATTTTCGGAAAGGGATCTCATCCATAGCTTCTTCTCCCCTGTCCTCAAGGGTCAAGCATGCTT	87.0968	96.7213	A01	2326551	1		0	0	A01	2326551	1
341	3166600|F|0	TGCAGATCTCGACAGACACAGACAATACTACAATCATGAATAGAGAAATATAGAGGGAGGATCCGGAAT	90.7834	100	A01	2326617	1		0	0	A01	2326616	1
342	3088652|F|0	TGCAGGTTTGCTTGCTTGTCAGTACGGTACCAACAACAAAAACATATCATAAGAAACCTCAGAGATCTA	87.0968	100	A01	2344376	1		0	0	A01	2344376	1
343	3099206|F|0	TGCAGAATTAGATAATACAAAACAAAAGAAATTAGACAAATTTTATGATTTGTACAGATATTATTGCTT	92.1659	98.3607	A01	2355717	1		0	0	A01	2355716	1
344	3086947|F|0	TGCAGTTTGTTCAACATCAGGTTGGTCTGTGCTACATTCAACAGCGAACGCTCAGGCCAATTCAACAGC	94.9309	100	A01	2357264	1	C1	3088426	1	A01	2357260	1
345	3082203|F|0	TGCAGCTGAATACGCATCAATGCTATTATCTGCCCATTCTTGCCTATGTTCCCTCAAGAACCGTAAAAG	88.4793	100	A01	2377616	1	C1	3206478	1	A01	2377616	1
346	100047151|F|0	TGCAGCCATCAAAGCAGGGCCTTGTAGCTTACCAATCCCTCGCCCAGGGAGCTTTGGAGGTCAAGTCAT	88.4793	98.3607	A08|A01	12946024|2377682	2	C3|C1	60364410|3206549	2	A01	2377681	2
347	3136823|F|0	TGCAGATCCGATTATGTACCCATCATTATTTTTTTGTAGCATTACAGATCGGAAGAGCGGTTCAGCAGG	92.6267	98.3607		0	0		0	0	A01	2380790	2
348	3078552|F|0	TGCAGTTTCTATATTATAAATTTATGTATTCTTCTACACATGGGAAATCCATTCACATTCTTTATAGAT	91.2442	100	A01	2391635	1	C1	3213082	1	A01	2391635	1
349	3083269|F|0	TGCAGGGCAGGACCTGCCAACACAAGGCAAGTGAAAACACAGCAGAAATATTGACCTCTTACAGATCGG	86.1751	96.7213		0	0		0	0	A01	2395362	1
350	3089316|F|0	TGCAGGTAGTTTTTATATGCCTCGAAGAACATATATTGTTCAAATAAAGAGCTCCAGTGTTGTTTATTT	89.4009	100	A04	11580988	1	C1|C4	3226178|43280154	2	A01	2396896	1
351	3093514|F|0	TGCAGCATAAAAGAACATCAACTGTTGGTACCGATATTGAAGTCAACTCACATTGACACCAAGTACTTC	90.7834	100	A01	2402793	1		0	0	A01	2402793	1
352	3126720|F|0	TGCAGTGTGGGTTTAGTGGATTCTATTCCAAAAACACTGTCACTCTGACACCGAAGGATGTTAGTGACA	90.7834	100	A01	2402899	1	C1	3235718	1	A01	2402898	1
353	3096078|F|0	TGCAGTAGATCCTGTGTATAGAATGCATGCTTCTCGTTTGAAGCTTCTAAATGCTTGTGGGAAACAGAA	86.1751	96.7213	A01	2414484	1	C1	3248276	1	A01	2414483	1
354	100031669|F|0	TGCAGATAAAACATTGTTACACTGGTGCAGATGTGGAACCACAACTATCCCCACCCAGTGAATCGGATA	98.1567	98.3607	A01	2417308	1	C1	3251025	1	A01	2417308	1
355	3109751|F|0	TGCAGAAGAAAAGTCTAGGAACCTCTAAGTGTCACATCACAAAAGAAAAAAAGTAAAAGCAAAAGATTA	90.7834	100	A01	2432126	1		0	0	A01	2432126	1
356	3208514|F|0	TGCAGCTACGTTTGGTCTTATTTTTCGCTAAGAAAAGAAGAAGAATTACAATAAGACTCGGATCGTCTT	87.0968	100	A01	2432192	1	C1	3298599	1	A01	2432192	1
357	3154081|F|0	TGCAGCTACATTTGGTCTTATTATTCGCTAAAAAAGAAGAAGAATTACAATAAGACTCGGATTGTCTTC	89.8618	96.7213	A01	2432192	1	C1	3298599	1	A01	2432192	1
358	3108297|F|0	TGCAGAAGAAAAGTCTAGGAACCTCTAAGTGTCACATCACAAAAGAAAAAAGTAAAAGCAAAAGATTAG	87.5576	100	A01	2432126	1		0	0	A01	2432195	1
359	3079499|F|0	TGCAGATATATTTCTACTTTGCTTTACACTAATATATGATGTAACATTATCTCACTATTTATAAGTTAC	88.4793	100	A01	2441416	1	C1	3310072	1	A01	2441416	1
360	100000144|F|0	TGCAGATATATTTCTACTTTGCTTTACACTAATATATGATGTAACATTATCTCATTATACATAAGTTAC	88.4793	100	A01	2441416	1	C1	3310072	1	A01	2441485	1
361	3133299|F|0	TGCAGGTGAGCAGTAGGAGGCTTCTTCTTCAATGTATATCAGTCTGGTGTATGTAAAATTTATATATAT	88.0184	100	A01	2441965	1		0	0	A01	2441965	1
362	3205388|F|0	TGCAGTATTTCTTTCATAGGCTGTTGCGTCGTCTATGTGTTTTATTTGGTCTTCTCCCTTGTGTTAAAG	88.0184	100	A01	2442881	1	C1	3313189	1	A01	2442881	1
363	3106085|F|0	TGCAGAAACCTACCAACAGACTGAAAAGATAAGTGCCAACTGATTTGAACCACCGCAGCAAATTGCGAA	86.6359	98.3607	A01	2442947	1		0	0	A01	2442946	1
364	3156646|F|0	TGCAGTATCATTGCTAAGGTGAGGAGCATGGATCTCACGAAACTTATTAGGTGTGGTTACAGATCGGAA	88.9401	100		0	0		0	0	A01	2448111	1
365	100012827|F|0	TGCAGATCATCATTCAACGCCAGACCTTGACACAACAGAGACTCGTCCCTGGATAACAAATTTTGTGAG	87.5576	100		0	0		0	0	A01	2456582	1
366	3091606|F|0	TGCAGTGTTTGCAACCAAATAACGAGAAAAATAAGAAGACATACCACACCTTACAGATCGGAAGAGCGG	90.3226	98.3607		0	0		0	0	A01	2466255	1
367	3083902|F|0	TGCAGCAGTATTAGCCAAAGAAGGTGGACTAGCCGTGAAGAACTTTATCGCTGTCCTGGAACCTCTTAC	91.7051	100	A01	2473620	1	C1	3336362	1	A01	2473620	1
368	3171081|F|0	TGCAGAAAAAAAAACACATACACTTGTATAATCAATTACTCTTACAGATCGGAAGAGCGGTTCAGCAGG	85.7143	98.3607		0	0		0	0	A01	2474633	1
369	100004442|F|0	TGCAGTATCAATATCCTCAGAAATTGCAGAGTATATGTTTATCATCGCAATCTTGATTATATCAGCAGC	95.3917	98.3607	A01|Scaffold000320	2488164|12743	2	C1|C3	3368335|60512837	2	A01	2488163	1
370	3080825|F|0	TGCAGTCTGTTGAGCATGAAGTAGAGTTCATACTTGACAAAAATGGAAAGGAAGTTACAGATCGGAAGA	91.7051	100		0	0		0	0	A01	2489457	1
371	100009946|F|0	TGCAGACGGGTTGCTCAAACGCGAGCCCTTTGTTCAGCTCTTTGGAAGATCCTTGTCTCCGAAGAACTT	88.9401	98.3607	Scaffold000320|A01	10890|2490233	2	C1|C3	3370486|60514685	2	A01	2490233	2
372	3217165|F|0	TGCAGGAAATATTCGTGGTGGATTTGACTCTTTCCTGGAACTCTGGGAATCTGCTGGGGAATTTTTCTT	89.4009	98.3607	A01	2491036	1	C1	3371254	1	A01	2491036	1
373	3105575|F|0	TGCAGCATATGCAAAATGCTATGGACGAGTCGGTTGACATTGACCAGGACTCTAAAGTCAAAATGATGA	86.1751	98.3607	A01	2499341	1	C1	3379525	1	A01	2499341	1
374	3159277|F|0	TGCAGCATATGCAAAATGCTATGGACGAGTCGGTCGACATTGACCAGGACTCGAAAGTCAAGATGATGA	88.0184	96.7213	A01	2499341	1	C1	3379525	1	A01	2499341	1
375	3098029|F|0	TGCAGTCTTGAACTTGAGCTGCATATGTGCAAGCATCTGATCCCTCATCATATCCGGTAACTTGTTCTT	87.5576	98.3607	A01|A03	2517211|28702536	2	C1	3401954	1	A01	2517212	1
376	3083677|F|0	TGCAGCACATACTGTAAAGAAAAGACAAGCTTTTTTTGCTTAGTAGGATTTTCAAAATACCAGAAAAAG	90.7834	98.3607	A01	2520564	1		0	0	A01	2520563	1
377	3094873|F|0	TGCAGAAACTTTTCGGTGTTCCTTCAGTGGCTGAAATTCCAAGCCAGGTAATCTCAACTTCATTAGCGC	89.8618	100	A01	2520672	1	C1	3406242	1	A01	2520672	1
378	100000871|F|0	TGCAGAAACTTTTTGGTGTTCCTTCAGCTGCTGAAATTCCAAGCCAGGTAATCTCAACTTCATTAGCGC	88.9401	100	A01	2520672	1	C1	3406242	1	A01	2520672	1
379	3091830|F|0	TGCAGTATACCAGAGTCCACTGATTCAGCAACATAGAGTAGACCATCTTCACCATTCTCAAGAAAATAG	88.0184	100	A01	2520738	1	C1	3406308	1	A01	2520737	1
380	3185323|F|0	TGCAGTGCACGTTTCAAATTATAAAGGTGGATTGTTGAGTCGAATGTAGCAATTCCAACAAATGTCCTA	91.2442	100		0	0	C1	3409662	1	A01	2524191	1
381	3080690|F|0	TGCAGATTCGTTTGGACTAATGATGACCTCTCAGTCTCCTTTTTACGCACCAGGTTTGTCTCCAACTTC	92.1659	100	A01	2528915	1		0	0	A01	2528915	1
382	3113992|F|0	TGCAGCCATGCTTGATGAATCTGAAGCACCTCTTGGAACTGACACAAGAGGCAAGCCTCCTCCTTGTGT	85.2535	100	A01	2528981	1		0	0	A01	2528980	1
383	3081395|F|0	TGCAGGATGATTGTCCTCAGAAGGATCAGAGTATCCAAACAACAAAGCTTCCAAAGAGTTAGGAGCTGG	91.7051	100	A01	2529916	1	C1	3416759	1	A01	2529915	1
384	3076726|F|0	TGCAGTTGATGCAGACAAAAGTCCAGAACGTTGAGCAGACATATTGTGGACCCTGCAAGACTCAGATTG	88.4793	100	A01	2531387	1	C1	3418265	1	A01	2531386	1
385	3098039|F|0	TGCAGCTGCTCTCATGTTTGCAGACGGTAGCATGGGGAGACGGCACTGCAACGTAAATAAATCATTTTA	95.8525	100	A01	2532695	1	C1	3419564	1	A01	2532695	1
386	3076685|F|0	TGCAGTCACGTAATCTTGCTTCGAATATTCAAGGTAGCACCTCAAGTCCCAAGGCCACTGCCCCAAGAA	90.7834	100	A01	2534772	1	C1	3421642	1	A01	2534772	1
387	100010780|F|0	TGCAGTCAAGTAATCTGGCTACCTCAAGCCTCAAGGCCACTGCCCCAAGAAGTATGTGGCAACAAAGCA	98.6175	100		0	0		0	0	A01	2534803	1
388	3094460|F|0	TGCAGAGCACCATCTTCAGAATGATCAGATACTGGAACTTGAATATTACAGATCGGAAGAGCGGTTCAG	87.5576	100		0	0		0	0	A01	2534838	1
389	3089732|F|0	TGCAGTTGGAAAACGTGCATTCTGATCCGCTTCCAGTGAAGGATGACCAGCTGGTTGTTACAGATCGGA	86.6359	98.3607		0	0		0	0	A01	2537106	1
390	3076235|F|0	TGCAGATGAATGCCCTCCGAATATCCATACATTACCAACCACAAACCACACCGCAAAGAAGCAATCCAG	94.0092	100	A01	2565918	1	C1	3448980	1	A01	2565917	1
391	3130740|F|0	TGCAGATGAAGGCTCACGAACAGGGAAGAAAGGTCCACGCATCATGAGTTCTTATACAATGCCAAACCC	89.8618	100		0	0	C1	3454551	1	A01	2571317	1
392	3114943|F|0	TGCAGCGGTATACTTTTCTTTTGAAGCATCACAGCGTCTCTGCTCTTCTTGAAGACCAAGTTGTACCTT	88.4793	96.7213	A01	2573524	1	C1	3459138	1	A01	2573523	1
393	3084546|F|0	TGCAGCTTATCCCTAACATCACATTTTCTCTGATTCTAAGTTACAAAAGACAACAAAGTTTTTTTTTAC	89.8618	100		0	0	C1	3460600	1	A01	2574961	1
394	3077400|F|0	TGCAGCTTATCCCTAACATCACATTTTCTCTGATTCTAACTTACAAAAGACAACAAAGTTTACAGATCG	88.9401	100		0	0		0	0	A01	2574961	1
395	3081780|F|0	TGCAGAGTTATAAACAAAGAGATAAATAACTAAAAGATGACTACTGCTCAGTTGCTGGCCACGCAAAAC	86.6359	100		0	0	C1	3485487	1	A01	2588808	1
396	3113033|F|0	TGCAGTTTCATCAACGTTGCACCATTGTTAGTATATTACAGATCGGAAGAGCGGTTCAGCAGGAATGCC	90.3226	96.7213		0	0		0	0	A01	2641159	2
397	3108658|F|0	TGCAGTTTCATCAACGTTGCACCATTGTTAGTATATATTACAGATCGGAAGAGCGGTTCAGCAGGAATG	89.4009	96.7213		0	0		0	0	A01	2641159	2
398	3076527|F|0	TGCAGCTTCTTACGATCACGTTCTCAACAGTGTCATCTATATCACCTTTCCCCAAACTTCCAATGCTGC	85.7143	100	A01	2654302	1	C1|C1	5625026|3569121	2	A01	2654301	1
399	3108350|F|0	TGCAGCTTCTTACGATCACGTTCTCAACAGTGTCATCTATATCACCTTTCCCCCAAACTTCCAATGCTG	97.6959	98.3607	A01	2654302	1	C1|C1	5625026|3569121	2	A01	2654302	1
400	3109085|F|0	TGCAGCAGCTTCACCATTTTGATGTCCAACCCCTTGAACGAGATTCTCACGTTTGATCTTCATCACTAT	88.9401	100	A01	2657718	1	C1	3572515	1	A01	2657716	1
401	3171786|F|0	TGCAGATGACGGATTGTCTTTTCACCTTGTGATCACTAGTTACAGATCGGAAGAGCGGTTCAGCAGGAA	88.9401	100		0	0		0	0	A01	2675381	1
402	3077705|F|0	TGCAGTACAAAATATCAATTACACACCAAATTCAAATTTCATACATGACACAATTTTACAGATCGGAAG	92.6267	100		0	0		0	0	A01	2675384	1
403	100010964|F|0	TGCAGCTCCGCCTCCACCTTCTTCCTCCCTACCGCCAACTGCTCCTCTACCTCCACCTGTCCCAACACA	91.2442	100	A01	2707334	1	C1	3630579	1	A01	2707333	1
404	100001719|F|0	TGCAGCTCCGCCTCCACCTTCTTCCTCCCTACCGCCAACTGCTCCTCCACCTCCACCTGCACCCACAAA	89.4009	98.3607		0	0		0	0	A01	2707334	1
405	100035711|F|0	TGCAGGCTATTCGACATGAAGCCTACACGCACATGGAGGCTGAGAAAGAATTTGTACAGATAGATCCTA	99.5392	100	A01	2713974	1	C1	3636906	1	A01	2713973	1
406	3092502|F|0	TGCAGGCTATTAGACATGAAGCCTTCACGCACATGGAGGCTGAGAAAGAATTTGTACAGATAGATCCCA	86.1751	98.3607	A01	2713974	1	C1|C8|C8	3636906|26939810|26975546	3	A01	2713973	1
407	3182404|F|0	TGCAGGCTTGGTTTGTGTGGAAACCGTTTCTAACAATTGTTGACACGCTAGGCGTTACAGATCGGAAGA	86.6359	98.3607		0	0		0	0	A01	2732593	1
408	100002532|F|0	TGCAGCTTAGTGATTGATTCCATGGCTTCTTCAATGCTGTCTCTCGGTTCTACGTCTCTGTTACCTCGC	88.9401	96.7213	A01	2778150	1	C1	3707219	1	A01	2778149	1
409	100027726|F|0	TGCAGCTTAGTGATTTGATTCCATGGCTTCTTCAATGCTGTCTCTCGGTTCTACTTCTCTGCTACCTCG	95.3917	100	A01	2778150	1	C1	3707219	1	A01	2778150	1
410	3095679|F|0	TGCAGATAAAATAGTACTATTGTTTATACATTGTTTACAGATCGGAAGAGCGGTTCAGCAGGAATGCCG	90.7834	100		0	0		0	0	A01	2782206	1
411	3089646|F|0	TGCAGAAGCATTGTAATAATCTCTATCGATCTTTTGGTTGCAGGGACCAAAGCCTTCATCTCTGAACCG	85.7143	100	A01	2788398	1		0	0	A01	2788398	1
412	3089999|F|0	TGCAGCAGCATTGTAATAATCTCTATCGATCTTTTGGTTGCAGGGACAAAAGCCTTCATCTCTGAACCG	89.8618	98.3607	A01	2788398	1		0	0	A01	2788398	1
413	3077126|F|0	TGCAGATGGAGTCCCCAAAGAAGGACTAATATGTCATGATTTACTTGCCAAAATTGCCCTTATGATGTT	88.9401	100	A01	2807729	1	C1	3742480	1	A01	2807729	1
414	3124008|F|0	TGCAGTTTTCCAATTGCTTTTGATTTAGCTGATTCGTTTTTCTTACAGATCGGAAGAGCGGTTCAGCAG	90.7834	98.3607		0	0		0	0	A01	2811749	1
415	3126112|F|0	TGCAGATGCAGGAGTTAGGACGTAACCAGATGGTTCTTTACTATCACAGTAACGCCTCTTTGTATGGAT	88.9401	100	A01	2811956	1	C1	3746737	1	A01	2811955	1
416	3132710|F|0	TGCAGATGTTAGGACGTAACCAGATGGTTCTTTACTATCACAGTAACGCCTCTTTGTATGGATAGAGAG	90.3226	96.7213	A01	2811962	1	C1	3746743	1	A01	2811961	1
417	3106886|F|0	TGCAGATATTATGCAATTCCCAATCCATGGATATATCAATCTCGATGGCAGTGACTTGGTATTCGTTGG	86.1751	96.7213	A01	2813519	1	C1	3748407	1	A01	2813518	1
418	3110916|F|0	TGCAGAAATAAAAATTCAAAACTTGAATTATATTTACAGATCGGAAGAGCGGTTCAGCAGGAATGCCGA	87.0968	98.3607		0	0		0	0	A01	2813522	1
419	3091630|F|0	TGCAGTTCTGAGTCCTTCACCACATGGAACTGAAGCTTATTACAGATCGGAAGAGCGGTTCAGCAGGAA	88.0184	100		0	0		0	0	A01	2817753	1
420	100006604|F|0	TGCAGAAAATTTTCACCTGCTTACTAGATGTTGAGCAGTCACCTCCTGCCTCAATGCAGAATGCACTCT	98.6175	98.3607	A01	2827780	1	C1	3769549	1	A01	2827780	1
421	3085987|F|0	TGCAGAACAGTTTGTCATGTAAAGTGTACAAAACATAAGGTTGTGTAAATGTCATACTCCTGTTTCAAA	91.2442	98.3607	A01	2844422	1	C1	3790289	1	A01	2844422	1
422	3079720|F|0	TGCAGAAGACTTTTTGTCATGTAAAGTGTACAAAACATAAGGTTCTGTAAATGTCATACTCCTGTTTCA	87.5576	100		0	0	C1	3790289	1	A01	2844481	1
423	3091217|F|0	TGCAGATGCTCCACTTAGTGCAGAGAGCTCTAACTGTATTAGCCGTGTAAAAATTGTCAACCTCTGTTC	88.9401	98.3607	A01	2844488	1		0	0	A01	2844487	1
424	100083365|F|0	TGCAGATCGGAACAAATCAAAATCAAATCGATTTCAGTGGGAATTAGCGAGGATCGATGGTGAAATACA	95.3917	98.3607	A01	2885908	1	C1	3856495	1	A01	2885908	1
425	3164840|F|0	TGCAGTTTTAGAAAAGCTATATATAATTCTCCGATAGCGGATTTACAGATCGGAAGAGCGGTTCAGCAG	88.9401	100		0	0		0	0	A01	2891720	1
426	100018216|F|0	TGCAGAAGAAACTCGAGCTTTCTTTTGGACCCTAGTCTCCATCTCTTCTTCAGCTCTTGGTGCTTGAAT	98.6175	98.3607	A01	2912538	1	C1	3895009	1	A01	2908350	2
427	3134975|F|0	TGCAGCTTTCGGCTCAAGCTCGCTTGGTAGTCGTATAAAGCTTATACACATGATGGTTGAAGATGATTG	91.7051	100	A01	2917571	1	C1	3925420	1	A01	2917571	1
428	100053823|F|0	TGCAGCCTACATAAAGCTCATTGCGGGATGGAGAAGACATTTTCAAGAGGCATATAAGCACCGAAGTAG	88.0184	96.7213	A01	2917637	1		0	0	A01	2917636	1
429	3134772|F|0	TGCAGCTTCCGGCTCAAGCTCGCTTGGTAGTCGTATAAGCTATACACATGAAGGTTGAAGATGATTGAA	89.8618	96.7213	A01	2917571	1	C1|C1	3925420|3910838	2	A01	2917640	1
430	3087134|F|0	TGCAGCCTCCTACAGAACATATCTTCACTGCATCTGCTTCAGGGCATTCTTCTTCTTCCTCTTCTTCTT	88.9401	100	A01|A01	2918927|2922225	2		0	0	A01	2918926	1
431	3107158|F|0	TGCAGCCTACAGAACATATCTTCACTGCATCTGCTTCAGGGAATTCTTCTTCTTCTTCTTCTTCTTCCT	88.9401	98.3607	A01	2922233	1	C1	3927061	1	A01	2918935	2
432	3102916|F|0	TGCAGCAACGAGAAGAACACTCCTTCCCGCTTTCTGACACGAAAGTTTACACCAAGCCGTTTCAAGACC	87.5576	100	A01	2922159	1	C1	3930005	1	A01	2922159	1
433	3132222|F|0	TGCAGCCTCCTACAGAACATATCTTCACTGCATCTGCTTCAGGGCATTCTTCTTCTTCTTCTTTGTCTT	89.8618	100	A01|A01	2922225|2918927	2		0	0	A01	2922224	1
434	3097490|F|0	TGCAGTGAGCAAAAGAAAGGCTAACGCTAGCTCCTTGTGGTATATCTTGTTGATTTTCTTACAGATCGG	90.3226	100	A01	2930499	1	C1	3941398	1	A01	2930568	1
435	3092638|F|0	TGCAGGTGATTTGAACATGAATCTTGCATTGATTCAAGACAAAAGCTCTTTTTTTTACAGATCGGAAGA	90.3226	98.3607		0	0		0	0	A01	2930961	1
436	3080010|F|0	TGCAGATCCAGGTTCTTCTGTTGCACTTCCTGTTCTAATTCAGTAACCCTGTGTTTCAGATCCTCCATC	86.1751	100	A01	2933029	1	C1	3944377	1	A01	2933028	1
437	3141110|F|0	TGCAGGAAAGAAGTGATACGTTGAGCATGACGTTGAACGCGTTGAATCACATTACAGATCGGAAGAGCG	91.7051	98.3607		0	0		0	0	A01	2934677	1
438	100001168|F|0	TGCAGTTGTTCTTCATACCCAAGTTTCTCAACCAATTTTCCATGCAGATCTTTACAGATCGGAAGAGCG	98.6175	100		0	0		0	0	A01	2935433	1
439	3158459|F|0	TGCAGGGAGGATGGTCAAACTGGCACAAGTTCTGAGAATAACTTACAGATCGGAAGAGCGGTTCAGCAG	90.7834	100		0	0		0	0	A01	2935971	1
440	100021303|F|0	TGCAGAGGTGCTCAGAGGAACTGAGTTTGAAGGACACAAGGCTTCAGGAAGTAGAAGCAAAACTTACAG	98.1567	100	A01	2936253	1	C7	45905764	1	A01	2936322	1
441	3082859|F|0	TGCAGCTAGTTGTATTTGCTTGTTCGTAATCCCATGTTTATCATTACTTTACGAGCTAAGTAACATCTT	86.6359	96.7213	A01	2941956	1		0	0	A01	2941955	1
442	3087302|F|0	TGCAGAGTATTATTTGTTTTGTTGTTATATTATTGTGCACGCATGATAAGGCATGATTATACTTACAGA	88.0184	98.3607	A01	2941890	1		0	0	A01	2941959	1
443	3090158|F|0	TGCAGCTAGTTGGTTTTGTATTTGCTTGTTTGTAATCCCATGTTTATCATTACTTTACGAGATAACATC	86.1751	98.3607		0	0	C2|C1	33603674|3961389	2	A01	2941965	1
444	100035253|F|0	TGCAGCTAGTTGGTTTTGGATTTGCGTTTTCGAAATCCCATGTTTATCATTACTTTACGAGATAACATC	98.6175	96.7213		0	0	C2|C1	33603674|3961389	2	A01	2941965	1
445	3158307|F|0	TGCAGCATCCAAGGTCATTGGTTCTAAGGACTTCTTCGGCTGCTTCACTAGAGGAGATGACAACGGTTG	85.7143	96.7213	A01	2960161	1	Scaffold02408|C1|C1	1694|3976435|3985889	3	A01	2960160	1
446	3149455|F|0	TGCAGTGTTTGACCACACTTTCATCTAACACGTTCGGATTTCGGTTTACAGATCGGAAGAGCGGTTCAG	87.5576	100		0	0		0	0	A01	2969029	2
447	3200165|F|0	TGCAGCATCCGAATGAGTACATTCGTGGAGTGACACTGAGGTTTCTTTGCCGGTTGAAGGAGACCGAAA	93.0876	98.3607	A01|A08	2977669|13342981	2	C1	3990133	1	A01	2977669	1
448	3209395|F|0	TGCAGCATCCGAATGGGTACATTCGTGGAGTGACACTGAGGTTTCTTTGCCGGTTGAAGGAGACTGAAA	93.0876	98.3607	A01|A08	2977669|13342981	2	C1	3990133	1	A01	2977669	1
449	100034217|F|0	TGCAGTAAGCTTTAGATTTTGAATTCATTCATTTGTTCATGAGAACCCATAAGAGATGATTTGATATCA	98.1567	100	A01	2982856	1		0	0	A01	2982925	1
450	3098632|F|0	TGCAGGATGCATAAATGGGTTCTATCTATTTCTTATGTCAACTTAGTTTACAGATCGGAAGAGCGGTTC	92.6267	98.3607		0	0		0	0	A01	2995080	1
451	3197400|F|0	TGCAGTACATACACATGAAGTCTCTCTTGACCTGAATGATGGATCCATGGTATAAAGAGTAAATAGGAG	89.4009	96.7213	A01	3000638	1	C1	4019349	1	A01	3000638	1
452	100053646|F|0	TGCAGTAGAGACACATGTAGTCTCTCTTGACCTGAATGATGATCCATGGTATAAAGAGTAAATAGGAGT	87.5576	96.7213	A01	3000638	1	C1	4019349	1	A01	3000707	1
453	3084815|F|0	TGCAGCTCAGGTTGTGACAAATGAGATCATGAATCTACCTGAATCTAAGACAGCGAACCCCAAGATTGC	89.8618	100		0	0		0	0	A01	3033370	1
454	3092158|F|0	TGCAGCTTTGGCACGAGGAGTTGGAGCCCCAAAACTCCTTGTTAGACATCCTGAACGCTGCTAGTCCTG	92.1659	98.3607	A01|A03	3052302|28213132	2	C1|C7	4077310|45796036	2	A01	3052302	1
455	3110798|F|0	TGCAGCTTATCCCCAGGGTAGAAGTTTCTTGTCACTCCCTCTGAGTTTATCTGTTCAAAAATAAATCAA	92.6267	100	A01	3052368	1	C3|C1|C7	61175843|4077376|45795970	3	A01	3052367	1
456	3089792|F|0	TGCAGAAGATGGTGATGTGGGTCTTTGGCTATGGGTCTCTTGTGTGGAACCCAGGATTTCACTACGATG	87.5576	100	A01|A08	3057785|13401581	2	C3	61183817	1	A01	3057785	1
457	3119657|F|0	TGCAGGGAAGCAAAGGCGGTCCACACAGTCCCTTGTTACCTAGGTAAATGGGAGAATACAGTTGATGGA	89.8618	98.3607	A01	3065185	1		0	0	A01	3065185	1
458	3197630|F|0	TGCAGGTTTGGGAAGAACTTTACAGCAGACGGTCCTCGTAAATATTTTACAGATCGGAAGAACGGTTCA	95.3917	100		0	0		0	0	A01	3073500	1
459	3111696|F|0	TGCAGAGTCTGGCAAATTGTCCACGCTTTAGCTTTGAGATGGAAAGATATTACAGATCGGAAGAGCGGT	94.9309	100		0	0		0	0	A01	3079633	1
460	3075059|F|0	TGCAGTTTACCTGTCTAATAGATTCCGGAACATGATGCTTGCTGGTCATCTTACAAACGTTACAGATCG	89.4009	100		0	0		0	0	A01	3085225	1
461	3079045|F|0	TGCAGCTGATAATCTCTAAAGTGAAGAGAATGAAAATATATAAACACCAAATACGTATAACAATTACAG	90.3226	100	A01	3101635	1		0	0	A01	3101635	1
462	3076262|F|0	TGCAGTTCAACCACACAATCAATCAGCACGTATCAACATAATGAAATGAAGACAGAATCTACAGTTGAT	92.1659	100	A01	3125714	1		0	0	A01	3125717	1
463	3165303|F|0	TGCAGGGAACAAAGGATCATATAGTGGATTTGTCTCACGGAAAGCGATTGTGGGAGCTGGCCAAGGAGA	91.2442	96.7213	A01	3125785	1	C1	4181375	1	A01	3125782	1
464	100011934|F|0	TGCAGACTATCTACCTTGACAGCTTCCACGATGACACTGTCAACAGACAGTTGTTGTTTTACAGATCGG	99.0783	100		0	0		0	0	A01	3128426	2
465	3075723|F|0	TGCAGTATTGTACTACGTACTGGGCTCACTATAGCAATTATTGTTTCAAGTCGACAAAATGATTACAGA	88.9401	100	A01	3149260	1		0	0	A01	3149260	1
466	3074549|F|0	TGCAGTATTGTACTATGTACTCGGCTTACTATAGGATTATTGTTTCAAGTCGACAAAATGATTACAGAT	87.5576	100	A01	3149260	1		0	0	A01	3149329	1
467	3080838|F|0	TGCAGTTGTATATGATTGGATCTGTTCACTAAAACACAAGAAGGATTTATGTACATATAAGATAAATCC	85.7143	98.3607	A01	3153030	1		0	0	A01	3153030	1
468	100068248|F|0	TGCAGGCATATATACGCCTAGTGATGAGCTTGCAAAGGAGGTAATTGCTGCATCGGAAAGAAGTGGAGA	87.5576	98.3607	A01	3180731	1	C1	4262829	1	A01	3180730	1
469	3095861|F|0	TGCAGAACGATGCCAAGGATGGAAGGATATTGGCATCCGGTACTGACCATATCTTCAATAGTCTTGATA	92.6267	100		0	0	C1	4282714	1	A01	3203121	1
470	3095490|F|0	TGCAGGGCTACGTATATGGGTTTTCAGGTCTCTTTCTCTATGAATTTTCTTACAGATCGGAAGAGCGGT	92.6267	100		0	0		0	0	A01	3222853	1
471	3101806|F|0	TGCAGGCGAAAGATGAGTATGAGAAACATCTCTTGTCCATGCTCAAGGAGAAACAAAGGCATTGTGATT	89.8618	98.3607	A01	3243675	1	C1	4314104	1	A01	3243674	1
472	3084181|F|0	TGCAGCCTCTTGAAAACATGGATATATTTTTGCTGTCTTTACTTTGTATCTTATACAGATAGATTTGTA	86.6359	98.3607	A01	3250139	1	C1	4320882	1	A01	3250139	1
473	100030192|F|0	TGCAGAGAAGCAGAACTGTAAGACTCAATCAACTATATAAAGCAAATAACGCCAAAACACAAAAGACAG	99.0783	100	A01	3261531	1	C1	4333828	1	A01	3261600	1
474	3089479|F|0	TGCAGGAGCTTGAAAGCTCCATCTCCTGAGTTTTCAGAGTACATCAAACAGAGAAGATATGATCTCCAT	86.1751	96.7213	A01|A02	3282899|22127656	2	C4|C9	37681318|27437412	2	A01	3282895	1
475	100042166|F|0	TGCAGTGAAAGTTCAAGGAAAGGTAATAACGAAGAGGCATGTTGTGAGGTGAAAACTGTAAAGAACATG	89.8618	100	A01	3291807	1		0	0	A01	3291807	1
476	100001355|F|0	TGCAGCAATGTATGCTCAAGAACAGCTAGGGAATGTTATGGACGTTGTACATGCGGCGCTTCTTCCAGA	88.4793	98.3607	A01	3292687	1		0	0	A01	3292687	1
477	3077104|F|0	TGCAGTTTAGCTTAGGCCTGTACTAGGCCCATTCATCGATATCCTTCCTCCGAAGCATTACAGATCGGA	89.4009	100		0	0		0	0	A01	3297409	1
478	3099447|F|0	TGCAGGTCTGCAAAACGTGGAAAAACCTATGCCAAGACCCGTCCCTCAACACTATCTTGGACCTCGAAG	88.9401	100	A01	3336197	1	C1	4378775	1	A01	3336197	1
479	3191667|F|0	TGCAGGATTATCACGAATTGCGAAAGGTAATTAGGGTTCCTCTTCGATTCCATCTGGATCTGGCGATTT	88.4793	98.3607	A01	3340929	1		0	0	A01	3340929	1
480	3127932|F|0	TGCAGAAGGGATTGATGCTTGAACATGATCCTGGGATCGACGGAATCAGTAATCTCCTTCATCGGATCG	85.2535	100	A01|A03	3340995|27929008	2	C1|C7	4382261|45593302	2	A01	3340994	1
481	3083317|F|0	TGCAGCTAGATTTGTCCCATCATTCAGTTTCTCTCCACTTTGGCGAAAGAGCAATTATAACTCTTACGA	86.6359	100	A01	3367406	1		0	0	A01	3367405	1
482	3103872|F|0	TGCAGAGCCTCTCTGCTCAGGATCTATGGAGAGTAAAGCCTCCAGAAGAGAAAGCACATTCATAGGGAA	89.4009	100	A01|Scaffold000103	3371379|507951	2	C2|C7	39750910|26144562	2	A01	3371379	1
483	3092779|F|0	TGCAGAGCCTCTCTGCTCAGGATCTATGGAGAGTAAAGCCTCCAAAAGCGAAAGCACATTCGTAGGCAA	88.4793	100	A01|Scaffold000103|A09	3371379|507951|13469876	3	C7|C2|C9	26144562|39750910|18119880	3	A01	3371379	1
484	3087714|F|0	TGCAGTCTGTTGGATTTTATCTGTTACTTTTCTCTTTCTTCTGAACATTTTTTACTCTCGTCTTTAGAC	88.0184	100	A01	3381093	1	C1	4448482	1	A01	3381092	1
485	3082633|F|0	TGCAGACGTTGCAATGGCATCTCTAAGGAAAGGAACAACTTGTTGGAGCCGAGCCCTAATCCAGAAAAC	90.7834	100	A01	3410532	1	C1	4488622	1	A01	3410531	1
486	3099032|F|0	TGCAGCGAGTGATACATTATGGGACAATGGTCGAGTTTGTGGCAAAATGTTCCATGTGACATGCACCGG	85.2535	98.3607	A01	3419004	1	C1	4504144	1	A01	3419004	1
487	3077248|F|0	TGCAGCTATCATCACTCCTTCTGGCGTATCTTTGTAACATGCCGATGCTATCAAAACACATAATTACAG	89.4009	100	A01	3419070	1	C1	4504210	1	A01	3419069	1
488	100075161|F|0	TGCAGTGTCTAATGCGTATAATCTTTCTTACTTTTGGCTGATGATATATTTACAGATCGGAAGAGCGTT	94.0092	100		0	0		0	0	A01	3427952	1
489	3098199|F|0	TGCAGTGTCTAATGCGTATAATCTTTCTTACTTTTGGCTGATGATATTATTACAGATCGGAAGAGCGGT	88.9401	100		0	0		0	0	A01	3427952	1
490	3214638|F|0	TGCAGTGTGATTCATAATCTCATTATATACCCTATAAACTCAGCTAATAAGTGAAACAGTAGCTTTTTA	89.4009	100	A01	3443749	1		0	0	A01	3443749	1
491	100002000|F|0	TGCAGATTATTTACTCAAGTTACAGTTGCACTCAAGGTTGGTTTTGCACACCTTGTGTCAGCAATCCAG	86.6359	96.7213		0	0	C1	4569934	1	A01	3443814	1
492	3104770|F|0	TGCAGAAGAAAAGAGAAGAGAATCTATCGAACATAAATCTCCGATAGGTTTTGCTGTGTAGACCAGACC	87.0968	96.7213	A01	3472799	1		0	0	A01	3472798	1
493	3078083|F|0	TGCAGGAAAGAAGGAATTTTTCTTTCTCTTCTTCCAGCTTTCTGTGTTGTTTGTTACAGATCGGAAGAG	94.0092	100		0	0		0	0	A01	3472802	1
494	3091357|F|0	TGCAGAAGGTGTTCTTGTTGCATTTGCCGTAAGTATGATGATAACAAAGACCCTAGTCTCTGGTTACAG	88.0184	96.7213	A01	3498001	1		0	0	A01	3498000	1
495	3076324|F|0	TGCAGACACCTCATTGTTCAGTCCATGATAACAATCTAGCAAACAAAAACAGAATCATCAATTATTATT	91.7051	98.3607	A01	3498822	1		0	0	A01	3498822	1
496	3179175|F|0	TGCAGGTACAGCAACCACAGTATCAACCAAGATCAGATTCGAGGATGTTACAGATCGGAAGAGCGGTTC	88.0184	98.3607		0	0		0	0	A01	3498888	1
497	3183808|F|0	TGCAGATACAGCAACCACAGTATCAACCAAGATCAGATTCGAGGATGTTACAAATCGGAAGAGCGGTTC	88.0184	98.3607		0	0		0	0	A01	3498888	1
498	3202194|F|0	TGCAGACACAGCAACCACAGTATCAACCAAGATCAGATTCGAGGATGTTACAGATCGGAAGAGCGGTTC	87.5576	98.3607		0	0		0	0	A01	3498888	1
499	100035329|F|0	TGCAGACCGTGAAGTGTCCTCTGAGCAACTGCCCATTGAGCCTCCCTCTCTTCTTTTCCAAAATCTTTC	99.5392	100	A01|A08|A03	3522163|13732033|27622278	5	C1|C7|C7	4694778|45351093|45337998	4	A01	3522163	1
500	3221089|F|0	TGCAGAAGCTTTTGCCAGGTGGTGAAGAGATGAATGTAGAAGAAATGTTGTGTGAGATTGGCAATTACA	94.9309	100	A01	3524054	1	C1	4697696	1	A01	3524054	1
501	3083118|F|0	TGCAGAAGCTCTTTCTTCCTACACATATGATCACAAACTCACTATTTTACAGATCGGAAGAGCGGTTCA	86.6359	100		0	0		0	0	A01	3544559	2
502	100020009|F|0	TGCAGAGGAAAACATGTTGTCCATGTCAAGGAGGCAAGTCACATTCCTTTATCACACGTTGTGGTTGCA	99.0783	98.3607		0	0		0	0	A01	3545989	1
503	3084611|F|0	TGCAGCAGTCCCAGCTTCATCCTAATATTTATCATCTCTTAGTTCTCCCTCATTCTACTAAACGAAGAA	86.6359	100	A01	3546173	1	C1	4733171	1	A01	3546172	1
504	3083344|F|0	TGCAGCAGTCCCAGCTTCATCCTAATATCATCATCTCTTAGTTCTCTCTCGTTCTACTAAACGAAGAAT	88.4793	100	A01	3546173	1	C1	4733171	1	A01	3546173	1
505	3094876|F|0	TGCAGAAGACAAAGAAACACACCAGGTGACAAACAAATTACGTAAAAAATCCCATTATAAGAGATAAGA	88.4793	100	A01	3551060	1	C1	4743040	1	A01	3551060	1
506	3086103|F|0	TGCAGAAGGTCCTTGTAGGAACTATCTAGCAGCTCTGAAACAAGAATCCGATTTGAATTTCAAGTACGA	89.8618	100	A01|A01|Scaffold000193	3553647|10044492|137902	3	C7|C1|C1	28868145|4748832|4767721	4	A01	3553647	1
507	3120979|F|0	TGCAGAAGAGCAAAGAAAGACCATGAGACAAAACAAATTACGTTACAGATCGGAAGAGCGGTTCAGCAG	87.0968	100		0	0		0	0	A01	3553713	1
508	3182740|F|0	TGCAGCTTCTGTGTAATCTCTCATACCGAGTGTTGCTCCCACTGTTTGATACAAAGAAGAGTATTAGCC	88.9401	100	A01|A01	3578514|3294275	2	C1	4814627	1	A01	3578514	1
509	3095454|F|0	TGCAGCTGTTGTCTTCTTATTCACAATAGCTGAATGGCTCCAATCTAGGGCTAGCTATAAGGTTTTTGC	89.8618	100	A01|A03	3578580|27581826	2	C7|C1	45293760|4814693	2	A01	3578579	1
510	3087375|F|0	TGCAGCTTTCTAGCTTCATTGTCTATGTAATGAACAAAGGTTCAGTCTTTTAGATGAACTTTTGCTTCT	88.9401	100	A01	3582774	1		0	0	A01	3582773	1
511	100049488|F|0	TGCAGAAAGAAATTTGATGATGAATATGAGAGGGAAACCAATCAAAGCTGTGGCCTGTTGAAGTACAAC	99.0783	100	A01	3584687	1	C1	4827339	1	A01	3584688	1
512	3113675|F|0	TGCAGTAACAAAAACAGCATGAAAAGCATAAGACATATACTGTTGTGTTACAGATCGGAAGAGCGGTTC	90.3226	100		0	0		0	0	A01	3605449	1
513	100012172|F|0	TGCAGTAACAAAAACAGCATGAAAAGCATTAGCATCCCTGAAACAACAGATATATCTATCAACAGCAAC	98.6175	98.3607		0	0		0	0	A01	3605449	1
514	3084139|F|0	TGCAGCAGCACCTTCATATTTGAGATGGAGAAAGACAACATTATGTGCATCACCTCCAGTAGAATGTCA	89.8618	96.7213	A01	3638319	1		0	0	A01	3638318	1
515	3126855|F|0	TGCAGAGGTATTCACGTGTAAGATTTTGTGTGGCATAGAAGATTACAGATCGGAAGAGCGGTTCAGCAG	90.7834	100		0	0		0	0	A01	3638322	1
516	3094150|F|0	TGCAGCTCTTGGGATTCTAAACATTGGTCTCTTCCCTACTTTGCCTTCTACAGAGACAGAATCTCTCTC	86.6359	100	A01	3642782	1	C1	4901081	1	A01	3642782	1
517	3096627|F|0	TGCAGAGAAAACTAACTATGTGCAAATGAGCAACTAATCTGCAAGACACTAGTACGCTGAAAATTTAGC	94.0092	96.7213	A01	3660302	1	C1	4927959	1	A01	3660301	1
518	3086497|F|0	TGCAGAGAAAACTAACTATGTGCAAATGAACAACTAATCTGCAAGACACCAGTATGTTGAAAATTTAGC	87.0968	100	A01	3660302	1	C1	4927959	1	A01	3660302	1
519	3081246|F|0	TGCAGATGGCAAATCATCAAGAGGAACCAAGTCTAGATTGAAAACAAATTACTATTACAGATCGGAAGA	87.5576	98.3607		0	0		0	0	A01	3670963	1
520	3082182|F|0	TGCAGCCATAAACAAAATATCATCCAAATGTCCTTGTATGTTTGCATAATCAAATTGTCAAGATCATCC	85.2535	100	A01	3682609	1	C1	4947188	1	A01	3682678	1
521	3089978|F|0	TGCAGAGTCCAGAAGCGGATGAATTATCTAAGCATGCTAAAATCAATAGTTGTGGTCTCTGTATTCCAG	88.4793	98.3607		0	0	C1	4947254	1	A01	3682704	1
522	3213845|F|0	TGCAGAAAAATCTGTAAACATGGCTGATTCTCATTTACACCCAGCGTTACAGATCGGAAGAGCGGTTCA	87.5576	100		0	0		0	0	A01	3685741	1
523	100018843|F|0	TGCAGAGATATGTCAAAGAGTCAGAAAAGAAAAGATGAATTGAGCACGTATTTGTATATGCATCCAAAA	99.5392	100		0	0		0	0	A01	3686296	1
524	3078732|F|0	TGCAGTAGAGATAACATCATACTTTTCCCAGCGCACAAACTTGAAGTTTGTTCCCTGTCTCAAAGCAAA	87.0968	98.3607	A01|A01	3680322|3689623	2	C1|C1|C1	4972299|4944658|4952469	4	A01	3689623	2
525	3087357|F|0	TGCAGCAAAATCATCTTTTTCTTTATTAGAGGAAAATTTACAGATCGGAAGAGCGGTTCAGCAGGAATG	89.8618	100		0	0		0	0	A01	3701479	1
526	3094844|F|0	TGCAGCTACTTTACTGGTCACACAAAGGATGCAAATGGAGCCCCACAGTTTATTGGAGGGAAGACAAAA	86.6359	100	A01	3701910	1	C1	5006917	1	A01	3701908	1
527	100001363|F|0	TGCAGCTACTTTACTGGTCACACGAAGGATGCAAATGGAGCCCCACAGTTTGTTGGAGGGACGACAAAA	85.7143	98.3607	A01	3701910	1		0	0	A01	3701908	1
528	3079279|F|0	TGCAGAGAACAAAGATTCGTTCACTGACCACTGAAAATTTACTTCACTTGGTACTCGGTTGTCAGAAAG	90.3226	100	A01	3701843	1	C1	5006851	1	A01	3701912	1
529	3120046|F|0	TGCAGTTAGGCATGAATTTCGATGCCCTTAGGTCTGAGTCTTCTGCTGTTCATTTTTTTCCATTCAACT	88.4793	96.7213	A01	3703126	1	C1	5008128	1	A01	3703125	1
530	3077088|F|0	TGCAGTACAGGTTCGATACAGTTGATGTGTTATACCTCATTCTCATCTGCACAAAAGCATTACCTTACA	93.0876	98.3607	A01	3704953	1	C1	5010014	1	A01	3704953	1
531	3083429|F|0	TGCAGGAATGTGTATGGCTGTTCAATTATTTTCCCCTCCTGAATCACAGGGTTTCTTACATGTCTTAGC	87.5576	98.3607	A01	3709474	1	C1	5014688	1	A01	3709473	1
532	3089070|F|0	TGCAGCACACTTACATCCCATCCCACTAGACTACTACGCAGCACATAGAACGTTAGTAGTATACACCGA	88.0184	100	A01	3724821	1		0	0	A01	3724820	1
533	3084180|F|0	TGCAGTATGATTTGAAGGTCTTATTGAGTCTTTATCCCTATCTAGAGCTGATTGCCGAACAATAGCATT	87.0968	100	A01	3727290	1	C1	5034260	1	A01	3727286	1
534	100039371|F|0	TGCAGTATGATTTGAAGGTCTCATTGAGTCTCTATCCCTATCTAGAGCTGATTGCCGAACAGTAGCATT	99.0783	96.7213	A01	3727290	1	C1	5034260	1	A01	3727290	1
535	3184215|F|0	TGCAGACAAGCCCACCGTCCTTTCAGCCTCTCGAACGCCTCCACCGCGATCTTCTGAATCCCTCCGATA	88.4793	100	A01	3731135	1		0	0	A01	3731134	1
536	3077227|F|0	TGCAGAACTCCTGGGCACTACATGACAAACAAAAATTCACCAAAAATCATTAGGAAAGTTTTGCATTAC	90.3226	100	A01	3745528	1		0	0	A01	3745528	1
537	3215581|F|0	TGCAGTACTCCCAAAAACAGATGACTTATCAGGAGACCACTGAATCAAATAACAAAGCGGTGTAATGCT	86.6359	98.3607	A01	3746057	1	C1	5123020	1	A01	3746057	1
538	100085104|F|0	TGCAGTGTACCACCCCCACCGTTACTCTCACGGTTACCAGAAACACTGACGATAGTCCAAGGTTCCAGT	99.5392	100	A01	3746425	1	C1	5123392	1	A01	3746425	1
539	3148715|F|0	TGCAGAGACGGGAACCTTCTCTGAGACACCTCAACGAACAGCTTGTTGACAACACCATACCCTAGCCTC	87.0968	98.3607	A01	3754120	1	C9|C1	6046906|5137781	2	A01	3754189	1
540	100000612|F|0	TGCAGTTTGGAACAGTGTGTATGGTTTTGACATGTCATGCATCAAGAAAAAAGCTATGATGGAACCACT	86.1751	100	A01|A08	3814600|13883091	2	C1	5271575	1	A01	3814600	1
541	3137082|F|0	TGCAGGAAACATATATGGTTGACATGGTTTACTATGTTGATGAGATTATCCAAGTCTTGAGTGAACAAT	92.1659	100		0	0	C1	5275988	1	A01	3818942	1
542	3200764|F|0	TGCAGATTTGCATACTGAAAATGGATCTCCAGTGTTGCGAAGACTTCGCTTCCAGAGTGAAGAAGCGTC	86.6359	96.7213	A01	3829219	1	C1	5279289	1	A01	3829218	1
543	100055035|F|0	TGCAGATTTGCATACTGAAAATGGATCTCCAGTGTTGCAAAGACTTCGCTCACAGGGTGAAGAAGCGTC	99.0783	96.7213	A01	3829219	1		0	0	A01	3829219	1
544	3101445|F|0	TGCAGCTATTGGCACAACCATGTTGTTCTTCTTCTTTTCTTGACATGAGCTTGAGTTACAAAGGTTTTT	94.0092	96.7213	A01	3834127	1	C1	5286175	1	A01	3834129	1
545	3082502|F|0	TGCAGCTATTGGCACTACCATGTTGTTCTTCTTCTTTTCTTGACATGAGCTTGAGTTACAACGGTTTTT	89.8618	100	A01	3834127	1		0	0	A01	3834196	1
546	3093126|F|0	TGCAGCCACATCAGTGATCGTCCTCCTTGTGATTTTGGTTATCATATGGATCATACTAAGGCGAAGAAA	93.0876	96.7213	A01	3834198	1	C1	5286246	1	A01	3834198	1
547	3101955|F|0	TGCAGGGTTGGAGTATTTGCACCAAGGTTGCAGGCCACCGATAATACACAGAGATGTTACAGATCGGAA	89.4009	98.3607		0	0		0	0	A01	3834979	1
548	100004408|F|0	TGCAGTCCGCCTTTCAAAAGGCCCTTTCTCGAGTAGAACTCCATATCTTGCTCTGTGCAATCAATTCAG	99.0783	100	A01	3886854	1	C1	5378039	1	A01	3886849	1
549	3092702|F|0	TGCAGAGTACAAATTAGAACATCGATCAAGGATGATTACAGATCGGAAGAGCGGTTCAGCAGGAATGCC	93.5484	98.3607		0	0		0	0	A01	3918295	2
550	3109043|F|0	TGCAGCTACTTTCCCTTGATCTTCCTGACCTTTACATTACAGATCGGAAGAGCGGTTCAGCAGGAATGC	92.6267	100		0	0		0	0	A01	3918298	1
551	3097050|F|0	TGCAGCTACTTTCCCTTGATCTTCCTGACTTTACATTACAGATCGGAAGAGCGGTTCAGCAGGAATGCC	90.7834	100		0	0		0	0	A01	3918298	1
552	3097310|F|0	TGCAGGATCATTTTGCCAAGAAGATGACCCTAAACCTCAAATACATAGGTATATATAAATATCTTATGA	91.2442	100	A01	3937622	1	C1	5441849	1	A01	3937622	1
553	3119202|F|0	TGCAGGAGATGTCGTCAGGTGGAGCTATTGTTCAACTTATTGTTCAGAGTTTCAAGGAAGATGAAGATA	88.9401	98.3607	A01	3938559	1	C1	5442793	1	A01	3938562	1
554	3101549|F|0	TGCAGACAAAAAGATTATTTAGTGTAGGAATTGAGATATAACATATTGTACATGAGAAGTAATATTTGG	92.1659	100		0	0	C1	5458377	1	A01	3955012	1
555	3090092|F|0	TGCAGTTTTCAACTTGTGTTTACAACTAGTACATTTTTCTTTCTACTATCAATGAAAAAAACCAACCAC	87.0968	100	A01	3985222	1		0	0	A01	3985222	1
556	3105198|F|0	TGCAGTTGAGACAAATCAAGTATTTTTATTTTATACGTCCATGGATATTTTTTTATATTCGACTCCTAA	88.0184	100	A01	3985288	1	C1	5509041	1	A01	3985288	1
557	3120832|F|0	TGCAGATTTTGGTTTAGCATGGGTTATACTTTATATTACAGATCGGAAGAGCGGTTCAGCAGGAATGCC	98.6175	98.3607		0	0		0	0	A01	3987436	1
558	3107829|F|0	TGCAGGTACTGTAGCAGAAGCGGTGCTTCACCTAGAGTTTCAGATGCTGGTAGAACAATGGTTGCACTT	88.4793	98.3607		0	0	C1	5540209	1	A01	4003691	1
559	3106114|F|0	TGCAGGGTTCATTGCTACAACATCTTTGGTATTCTTACAGATCGGAAGAGCGGTTCAGCAGGAATGCCG	89.4009	98.3607		0	0		0	0	A01	4003694	1
560	3193129|F|0	TGCAGCAGCACCTCCAGCTTCCAAGTAAGATATATAAAAAGAAAAAAGCTCTCTCCTTTCTACTCAGAC	89.4009	98.3607	A01	4043890	1	C1	5615324	1	A01	4043889	1
561	3142784|F|0	TGCAGTTGGTGGACTGCAAACGCCATTTTCAAAATAATTTTACAGATCGGAAGAGCGGTTCAGCAGGAA	92.1659	96.7213		0	0		0	0	A01	4047787	3
562	100036331|F|0	TGCAGATGAAACTTCATCAGTGGCTGAACTTTGAGGAATAGAGTTCTCAGCAACTTCCTCTTCATCTGG	98.1567	98.3607	A01	4049037	1	C1	5643445	1	A01	4049033	1
563	3183319|F|0	TGCAGCAGCTGAAGTTGAGGAGGTGGAAAAGGTTGAGGAAACGCCAGATGTTCCTCCAGTTCCAGAAAC	86.6359	100	A01	4049193	1	C1	5643601	1	A01	4049193	1
564	3167725|F|0	TGCAGTTCTCGGAGCAAAGAATGTTGGCCTGAAAGCACTCGCAATACTTCTTACAGATCGGAAGAGCGG	87.5576	100		0	0		0	0	A01	4079994	1
565	3153049|F|0	TGCAGCCAACAAATCAAGGACTGAGCCTCTCCCAAGGTTTGTGTTCTTTCTTTGTACTATGAAAGTGAT	88.4793	96.7213	A01	4093729	1	C1	5742191	1	A01	4093729	1
566	100049978|F|0	TGCAGTTTAGTAAGACCCCTGCGTGCCAGTTTCCTGGAAAACTCTGCAAAACGATCCTTAGCATCACTT	86.6359	98.3607	A01|A01|Scaffold000167	4107006|27714194|19716	3	C2	8352664	1	A01	4107006	1
567	100023778|F|0	TGCAGTTTAGTAAGACCCCTGCGTGCCAGCTTCTTCCTGTAAAACTCTGCAAGACGATCCTTAGCATCA	99.5392	98.3607	A01	4107006	1		0	0	A01	4107075	1
568	3172464|F|0	TGCAGGAGATACTGAAGTGGATGGCATTTGCATCTGCAATGGACAAGGAGTTTTCAGTTACAGATCGGA	94.47	96.7213		0	0		0	0	A01	4115937	1
569	100013641|F|0	TGCAGGCAATTCCTGGGTCTAGCAATGGTCGTGCAATGCGGATGGACACAAGCAATCGTCAAGGTTAGC	89.4009	98.3607	A01	4116289	1	C1	5762818	1	A01	4116289	1
570	3078375|F|0	TGCAGGCAATTCCTGGGTCTAGCAATGGTCGTGCAATGCCAATGGACACAAGCAATCATCAAGGTTAGC	86.6359	98.3607	A01	4116289	1	C1	5762818	1	A01	4116289	1
571	3085979|F|0	TGCAGTATACAAGTAAAGCTTATCACTAAGGAAACTTCTTTATGAATGAGACAAAATATGCATACATAC	88.4793	100	A01	4116355	1		0	0	A01	4116354	1
572	3109343|F|0	TGCAGCTGTTCCTTGGTTTGTTTCAAGAAGCACAAAGGCAAGTTATTTTTTACAGATCGGAAGAGCGGT	88.9401	100		0	0		0	0	A01	4139857	1
573	100003860|F|0	TGCAGCTGCTCCGTGGGTTGTTTCAAGAAGCACAAAGGCAAGTTCTTTTCTTCATGTTAGCTTTCATTG	87.5576	98.3607		0	0	C7	44777830	1	A01	4139857	1
574	3123046|F|0	TGCAGATGAAGCTACAAAACACACAGGTAATGTGACTCAAACCAAAGTTCAAATGTTCCTTGTCTGATG	93.0876	100	A01	4140372	1	C1	5795043	1	A01	4140372	1
575	100013987|F|0	TGCAGTATCGATAGTTCCTCCAACCCTTTACTGGTTACGCCCTTCCACATCTTCATGCTTCATTACAGA	96.7742	100	A01	4140662	1		0	0	A01	4140662	1
576	100032634|F|0	TGCAGCTCTTGACCTCTTCCTAGATGTTGACCCACGAGCTTCTTCACCAGTTTCCTGTACACCACGAGA	92.6267	100	A01|A01	4149874|4160522	2	C1	5811097	1	A01	4149873	1
577	100039801|F|0	TGCAGCAATATTCAATCCGCTTTTGGATCAAATGCTTCAAGGACTTACAGATCGGAAGAGCGGTTCAGC	99.0783	98.3607		0	0		0	0	A01	4166503	1
578	100043761|F|0	TGCAGACAGATGACTCCGGAGAAAATGAAGCTCGGCTGAAAGAGGAAGGAGAGAAAGGACTTTCAAACC	90.3226	100	A01	4174384	1	C1	5838315	1	A01	4174383	1
579	3109727|F|0	TGCAGAGCGTACTGGAAACACTTACTGGGCAACGCACTGTTCCTAATGTGTTCGTCGGTAAGCAGTTTA	91.7051	100		0	0	C1	5850183	1	A01	4183682	1
580	3139557|F|0	TGCAGTTTGCACTTTACGCCTAATTCTGATGAAGCGATTCCTTTTCATATCACAATGATTTCATATTTC	88.0184	96.7213	A01	4196247	1	C1	5883126	1	A01	4196316	1
581	3135868|F|0	TGCAGTTTGCACTTTACGCCTAATTGTGAAGAAGCGATTCCTTTTCATATCACAATGATTTCATATTTC	86.1751	96.7213	A01	4196247	1	C1	5883126	1	A01	4196316	1
582	100074676|F|0	TGCAGAAGTCTCGGCAGAGGAAGGCGCTGAACGGAAACCCTGGTATAGTAGAAGATAATGCTTCAGAAT	86.1751	96.7213	A01	4220372	1	C1	5903183	1	A01	4220371	1
583	3087489|F|0	TGCAGACTTCAAGAAAAAATATTGGATGTGGAATCTGAAAACCAAATATTGAGGCAAAAATCCCTCTTA	87.0968	100	A01	4221378	1	C1	5904197	1	A01	4221378	1
584	3149465|F|0	TGCAGTAAATATGCAGGCTGTGTGCAGAGGTACTTTACAGTTACAGATCGGAAGAGCGGTTCAGCAGGA	89.4009	100		0	0		0	0	A01	4223059	1
585	3166838|F|0	TGCAGTAAATATGCAGGCTGTGTGCAGAGGTACCTTACAGATCGGAAGAGCGGTTCAGCAGGAATGCCG	85.7143	100		0	0		0	0	A01	4223059	1
586	100051969|F|0	TGCAGTTATGTTACGACTATGTCCATGGGACCGCCGGCTCCCAAATTATTTACAGATCGGAAGAGCGGT	89.4009	100		0	0		0	0	A01	4233295	1
587	100049071|F|0	TGCAGTTATGTTACGACTATGTCCATGGAACCGCCGGCTTCCAAATTATTTACAGATCGGAAGAGCGGT	88.0184	98.3607		0	0		0	0	A01	4233295	1
588	3157270|F|0	TGCAGAGAGACAACAGAGTAGTGGTCAGGGTGAGAATGATGTTCTGAAGGCCGCTCATGAAATTTTCTA	87.5576	100	A01	4253863	1	Scaffold00285|C4	402954|34389356	2	A01	4253932	1
589	100084983|F|0	TGCAGTTATCATATCCAACCAATTAGTGAACAATCGTAGAATTTTACAGATCGGAAGAGCGCTTCAGCA	89.8618	100		0	0		0	0	A01	4260177	1
590	3102898|F|0	TGCAGTTATCATATATAACCAATTAGTGAACAATCGTAGAATTTTACAGATCGGAAGAGCGGTTCAGCA	89.8618	100		0	0		0	0	A01	4260177	1
591	3077321|F|0	TGCAGCTATCATATATAACCAATTAGTGAACAATCGTAGAATTTCGTATTTTATCCAACGATCGAAAGG	88.4793	100	A01	4260177	1		0	0	A01	4260177	1
592	3220148|F|0	TGCAGAGAGTGCATGCTTGTTACTGTTTCTTCATCTGCATGATTGAGTAGATAAGAATCTTTCCATGTT	88.9401	100	A01	4260512	1	C1	5960219	1	A01	4260512	1
593	3078244|F|0	TGCAGTGGCATACATTATAAATATTATATGCATCATGGTAACTCTTGATTGATTTTTTTACAGATCGGA	89.8618	100		0	0		0	0	A01	4260578	1
594	3100556|F|0	TGCAGTGACATACATTATAAAATATTATATGCATCATGGTAACTCTTGATTGAATTTTTTACAGATCGG	89.8618	100		0	0		0	0	A01	4260578	1
595	3078762|F|0	TGCAGTGGCATACATTATAAATATTATATGCATCATGGTAACTCTTGATTGAATTTTTTTACAGATCGG	88.9401	100		0	0		0	0	A01	4260578	1
596	3108882|F|0	TGCAGGTTCTTATTTGATCTTTTCTTTCCGGTATCTGTTTCATTCTATGTCTTCTGATAAAATATAGTG	90.7834	100	A01	4277341	1		0	0	A01	4277340	1
597	3107785|F|0	TGCAGATTCAAAGAAACCTGCAACTCCGAATAGAAGAACAAGGCAAGTACCTGCAAATGATGTTCGAGA	88.4793	96.7213	A01|A08	4277950|14065789	2	C1|C8	5974831|18031962	2	A01	4277949	1
598	100063153|F|0	TGCAGACAAGTTATCACAGAATAGCTGAGGAGTGTCCGGAAGCGAGATGCCCATTTCACCGAGGAGGGA	88.4793	100	A01	4288161	1		0	0	A01	4288161	1
599	3083744|F|0	TGCAGTACTGAAAGTATGATACGAATTCTTGTGGATAGGACTTGCACAAGACCTGTTACAAAGAATTAC	95.3917	100	A01|A03|A08	4294277|27004112|14099264	3	C1|C7	5988899|44718217	2	A01	4294276	1
600	3171316|F|0	TGCAGTACTGAAAGTATGATACGAATTCTTGTGGATAGGACTTGCACAAGACCTGTTACAATAAATAAA	89.8618	100		0	0		0	0	A01	4294276	1
601	3085321|F|0	TGCAGTACTGAAAGTATGATACGAATTCTTGGGGATAGGACTTGCACAAGACCTGTTACAAAGAATGAA	89.4009	96.7213	A01	4294277	1	C1|C7	5988899|44718217	2	A01	4294276	1
602	3216126|F|0	TGCAGGTCTTTGCGGTTCGAAGACAAACCAGACTACTCATATTTACAGATCGGAAGACCGGTTCAGCAG	85.7143	98.3607		0	0		0	0	A01	4294280	1
603	3089512|F|0	TGCAGAAGCAACCTAAACTGGAATTGCTAACATATATTTTTTTTGAAAAAGAATTGCTAACATATTTGA	88.0184	100	A09|A08|A06	23225749|6103794|6340083	6		0	0	A01	4309739	5
604	3087973|F|0	TGCAGTGTCTTATTTACTTTTCTATGCATCTTTGTGTATCTTTTGTTTGAACTCTGCTAATTACAGATC	89.4009	100	A01	4311135	1	C1	6013179	1	A01	4311135	1
605	3082827|F|0	TGCAGTACGGAAAATATATATCATGTGAGAAAAATACATTACGTAGAGGAAAGCTTTTTACAGCTGCCC	89.8618	96.7213	A01	4343784	1	C1|C1	6049537|6053688	2	A01	4343784	1
606	3087551|F|0	TGCAGTATGTGAAGCAAGTATTTACCTCATGCTCTGATCTGCTAAGAAAGAAACAGTTCTGCTACATGA	90.3226	98.3607	A01|A03|A08	4343850|26929405|14149181	3	C1|C1|C7	6049603|6053754|44648375	4	A01	4343849	1
607	3169881|F|0	TGCAGCATGTCTCTGTCATCCTTATCTGCAACCATCTCAGAGTCGAGCTCAACGGTGATGCCCTGCATG	87.0968	100	A01	4344014	1	C1|C1	6049767|6053918	2	A01	4344014	1
608	3076573|F|0	TGCAGAAACCGAAGCACCACCAAAGTAGCTTTGAAAGTCTCTTATTGAAACTTGCTTTACAGATCGGAA	90.3226	100		0	0		0	0	A01	4352759	1
609	3097795|F|0	TGCAGTATCACCGCGTCTGTTGATCTGTACGCGTTCCTTATAGCATTATCCGTCTCACTCCAAAACTCC	90.3226	100	A01	4375547	1	C1	6089480	1	A01	4375546	1
610	3081403|F|0	TGCAGATACTCAACATGTAGTATTGAACAGTGATGGACTTACAGAAATCGAAAGATCACAATTACAGAT	88.4793	98.3607	A01	4425768	1		0	0	A01	4425768	1
611	100027521|F|0	TGCAGTACTGAATGCATTTGTAATCTTGTGCTCAGCTAGAGCTTTCAACCTTTTAGAAAACGATAACAC	98.6175	100	A01	4436658	1	C1	6160334	1	A01	4436727	1
612	3158001|F|0	TGCAGTTTGTGCAAAATAGCGGCGTTAGTTTTTTCCAAGAGAAGAACCATTTAGAACGAGCACCTGCGA	91.7051	100	A01	4437555	1	C1	6161228	1	A01	4437555	1
613	3138388|F|0	TGCAGAGTTACAGGGGATTGTCAACTTAGCAACGCAGTACACCTAAAAGAATCCATTGTGGAAATTACA	94.47	96.7213	A01	4437621	1		0	0	A01	4437620	1
614	3120595|F|0	TGCAGCTAGCAGCCGGAGATAGATATCGGAAAAACGTAAAACGAATTTGAAATTAGATTTTTTTCCGAC	86.6359	100	A01	4441121	1	C1	6164789	1	A01	4441120	1
615	3155571|F|0	TGCAGCTAGCAGCCGGAGATAGATATCGGAAAACGTAAAACGAATTTGAAATTAGATTTTTTTTTCCGA	92.1659	100	A01	4441121	1	C1	6164789	1	A01	4441121	1
616	3134100|F|0	TGCAGAGATGCTATATGGAATGATTCATGCTCGTTACATTTTGACCAGCAAAGGCCTGGCTTCCATGGT	93.0876	100	A01|A04	4456915|8579425	2	C1	6185760	1	A01	4456914	1
617	100093021|F|0	TGCAGAGATGCTATATGGGATGATTCATGCTCGTTACATTTTGACCAGCAAAGGCCGGGCTTCTATGGT	88.4793	100	A01	4456915	1	C1	6185760	1	A01	4456914	1
618	3094306|F|0	TGCAGCCAAACCAATTAGAAACCTTATAGTCTCTAGTCGAGCCACTGGAGCAAAAACTTCATCGAAATC	88.0184	100	A01	4473820	1	C2|C9	49498198|14658987	2	A01	4473820	1
619	3131906|F|0	TGCAGCAAATAAATGGGAAATCCATCACCTAGACGTCAAGACAGCTTTCTTGCACGGAGAGTTACAGAT	90.7834	100	A01	4473886	1	C2	49498264	1	A01	4473886	1
620	3109524|F|0	TGCAGCAAATAAATGGGAAATCCATCACCTAGACGTCAAGACAGCCTTTTTGCATGGAGAGTTGAATGA	88.9401	100	A01	4473886	1	C2	49498264	1	A01	4473886	1
621	3144590|F|0	TGCAGGGGTTTTTGGTCCCTACACCTCTTAGATGTCAACTTTTACAGATCGGAAGAGCGGTTCAGCAGG	90.7834	98.3607		0	0		0	0	A01	4499634	1
622	3098949|F|0	TGCAGCCAAACCAAGATCATCACATGAAGAAAACCATTCGGTTAGTGTCTTTCTGTCTTTCCCATTGAC	86.1751	96.7213	A01	4522566	1	C1	6295491	1	A01	4522566	1
623	3093714|F|0	TGCAGTGGCTGAGATATTTGCTTGCACCGTTGGACAAAAACAAGAAAAGCTAAATACTATTTGGATGAA	89.8618	96.7213	A01	4522632	1	C1	6295557	1	A01	4522631	1
624	3158916|F|0	TGCAGAGAATGCATGACGTGTCAGCTTGTGTGGACCACTTGCCCATTCGGTCCCCAGTTGCTAGTCTGT	86.1751	100	A01	4527753	1	C1	6305530	1	A01	4527752	1
625	3075112|F|0	TGCAGATTTTACTTAGCTTTGACCGTGTTTGGCTGTAAATGAGTTGATATAATCATTTTACAGATCGGA	93.5484	100		0	0		0	0	A01	4543063	1
626	3075728|F|0	TGCAGATTTTACTTAGCTTTGACCGTGTTTGGCTGTAAATGAGTTGGGATATAATCGTTTTACAGATCG	86.1751	100		0	0		0	0	A01	4543063	1
627	3151471|F|0	TGCAGAGTTGGTGCAGAACATACGTAATGATTGACTGATTTACAGATCGGAAGAGCGGTTCAGCAGGAA	94.9309	96.7213		0	0		0	0	A01	4586824	1
628	3174544|F|0	TGCAGTTCCCGAAAAATGGTCTTGCCATGACTGTGTTGAAGATGCTGGTTCTACAAAAAAAAGAAATCG	92.6267	100	A01	4586959	1	C1	6376971	1	A01	4586959	1
629	3135812|F|0	TGCAGTTCCCGAAAAATGGTCTTGCCATGACTGTGTTGAAGATGCTGGTTCTACAAAAAAAGAAATCGT	90.7834	100	A01	4586959	1	C1	6376971	1	A01	4586959	1
630	100025327|F|0	TGCAGTTGACAGAAGAAGCATCATCTCAAGCTGATTTGTCGAACACAAGTCGTCACAAAATCATGTGGT	98.6175	100		0	0		0	0	A01	4589430	1
631	100056949|F|0	TGCAGATCAATAGGTCACCGGTTCGAACCCGGTTGGGCCCTTTATGTTGATTTTTGTAATCCCAGTTTC	90.3226	96.7213	A01	4642687	1	C1	6461406	1	A01	4642687	1
632	3078111|F|0	TGCAGTCAATTGCTCTACCACTGAGCTATGGACCCATGTTGACTACTTTGTACATGTTTACAGATCGGA	94.0092	100		0	0		0	0	A01	4642753	17
633	100004732|F|0	TGCAGTCAATTGCTCTACCACTGAGCTATGGACCCATGTTGATTATTTTGCACTCAATGTATATATTTA	98.6175	98.3607		0	0		0	0	A01	4642753	15
634	3082376|F|0	TGCAGTTTCAATCATTCAACCCTTCTTCTTCTACTACAAACAAATCTTCTAGCATGTGGATATCTCCTG	87.5576	100	A01	4647062	1	C1	6502314	1	A01	4647062	1
635	3155089|F|0	TGCAGCGTTCCATCTCGACAGGGAGAAGTCGCAAGGCTAGAGCAACCGGAGCCAACTGCTTGTTCTTCT	88.9401	98.3607	A01	4647128	1	C1	6502380	1	A01	4647127	1
636	3111140|F|0	TGCAGCTCGAATTTAGACTGAAATTTCCCACTCTTTCTGTATTTATGGTGCAAATCGCTCTATTATTAC	92.1659	100	A01	4665942	1		0	0	A01	4665942	1
637	3075796|F|0	TGCAGGGTAGATATCCATCAAATTCATCTGTTTTGGAAATTATGAATACAGTTTTATTTTCAAAAATGT	88.0184	100	A01	4670613	1	C1	6530725	1	A01	4670613	1
638	3084726|F|0	TGCAGATTATGGATTTGAAAACAGCCAACAGTTGAATCCTCCATCAGAGACAAACCCACAGATGCAGAG	89.4009	98.3607	A01	4744522	1	C1	6635615	1	A01	4744519	1
639	3133296|F|0	TGCAGTCAACCAGGACGAGCCAAGACAAACCAATCCAGGCAAAGACCGGTTTGGGCAAAACGATATTTA	90.7834	100	A01	4746250	1		0	0	A01	4746250	1
640	100087076|F|0	TGCAGCGATGTAAAACCTGGGGGTGAATCTGTCCATGCGCAAAACAGAGAGGAGACTCAACATCTCTGC	89.4009	98.3607	A01	4776678	1	C1	6689814	1	A01	4776677	1
641	3116617|F|0	TGCAGCATTGATTTCTTCAAAGATGTCGGACAAGTTGTTCGTGTTCGTCTTCTGCTCAACGCCCGGGGC	89.4009	96.7213	A01	4780943	1	C1	6702831	1	A01	4780942	1
642	3084628|F|0	TGCAGGGAATATACTACAAAGTGTAACGTCTCTTGGCATCAACTACGGACAAGTCGGGAACAATTTGCC	87.5576	100	A01	4820077	1	C1	6829746	1	A01	4820077	1
643	3087214|F|0	TGCAGTTATATCCAATCAAGGAATCAGAATTATAGAAAATAATGTCATGCAACACCTTTATGTTACAGA	90.3226	100	A01	4820143	1		0	0	A01	4820142	1
644	3108183|F|0	TGCAGAAGGTAGAAAACTGAAACTTTGTAACCGTGTTTACTACTTATGCAGAAACTTTTGAGATCTTAT	90.3226	100	A01	4837994	1	C1	6846330	1	A01	4837994	1
645	3081943|F|0	TGCAGGGATTATAGTTTCTAACCATGGAGCTCGTCAGCTCGATTATGTCCCTGCAACTATAATGGCCTT	89.4009	100	A01	4852923	1	C1|C7	6857515|40979016	2	A01	4852923	1
646	3100252|F|0	TGCAGACAGTTTTTGGAGTAGAGACCAGATGCACTGAAATTTTAGGAACTATAAACAATCTAGTAATAA	88.9401	98.3607	A01	4882670	1		0	0	A01	4882670	1
647	3117688|F|0	TGCAGACGGTTTTTGAAGTAGAGACCAGATGCACTGAAATTTTAGGGAATATAAACAATCTAGTAATAA	90.3226	98.3607	A01	4882670	1		0	0	A01	4882739	1
648	3076332|F|0	TGCAGTTCTGTCTATCCAAGTAAACCCCTTTTCCTCTGCTAAAAGTTGTCTCTTTACAGATCGGAAGAG	89.8618	100		0	0		0	0	A01	4925212	1
649	3091569|F|0	TGCAGGGTTTTTCGCCAATGCATGCCGCTTAGAAGTAAGTAACTGATTTTACTTCTCTGTTTATGTACA	88.9401	100	A01	4925889	1	C1	6957478	1	A01	4925889	1
650	3125883|F|0	TGCAGGGTTTTTCGCCAATGCATGCCGCTTAGAAGTAAGTAACTGATTTTTACTTCTCTGTTTATGTAC	87.5576	98.3607	A01	4925889	1	C1	6957478	1	A01	4925889	1
651	100013634|F|0	TGCAGTCACTGCTTTTCTCACAGCCTGAAACATAATATGTAATGTTACAGATCGGAAGAGCGGTTCAGC	98.6175	100		0	0		0	0	A01	4925892	1
652	3104610|F|0	TGCAGTCACTGCTTTTCTCACAGCCTGAAACATAACATATGATGTAATATTACAGATCGGAAGAGCGGT	92.1659	98.3607		0	0		0	0	A01	4925892	1
653	100047616|F|0	TGCAGATGATGTTGCAACCGTTATCCCTAACTGCTTGAGGCACCGTCTCAGGAAGGATCCTTTGGAGTC	88.4793	96.7213	A01	4926700	1	C1	6958293	1	A01	4926700	1
654	3099314|F|0	TGCAGATTCTTTATGGGTTCGTTGGGTGAAGCGTTATTTGATAAGAAAAGGTTCTTTATGGCAAACAAA	85.2535	98.3607	A01	4938054	1		0	0	A01	4938053	1
655	3097649|F|0	TGCAGATACTGTAAACACTGTGAAAAAGCTAAGAACTATTATGGAAACAAGTGTGGAACCATTGGCTTT	85.7143	96.7213	A01	4941320	1		0	0	A01	4941319	1
656	3093851|F|0	TGCAGATAAAGCTAAATCAAGAAGATCCATTTACTTCTCGTCAGAAACAAGCCCAAACAAAAGAAACGA	87.0968	96.7213		0	0		0	0	A01	4941323	2
657	3150239|F|0	TGCAGTATAGGACCATTGGAGGAAAAAAAGACCAACACGGTTCTGCATTGCAACCAGAAGCTCGCTCTT	88.9401	100	A01	4949712	1		0	0	A01	4949711	1
658	3128351|F|0	TGCAGTATAGGACAATTGGAGGAAAAAAAGACCAACATAGTTCTGCATTGCAACCAGAAGCTCGCTCTT	86.6359	98.3607	A01	4949712	1		0	0	A01	4949711	1
659	3085915|F|0	TGCAGACGACCTACATATGTACAAGAGAACACATCATGCATGCAACGTCTACAAAAATGTTATGTCCTT	87.0968	98.3607	A01	5027265	1		0	0	A01	5027265	1
660	3085295|F|0	TGCAGGTAAATGATATTTCTTACATGTACGCATATATATTTGTTGTCAAAGGCAAGTTATACCTATATA	88.0184	100	A01	5027331	1	C1	7057712	1	A01	5027330	1
661	3079053|F|0	TGCAGGTGAATGATATTTCTTACATGTACGAATATAAATTTGTTGTCAAAGGCAAGTTATACCTATATA	87.0968	98.3607	A01	5027331	1	C1	7057712	1	A01	5027330	1
662	3134606|F|0	TGCAGAGAGAGATAGGGGAAGAAAAGGGAGAGGGAGGAGAGAGAAGGCACTACCACCCTTTGGCCCCTA	91.2442	100		0	0		0	0	A01	5057483	1
663	3196349|F|0	TGCAGTTACACCGGCGTTTACTGTGCTCCGGCGCCGGATAACCCACGGATCCGTACAGTCGCCGGGATA	90.3226	98.3607	A01	5088623	1	C1	7105141	1	A01	5088623	1
664	3085278|F|0	TGCAGGTTGATCCTCTTACTCATCAAGTCAAGATCTGTGACTTTGGCAGTGCTAAACAGCTTGTAAGAC	88.9401	98.3607	A01|A08	5102778|10697606	2	C7|C3	41166384|56271832	2	A01	5102775	1
665	3090335|F|0	TGCAGATAAAGCTAAATCAAGAAGATCCACTAACTTCTCATCAGACACAAGTCCAACCTGCAAAAACAA	86.1751	100	A01|A01	5156226|4941254	2	C1	7205492	1	A01	5156295	1
666	3102846|F|0	TGCAGCTGGTGATAAGCAATGCAATATTACAATAGTGCTTGTTACAGATCGGAAGAGCGGTTCAGCAGG	87.0968	98.3607		0	0		0	0	A01	5179316	1
667	3078519|F|0	TGCAGTTTTCAATAAGAAAGCCTTATCTAATCTCACTTCCACATTTGACTTAGTTACAGATCGGAAGAG	88.9401	100		0	0		0	0	A01	5179319	1
668	3097672|F|0	TGCAGATCAGAAAAAAAAAGAGCACCATACTGATTTTGAAGTTACTTGCAAGTTTCAAGTTCTCCCAAT	89.4009	100	A01	5207442	1		0	0	A01	5207442	1
669	3212735|F|0	TGCAGAAGCGTAGTTTACTCCCCTCATGATGTCTTCTCCTCTTGCTTGTGCAATACATGGTGTAATGTA	91.7051	100	A01	5218227	1	C1	7294109	1	A01	5218226	1
670	100009901|F|0	TGCAGAAGCGTAGTTTACTCCTCTCATGATGTCTTCTCCTCTTGCTTGTGCACATGGTGTAATGTAAGT	88.4793	100	A01	5218227	1	C1	7294109	1	A01	5218227	1
671	3153033|F|0	TGCAGCTGCTGGTGTTCGAGAAGAAACCGGCCGTCAGTTGGTAAGCCATTCCTTACAGATCGGAAGAGC	87.0968	100		0	0		0	0	A01	5218230	1
672	3093107|F|0	TGCAGCAACGATGGGAAACTCAACCTCCCAAGCTACCCATTTGTTCAAAGCTCCATAAACAGCCTCTTT	86.6359	100	A01	5219907	1	C1	7301605	1	A01	5219906	1
673	3086284|F|0	TGCAGTTCCAAAATTGCAGTTCATCAAGTAACCTCTTCTTACAGATCGGAAGAGCGGTTCAGCAGGAAT	88.9401	98.3607		0	0		0	0	A01	5236795	1
674	3083988|F|0	TGCAGCAACCTGAACATTGTTTATATAAAAGACTCAATAATCTTTCATGGAGATTTCTTTCTAAGCGAC	89.8618	98.3607	A01	5252395	1		0	0	A01	5252395	1
675	3149661|F|0	TGCAGAATAAAGTTGGCAAGCACAAAATAAAAGGTATAAGGGAATAGCACAGACAAGGTTGTGACAAAT	88.9401	100	A01	5256003	1	C1	7341457	1	A01	5256002	1
676	3117818|F|0	TGCAGCAGCACCAACATCGGCTTTGTTCTTGCATAAGTAGCTTACGACCTCGTTGTGACCTGCCCATGC	91.2442	100	A01	5276180	1	C1	7380459	1	A01	5276179	1
677	3149514|F|0	TGCAGCACCAACATCGGCTTTGTTCTTGCATAAGTAGCTCACGACCTCATTGTGGCCTGCCCATGCTGC	89.4009	100	A01	5276183	1	C1	7380462	1	A01	5276182	1
678	100028773|F|0	TGCAGGCTATCCTGCTCCTCACCATGCAGGTAGAGACTCTGCTTTGTAGTTTCTTACATCATTACAGAT	99.5392	100		0	0		0	0	A01	5303518	1
679	100095573|F|0	TGCAGGCTATCCTGCTCCTCACCATGCAGGTAGAGACTCTCCTTATATCATCAAAATGTTACAGATCGG	99.0783	100		0	0		0	0	A01	5303518	1
680	3152171|F|0	TGCAGTGTCTGTCACCGGTTTCAAACCGTACTTCTTTACAGATCGGAAGAGCGGTTCAGCAGGAATGCC	92.1659	100		0	0		0	0	A01	5317003	1
681	3200826|F|0	TGCAGATTGAGCAGCTGATGGATCAACAAGTCGTTACAGATCGGAAGAGCGGTTCAGCAGGAATGCCGA	88.4793	100		0	0		0	0	A01	5320799	1
682	3096769|F|0	TGCAGCATCTGAACATCACCTTCAGAAGGGATCCCACCAACTTCAGACCAAGGATCAACAAATTAGAGT	89.4009	96.7213	A01|A08	5321283|10897287	2	C3	56637001	1	A01	5321282	1
683	3186523|F|0	TGCAGGACAAGAAATCAAAGAACAGAACCAATCTGCATGCAGGGGAGTTTTTATTTTTTTTACTTTATT	91.2442	100		0	0		0	0	A01	5325683	1
684	3213373|F|0	TGCAGAACAAGAAATCAAAGAACAAAACCAATCTGCATGCAGGGGAGTTTTTATTTTTTTTACTTTATT	91.2442	100	A01|A01	5325683|4559702	2		0	0	A01	5325683	1
685	3136572|F|0	TGCAGTCGATACAATAACATGTGGTCGAATCATAACATATCTAATTTTTTATACAGATTTTTTGTCGTC	93.5484	100	A01	5331651	1	C1	7481731	1	A01	5331650	1
686	3080798|F|0	TGCAGCTGTATTGGTGTTTGATTCTGTAAACCAAGATCAATTGGTTCTCTTTATTGACTTTTCTGTGAG	91.2442	100		0	0	C1	7521756	1	A01	5347269	1
687	3088634|F|0	TGCAGCACACATCTTTATTTGAATTACGTACGTGTCCTGGAATATGCAAAAAAATAATAATATTTAGAA	89.8618	100	A01	5372092	1		0	0	A01	5372092	1
688	3187238|F|0	TGCAGCCATAGCTCGAGAAGCTGAACCAATCGATCCATCATACCTGCAAGAAAAAAACATAGTAAAAAT	93.0876	100	A01	5388102	1	C1	7576608	1	A01	5388102	1
689	3088648|F|0	TGCAGCAAAATTGAATAAAAGTTTATATTTTTTTTCCATTCAGTTCAAGATTTTCTTTTGTAATAATCA	89.8618	98.3607		0	0		0	0	A01	5389799	1
690	3093592|F|0	TGCAGTAGTCTTATTCGAGATATTTTAGTTGAAATTACAGATCGGAAGAGCGGTTCAGCAGGAATGCCG	91.7051	98.3607		0	0		0	0	A01	5390096	2
691	3076372|F|0	TGCAGTTTCATCCAAATGTTGATGTACTTCATGTTTATAAAATCACTCTAGATGGTTTTTTACAGATCG	88.4793	96.7213		0	0		0	0	A01	5407334	2
692	3082103|F|0	TGCAGGACCTTCACTAGATTCAGAATTTTCATTTCGTAGTTCAGTATTTTGATCTTCAGTTCCTGAAGG	88.0184	100	A01	5448596	1		0	0	A01	5448596	1
693	3131779|F|0	TGCAGATACATTCTTCTCTTGTATCTCAGCAAGACAAACTTGGGTTTTGTGCCTCTGGCTCTCATGGCT	91.2442	96.7213	A01	5453307	1	C1	7750392	1	A01	5453307	1
694	100018399|F|0	TGCAGATACATTCTTCTCTTGTATTCTCAGCAAGACAAACTTGGGTTTTGTGCCTCTGGCGGCTCTCAT	87.5576	100		0	0	C1	7750392	1	A01	5453376	1
695	3091166|F|0	TGCAGTTCCACGTCGCAATATATGAGATTGTGGATGATCCTTCATTGGATTCAACAATCTCATGGAGCA	86.1751	100	A01|A01	5488307|5473945	2	C1	7781838	1	A01	5488307	1
696	100025439|F|0	TGCAGAGGTAAGCAATTGCTCTGTCCTAACTTCTCATTGTGATGTTTGGATATTGCTTTCAAGTTTAGA	99.0783	98.3607	A01	5490163	1	C1	7791361	1	A01	5490163	1
697	3086715|F|0	TGCAGTTCCTGAACCCATTTCTTTGCCCTCTCAAACGAAGCCTGAGAAGATAGCAAAAAAAGAAGTTAG	91.2442	100	A01	5490395	1	C1	7791585	1	A01	5490394	1
698	3081994|F|0	TGCAGGTTTCGATCCAAGTAAACCGGTTTCACCAACAATGTCAAGAACATACTTCCGTTGAGATAAAAA	88.4793	100	A02|A01	20062918|5499622	2		0	0	A01	5499622	1
699	3076231|F|0	TGCAGTAGTTCCCATAGAGAATCAAGATGCACTAAACTAGGATTTTTCCTTTGATGCTCTTGAAAATTT	94.0092	100	A01	5508042	1	C1	7827133	1	A01	5508042	1
700	3127823|F|0	TGCAGAATGTGAAGCCCGGTAAGTTCCTCCTCTAGTTGAACTATGGTTTACTAAGATGAATCAAGTGTG	91.7051	100	A01	5509482	1		0	0	A01	5509482	1
701	100020690|F|0	TGCAGAATGTGAAGCCCGGTAAGTTCCTCCTCTAGTTGAACTCTGATGAATCAAGAATGTGTTTTTCTT	97.6959	100		0	0	C1	7833024	1	A01	5509551	1
702	3075009|F|0	TGCAGAATGTGAAGCCCGGTAAGTTCCTCCTCTATCTGAACTCTCTGATTACTAATATGAATCAAGAAT	90.3226	100		0	0		0	0	A01	5509551	1
703	100001752|F|0	TGCAGAGGAGGCTTTGTAACTACGTTGAGAAGTCACTAGTGGAGAACGTTCTCCCAATCCTCTTAGTCG	88.0184	100	A01	5513825	1	C1	7857779	1	A01	5513894	1
704	3109073|F|0	TGCAGAACTGATGTCATGTGGATTTTGTTGTCGAACTAAAAACTGTTTTTGGTTTACAGATCGGAAGAG	95.3917	96.7213		0	0		0	0	A01	5547944	1
705	3099695|F|0	TGCAGCTAAGATGCTACAATTTGGTATCACTTCAATCTGAGAAAAGAAAATGCTATTTTCAAAATAGTG	88.4793	98.3607	A01	5578422	1	C1	7974160	1	A01	5578422	1
706	100008325|F|0	TGCAGCTAAGATGCTACAATTTGGTATCACTTGAATTTGTGAAAAAATGCTATTTTTACAGATCGGAAG	99.5392	96.7213		0	0		0	0	A01	5578491	1
707	3196016|F|0	TGCAGTTGCTGGTATATATTCCATTTCTTTGATGTCTTGTCAAACATGTATTCTTTATTCTTTTCATTC	87.0968	100	A01	5601339	1		0	0	A01	5601339	1
708	3083906|F|0	TGCAGCCAGCCAAAATTTGGTTTGCGATGTAAAACATTGTTTAGTTTATATTTACTTACAGATCGGAAG	90.7834	100		0	0		0	0	A01	5601405	1
709	3141450|F|0	TGCAGGAAGCTATGGACTCGTTTGCTAAGAAGTTGGAGTCAGTTTACAAAGCTTCAGGAGAGAAGAAGA	92.6267	100	A01	5606197	1	C1|C7	8048152|41623936	2	A01	5606197	1
710	3078724|F|0	TGCAGAGAACATATTCACCATCAGTTTACTACAATAACCTTGACAACATATGTTCAACCATTGCCCCCA	86.6359	98.3607	A01	5616234	1	C1	8056603	1	A01	5616233	1
711	3110602|F|0	TGCAGACCGTCAGCCAACTGGAAAGCATCAACATTTCCAAGTCGGAACTGGACATTTGCATCAACTACA	91.2442	100	A01	5617494	1	C1	8057878	1	A01	5617493	1
712	3087211|F|0	TGCAGATTCTCTCGGACAAATCCGACACAAAGGTTTCATCTTTCATCGATTTTCATTAGAAATTACAGA	93.0876	100	A01	5657836	1		0	0	A01	5657905	1
713	3144674|F|0	TGCAGAACAATCATCGCGTGTCTACAAAGAAACCCTTTACAGATCGGAAGAGCGGTTCAGCAGGAATGC	92.1659	100		0	0		0	0	A01	5660180	1
714	3106857|F|0	TGCAGATTTTCCGTTTTCGACAAGTGAAGATTTTCTACAAAAGGAGTTTTCAGCTTTTGGAGAGATAGC	90.3226	98.3607	A01|A03	5673158|23827521	2	C7|C1	41683726|8142359	2	A01	5673157	1
715	3098909|F|0	TGCAGATCTACCGTTTTCCACAAGTGAAGACTTTCTGCAAAAGGAGTTTTCAGCTTTTGGAGAGATAGC	88.4793	98.3607	A01	5673158	1	C1|C7	8142359|41683726	2	A01	5673157	1
716	100032815|F|0	TGCAGTAACAGGTGCATTTGTCTGAACCACCACTCGATTATCCGAGACGTTCCTTACCGCGTGAATAGG	90.7834	100	A01	5677557	1	C1	8147139	1	A01	5677556	1
717	3088937|F|0	TGCAGCAAACAGAGATGATCTTACCTGCAATGGCAGATAAAAGGTTAGACCAGATATTATTGTAATAAT	86.6359	98.3607	A01	5688465	1		0	0	A01	5688464	1
718	3118425|F|0	TGCAGCAAACAGAGATGATCTTACCTGCAATGGCACATCATAGGCTAGGTTAGACCAGTTACAGATCGG	93.5484	98.3607		0	0		0	0	A01	5688465	1
719	3167937|F|0	TGCAGCTTGCTTTTGTGAAGTAGCAGATGACTTTGCATTGGTTGTTTTGGGGATGTTACAGATCGGAAG	88.0184	100		0	0		0	0	A01	5688468	1
720	3123925|F|0	TGCAGGTTACTTTTGTGAAGTAGCAGATGACTTTGCATTGGTTGTTTTTGGGATGCTACATGACATGGT	88.0184	98.3607	A01	5688399	1	C3|C1	56998437|8157289	2	A01	5688468	1
721	3078008|F|0	TGCAGTTCCAGGCTCTGGTTCTTTGCTCCACTGTTGAAGCTTCTCACCAGTCTCCAGGATGACTTCAAC	92.1659	100	A01	5688941	1	C1	8158016	1	A01	5688940	1
722	100000850|F|0	TGCAGTTGCAGGCTCTGGTTCTTTGCTCCACTGTTGAAGCTTTTCACCAGTCTCCAGGATGGCTTCAAC	90.3226	100	A01	5688941	1	C1	8158016	1	A01	5688940	1
723	100009393|F|0	TGCAGTTCCAGGCTCTGGTTCTTTGCTCCATTGTTCAAGCTTCTCACCAGTCTCCAAGATGGCTTCAAC	99.0783	98.3607	A01	5688941	1		0	0	A01	5688940	1
724	3207737|F|0	TGCAGCTTTTTCATAAGAAAAAAGAAACAAAAAGAGATATGATCGCAACTTTTGGTATGGAGTTTACAG	88.4793	98.3607	A01	5700702	1	C1	8178524	1	A01	5700702	1
725	3136743|F|0	TGCAGCAGAAGTTCACGGGTGGATACTGAGAGGCCTACAAATATCCATAATATGCTCGGCATTCGGGAT	87.0968	100	A01|A05	5735850|16149179	2	C9|C9	45090847|43298480	2	A01	5735850	1
726	3099920|F|0	TGCAGCAAAAACCTTTCGACTTTACACGTTGAAATAAAAAAATTATTTTGGGCAGCTTTATGTATGAGA	90.3226	100	A01	5775342	1		0	0	A01	5775342	1
727	3091484|F|0	TGCAGGCACATAATCCAAATGATTCAATATTCATTTGATCCTTACAGATCGGAAGAGCGGTTCAGCAGG	89.4009	96.7213		0	0		0	0	A01	5775408	1
728	3096120|F|0	TGCAGTAAATCAATCATGTTCTGACAACAAGAGCATCATACCTTACAAGTTACAGATCGGAAGAGCGGT	93.5484	100		0	0		0	0	A01	5796953	1
729	3084290|F|0	TGCAGTAAATCAATCATGTTCTGACAACAAAGAGCATCATACCTTACAAGTTACAGATCGGAAGAGCGG	88.0184	96.7213		0	0		0	0	A01	5796953	1
730	3081250|F|0	TGCAGCAGGAAACAGAGCTATCGATCAACCCTGAAAGAGAAGAGAATTGCTTTCAATTGAGAGGAAGAA	92.1659	98.3607	A01	5798084	1	C1	8334142	1	A01	5798084	1
731	3103808|F|0	TGCAGTTACTGGTTAGTTTCATTCACCCTTTTGCTATGTATTTGATATATATTTTTTTCTTTCTAGAAA	87.0968	98.3607	A01	5798150	1	C1	8334208	1	A01	5798150	1
732	3126696|F|0	TGCAGCAGAGTCTTTGGCTATGGAGGTTCTCTTCTTATCCTTTGCTTCTTATAACCTCTTGTTTTCATG	86.1751	100	A01	5812237	1	C1	8352047	1	A01	5812236	1
733	3121742|F|0	TGCAGCAGAGTCTTTGGCTATGGAGGTTCTCTTCTTATCCTTTGCTTCTTGTAACCTCTAGTTTTCATG	85.7143	100	A01	5812237	1	C1	8352047	1	A01	5812236	1
734	100003467|F|0	TGCAGTAACATCTCCTGTTGGTAGCTTTCTCGCCAACTTGATGATCTGCACACAAATACTTTATGTTAC	97.235	100		0	0		0	0	A01	5816780	1
735	3095654|F|0	TGCAGTAACATCTCCGGTGGGTAGCTTTCTCGCCAACTTGATGATCTGCACACAAATACTTTATGTAAA	89.8618	100		0	0		0	0	A01	5816780	1
736	3083911|F|0	TGCAGGACTAAACTTTCTGAATCTCTGCTTGATCAATGCAGCCACGCCAGCTACATGAGGAGCAGCCAT	85.7143	100	A01	5820741	1	C1	8360552	1	A01	5820741	1
737	3083322|F|0	TGCAGGACTAAACTTTCTGAACTTCTGCTTGATCAATGCAGCAACACCAGCTACATGAGGAGCAGCCAT	95.8525	96.7213	A01	5820741	1	C1	8360552	1	A01	5820741	1
738	3142176|F|0	TGCAGATGTTGTTGCTGCTATAGACCAGGTAAAACCATTTACTCTTTTTTTCATTTCACTTATCTATCA	86.1751	96.7213	A01	5821998	1		0	0	A01	5821998	1
739	3107836|F|0	TGCAGCAAATCCACCAAAACTCTTGTACAATGCCTTGTAAACAGAAATGCTAGTACATACCAAACACAC	88.0184	98.3607	A01	5822064	1	C1	8361877	1	A01	5822063	1
740	3089521|F|0	TGCAGATGTTGTTGCTGCTATAGACCAGGTAAAACCATTTACCCTTTCTCATTTCACCTGACCATCAGA	88.9401	100		0	0	C1	8361811	1	A01	5822067	1
741	3092557|F|0	TGCAGCAAAATGCATAACAGCATCAAATGCGTTTTCTGTGAAGATTTTATAATGTATCGGTTACAGATC	91.7051	98.3607		0	0		0	0	A01	5829820	1
742	3172563|F|0	TGCAGCTCTTCAAGGGTTGATGAACAAGAACAGAGTGTATAAGACTCCGGGTCATAGCTGGATCACAGA	89.8618	100	A01	5838819	1	C1	8388254	1	A01	5838819	1
743	3161857|F|0	TGCAGCTCTTCAAGGGTTGATGAACAAAAACAGAGTGTATAAGACTCCAGGTCATAGCTGGATCACAGA	88.0184	100		0	0	C1	8388254	1	A01	5838819	1
744	3163708|F|0	TGCAGCTCTTCAAGGGTTGATGAACAAGAACAGAGTGTATAAGACTCCAGGTCACAGCTGGATCATAGA	88.4793	98.3607	A01	5838819	1	C1	8388254	1	A01	5838888	1
745	3210098|F|0	TGCAGATTTTTCTTCTACAAACTGAAACCATTGGCTACAGCAATGTCTTGGAGTTTCACTTTTCTATTT	94.47	100	A01	5857504	1	Scaffold01178	8306	1	A01	5857503	1
746	100034277|F|0	TGCAGCATAACTCTCACGAACAAGTCATCAGAGACTTTGTCTGAAACAAACTGCCAACGGTGGATAACC	89.8618	100	A01	5869371	1	Scaffold01178	15485	1	A01	5869371	1
747	3081409|F|0	TGCAGACATATAAACCCTAAATCATGTAAAATGGAGAAGCTTACTTTGATAATGCAGCAGAATTTTCTT	90.7834	100	A01	5872647	1	C1	8399234	1	A01	5872647	1
748	3154733|F|0	TGCAGTTGTTTTATCGATTGGCCACGTGAATATCTCAAATTGTGTATTTACAGATCGGAAGAGCGGTTC	89.4009	98.3607		0	0		0	0	A01	5872713	1
749	3079771|F|0	TGCAGGTAAAATAAAAATTGTACATTTGAAAGAGATACGATGCATCAGAACATTACAGATCGGAAGAGC	94.47	100		0	0		0	0	A01	5881022	1
750	3135382|F|0	TGCAGGATTGATTACTGATAAACCAAAGACCTAACATCTAAAGAGAGGCTAAAATTGGTAAGGGAACCA	86.6359	100	A01	5882712	1		0	0	A01	5882711	1
751	3130558|F|0	TGCAGGTGTATTCTCATTTAGGAATGGTTTTGGAATCGAATTACAGATCGGAAGAGCGGTTCAGCAGGA	91.2442	100		0	0		0	0	A01	5882715	1
752	3103650|F|0	TGCAGGCTGAGGGTATCCCAGTTAGCCCATACAGTGTCAGAAGGGCCCTTGAGAATACATCAACTCCTG	86.1751	98.3607	A01	5884691	1	C1	8429799	1	A01	5884691	1
753	100003370|F|0	TGCAGGACTTGGTTTTAGACTGCTCACCAGGGAGCTTCTACGAGAAGGAGAGCCACGCTATTCAAAACG	90.7834	100	A01	5925639	1	C1	8490154	1	A01	5925639	1
754	3182647|F|0	TGCAGGAACTGTCGCCGATTCTGGACTCATGGTGGAGCCTTACAGATCGGAAGAGCGGTTCAGCAGGAA	88.0184	98.3607		0	0		0	0	A01	5961820	3
755	100039329|F|0	TGCAGTTGTTGGGAACCATTTCAGTTCTTTGCCTGAAAGTCATGGTGATATGGTGCTTCCAATTCGAAG	98.1567	98.3607		0	0		0	0	A01	5968358	1
756	3093254|F|0	TGCAGAGTCAAATAGACTCAAGCTGCAACGAAACAAAGTTGAATCCATTACAATCTAAGAATAAAACCG	87.0968	98.3607	A01	5991824	1		0	0	A01	5991824	1
757	100082318|F|0	TGCAGCTTCACTTTCGTGCAACCATGTGTTCTGCAAGTAAGATCCTCTCTCTCTGTCTCTTTTGTTTTT	90.3226	100	A01	5991890	1	C1	8617287	1	A01	5991889	1
758	100011049|F|0	TGCAGAGACAGGTTCACTTCTGTGGTAGTGAGCCATTTCTCCTGATGCCTGTCAATAGAACATTCAAAT	96.7742	100	A01	5994318	1	C1	8619592	1	A01	5994318	1
759	3080361|F|0	TGCAGAGACAGGTTCACCTCTGTGGTAGTGAGCCATTTCTCCTGATGCCTGTCAATATAACATTCCAAT	91.7051	100	A01	5994318	1	C1	8619592	1	A01	5994318	1
760	3156083|F|0	TGCAGAGTAAAGTAAGAGAAACTTTTACCATAACAATCACATGGCACGTGGAACAGGCTAGAGAACATT	92.1659	98.3607		0	0	C1	8621966	1	A01	5996699	1
761	3134174|F|0	TGCAGTTCTCTTGTTCCTTCGTTGTTTCATAGAAAATTGAAATCAAGCTGGTTTATTTGCTTTTTACAG	92.1659	98.3607		0	0		0	0	A01	6000272	2
762	100040948|F|0	TGCAGGACGAAAAGGAAAACAAAAAAAAAGATATTATCATTACGATGAGCTATAGATTTTTTTGATTAT	91.7051	100		0	0		0	0	A01	6029452	1
763	3091695|F|0	TGCAGAATAACTCATTGCTCTTCTCGAAAGCTAGCAATCGTTCAAACACGATCCCTACACAGAACAAAA	88.4793	98.3607	A01	6030413	1		0	0	A01	6030413	1
764	3160622|F|0	TGCAGTTGGATCTGTTCACGACTCTAAAGGCACTATCTTTGTTGGGAGTGTTTCTGTTGTTCGTTGGAC	89.4009	96.7213	A01|A01|A03	6032211|6029518|24057699	3	C7|C1	41937212|8661018	2	A01	6032210	1
765	100028114|F|0	TGCAGCAAGTGTTTGATTATGATGCATTTTCTGGTGATGACATAATGGGAGAAGCTGGGATTGATATCC	98.6175	100	A01|A01|A03	6036810|6031857|24060205	3	C1|C7	8663383|41939828	2	A01	6036810	3
766	3154845|F|0	TGCAGAACGGGGAAGCTGGAGAAAGCGATGGAACTACATGAGAAGATAAAGAAGATTACAGATCGGAAG	92.6267	100		0	0		0	0	A01	6037509	1
767	3080278|F|0	TGCAGACATCATCCAACACGCATCCGTAAGAAGAGAAACTCAGCTTCAGATTCTTTTCATCCATCTCAC	93.5484	100	A01	6038025	1	C1	8664598	1	A01	6038024	1
768	3084765|F|0	TGCAGGATCCTGTTTCCAAAACTTAGCTTCATCTTGCTTCATTTTCTTAGGATCCAGACTTAGCTCGCT	87.0968	100	A01	6041019	1	C2|C4|C1	52870628|40276963|8667526	3	A01	6041019	1
769	3154508|F|0	TGCAGGTGCCAAGAGCCTCCCCATCACCAATCTTGATCCAGTTTTACAGATCGGAAGAGCGGTTCAGCA	94.0092	100		0	0		0	0	A01	6042189	1
770	3106109|F|0	TGCAGAAAATAACAATATTGGGGCTGAAAAAATTGATGATGAAATACTTTATGATGGTTCTTTGTCTTT	88.0184	96.7213		0	0	C1	8699733	1	A01	6051853	1
771	3114628|F|0	TGCAGAGAAGTGTTTCGAGGAAAGGGTCTCCAAGAAGCAATAACAACGAGAGGAAACTCCATTGTGACG	85.7143	96.7213	A01	6073613	1	C1	8717336	1	A01	6073613	1
772	3167547|F|0	TGCAGATGAGATTGAGAGTACATACTCATTGCATTTTGATTTCGACACCATACGAGTAGCAAAAGATGA	90.3226	98.3607	A01	6080508	1		0	0	A01	6080508	1
773	3081282|F|0	TGCAGCCTACTCATCCGAAAGCAACTTGCTAATGTAATGTGCTCACCACTCTTTTGAAACCTTCAATAT	88.4793	98.3607	A01	6082787	1	C1	8741037	1	A01	6082786	1
774	3100325|F|0	TGCAGACAGACACTGCTTCTGTCCTCCATGATGCTATAGAGTACATCAAGTTTCTTCGAGAACAAATCA	88.9401	100	A01	6099988	1	C1	8779367	1	A01	6099987	1
775	3079307|F|0	TGCAGAAATGATCAGAAATCAATAATAGTTATAATAAATGAACGAATGAAATAATTACAGATCGGAAGA	90.3226	100	A01	6099922	1		0	0	A01	6099991	1
776	3093863|F|0	TGCAGCAACTCGTTAGTATTATATTATTAGTTCTGTGAATCTATCATCATGCAGAGGGAGACCCAACAA	89.4009	100	A01	6119768	1	C1	8813141	1	A01	6119768	1
777	3077069|F|0	TGCAGAATAAGAAAGCTAATGAGAAATATCGGAAGAGTAAGATCTAAAAACCCAGAAAAGGTTACAGAT	92.6267	100	A01	6123220	1		0	0	A01	6123220	1
778	100070698|F|0	TGCAGAATAAGAAAGCTAATGAGAAATATCGGAAGATTACAGATCGGAAGAGCGGTTCAGCAGGAATGC	97.235	100		0	0		0	0	A01	6123289	1
779	3090663|F|0	TGCAGAGGAAATCAAAAACTTGAGCAAAATACAACTAGATCTGAAAAGTTACAGATCGGAAGAGCGGTT	89.8618	98.3607		0	0		0	0	A01	6123342	1
780	3162865|F|0	TGCAGCTCCTCTGTTCTCAGGATGAGTTCTGATCAAGACGGGAGTCAAGGGAGCTTATCTAGAAAGGTT	86.6359	98.3607	A01	6124493	1	C1	8819491	1	A01	6124493	1
781	3116834|F|0	TGCAGGTGCAATTTTTTTGAGAATCAACAATGGCAGAGTCACAACTGTTTCAATTCGGACATATATTAG	91.7051	96.7213	A01	6124559	1	C1	8819557	1	A01	6124558	1
782	3081536|F|0	TGCAGAAGTATAGAGATGAGTTTGTTTAGGCAAAGAAGGCACAGCAATCACTGTGGCCCCAGCAGCTTT	86.6359	98.3607	A01	6151965	1	C1	8869235	1	A01	6151965	1
783	100012912|F|0	TGCAGAGAACTGAAACCTGAAGAAGAATATAAAAAAAGAGCTAGAACTCGAGTTATATCCACGTGGCGG	88.0184	100	A01	6170125	1		0	0	A01	6170124	1
784	3084635|F|0	TGCAGAGCTCCATTGTTTACCTGGAAGTGGAGAATGAAAAGGTTCGCAAAGTTCCACATTCTACCATTG	92.1659	100	A01	6178598	1	C1	8912569	1	A01	6178597	1
785	3086048|F|0	TGCAGCAACAACATTTGTGAGGACTTTTAGGTAAACAAGATCGTTTCAAGATAGATACTAGATAACCTC	89.8618	100		0	0	C1	8912503	1	A01	6178601	1
786	3164443|F|0	TGCAGAATCTACCCAACGAGTATCCTTCTTGTCTTTTATCAATACTTACAGATCGGAAGAGCGGTTCAG	95.3917	96.7213		0	0		0	0	A01	6182209	1
787	3078297|F|0	TGCAGTCTCACAAGAATCTCAATGAACATTTGAATCCAATGCTTCCAGTGAGTTTTACAGATCGGAAGA	93.5484	100		0	0		0	0	A01	6188034	1
788	100037389|F|0	TGCAGCTATAGTTTCTTCCTCAAAGTATCCCTGACGATTTACAAATTTACAGATCGGAAGAGCGGTTCA	99.5392	100		0	0		0	0	A01	6209198	1
789	3208435|F|0	TGCAGCTATAGTTTCTTCCTCAAAGTATCCCTGACGATTTACAAATGGAAGAAAAAATCAGTCTTACAG	96.7742	96.7213	A01	6209129	1	C1	8955085	1	A01	6209198	1
790	3094205|F|0	TGCAGGAGGCACAAACAAGAACACCAAGGTATGTAACGCAATGTATATTTTCAAAATCGCCAAGAGTTC	94.9309	98.3607	A01	6217112	1	C1	8974174	1	A01	6217112	1
791	3184753|F|0	TGCAGAAAAAAAAGGGAAATGAGCTATATGTAACACCAATCATTTACAGATCGGAAGAGCGGTTCAGCA	91.7051	100		0	0		0	0	A01	6229992	1
792	3091111|F|0	TGCAGAAAAAGGAAATGAGCTATATGTAACACCAATCATTTACAGATCGGAAGAGCGGTTCAGCAGGAA	97.235	100		0	0		0	0	A01	6229997	1
793	3117946|F|0	TGCAGGGCTTCTCGTCTCGATTTCCCAATCCCTACTCCAATTTTTTTACCACAAAACCAAGCCTGCAAT	85.7143	96.7213		0	0	C1	8988241	1	A01	6231586	1
794	3087559|F|0	TGCAGAAGGCTGCTGAATTTTCAATCCAGAACTTAGCTGGTAAGACGTTTTGATTCATGAAGTACTCGC	87.5576	100	A01	6231652	1	C1	8988307	1	A01	6231651	1
795	3079289|F|0	TGCAGAAAAGGAGTAACAATAAGCCAACTGCTCACATATCCAAGACATGTCACAAGGGACCCACAGCCT	89.8618	100	A01	6231962	1	C1	8988620	1	A01	6231962	1
796	100034723|F|0	TGCAGGAAAAGAGTAACAACTCAAAAAACTGGAAACAATAAGCCAACTGCTCACATATCCAAAACATGT	99.0783	98.3607		0	0		0	0	A01	6232017	1
797	3077882|F|0	TGCAGTTAGACCAGCTAAGAGGAAGTAGAATCTGTCTAAGTGTCCTTTGTTGAGGTTCCCAGGGATCCA	87.0968	100	A01	6233567	1	C1|C1	8999840|8990194	2	A01	6233566	1
798	3080365|F|0	TGCAGCTGATTTTGTGGTTTACCTGGTTTGTGCTAAATGGTATAAGTATATTACAGATCGGAAGAGCGG	97.235	100	A01	6233501	1	C1|C1	8990128|8999774	2	A01	6233570	2
799	3075814|F|0	TGCAGCGTAAAAACAAAGATCTGATCAGAACATAATAGTAGTCATGCATAGATGGCAGTTTTCAATCAT	90.3226	100	A01|A09|A09	6263961|29901121|20605808	6	C4	7189589	1	A01	6263961	1
800	3079855|F|0	TGCAGTCTTGCAATCAGATTCAAGTTTTCTCCTATTGATTCTAGAAGCGATGACCGTTTACAGATCGGA	87.0968	100		0	0		0	0	A01	6270256	1
801	3086592|F|0	TGCAGTCTTGCAATCAGATTCAAGTTTTCACCTATTGATTCGAGAAGCGATGACCGGTTACAGATCGGA	88.9401	96.7213		0	0		0	0	A01	6270256	1
802	3169701|F|0	TGCAGGAGTGATATATTACCGTTCCCTTGCAGGTTGATGTTACAGATCGGAAGAGCGGTTCAGCAGGAA	88.4793	98.3607		0	0		0	0	A01	6286019	1
803	3080936|F|0	TGCAGTCTGATACACCTATAAAGAGAACACTATCACACCAATTCATTACAGATCGGAAGAGCGGTTCAG	85.7143	100		0	0		0	0	A01	6290759	1
804	3075261|F|0	TGCAGATCCAAATGACACCTTGCTGTCACTATGTGTGACCAATTGATTGTCGCCTGATAACCTTCAAAA	89.8618	100	A01|A02	6296974|22953018	2		0	0	A01	6296974	1
805	3075051|F|0	TGCAGTTTCACTTCATGATGAGATGCTGGTGATAAATCCGAGGAAAACAATTTCAGGAATTCTTGATTC	88.4793	100	A02|A01	22952952|6297040	2		0	0	A01	6297039	2
806	3093292|F|0	TGCAGCTATAGTGTTTCTTTATTTCATCAACAATATCATCATCGTCGTCGTCTCTTCCTACGGATGCAT	87.0968	96.7213	A01|A02	6302376|22947610	2	C3	53944606	1	A01	6302376	1
807	3080991|F|0	TGCAGGTATTTTCTTTTACGATTTGGAAATAATATTATTACAGATCGGAAGAGCGGTTCAGCAGGAATG	88.9401	100		0	0		0	0	A01	6302442	1
808	3086834|F|0	TGCAGATCTGGGTGCGCTTAGATGCCCCGAAGCAATGGCCAACTAAATTCTCTCCTCTAAGAAACAAAG	86.6359	100	A03|A01	30790823|6309493	2	C1|Scaffold08471	16233611|49	2	A01	6309562	1
809	3085101|F|0	TGCAGGTATTCATTAGTGTTAGCTTATTTCATAGTAGTTCATTAGGGACGAGGTTACAGATCGGAAGAG	87.5576	100		0	0		0	0	A01	6327202	1
810	100095264|F|0	TGCAGGTCTATGTATGGAGCAAGCAAAACCCTTACATCCACATGAGTTTCCTTGGCCTTTTCACTTTTA	98.6175	100	A01|A08	6358852|11534584	2	C1|C3	9177390|57682127	2	A01	6358854	1
811	3108653|F|0	TGCAGAGCCGCACGCCATCTTGGAGGTCACCAAACAAGTCTCTCACTCTAAATTCATATTCAGCTATAG	86.6359	100	A01	6362799	1	C1	9181457	1	A01	6362799	1
812	3080114|F|0	TGCAGAGCCATTCAACTACTTCTTCATGATCCATCCATTCTCACGGTTTGTCAAAAGTTGATTTTACAG	88.0184	98.3607	A01	6362865	1	C1	9181523	1	A01	6362864	1
813	100035085|F|0	TGCAGAGCCATTCAACTACTTCTTCATGATCCATCCATTCTCACGGTTTGTCTTACAGATCGGAAGAGC	97.235	98.3607		0	0		0	0	A01	6362865	1
814	3122237|F|0	TGCAGAGATATTGCCGTGGTTGGCTGGCGAGAAGGAAGTTTTATCTTCAGAGAGAATCAACGATATGCA	89.4009	98.3607	A01	6366227	1	C1	9184933	1	A01	6366226	1
815	3100813|F|0	TGCAGCGTTGGTGGAGGTTTCTCCATTCACAGAATGTAAGAAGAAAATCAGCAGTCTTGATACAGCAGC	85.7143	98.3607	A01	6366597	1	C1	9185304	1	A01	6366596	1
816	3164444|F|0	TGCAGAAGTTTGCATTCTTACTCTCAGATCCAGAACTTGAGCCTTTGCAGCTTTGCGTGTGAGGTAGCC	85.2535	100	A01	6366823	1	C1	9185529	1	A01	6366823	1
817	100039152|F|0	TGCAGGAGATTCAAAACGTGCAAAGGAAATATCATCCAAGATTCCTAAGGATGATAGAGATGTTACAGA	91.7051	100	A01	6375884	1		0	0	A01	6375884	1
818	3146700|F|0	TGCAGTTTAGAAACCCAACACTTGAAGAGCTTAGGCTTGTGTTTGCTGTAATGAAAGCTCTTTCTTTGG	90.3226	100	A01	6377458	1	C1	9205003	1	A01	6377527	1
819	3154392|F|0	TGCAGCAGCAAGCATGCTCCTCTCAGGCTCAGTGTCTAGCCAAGACAATTTACAGATCGGAAGAGCGGT	86.6359	100		0	0		0	0	A01	6468666	1
820	100035505|F|0	TGCAGCCACCACATTTTATAGATTATTATGCCTCTACTCTGCATTACAGATCGGAAGAGCGGTTCAGCA	99.5392	100		0	0		0	0	A01	6482871	1
821	3091506|F|0	TGCAGCCACCACATTTTATAGATTATTATATCTCTAACTCTGTATTACAGATCGGAAGAGCGGTTCAGC	86.6359	100		0	0		0	0	A01	6482871	1
822	3086317|F|0	TGCAGAACAATTCTGATAATGTTGCATTTGTATATTCTGATGAATTCATTCTGTTTATAATAACTGTAG	88.0184	96.7213	A01	6486209	1	C1	9435117	1	A01	6486209	1
823	3136502|F|0	TGCAGGATTTATCCCCAACGCTACCGTTTTTCCTGTACCCTGTTTCATTTACAGATCGGAAGAGCGGTT	89.8618	96.7213		0	0		0	0	A01	6488405	1
824	100003559|F|0	TGCAGAAAAAACAAACATCAAAAGATTACCTCACAGCTCATCACAGGGATTATATCTAACTGACATTCT	92.1659	100	A01	6532600	1		0	0	A01	6532594	1
825	3107606|F|0	TGCAGAAAAAAAACAAACATCAAAAGATTACCTCACAGCTCATCACAGGGATTATATCTAACTGACATT	90.7834	100		0	0		0	0	A01	6532600	1
826	3089903|F|0	TGCAGAATGTAAAATATAACACTTCTTGATTATGATGTGTTCACCTCTAATGTGAATGTTGCATCCGTG	85.7143	100		0	0	C1	9552038	1	A01	6558484	1
827	3127639|F|0	TGCAGTTTTTGTTTGTCTCTCCATTCTGCAATCCACTAGAGGTTCGTACGTCAAACCACACTAATTATT	95.3917	100	A01	6563479	1	C1	9557274	1	A01	6563478	1
828	3083435|F|0	TGCAGTTTTTGTTTGTCTCTCCATTCTGCAATCCACTAGAGGTCGTACGTCAAACCACACTAATTATTT	91.7051	100	A01	6563479	1	C1	9557274	1	A01	6563479	1
829	3076917|F|0	TGCAGATTACTCTTCTTTACACTAATCCTTTTCATTTTACAGATCGGAAGAGCGGTTCAGCAGGAATGC	86.1751	100		0	0		0	0	A01	6585201	2
830	3167631|F|0	TGCAGACAAAAATAGAGAGACCCGTACTTAGTCAAAAAGGAAGACAATCTGAGTAACTCAAGAACAAAA	90.3226	100	A01	6592798	1		0	0	A01	6592797	1
831	3177973|F|0	TGCAGACAAAAATAGAGAGACTCGTACTTAGTCAAAAAGGAAGACAATCTGAGTAGCTCAAGAACAAAA	90.3226	100	A01	6592798	1		0	0	A01	6592797	1
832	3202277|F|0	TGCAGACAAAAATAGAGAGACTCGTACTTAGTCAAGAAGGAAGACAATCTGAGTAACTCAAGAACAAAA	90.3226	100	A01	6592798	1		0	0	A01	6592797	1
833	100002308|F|0	TGCAGATGAGTTCCAAACATCTAGAGCTCCAAATACTAGAAGGCCAGTCATAGGTAACTTCCTAATCTT	98.6175	100		0	0		0	0	A01	6592801	1
834	3082138|F|0	TGCAGCATCAGAGCTCGATCAGTAGTGACTTGCATATCCCTATCAACCTGTAGAGACTTACAGATCGGA	89.4009	98.3607		0	0		0	0	A01	6618135	1
835	3094707|F|0	TGCAGGTGCCAAACGATATCGTTTATACACGGAGCATGCCCTCAAGGACATTTTTGTCATTTCAGCCTT	88.9401	98.3607	A01	6622022	1	C1	9609415	1	A01	6622022	1
836	3082556|F|0	TGCAGTCGTTTTCTACTTCACCCAACCAAGACTATAAGACTAAAAATTACAGCAAACACCATGGAAGAT	89.8618	100	A01	6640107	1	C1	9640639	1	A01	6640107	1
837	3106607|F|0	TGCAGCAAGCAACAGAAGAGCAAGAAGGAGAAGTGTCATTGCTTGTCTCCTTATGTTTTCTACTGGTCT	88.0184	98.3607	A01	6640173	1	C1	9640705	1	A01	6640172	1
838	3098797|F|0	TGCAGTCGTTTTCTACTTCACCCAACCAAGACTATAAGGCTAAAACAGACAGCAAATACCATGGAAGAT	87.0968	98.3607	A01	6640107	1	C1	9640639	1	A01	6640176	1
839	3100549|F|0	TGCAGTTTGGAAGACCATTTACAAAATGAGAAAGCTTTCTAAAAGATAATTGCTGCAAAATTTACAGAT	93.5484	98.3607	A01	6640889	1		0	0	A01	6640889	1
840	3089008|F|0	TGCAGAGAGAAATATAAGAGTTTAGTCACAAATCAGACCACATAACAATCCGAGATAACTAGTTCATAA	87.5576	98.3607	A01	6641978	1	C1	9642502	1	A01	6641978	1
841	3091572|F|0	TGCAGTGCAACCCAACTCAGCCTTTTTTCTTATAATAAAATTACTTGAACTGAAGCCACTACTTATGTG	86.1751	98.3607	A01	6664516	1	C1	9696916	1	A01	6664516	1
842	3076157|F|0	TGCAGGAATTGCTGTAGGAAAAGCTGACACATAACAAATTCTGTCAGCGATGATTTAGCAAGTTTATGA	89.8618	100	A01	6700514	1	C1	9736209	1	A01	6700513	1
843	3076169|F|0	TGCAGGAATTGCTGTAGTAAAAGCTGACACCTAACAAATTCTGTCAGCGATGATTTAGCAAGTTTATAA	87.0968	98.3607	A01	6700514	1	C1	9736209	1	A01	6700513	1
844	3165856|F|0	TGCAGAAGATCAGTTCTAGGGGTTGAGTTTACTACCGAACACAGTTACAGATCGGAAGAGCGGTTCAGC	89.4009	98.3607		0	0		0	0	A01	6707078	1
845	3096230|F|0	TGCAGAACCAATTCTCATTGGTCTGTGCTTTGTTTGGGAGGGAAGGCAACATAATTGAATCAGTTTACA	88.9401	100	A01	6708854	1		0	0	A01	6708854	1
846	3096237|F|0	TGCAGCTGAAAAAACTATATAGCCTCACTTATCTTCTTATATACTTAGGATTGATGATACTACTAAAGT	88.4793	100		0	0	C1	9749240	1	A01	6708920	1
847	3075626|F|0	TGCAGAACCAATTCTCATTGGTCTGTGCTTTGTTTTGGAGGGAAGGCAACATTACTGAATCAGTTTACA	88.0184	100	A01	6708854	1		0	0	A01	6708923	1
848	3084477|F|0	TGCAGTTTCGAAATACTAGTATACACTAGTAAAATTTTATTTTTCGTAGAAGTGGAGAATTGTAGAAAC	90.3226	100	A01	6712767	1	C1	9752960	1	A01	6712836	1
849	3182398|F|0	TGCAGGGAAAGAAATAAAGAAAAGCATTTTTGGATTTTACCAGGAAAAAAAAAGCATTTATGGAGGAAG	88.4793	100	A01	6712838	1	C1	9753026	1	A01	6712838	1
850	3216571|F|0	TGCAGGGAAAGAAATAAAGAAAAGCATTTTTGGATTTTACCAGGAAAAAAAAGACATTTATGGAGGAAG	88.0184	100	A01	6712838	1	C1	9753026	1	A01	6712838	1
851	3091522|F|0	TGCAGCTGCCCATCAATGGAGCCCATGGCATAGCTGAGAAATATTATTGAGCCCATAAGCCTAGAATTC	88.0184	100	A01	6720547	1	C1	9772552	1	A01	6720616	1
852	3082070|F|0	TGCAGGGATTTACAATGGAAGCAACTTTGCCGGATGATGTTTATCTTCCTAAAGGAATCTATCTTGAAG	89.4009	100	A01	6754178	1		0	0	A01	6754178	1
853	3108346|F|0	TGCAGTCAGACACATGCAAAACATGAATACAAATGCTATGGTGAACAGTGGACAATGGCAGCCACAGAC	92.6267	100	A01	6788082	1	Scaffold15804|Scaffold01195	345|12430	2	A01	6788151	1
854	3074246|F|0	TGCAGAAACATAAACAGACAAGTCAAGTTACATAGAAACAAAACAATCTCTTTACAGATCGGAAGAGCG	94.9309	100		0	0		0	0	A01	6788162	1
855	3081545|F|0	TGCAGAAACATAAACACACAAGTCAAGTTACAAAGAAACAAAACAATCTCCTAACTTGGAAACTATAAC	87.5576	98.3607	A01	6802034	1	Scaffold15804	123	1	A01	6788162	5
856	3083270|F|0	TGCAGAGAGAAGGATCACAAACATGCACAACATGCATGCAAATGCTATGGTGACCTATGAACAATGGCA	90.3226	98.3607	A01|A01|A01	6801793|6801968|6788248	3	Scaffold01195|Scaffold15804	12581|195	2	A01	6801968	2
857	3080557|F|0	TGCAGATAAGTGTTGTTGTTTTTCTTTCTCATAAATAGTGTAAGACAAAAGTTACATAAATACTGTCGT	89.8618	98.3607		0	0	C1	9910423	1	A01	6832225	1
858	3110119|F|0	TGCAGGAATTGAAGGATCTTTCAAATGATGGGAGCACGAAATAGTCGATGTAGTTTATGTCATCTTCAC	88.0184	98.3607	A01	6834097	1		0	0	A01	6834097	1
859	3135870|F|0	TGCAGTTGTACCCCTGATATCGTAACATACGGGTTATTCTTTTGTTACAGATCGGAAGAGCGGTTCAGC	86.6359	100		0	0		0	0	A01	6835370	1
860	3076057|F|0	TGCAGCCACTTCTCTACACATCCCCATCAACATATTCCTCTCTAGAGCAAAGGGAATAGAAGGAGTTGC	90.3226	100	A01|A03	6851277|24729709	2	C1|C1|C7	9990665|10007231|42530591	3	A01	6851277	1
861	100001252|F|0	TGCAGCCTCTTCTCTACACATCCCCATCAACATATTCCTCTCTAGAGCATAGGGAATGGAAGGAGTTGC	91.2442	98.3607	A03	24729709	1	C1|C1|C7	9990665|10007231|42530591	3	A01	6851277	1
862	3109031|F|0	TGCAGAAGATGCTTCTGCTAATGTCTTTACAAGATTCCCTCTGCAACATAGATTCAACAGTGAAAAAGG	89.4009	96.7213	A01	6870565	1		0	0	A01	6870565	1
863	3097757|F|0	TGCAGACGATGCTTCTGCTATTGTCTTTACAAGATTCCCTCTGCAACATTGATCCAACAGTGAAAAAGG	90.7834	98.3607	A01	6870565	1		0	0	A01	6870634	1
864	3174118|F|0	TGCAGAGGGAAACTGTACGATCTTTTCAACAGATGCGAGCGCCAAAATTACAGATCGGAAGAGCGGTTC	89.4009	98.3607		0	0		0	0	A01	6872341	1
865	3131459|F|0	TGCAGCTGCATACAAATAAAATAAATATTACCAGAGGTCTTTGTCTCAACTGGAAAAAACCCTGCCCAT	93.0876	100	A01	6892840	1		0	0	A01	6892839	1
866	3152096|F|0	TGCAGCTACTGCTCTCAACAGCGAGGTACTTGGATTTGAATCTTTTACATGTTCCCTTGGTTTTGTTGT	87.0968	98.3607	A01	6925292	1	C1	10139646	1	A01	6925292	1
867	3107383|F|0	TGCAGTGCCTCGACGATCTGGATCTATTGAGAGCAGAGTCTCTAGAAGAGAAATAACAGGAACCGGAAA	87.5576	96.7213	A01	6925359	1	C1	10139712	1	A01	6925359	1
868	3160493|F|0	TGCAGCTACTGCTCTCAACAGCGAGGTACTTGGATTTGAATCATTACATGTTCCCTTGGTTTTGTTGTT	90.3226	98.3607	A01	6925292	1	C1	10139646	1	A01	6925361	1
869	3086147|F|0	TGCAGTAGAAGATCTGATTAGAAAATCAACCTCTAAGTAAACGATGATGGCATCAAAGATTTGCTTTAC	89.8618	100	A01	6944480	1		0	0	A01	6944479	1
870	3093726|F|0	TGCAGAAACAAACATGATGAGTCCGGAGCAAACGTATTGTGGTACAGTGTATGGAACAAGGACATTGAA	88.9401	100	A01	6980202	1	C1	10212083	1	A01	6980201	1
871	100059787|F|0	TGCAGAGACAAACATGATGAGTCCGGAGCAAACGTATTGTGGCACAGTGTACGGAACAAGGACATTGAA	98.6175	98.3607	A01	6980202	1		0	0	A01	6980201	1
872	100005104|F|0	TGCAGGTTTGAGAGAGAGAGAGAAGAAGGGAATGAAGTTGTTGGTCGATATGTGAAAATTCGTGTTATA	88.4793	100	A01	7009199	1	C1	10244102	1	A01	7009268	1
873	3086062|F|0	TGCAGCAATTTTTAGCTGGAAAGCTTCCTTGCCTCCCAGGTGAACTGCCTACATATAATGATTGGGAAA	88.0184	98.3607	A01	7055695	1	C1	10306223	1	A01	7055695	1
874	3077031|F|0	TGCAGTATCAATGCAAATATGATTAGATGGCTCAAGAAGATGAAATAGTTTACAATTTGTTATTGTCAG	88.0184	100		0	0		0	0	A01	7055760	1
875	3085395|F|0	TGCAGTATCAATGAATATATGATTAGATGGCTCAAGAAGATGTAATATTTTATAGTTTGTTATTGTCAG	85.7143	100	A01	7055761	1	C1	10306289	1	A01	7055760	1
876	3086485|F|0	TGCAGTCTGAAAATGTAACGGATTTTGTTTCAACTATATTCTGAGGTACAGATTAGATGTTACAGATCG	92.1659	100		0	0		0	0	A01	7059660	1
877	100000392|F|0	TGCAGTCTTGCTTATTTCACACCAGCATCTTCATGTGATGATGTAAGCAACAACATTTCTGAATCGTTT	93.5484	98.3607	A01	7072151	1		0	0	A01	7072150	1
878	100000309|F|0	TGCAGCCTTGCTTACTTCACACCAGCATCTTCATGTGATGATGTAAGCAATAACATTTCTGAATCTTTT	97.235	100	A01	7072151	1		0	0	A01	7072151	1
879	100004438|F|0	TGCAGTTTTTCGGATTCTTCATCATCATGGAGTTATAGACGTCCATATCATATGCCTTACAGATCGGAA	93.0876	98.3607		0	0		0	0	A01	7072154	1
880	3149716|F|0	TGCAGCTTGATTATAGATCAATCCAAACTGCAACTGCTGATTTTGCAGAGAGTAATAAGATTGGTCAAG	89.4009	100	A01	7075447	1	C1	10331019	1	A01	7075447	1
881	100007689|F|0	TGCAGGATCTTCTTGAACACACAAAAGACCAATATGGACACATCGAACAACTTCATTCCTTTGGCAATT	99.0783	100	A01|A03|A08	7076518|24981765|8346359	3	C7|C7|C1	42793446|42783883|10332101	4	A01	7076522	2
882	3092232|F|0	TGCAGGATTTTCTTGAACGCACAATAACCCAATATGGATGCATCTAGTGACTTCATCTTTATCATAATT	87.5576	98.3607	A01	7077299	1	C1|C1	10339340|10523884	2	A01	7077298	1
883	3076385|F|0	TGCAGTTGTAATATCGTCCCTATCTGTCAAAACATTTACAGATCGGAAGAGCGGTTCAGCAGGAATGCC	89.8618	100		0	0		0	0	A01	7084040	2
884	3173917|F|0	TGCAGCAGATAACTCAGGAGCTGTGATCTCCCATCTGATTCTGAAGAGCAACAACTATGATGAGTGGGC	91.7051	100	A01	7086248	1	C1	10370779	1	A01	7086247	1
885	3217627|F|0	TGCAGCTCTGTTGAGTTGGGAACGAGAATGAGTTTTGTGTGTGAGGGTATGGCGATTACCGTACTTACT	93.0876	100	A01	7093278	1		0	0	A01	7093278	1
886	3104434|F|0	TGCAGCTGAGGATGATATTTCAACTTCAGGTTCACTTCAATTCGATTTACAGATCGGAAGAGCGGTTCA	92.1659	100		0	0		0	0	A01	7103608	3
887	100077650|F|0	TGCAGTTGCGATATCGTCGCCATCTGTAGAAACAACTTACAGATCGGAAGAGCGGTTCAGCAGGAATGC	85.7143	98.3607		0	0		0	0	A01	7112286	1
888	3076473|F|0	TGCAGCTTTGCCACAACAACAACTTCGTTTTCGAACTCTCTTTTACCTTGTCCCGATGTATTTGATAGC	89.4009	100	A01|A01|A01	7113504|6547408|7118813	3	C1	10521438	1	A01	7113504	1
889	3084837|F|0	TGCAGATCCATACGATATGTATATGTATTCTGTAACAGATTACAGATCGGAAGAGCGGTTCAGCAGGAA	92.1659	100		0	0		0	0	A01	7115661	1
890	3135810|F|0	TGCAGTTGTAATATCGTCCCCATCTGTGGAAACAACTTCAACAGCTTACAGATCGGAAGAGCGGTTCAG	91.7051	98.3607		0	0		0	0	A01	7117205	1
891	3159630|F|0	TGCAGCCGGGGATGATATTACAACTTCAGGTTCACTTCAATTCGAGTTTACAGATCGGAAGAGCGGTTC	88.0184	96.7213		0	0		0	0	A01	7122868	3
892	3080882|F|0	TGCAGATATATGCTTTGAAAGATCTGGTTTTTTCACACCCAATGATACTTATGACTTACAGATCGGAAG	88.9401	100		0	0		0	0	A01	7123992	1
893	100077484|F|0	TGCAGAAACAAGAACAGAACATAAGGGGACAATCCAGAAGACGGCGAACAACAAGTCGTCCATCCTGGT	91.2442	96.7213	A01	7128157	1	C1	10536474	1	A01	7128156	1
894	100004900|F|0	TGCAGACATATGCTTTGAAAGATCTGGTTTTTTCACACCCAACGGTACTTACGACTTACAGATCGGAAG	85.2535	98.3607		0	0		0	0	A01	7128160	2
895	3076043|F|0	TGCAGCCTAACATAATGTGGTCGAGTTACATCAGTATTATTTCTCTCTGTAAGAAAGCTGGGACCACTG	89.8618	100		0	0	C1	10547210	1	A01	7132690	1
896	3076998|F|0	TGCAGCATGTTTGGGCTAGTCATGAAGGAGGGCCCTAAGTTGAGGCCCATCAAGATATAAACTATGGCT	88.9401	100	A01	7149731	1		0	0	A01	7149730	1
897	3109992|F|0	TGCAGGCCTTGACTTTGAGTTTCTGTTCTGCTCTGTTTTTTACAGATCGGAAGAGCGGTTCAGCAGGAA	93.5484	98.3607		0	0		0	0	A01	7190847	1
898	3102790|F|0	TGCAGTTCGTATAAGTGTGATTAGAGGGCAAATAGATCAAGCTCTCCGAGATAGCTCAGTTCAACTTGA	89.4009	98.3607	A01	7236804	1		0	0	A01	7236804	1
899	3079258|F|0	TGCAGAGAATTAGTGAATAAAGAATGTCATGAGAATATTTTGTTTTACGTCTAAATTTACAGATCGGAA	88.9401	100	A01	7243868	1	Scaffold02549	1525	1	A01	7243868	1
900	3082043|F|0	TGCAGAGAATTAGTGCATAAAGAATATTTATGAGAATATTTTGTTTTACGTCTAAATTTACAGATCGGA	88.9401	100	A01	7243868	1	Scaffold02549	1525	1	A01	7243868	1
901	3076437|F|0	TGCAGAACCTCTTGTATGAGATTCTCCCCTGGTCGTCTGTTTCAAGACACTATTTTACAGATCGGAAGA	87.0968	100		0	0		0	0	A01	7281966	1
902	100001774|F|0	TGCAGGTGAGTTCCTTCGCATTTTCACTTGAACAGTATTCTATTGTTTTTACAAAGTTTACAGATCGGA	95.3917	100		0	0		0	0	A01	7284045	1
903	3101908|F|0	TGCAGTGGTTGCCATGGGGCCAGTGAAGCTACTAACACTTCTTCCTATCACCCTTCATGCTGAGAGTCA	89.4009	100	A01	7284481	1	C1	10769030	1	A01	7284481	1
904	3079757|F|0	TGCAGCTATTTGAATTTGCTGATCAGTACAGAGGCTCTTATCAAGCCTCATGCCCTTTCTACTGCTCAT	89.8618	100	A01	7310821	1	C1|C7	10818593|19354794	2	A01	7310821	1
905	3091278|F|0	TGCAGCACTTGTTTTCGAAACGGTCGACTCTAATTATTCATCCAAGCTACTAAGCCATGCAAAATCCGT	87.5576	98.3607	A01	7311008	1	C1|Scaffold01604	10818780|304	2	A01	7311008	1
906	3132974|F|0	TGCAGCTTCGGGGTTATGGACGCGAACGGTCCCACCATCTAAACAACCAAGATTCTTTACAGATCGGAA	88.4793	100		0	0		0	0	A01	7329928	2
907	3155143|F|0	TGCAGAGTTGCACTATCCATGTCGATAGAATGCCTCGCCCAGTTGGTCACACCAAAAGCAACCCCTAAA	91.7051	100	A01	7341225	1		0	0	A01	7341225	1
908	3113306|F|0	TGCAGGATGCATTTGGAAGATTGAAGAGCTTTTGTAAACGCCACTCCATCACTATTGGTGAAGCTTCAC	90.3226	100	A01|A01	7341291|7329416	2		0	0	A01	7341290	1
909	3078943|F|0	TGCAGCAGACTTCTGCAAGAAATTCAACTCCAGTAAAAGCATTCCCACAGTGCTTTTGGTCACAACTGT	87.0968	96.7213	A01|Scaffold000140	7345998|193578	2		0	0	A01	7345998	1
910	3077395|F|0	TGCAGCCTGGTCCCAAAGGTAGAGCTTCATCACAGGTCCACTGCAAAAATAAACTCATAGGGATTTACA	88.4793	98.3607	A01|Scaffold000140|A10	7346064|193644|1967559	4	C4|C4|C4	10866229|16224004|50223346	10	A01	7346063	1
911	100042512|F|0	TGCAGTCTGATCCCAAAGGTAGAGCTTCATCACAGGTCCACTGCAAAATATCGACACTGATTGATTACA	99.5392	100		0	0	C6|C4|C4	32992055|12137844|43637965	6	A01	7346064	2
912	3095699|F|0	TGCAGAAGTCTTGATCGTCTACAATGTCAGCAAAGCACGATACATCCAACTTGGTCTGCGTAATAATGT	89.8618	100		0	0		0	0	A01	7352796	1
913	100000943|F|0	TGCAGAAGTCTTGATCGTCTTCAATGTCAGCAAAGCACGATATATCCAGCTTGGTCTGCGTAATAATGT	92.1659	96.7213	A01	7352796	1	C1	10861459	1	A01	7352796	1
914	3149377|F|0	TGCAGGAAGCTTGCTATGGAAGAAAATCTCGTCGTTTTGCCAGGTGCTAATTTTTCAAATCCCTTTGCA	88.9401	100	A01	7352862	1	C1	10861525	1	A01	7352861	1
915	3080677|F|0	TGCAGAAAGATCAAGAAAAATGGTGATCAATATTGAAACCTGAAGGAAACTAAATTCTGCAATATACAA	90.3226	98.3607	A01	7359717	1		0	0	A01	7359716	1
916	3083090|F|0	TGCAGAGCAAAGCATACAAAGCAAAGATCCCTCCTGCAATACATAAAAATTCAACAATTTACAGATCGG	90.7834	100	A01	7367648	1		0	0	A01	7367648	1
917	3078872|F|0	TGCAGAGCAAAGCATACAAAGCAAAGATCCCTCCTGCAATACATAAAAATTCAACAATTACAGATCGGA	88.9401	100	A01	7367648	1		0	0	A01	7367648	1
918	3093205|F|0	TGCAGATTACAAACAGTCAAAAACATAAAATTGCATTTACTTTTTACAGATCGGAAGAGCGGTTCAGCA	88.9401	100		0	0		0	0	A01	7368795	4
919	3107881|F|0	TGCAGTCAGTGCGAGATGACAAGTCAGCTGTCCCTATTTGCCATCCTAAGTGTCCTGAAGCAGCGACCA	85.2535	96.7213	A01|A03|A03	7372645|25252520|25268408	3	C1|C7	10971724|43020958	2	A01	7372644	1
920	3100456|F|0	TGCAGCCCATCCTAACAGTGCTCCCCAGTTTATGGTCAAACCTAAAAATGCTTGAGGCTGCAATATGAA	86.6359	100	A03|A03	25253000|25268888	2	C1	10972221	1	A01	7373146	1
921	3126073|F|0	TGCAGCCGTGTTTTAGGGGCTTCATCTTTGTTACTTGTTTTCTCCTATCCACTCATGAAGAGGTTTACA	88.4793	100	A01	7373293	1	C1	10972366	1	A01	7373293	1
922	100022748|F|0	TGCAGAATTATGTTTTTGAAATGAGCTAACATAGAAAGAAACAAGTTACAGATCGGAAGAGCGGTTCAG	95.3917	100		0	0		0	0	A01	7373359	1
923	3104091|F|0	TGCAGAATTATTTTTTGAAATGAGCTAACATAGAAAGAAACAAGTTACAGATCGGAAGAGCGGTTCAGC	93.5484	96.7213		0	0		0	0	A01	7373359	1
924	3080667|F|0	TGCAGAATAAAATTCATCAAAAATAATATTTCACTATTTTCATAATATACGATGTTTTGACTCAATGCA	86.6359	98.3607	A01	7399833	1		0	0	A01	7399833	1
925	3091318|F|0	TGCAGTAAATAGTAACAGAAAGTTATAGTAACAGAAAGTTATCTAGTATTACAGATCGGAAGAGCGGTT	90.3226	100		0	0		0	0	A01	7439538	1
926	3105086|F|0	TGCAGAGATTCCATGGGTCTCTTGTTGCTTGCTTCAGTCCTCTTGTAGTCTTTTCTTCATCGTATCAGT	88.0184	98.3607	A01	7442176	1	C1	11087157	1	A01	7442175	1
927	3096147|F|0	TGCAGAGATTCCATGGGTCTCTTGTTACTTGCCTCAGTCCTCTTGTAGTCTTTTCTTCATCATATCAGT	89.4009	96.7213	A01	7442176	1	C1	11087157	1	A01	7442175	1
928	3122785|F|0	TGCAGTGTGATTATATAAGCTGATCGAACACAGTAACAATAAACTTACAGATCGGAAGAGCGGTTCAGC	88.4793	96.7213		0	0		0	0	A01	7451284	1
929	3094972|F|0	TGCAGTCCATTCCTCTCTCACTACCGAATGTACCCATCGAACCAAATGTATAATCTCATCTCCTGCAAA	87.0968	100	A01|A03	7460515|25327572	2	C7|C1	43095585|11102225	2	A01	7460515	1
930	3181381|F|0	TGCAGTTGGCAAACGAACAACATATAGGGTCCGATTGGTACTTAGGTTTTAGAAGTTTTGTGGTTATGT	93.0876	100	A01	7462697	1	C1	11113687	1	A01	7462697	1
931	3097198|F|0	TGCAGAAAACGGTGTGAGCGGTGACTACAACGCTCTCTGTCAAAACGCAAAGGCAAAGGAATTCATCCT	88.4793	98.3607	A01	7495065	1	C1	11173874	1	A01	7495065	1
932	100015945|F|0	TGCAGTAGTTGGTATGGTAATTATCTTTCCATGCAACATTAGTTTTACTCCTTGAGTGGTTACAGATCG	99.0783	98.3607	A06	10605165	1	C8|C7|C6	1615481|24577092|18196609	3	A01	7500581	2
933	3100139|F|0	TGCAGCCTCTCCAGCAAACCTCTCCGCCTCTAGTTCCCTGAGAAAGTCGCCGAAGGAAGCTAAAGTTGT	88.0184	100	A01	7512056	1	C1	11205769	1	A01	7512056	1
934	3183279|F|0	TGCAGCATAGGAGAGAGATCAAAACCTGAAGGTTTGAGGCGACGCTGAGGGAACTTACAGATCGGAAGA	88.0184	96.7213		0	0		0	0	A01	7522960	1
935	3095149|F|0	TGCAGATCAGCTACTAGGGCAGCAAGGTCTCTTCTTTCTTCATCTAAGAACACTCATTTCTTCTCCGGT	90.3226	98.3607	A01	7527136	1	C1	11214615	1	A01	7527135	1
936	3190414|F|0	TGCAGTCCAACGCCATTGTTGCACGTACTATTCTTCCTCTGCTCTTTCATGATTGCAAACCGAGAGTCT	89.4009	98.3607	A01	7531362	1	C1	11219672	1	A01	7531362	1
937	3084936|F|0	TGCAGGTTCCAAGGTTGCCACCATGGGCTAGAGCCAGAAGATTTTAGTTACTAAGCAAACCACAAAGCA	85.7143	98.3607	A01	7531428	1	C1	11219738	1	A01	7531427	1
938	3216819|F|0	TGCAGGATCGCGATTTCTACTGTTGATGGGTCGATCGTAGCCGTCCGTTGTTGATACCAGACTTTTGTA	90.3226	100	A01	7536818	1	C1	11238717	1	A01	7536818	1
939	3093192|F|0	TGCAGCTAGCTAATTTTCCTAGATATCCAGTTATAGTTCTTGGCCCAACTATTGGTGAAAGAGAATAAG	85.7143	98.3607	Scaffold006909|A03|A03	245|11669340|20393676	4		0	0	A01	7541958	4
940	100022491|F|0	TGCAGAAGAAGTGATCTACGGCTCAGATACTTCAAAGGCATCAGTAGATTATCTCTCCGACGCTTCATG	91.7051	100	A01	7551872	1	C1	11243623	1	A01	7551871	1
941	3076358|F|0	TGCAGAAGAAGTGATCTACGGATCAGATACTTCAAAGGCATCAGTAGATTATCTCTCAGATGCTTCATG	91.2442	100	A01	7551872	1	C1	11243623	1	A01	7551871	1
942	3171809|F|0	TGCAGATCAAGATGTCACCGATCTAAACTCGGTTAGTGATCCGATACATACGGGGCAGCCGTTGTCGTT	91.7051	96.7213	A01	7555703	1		0	0	A01	7555703	1
943	3080503|F|0	TGCAGTCAAATGCTCCACCAATGAGCTATAAACCCTGTTTTTCTATTGCAAGTGATCCTTTTGGTTACA	88.9401	96.7213	A01	7555769	1		0	0	A01	7555768	1
944	3177640|F|0	TGCAGATCAAGATGTCACCGATCTAAACTCGGTTAGATTTGAATTTACAGATCGGAAGAGCGGTTCAGC	86.6359	98.3607		0	0		0	0	A01	7555772	1
945	3095897|F|0	TGCAGCACCCAAAAGTTTACATACTAATATTGAGGATGAATCATCATTATAAATCGTGTTGATTTTTAG	88.0184	98.3607	A01	7556110	1		0	0	A01	7556109	1
946	3080193|F|0	TGCAGTCCTTCATCCATTTGGTTGTGAATAATGCCAAACTATATAAAATAAGTTACAAATCAGAAAGAT	89.8618	100	A01	7563251	1	C1	11268545	1	A01	7563254	1
947	100001741|F|0	TGCAGTTTATTTTTCCTCGAAGTCAAGTTCTTGGACTGAGGAAGCTGAAAATCTTACAGATCGGAAGAG	99.0783	100		0	0		0	0	A01	7575335	1
948	3076865|F|0	TGCAGATTCTGCACCAACCTCCAAGTTCTGACCTCGAATTTATAAGCAACCATCAACATCACATTTTCA	88.0184	100	A01	7581595	1	C1	11310183	1	A01	7581595	1
949	3087578|F|0	TGCAGATATGTCTTCGATTCATCATCTGTGCCAGCAAAAGAGCTTTCATGCACCATAAACTGTTCGTGA	88.4793	100	A01	7581661	1	C1	11310249	1	A01	7581660	1
950	3120643|F|0	TGCAGATTCTGCACCAACCTCCAAGTTCTGACCTCGAATTACAGATCGGAAGAGCGGTTCAGCAGGAAT	90.7834	96.7213		0	0		0	0	A01	7581664	1
951	3095299|F|0	TGCAGATTATGCGACAGATCTCATATAACTTCCCGACCACTACTTTTGGACATTACAGATCGGAAGAGC	90.3226	100		0	0		0	0	A01	7594546	1
952	3088445|F|0	TGCAGGGAAAGAAAACATAATAGTACAAATCTATGAAAGATTAGCTTTGATCCAAAACTCCCATAACAT	91.7051	98.3607	A01	7610558	1	C1	11353979	1	A01	7610557	1
953	3078035|F|0	TGCAGTTCTTGGGACATCACTCTACAAGTAACTAGAACAAAGAGCAAACTAAAAAATAAGAACTATGGC	86.6359	100	A01	7637637	1	C1	11400589	1	A01	7637637	1
954	3076326|F|0	TGCAGCCTTACTCCAGAGAGTGCTAGAAGATAGTTCAATGTTCTCGTAATACATAATAGTCATTGAAGC	87.5576	100	A01	7637703	1		0	0	A01	7637702	1
955	3085076|F|0	TGCAGTTCTTGGGCCATCAATCTACAAGTAACTAGAACAAAGAGCAAACTAAAAATAAGAACTATGGCA	92.1659	100	A01	7637637	1	C1	11400589	1	A01	7637706	1
956	3158301|F|0	TGCAGCCAACGGTTCAGCCTCAGACCATCAAGGAGTTACAGATCGGAAGAGCGGTTCAGCAGGAATGCC	88.9401	100		0	0		0	0	A01	7646450	1
957	3098718|F|0	TGCAGGAAAAATTGTATATGTTTTCTTCGAATATGATGAAGAGGAAATTACAGATCGGAAGAGCGGTTC	89.4009	100		0	0		0	0	A01	7665161	1
958	3094527|F|0	TGCAGACCCTTTATTCACCTTGAGCTCTTCAGGTTTTACAGATCGGAAGAGCGGTTCAGCAGGAATGCC	91.7051	100		0	0		0	0	A01	7684639	1
959	3087733|F|0	TGCAGATTCGCTATCAACTTAGCTCTGTGTTTGTCTCTCCACCCAAGATAATGATCTAGAATAGATTAC	88.9401	98.3607	A04|A01	10023176|7686133	2		0	0	A01	7686133	2
960	3093893|F|0	TGCAGATTCGCTATCAACTTAGCTCTGTGTTCGTCTCTCCACCCAAGATAAAGATCTTGAATAGATTAC	89.4009	96.7213	A04|A01	10023176|7686133	2		0	0	A01	7686133	2
961	3116872|F|0	TGCAGATTTTCTAGAGTATTAGCTACGATATTTTTTTACAGATCGGAAGAGCGGTTCAGCAGGAATGCC	86.1751	98.3607		0	0		0	0	A01	7691968	1
962	3167119|F|0	TGCAGACAATAGAAAGCTCAAAACGAGAGGTTTCACCGGAGAGCTCAGCGATTCTTGCAGCATCAGTGT	87.0968	98.3607	A01	7700486	1	C1	11465445	1	A01	7700485	1
963	100050830|F|0	TGCAGAGGGAACTGATGAGAATGGAGAATGAGTTGAAGAATCTTGGACTTGGTTCTTCTTCTTCTTCAA	99.0783	100	A01	7700986	1	C1	11465949	1	A01	7700983	1
964	3207935|F|0	TGCAGCTTCGGCTCCTTCTCATCATCTTCAAGCTATCTCCTGGACTGGTGTTGACACTTATTGTGTTAC	88.9401	100	A01	7702713	1	C1	11467697	1	A01	7702713	1
965	3217356|F|0	TGCAGCTTCGGCTTCTTCTCATCATCTTCAAGCTATCTCCTGGACTTGTGTTGACACTTATTGTGTTAA	92.1659	96.7213		0	0	C1	11467697	1	A01	7702713	1
966	3165162|F|0	TGCAGAAACCACCTCTACCGAGGAAGAGAAGGAAGAAGATGCTGAGGATGAAGACAGTGAGAAGAAGCA	92.1659	100	A01|A08|A03	7714153|14844908|25515631	3	C1|C8|C7	11520338|16421255|43301477	3	A01	7714155	1
967	3215554|F|0	TGCAGTAGACAATAATGAGATATAATCAGTTCACGGTATTTACAATTCTGTTGACCCTGGGTATTCTGG	88.0184	98.3607	A01	7714440	1		0	0	A01	7714439	1
968	3182014|F|0	TGCAGTAGACAATAAAGAGATATAATCAGTTCACGGTATTTACAATTCTGTTGACCCTGGGCATTCTGG	88.4793	96.7213	A01	7714440	1		0	0	A01	7714439	1
969	3170548|F|0	TGCAGGATTTGGTGAAGAGATATTCTGAATTCATTACAGATCAGAAGAGCGGTTCAGCAGGAATGCCGA	93.0876	100		0	0		0	0	A01	7714443	1
970	3186389|F|0	TGCAGGATTTGGTGAAGAGATATTCTGAATTCATTACAAATCGGAAGAGCGGTTCAGCAGGAATGCCGA	93.0876	100		0	0		0	0	A01	7714443	1
971	3198478|F|0	TGCAGGATTTGGTGAAGAGATATTCTGAATTCATTACAGATCGGAAGAGCGGTTCACCAGGAATGCCGA	93.0876	100		0	0		0	0	A01	7714443	1
972	3095042|F|0	TGCAGGGGAGCTAGACCATGTCAAAGAACTCATCAAATGGGGAACTGACTATTTTCTCGAGACTTTCAA	88.4793	96.7213	A01	7733246	1	C1	11546203	1	A01	7733246	1
973	3083067|F|0	TGCAGCATACTAGTATTCATTGGACAGCTTCACACATTTGCTTTCTAACGACAAATAATCGTTTTCTTT	89.8618	100	A01	7749517	1	C1	11599454	1	A01	7749517	1
974	3076084|F|0	TGCAGTTTTCTCTCTTTCAGATGCTTCAATGGACTTAGAGGTTACACATAACTTAGAGATGCAAATCTT	90.3226	100	A01	7749583	1		0	0	A01	7749582	1
975	3099531|F|0	TGCAGCTCCAGCTCCAGGCTGGTTGTACATAAACAGACCGATCTGCATCACTTCTTGGTTACAGATCGG	91.7051	98.3607	A01|A03	7754057|25592710	2		0	0	A01	7754126	2
976	3119976|F|0	TGCAGTTCAGTTTCTTTGGACCTAAGCTATTTGTGAATACCACTCCGGTATGAGTTTCTTTCATTCCTA	88.4793	98.3607	A01	7757792	1	C1	11614663	1	A01	7757791	1
977	100000781|F|0	TGCAGAACTCTCCATGTCTGAGGAGGAAACACCAAAAGTATCATATAAGAAGTCTCTGTAGGCTGCATT	91.2442	100	A01	7771067	1	C1	11651205	1	A01	7771067	1
978	100002215|F|0	TGCAGTGGCTATGGTAATTTATTCACATATACACACTTTTGAATCATTCATTTTACAGATCGGAAGAGC	98.6175	100		0	0		0	0	A01	7771133	1
979	3076120|F|0	TGCAGTGGCTATGGTAATTTATTCACATACACACACTTTTGAATCATTCATTTTTACAGATCGGAAGAG	90.7834	100		0	0		0	0	A01	7771133	1
980	3085642|F|0	TGCAGCAAACACTGCCAAAGCTGTTCTAGAATTCATCAAGAAGCTACCGTCAAACTACAACGTTACAGA	88.0184	100	A01	7774888	1	C1	11651471	1	A01	7774888	1
981	3074858|F|0	TGCAGAATGGGAATTTTGTTTGATTTAGTTAGATGATATTTTATGTGAACCGAACCGAACTAATCAAAA	88.4793	100	A10|A03|A01	6869432|28668497|7776394	3		0	0	A01	7776394	3
982	100019209|F|0	TGCAGGTAATAACGAGCTCGAACAATGGATTGCAACTGGTCTTCTGAGTAATCACCATTTACCACTTTA	98.6175	100		0	0		0	0	A01	7802950	1
983	100081830|F|0	TGCAGGTAATAACGAGCTCGACCAATGGATCGAAACTGGTCTTCTCAGTAATCACCATTTACCGCCTTA	93.5484	100	A01	7802951	1	C1	11683522	1	A01	7802950	1
984	3110192|F|0	TGCAGGTAATAACGAGCTCGACCAATGGATCGCAACTGGTCTTCTCAGTAATCACCATTTACCACTTTA	88.4793	100	A01	7802951	1	C1	11683522	1	A01	7802950	1
985	3075518|F|0	TGCAGGTCCATCACTTCCATGAATCTCAAAGAATAGTCTTTTTCATTCCGGTTCCCTGCTATCTCAACG	90.3226	100	A01	7802885	1		0	0	A01	7802954	1
986	100031213|F|0	TGCAGCTGAGTTCTTTGTTCCAGACCCAAATCCCAAATACATCAATAAGCTATATATTGGTCATCCTGA	99.5392	96.7213	A01	7818204	1	C1	11691265	1	A01	7818202	1
987	3179410|F|0	TGCAGGAGAGTGGTTGGTAAGATTTTCGTGCATCTTTATATATTTCCTTACAGATCGGAAGAGCGGTTC	89.8618	100		0	0		0	0	A01	7828362	1
988	3082526|F|0	TGCAGATATATTTTCTCCATCAAATTGGTGAATCGTTCTAGCGCTTCACTAATTTCCCTGCGGAAAAAA	90.7834	98.3607	A01	7829196	1	C7|C1	27652994|11698692	2	A01	7829196	1
989	3093138|F|0	TGCAGAAGTAGTTTATAGAAAAAATAAATCATAACCATATATGGTCCAACTCCAAGACTAAGCTATAGG	88.9401	100	A01	7830420	1	C1	11699908	1	A01	7830420	1
990	3086091|F|0	TGCAGAATATCAAACAATCAAAAAGATTTACTATTAGCTAGACATGCAAATATCCTGATGTGCAGAGAA	90.3226	100	A01	7854233	1	C1	11731272	1	A01	7854232	1
991	3124896|F|0	TGCAGTCAAAGTTATTGACTTGGTATGATTTACTTACACTATGATTCTGCTCACTTCCTGGTAGAGGCT	92.6267	100	A01	7863217	1	C1	11739698	1	A01	7863217	1
992	3098213|F|0	TGCAGTCAAAGTTATTGACTTGGTATGATCTACTTCACCTACCTGTGTGAGGCTAATTTTCATCGCTTG	87.5576	100	A03	25622512	1	C7	43380945	1	A01	7863217	1
993	3087681|F|0	TGCAGCTTTTTCATATTTCACTTTGATTTCTTCTGCTAATGCCTATGAAAATTACAGATCGGAAGAGCG	88.4793	98.3607		0	0		0	0	A01	7863219	2
994	3075775|F|0	TGCAGCTTTTTCATATCTCGCTTTGATTTCTTCTGCTAATGCCTATGACAAAAAAAATTACAGATCGGA	93.0876	100		0	0		0	0	A01	7870603	3
995	100014571|F|0	TGCAGACAGCAAAAAAAAGAGAGCGGATGATTCATAATAGTAACAGTGTAGTGATGATTCATGTGAAAA	91.7051	100	A01	7872764	1		0	0	A01	7872763	1
996	3220594|F|0	TGCAGACAGCAGAAAAAAGAGAGCGGATGATTCATAATAGTAACAGTGTAGTGATGATTACAGATCGGA	89.4009	100		0	0		0	0	A01	7872764	1
997	3095117|F|0	TGCAGATATGTGATGCGGTTGCTGTTGCCAAGATACTGAACGTCACGCTTGTGATTCCACGCCTTGAAG	88.9401	96.7213	A01	7873173	1	C1	11750073	1	A01	7873173	1
998	3126129|F|0	TGCAGAAACAAATCGAAAGAGAAGTATGTAAAGTTTGATATAATGTCTCAGCGTTATAAACAAAGCAGA	90.3226	96.7213	A01	7873239	1	C1	11750139	1	A01	7873238	1
999	3080910|F|0	TGCAGTAACAAATCGAAAGAGAAGTCTGTAAAGTTGATATAATGTCTCAGCGTTATAAACAAAGCAGAT	91.2442	100	A01	7873239	1	C1	11750139	1	A01	7873239	1
1000	3126201|F|0	TGCAGACCGAGCTGAGGTACCAAAAGGAAGTACAGAGACATTCTTCCGTAAAGTCAAGTTCTGGAAGGA	87.5576	100	A03|A01	25630404|7885589	2	C7|C8|C1	43393661|16573931|11768572	3	A01	7885586	1
1001	100047768|F|0	TGCAGTGCTGATATTGAAAGACTTGAGTCAGCAAAATCGGAGCTACAAAACAGTATTTCAGAAGAGGTC	99.0783	100	A01	7900678	1	C1	11787972	1	A01	7900747	1
1002	3090202|F|0	TGCAGTTAGTAAATCCAAGTCTTTTTACTACTGAAAATGCTCGAAGAAGGATCAGATCTCATTTGCTCT	87.5576	98.3607	A01	7920372	1	C1	11803390	1	A01	7920372	1
1003	3108088|F|0	TGCAGTGTCCTTGCAAAGAATAGAGCGAACTTCCACAATAGATCTCGGAGGTTCCATGTCTTGCTCTCT	88.0184	100	A01	7920438	1	C1	11803456	1	A01	7920437	1
1004	100085077|F|0	TGCAGTGTCCTTGCAAAGAATAGAGCGAACTTCCACAATAGATCTCGGAGGCTCCAGGTCTTGCTCCTT	89.4009	98.3607	A01	7920438	1	C1	11803456	1	A01	7920437	1
1005	3079515|F|0	TGCAGCCACCAATAATACACATATGAGGTCAAGTCTTTAGAGTCGTACAATCAAAACTTACAGATCGGA	88.4793	100		0	0		0	0	A01	7920562	1
1006	3087027|F|0	TGCAGCCACCAATAATACACATATGAGGTCAAGTCTTACAGATCGGAAGAGCGGTTCAGCAGGAATGCC	86.6359	100		0	0		0	0	A01	7920562	1
1007	3074317|F|0	TGCAGATATTGGACGATACATTTGCAGCACAGATGCAGCAGCTGCTAGGCAATTCGTTACAGATCGGAA	90.7834	100		0	0	C1	11803514	1	A01	7920565	1
1008	3211740|F|0	TGCAGACTTTCAACGTGATCTTTCCAGCTGGAACATTAGGTAGGCCGTTTACAGATCGGAAGAGCGGTT	92.1659	100		0	0		0	0	A01	7922402	2
1009	3121828|F|0	TGCAGCTGTAAAGATCCAGTAGAGCCATTGACACTGGACGAGATAGCTGATCGTTGCCATGCTCCTGAG	88.0184	100	A01	7928284	1	C1	11811357	1	A01	7928284	1
1010	3108029|F|0	TGCAGTTGTAAAGATCCAGTAGAGCCACTGACACTGGACGAGATAGCTGATCGTTGCCATGCTCCTGAG	88.4793	96.7213	A01|A03	7928284|25660185	2	C1|C7	11811357|43450140	2	A01	7928284	1
1011	100029881|F|0	TGCAGGCAGAGAAAGAAGGATTAGTATATAAGACCAGTCTCTCTTGACAAAGATTTGAAAAGAGTAACA	90.3226	100	A01	7928350	1	C1	11811423	1	A01	7928350	1
1012	3111957|F|0	TGCAGCAGCTGGTCATGGAATCTCTAGGAAAGGAGTTTGATCTTGACGGTAACACTGTAAGCATACTAT	91.7051	98.3607	A01|A03	7929339|25661184	2	C1	11812399	1	A01	7929339	1
1013	100055877|F|0	TGCAGTTGGTCTGCTTCCAGCAGCACTACAGGTAATAATTGGTACAAAAGCTTACAGATCGGAAGAGCG	99.0783	98.3607		0	0		0	0	A01	7929893	1
1014	100083460|F|0	TGCAGATAGAATCAAGAGTGTTCTCGATCAACGTCTTTACAGATCGGAAGAGCGGTTCAGCAGGAATGC	88.4793	96.7213		0	0		0	0	A01	7930759	1
1015	3087729|F|0	TGCAGCACAGCACTGATGTAAATGGTAACATGAAATAGAATTCAAGGAATAAATCTTGATGGGATAAGA	90.3226	98.3607	A01	7935275	1	C1	11836246	1	A01	7935276	1
1016	3193210|F|0	TGCAGCACGAGGAATGGGCCTGACACGAAAATGCGCAGGAAAAACGAGGGCATATACTAATTGTGGCTT	90.7834	98.3607		0	0	C1	11836313	1	A01	7935347	1
1017	3162398|F|0	TGCAGCACGAGGAATGGGCCTGACACGAAAATGCAGCAGGAAAAACGAGGGCATATACTAATTGTGGCT	89.4009	98.3607		0	0	C1	11836313	1	A01	7935347	1
1018	3087509|F|0	TGCAGTGAAAATGATAAGAGTCGAAATGAAGGACGTAACAAACTTTCATTAGATGCATCAATACAATAC	88.0184	100	A01	7938188	1		0	0	A01	7938188	1
1019	3080814|F|0	TGCAGTCTCAAAATCTTTCTCTTGGCCATCCCTTAGACTTCAAACTGACAAGATTCTTCTTATGCTTCA	90.7834	100	A01	7938254	1	C1	11839301	1	A01	7938253	1
1020	3078827|F|0	TGCAGTCTCAAAATCTTTCTCTTGGCCATCCCTTAGATTTCAAACTGACAAGATTATCTTATGCTTCAT	90.3226	100	A01	7938254	1	C1	11839301	1	A01	7938254	1
1021	3087940|F|0	TGCAGAACCTCTACCATGCTTGCCCTGCCTACCATTCCCATGTCTTGATTTTACAGATCGGAAGAGCGG	86.6359	98.3607		0	0		0	0	A01	7961057	1
1022	3080597|F|0	TGCAGAAATTATCACATTGTCAAACATCCCTCTCAATCTGGTTTTCCAATCTTCAATTCACACTTACCA	87.5576	100	A01	7966380	1		0	0	A01	7966380	1
1023	3102112|F|0	TGCAGATGAAGTTGAAAGTCTCGCTGCTGCACGGAAAGCTGCATTGTCTGGTTCAGAACCTTCAGATTC	87.5576	96.7213	A01	7973768	1	C1	11878977	1	A01	7973768	1
1024	3128495|F|0	TGCAGGCGGAACAATCTTAGACCTAACAGGAGAAACAAGCCTAATATATTACAGATCGGAAGAGCGGTT	92.6267	100		0	0		0	0	A01	7973834	1
1025	3155804|F|0	TGCAGAAATTTTCAACGAACCATAAAACTCTTCAATCTTACAGATCGGAAGAGCGGTTCAGCAGGAATG	91.2442	96.7213		0	0		0	0	A01	7974631	1
1026	3095811|F|0	TGCAGCATCCAACATATCTCATGGACAGCAAGAGAATGAATTCAGCCTAAATCTTTGTGAACCAGCTCA	88.0184	98.3607	A01	7991909	1		0	0	A01	7991908	1
1027	3106619|F|0	TGCAGCATCCGACTTATCTCATGGACAGCAAGAGTATGAATTCAGCCTAAATCTTGGTGAACCAGCTCA	88.9401	96.7213	A01	7991909	1	C1	11900352	1	A01	7991908	1
1028	3111307|F|0	TGCAGAAGACACAGCTCTTGACATCCTGGATGCTTCCAACGAGCTTGCTCTCTTCTTAGCTAGAGCTGT	89.4009	98.3607		0	0	C1	11941722	1	A01	8013088	1
1029	100086660|F|0	TGCAGCTTGCCTTTTTCTACATGGATTTCGACCTGGTGTCGAGAAGCATTGACAAAGCAAAAAAGTAAG	89.4009	100	A01	8016790	1	C1	11945431	1	A01	8016790	1
1030	100018641|F|0	TGCAGAAACTGTGGCAGAAGTACAAAGTAGACATTGCTTTCTACGGACATGTCCACAACTATGAACGAA	98.6175	100	A01	8037941	1	C1	11980002	1	A01	8037943	1
1031	100040206|F|0	TGCAGAAACTGTGGCAGAAGTACAAAGTAGACATTGCTTTCTATGGACACGTCCACAACTATGAACGAA	99.5392	100	A01	8037941	1	C1	11980002	1	A01	8038010	1
1032	100095647|F|0	TGCAGCGTACCAGAACTTAGCTCGGTTCTCAGCAGGAAAGTAGAACATGGTCTCTGCGGGAACACCACA	86.1751	100	A01	8038227	1	C1	11980288	1	A01	8038226	1
1033	3074612|F|0	TGCAGTAGTAACTAGTAATCACCTCTCATAGCAAAGTAGAGCTTTGCTGTTCTCCTAGGAATCAGCTTC	88.9401	100		0	0		0	0	A01	8051943	1
1034	3135004|F|0	TGCAGAATCAGCTCAGTGAGGGTGAGGAAGGAGTAAATGATCCAGTAGGCAAGCCACTGCTCATCGTCT	85.7143	98.3607	A01	8056373	1	C1	12001787	1	A01	8056376	1
1035	3089718|F|0	TGCAGACGTACGCCGTTTACTGTAAAATGTGTACAAAAAACATATCATCATCGCCATCATAAATGCCAT	90.7834	100	A01	8067073	1	C1	12013062	1	A01	8067072	1
1036	3108654|F|0	TGCAGACGTACGCCGTTTACTGTAAAATGTGTACAAAAAAACATATCATCATCGCCATCATAAATGCCA	90.7834	100	A01	8067073	1	C1	12013062	1	A01	8067073	1
1037	3088455|F|0	TGCAGTCTCTCCAAATGGTGTCTTACACTGGGCAACAGTCTTGTTGTTCTCCAAGATCTTACCCGAACT	85.2535	98.3607	A01	8071440	1	C1	12022209	1	A01	8071439	1
1038	3083146|F|0	TGCAGAGCTAAACCTGAAACTACTCGTTCGTTTCCAGTAATCTCGTCAAAAATACAAGACAATCAAAAG	88.0184	100	A01	8115543	1		0	0	A01	8115543	1
1039	100062210|F|0	TGCAGACGTTTTAGCACAGGAGGAAGATGATCGAGAAGCTTCGGCCTTGCGTGATGAAGTACGTGCTTC	99.5392	96.7213		0	0		0	0	A01	8115631	1
1040	3163407|F|0	TGCAGCTATGGTCGCCGAAGCTGAGATGAAGGTGAGCTTCTGTGATTTCGAATTTCAAATTCCAAATAC	91.7051	100		0	0	C1	12118558	1	A01	8119182	1
1041	3074330|F|0	TGCAGAATCATTATAAAACACGTTTTATGTTTTGTATTTTTGTTTTCATAATTGAGTTAGTAAACCAAA	89.4009	100	A01	8126561	1	C1	12142196	1	A01	8126561	1
1042	100076173|F|0	TGCAGCTACTTCCCATGCGATCCTAACCCGCTCAAACCACGGGAGTGGTGGACTGTTGTTGACTTGGAA	86.6359	96.7213	A01	8135569	1	C1	12152669	1	A01	8135568	1
1043	3105968|F|0	TGCAGTTTTGCTGGGAATAATGACAAGAAGTTGCTAAGGTATTACAGATCGGAAGAGCGGTTCAGCAGG	88.9401	100		0	0		0	0	A01	8147915	1
1044	3114635|F|0	TGCAGGGACAACACTGCAAAAAACAGATGCTTTTCTTTACAGATCGGAAGAGCGGTTCAGCAGGAATGC	89.4009	100		0	0		0	0	A01	8160630	1
1045	3100140|F|0	TGCAGCCACCTTTTCCATCTTGGTTGCCTGAGATCCTGGTGCGCTTATCTAGATACCTACAGCCTCAAG	89.8618	96.7213	A01	8191114	1	C1	12246156	1	A01	8191114	1
1046	3185403|F|0	TGCAGTGAAGCTTTTTAGCTTTAGCCATAGGTTCCTGACGTTCAAAAGGTACCCAAGAGTTTACAGATC	93.0876	100	A01	8191048	1		0	0	A01	8191117	1
1047	3214942|F|0	TGCAGTGAAGCTTTTTAGCTTTAGCCTTAGGTTCCTGACGTTCAAAAGGTATCCAAGAGTTTACAGATC	93.0876	100	A01	8191048	1	C1	12246090	1	A01	8191117	1
1048	3140629|F|0	TGCAGCCAGCTTGGATCCAATCCTAATTCCCTATTTAGTGAAAGAAAAGGGTGATCACTAAGTAAATAA	87.0968	100	A01	8191507	1		0	0	A01	8191507	1
1049	3092481|F|0	TGCAGGATAGAAAAAAGCTTTTGTCATCAGTTACCATGAACATTTTTGAGCTGAGTTATACCTCAATCC	85.2535	98.3607	A01	8238884	1	C1	12285617	1	A01	8238884	1
1050	3075947|F|0	TGCAGGATATATATAAACAAGCTTTTGTCATCAGTTACCATGAACATTTTACAGATCGGAAGAGCGGTT	91.2442	100		0	0		0	0	A01	8238947	1
1051	3074323|F|0	TGCAGATTATTCTGCTGCGGGATAACAAAAAGCTTTTGTCATCAGTTACCATGAAACATTTTACAGATC	95.8525	100		0	0	C7	43620411	1	A01	8238954	1
1052	3080076|F|0	TGCAGCAGTTCCTACACCTGCAAAACTGGTTTCAACTGAATCCAGACAAGTCAAAAACCAAAGCTGACA	91.2442	98.3607	A01	8242015	1	C1	12289104	1	A01	8242015	1
1053	3157426|F|0	TGCAGATTTTGTCGGCGCTAACTTTACACCTCATATGCTCACAGTTACAGATCGGAAGAGCGGTTCAGC	87.0968	98.3607		0	0		0	0	A01	8242081	1
1054	3196534|F|0	TGCAGTGGAGAACTCCAAGGCTTCTCAAGAACAGACATACCCAAATGGGCTCGTTGTTGAGGAGTTAAA	92.6267	100	A01	8244754	1	C1	12292509	1	A01	8244754	1
1055	3074909|F|0	TGCAGATTATCCAGGCTCCAAACCTATCGGAAAACGTATAAAGCAGACATCTATTAGCTCAAACAAAAA	95.3917	100	A01	8334308	1	C1	12462015	1	A01	8334307	1
1056	3078308|F|0	TGCAGGATGGCTCTATTTTGGTTTGGAGATACAATACTGCCACTAACTGTTTTGATCCAGCTGCATCAC	85.2535	100	A01	8334507	1	C1	12462213	1	A01	8334507	1
1057	3081147|F|0	TGCAGAGAAGGAAAATGAATGGGCAAGAAGATGATTATGATGATGCGTATATATACATTTCCAGTCCAA	88.4793	100	A01	8353259	1	C1	12533490	1	A01	8353259	1
1058	3167441|F|0	TGCAGCGTTGTGAGCCACCTCTTCGCACCTAGCCCGATTCTAGAACTTATCAAAAGCTCGGGGAATTGA	85.7143	98.3607	A01	8354845	1	C1	12535082	1	A01	8354845	1
1059	3175674|F|0	TGCAGAGACACTGCGAAAATATTTCAACCCTTGCATCTATCAACCTTGATGAAATTTACCCAGGCGACT	88.0184	100	A01	8354911	1	C1	12535148	1	A01	8354910	1
1060	3194363|F|0	TGCAGAGACACTGCGAAAATATTTCAACCCTTGCATCTATCAACCTTGATGAAATTTACCCAAGTGACT	88.0184	100	A01	8354911	1	C1	12535148	1	A01	8354910	1
1061	3167537|F|0	TGCAGATTCCAGAGTGCAAACGAGAGTTTCTCTCTTTCCAAATCAAATATATGGTAGCTTGGAAGAGTA	86.6359	98.3607	A01	8356755	1	C1	12537050	1	A01	8356752	1
1062	3103628|F|0	TGCAGCTCTTCCCATTCCTTTGTAACCCTTTTCAAATTATATCCCAACAAAAATGACTAAAGTAATTAC	88.4793	96.7213	A01	8363921	1		0	0	A01	8363921	1
1063	3146323|F|0	TGCAGAGGTATCGAGACCAGTGAGCAGTCAGGGAAGGAAAGTGTCAACATCAAATGGAAACACAGACAA	86.6359	96.7213	A01	8380738	1	C1	12570535	1	A01	8380737	1
1064	3077682|F|0	TGCAGATATTGCCTCTTTCCATCCTGACAAACCCATTCAATTTTGAGTAAACCCACTTTACAGATCGGA	88.4793	100		0	0		0	0	A01	8381021	1
1065	3076284|F|0	TGCAGATATTGCCTCTTTCCATCCTGACAAGCCAATTCAGTTTTGAGTAAACCACTTTTACAGATCGGA	87.0968	100		0	0		0	0	A01	8381021	2
1066	3084656|F|0	TGCAGATTTGATTGCTGCTCAGGTAGTCTCTTCCCTGCACATATCTGAGAACAATGATAGGAACGCTTT	86.6359	98.3607	A01	8404495	1	C1	12601637	1	A01	8404495	1
1067	3095190|F|0	TGCAGATTTGATTGCTGCTCAGGCTGTCTCGTCTCTGCACATATCTGAGAACAATGATAGGAACGCTTT	91.2442	96.7213	A01	8404495	1	C1	12601637	1	A01	8404564	1
1068	3160752|F|0	TGCAGCCATCCGGGCTGAGCTGGAAAAGAAGAAGCAGAAGAAACTTGAAGAGCAACAGAGGTTAGATGA	91.2442	100	A01|A01	8400236|8404843	2	C1|C7	12601982|43807625	2	A01	8404843	2
1069	3131349|F|0	TGCAGAATTAGCCAGAGCTTTCTCGAGACGCCTCTTCTTCTTCTCAGCTTGTTTGACACGATCGAATTC	88.0184	96.7213	A01|A01	8400302|8404909	2	C1|C1	12598128|12602048	2	A01	8404908	2
1070	3099155|F|0	TGCAGAGTCAAGAAAATCATAAATATACTCCCCAGTCCAGAAAATACGTAAGTGGTTCAAGAAGACAAA	90.7834	98.3607	A01	8417067	1	C1	12611192	1	A01	8417066	1
1071	3075711|F|0	TGCAGTTACTGATAAGCATGTAATCAAATATAATGGCCTTGAAGTACGATACCTTACAGATCGGAAGAG	85.2535	100		0	0		0	0	A01	8417070	1
1072	3120604|F|0	TGCAGCAAAGTCTTACTCTTTTTACGAGATCTTGTCTCTTACAGATCGGAAGAGCGGTTCAGCAGGAAT	89.4009	100		0	0		0	0	A01	8418074	1
1073	3076676|F|0	TGCAGCTAATTGTGGCTTTGAAAATTTATTTTCTACACCGAAGAAAAGAAGAAGCCCATGACTGTTTTA	90.3226	100	Scaffold003751|A01|A01	64|8420427|24456822	5	C7|C4	17719546|5246265	2	A01	8420426	2
1074	3090141|F|0	TGCAGAAGAAGAAAGGAACATGAATTACTTATTACAGATTGGCCACAGGATCATTCCAATTCAATTCAT	88.4793	98.3607	A01|A04	8441977|1708908	2		0	0	A01	8442046	2
1075	3112925|F|0	TGCAGACTAAGTGGTACTATCTGTCCCATGAGTTGATCAGCGAGTTCCTTCCTCTGTGATGGGTTTCCG	88.0184	100	A01	8500514	1	C1|C7|C4	12729791|7300251|28347211	3	A01	8500514	1
1076	3081688|F|0	TGCAGATGTACGGTTGTAGAGTGATACAAAAGGTACAAAAAGTCACTACTATACATTTTGTCTGGGGCT	90.3226	100	A01	8500580	1		0	0	A01	8500579	1
1077	3100210|F|0	TGCAGATGTACGGTTGTAGAGTTATACAAAAGGTACAAAAAGTCACTACTATACATTTTGTCGGAACTT	88.0184	98.3607		0	0	C1	12729857	1	A01	8500580	1
1078	3078143|F|0	TGCAGACAGAGTTGGATTCATGTTAGCTGCATTCCGTGGTCAAGTGTCCTCGCTCTCTATGCATCCTTA	95.3917	100		0	0	C1	12730104	1	A01	8500829	1
1079	3080470|F|0	TGCAGTCCAGATAGCACTAATCCGCCTAAATTTGTTATATGCGTCTATCCTTCTACGTTTACAGATCGG	87.5576	98.3607		0	0		0	0	A01	8505826	1
1080	3090192|F|0	TGCAGCTTCACCAGCACCACCTCCACCGACAATCACCTGCTCCACAATATGAATTTATCTTACAGATCG	87.5576	100		0	0		0	0	A01	8509793	1
1081	3165603|F|0	TGCAGGTTCTTCAGGCTGAGCAGACTGTTCTTCTTCTTCTTCATCTTGTTCTTCTTCCTCCCCTTTTTC	91.7051	100		0	0		0	0	A01	8526243	1
1082	100018098|F|0	TGCAGAGCAGGTAACTGCTCTAGCAATTCTTCATTAGATAGCATCCTTGTTCTATACGTTTGAGAAGCA	98.6175	98.3607	A01	8527136	1		0	0	A01	8527136	1
1083	3099691|F|0	TGCAGTACGTATCACGTGAAAGGCAGAAGCTTATACTTCAATTTTTCGGTTTTAGCTTTAGAGAGATGA	88.4793	98.3607	A01	8552062	1		0	0	A01	8552062	1
1084	3081626|F|0	TGCAGGAGAATGGAAATAATACTTTTTAGTAAAAATCATAAACCACCCACTTGTAAAAACATTTTCGGC	87.5576	98.3607	A05|A01	17522454|8557557	2	C1	12810148	1	A01	8557556	2
1085	3108918|F|0	TGCAGAAAAGGGGCAGAAGTCACAAAAGTAAACAACAGACCAATTCTATTCGCTACACAAAACCGAGCT	88.0184	98.3607	A01	8579753	1		0	0	A01	8579753	1
1086	3096041|F|0	TGCAGAAAAGGGGCAGAAGTCACAAAAGTAAACAACAGACCAATTCTATTCGCTACAGTCTACACAATC	89.4009	98.3607		0	0	Scaffold16243|C1	246|12837819	2	A01	8579822	1
1087	3078134|F|0	TGCAGATGGTGTCTTAGTTTCTGGGTACTCACTTCAGATAGCCGAATATGAAAGCATGGGAACTAACAG	88.4793	100	A01|A01	8580156|8601909	2	Scaffold05406|C1	125|12838219	2	A01	8580155	1
1088	3099508|F|0	TGCAGCCACATCACTAACCCTTTTTTCGATTCCTGAATAGTTGTCTCTATGGAAGTTCCGGATAATCCC	90.7834	96.7213	A01	8595888	1		0	0	A01	8595887	1
1089	3084222|F|0	TGCAGAATAGGGGAAACATTCAAAAAGTAAAAAACAGACCAATTCTATTCGCTGCACAATATTCATAAA	90.3226	100	A01	8601507	1		0	0	A01	8601507	1
1090	100001202|F|0	TGCAGATGGTGTCTTAGTTTCTGGGTACTCGCTTCAGATAGGTGAATATGAAACCATGGGAACTAACAG	88.9401	100	A01|A01	8601909|8580156	2	Scaffold05406|C1	125|12838219	2	A01	8601908	1
1091	3083303|F|0	TGCAGATGGTGTCTTAGTTTCTGGGTATTCACTTCAGATAGGCGAATATGAAACCATGGGAACTAACAA	87.0968	96.7213		0	0	C1	12933968	1	A01	8601908	1
1092	3078716|F|0	TGCAGTCCAAGATCAAATCAACAATTATAGCAGTAATAGGGAGGATCTCATTTTGAGAGTTTCAAAGGC	88.9401	98.3607	A01	8605462	1		0	0	A01	8605462	1
1093	3080221|F|0	TGCAGGATATCCTTGAGATCTCAAGACATAGAGATTACACTTTTCATTACATATCTAGATATAATCTTA	89.8618	98.3607	A01	8643381	1	C6|C2	1657316|11328908	2	A01	8643378	1
1094	3088658|F|0	TGCAGCACAAAGGCAGCCTCTGTGATACGGAAGTTCTGATGGTTTGTTCAGTTTTGAACTGATTTACAG	92.6267	100	A01	8643310	1	C6	1657250	1	A01	8643379	1
1095	3095056|F|0	TGCAGTTCCCAACCAGCGTAACTGTAGTATAGGTTCAGAACCTCGAGCTTGCTTAGCCAACATATGGCA	85.7143	96.7213	A01	8645632	1	C1	13005538	1	A01	8645632	1
1096	3082986|F|0	TGCAGCTTCTACACTCTTCCTTCAACAATTCTCGGCAACCCCAACTATTCAACACTGAAAGCTGCTTAT	87.5576	96.7213	A01	8647198	1	C1	13007103	1	A01	8647198	1
1097	3104014|F|0	TGCAGTGTAAGCTGCTTGCCAAATATTCTCCAAATGAACCCTCCTCGTGACCTCCTTACAGATCGGAAG	89.8618	96.7213		0	0		0	0	A01	8647614	1
1098	3132736|F|0	TGCAGTTATAGATTATGCTTTTGGTTCTTGGTAGAAGTAGGTAGACCATTCTTCATATTTTTTCGCACT	88.9401	98.3607	A01	8654717	1	C1	13014731	1	A01	8654717	1
1099	3110063|F|0	TGCAGCTATTACTAAGATCAAACAAGTTATAAAAATAGACATACTCAATGGACTAAATAAACACTTGAA	88.4793	96.7213	A01	8657254	1		0	0	A01	8657253	1
1100	3099606|F|0	TGCAGTAAAGTGATAAGCTTTATGGCTCTTTGAGGAGCATCAAAATCAATATTACAGATCGGAAGAGCG	85.2535	96.7213		0	0		0	0	A01	8660330	1
1101	3089844|F|0	TGCAGAAGGTAACTTCAGGAACATGGTGTCTTCTTTTTACAGATCGGAAGAGCGGTTCAGCAGGAATGC	88.4793	100		0	0		0	0	A01	8664269	1
1102	3160544|F|0	TGCAGATCTGCTATCCGGGAGAAGATTATTCCTCATGCTGTCTCATGGTTTACTGGTGAGGCTATGGAA	87.5576	96.7213	A01|A10|A08	8665210|7637083|14534476	3	C1|C9	13027175|39908786	2	A01	8665209	1
1103	100069877|F|0	TGCAGGAAGTCACTGACATGCTTAGAGGGTGCTGGTGTGGGTGTTATGACCCAAGTGTCAGGCTTCGCT	90.7834	98.3607	A01|Scaffold000296|Scaffold000284	8690984|24820|21360	7	Scaffold00434|Scaffold00434|Scaffold00434	201134|104673|268744	78	A01	8691053	6
1104	100057420|F|0	TGCAGGAAGTCACTGACATGCATAGAGGGTGCTGGTGTGGGTGTTATGACCCAAGTGCCAGGCTTCGCA	89.8618	98.3607	A01|A01|A01	8690984|22214605|22217133	6	Scaffold00434|Scaffold00434|Scaffold00434	201134|58801|104673	80	A01	8691053	6
1105	3106276|F|0	TGCAGAAAAACCTTGAGAATTTCAGAGAGAAAGAGAGAAAGAGGAACAGAAAAATCAGTGAGGAAAATC	89.4009	98.3607		0	0		0	0	A01	8702314	7
1106	3085769|F|0	TGCAGATTTTGATGAAATCTCAGAGAGTTTTCCAGCAAAGTCATCAATCTTCTCGGAATCTTTCATCTG	88.0184	98.3607	Scaffold007074|A01	155|8719830	2	C4|Scaffold00576|C7	20067940|187599|23779208	3	A01	8719830	2
1107	3124609|F|0	TGCAGAAAAAAAAACCTTGTTTCGTTTTGATTATCCTAAGTACTACTTGTTGTATCCAAAACCAAAATA	88.4793	96.7213	A01	8795945	1	Scaffold00452	91040	1	A01	8796014	1
1108	3126940|F|0	TGCAGCTGTGACGTGAGTATTGTCTCCCTGAGATCCTTCTCTTGCCAGCCCAAGGTCCGACATTTTCTG	88.9401	100	A01	8800677	1	C1	5596474	1	A01	8800677	1
1109	3086280|F|0	TGCAGTCTATCATTCCCTCCTTCTTCAAAAGGATTTGTCCTCAAATCCAATGTACCTATATCAAAAAGA	92.6267	96.7213	A01|Scaffold003406	8816651|319	2	C8|C7|C3	23323630|44434629|6044759	4	A01	8816649	1
1110	100001480|F|0	TGCAGTCTATCATTCCCTCCTTCTTCAAAAGGATTTGTCCACAAATCGAATGAACCTATATCAAAAAGA	94.0092	96.7213	A01|Scaffold003406	8816651|319	2	C7|C3	44434629|6044759	2	A01	8816651	2
1111	100047377|F|0	TGCAGTGACCCGACTTCAGAAGACTCATCAGGACGGTTGGGCAGCGCCTCCTTCTCCCTCGCCCCTGAA	88.9401	96.7213	A01	8821642	1	C6|C1	15970854|7950155	2	A01	8821641	1
1112	3150747|F|0	TGCAGGGCACCGACCCTAACCCCTCACATGTGAGCCCTCACTGACTCCTCCATGTAAGTTATTGATGCG	88.0184	96.7213	A01|A01	8841088|19215515	2	C4|C1|C9	35931733|7595675|32944771	5	A01	8841087	1
1113	3138010|F|0	TGCAGAAACGTTTCAGCTTGTCTATTTTTGGTAGGCCCATAAATCTGTTTGGTAAATGATGGAGGGGCT	91.7051	100	A01	8848976	1	C1|C1|C6	22427223|32844550|24399103	3	A01	8848976	1
1114	3172047|F|0	TGCAGAAATGTTTCAGCTTGTCTATTTTTGGTAGGCCCATAAATCTGTTTGGTAAATGATGGAAGTGCT	88.4793	100	A01	8848976	1	C6|C1|C4	24399103|22427223|19414359	4	A01	8848976	1
1115	3107851|F|0	TGCAGATCGCAAGACCGAAACGTTAGAAGAATGGGAAGTTGATTCTCTAAGAAAAAAATCATACCTTTT	89.4009	100	A01	8850375	1		0	0	A01	8850374	1
1116	100048810|F|0	TGCAGCTCCAGATACCTGTCTGAAATCCTTGCTTCCTGTGATCGATACTCCCAAGGTAAAGCATTCACT	94.47	98.3607	Scaffold000371|Scaffold000357|Scaffold000339	921|16909|1368	13	C1|C1|C1	37612370|37420075|37435856	103	A01	8868194	10
1117	3176144|F|0	TGCAGTTGATGACTTGTTTGCAAAACATGGATTGAGCCTGGAACAGTTGAGAGGGCAAGGTTATGATGG	86.6359	96.7213	A01|A08|A08	8878269|6240852|21405543	4		0	0	A01	8878269	1
1118	3082464|F|0	TGCAGATTTCAGAGATAAAGAAGACGTGTCTTTTACATGAGTAACTCCCACAAATATCTCTTTACAGAT	87.5576	96.7213	A01	8878335	1		0	0	A01	8878335	1
1119	100001122|F|0	TGCAGATTCCATAAAGTCCAAATCTTTCATCTTCAACACACACAAACCATAATCTATAATCAATGAAGC	88.9401	100	A01	8881845	1	C9|C3	1270329|64798844	2	A01	8881845	1
1120	3076004|F|0	TGCAGATCCCAAAAAGTCCAAATCTTTCATCTTCAACACACACAAACCATAATCTATAATCAACGAAGC	85.7143	100	A01	8881845	1	C9|C3	1270329|64798844	2	A01	8881845	1
1121	3089373|F|0	TGCAGGTATTTTGGTTCTATCCTATGTATATGCTGAGCTTCATCTTACAGATCGGAAGAGCGGTTCAGC	85.2535	98.3607		0	0		0	0	A01	8884234	1
1122	100001653|F|0	TGCAGGTGAGATATGTGGTCTTCAGGCTCTAGGGATTTGACCAGCATGTCATCGATGTAGACCTCCATG	87.0968	100	A01|A01|A05	8919393|26171159|9154420	7	Scaffold00709|C7|C7	46296|7865927|3602727	14	A01	8919392	1
1123	3082879|F|0	TGCAGATGAGATATGTGGTCTTCAGCCTCTAGAGATTTGACCAGCATGTCATCGATGTAGACCTCCATG	88.9401	100	A01|A01|Scaffold000201	8919393|26171159|100813	6	Scaffold00960|Scaffold00709|Scaffold00973	30236|46296|28517	18	A01	8919393	3
1124	3077895|F|0	TGCAGCAACTCCTTCTTCAATAAATTAGCATTAGAGATAGAAAAAGGGAGAAATCAAACAAAGTTGTAA	91.2442	100	A01	8946603	1	C9	4241523	1	A01	8946603	1
1125	3077535|F|0	TGCAGCAACTCCTTCTTCAATAAATTAGCATTAGAGATAGAAAAAGGGAGAAATCAAACAAACTGTAAC	91.2442	98.3607	A01	8946603	1	C9	4241523	1	A01	8946672	1
1126	3086189|F|0	TGCAGCAAACCTTCAGCACCAGCAGAAAGATGTTCTGTCTGTCACAAAACTTGTAACGCATTTCCACCA	88.9401	100	A01	8971886	1		0	0	A01	8971886	1
1127	3133840|F|0	TGCAGTGAGTACTGCAAATGACATTGCAATCTGCCTCACCTCCAATAACAAACACCGGTATGATCATCA	86.1751	100	A01	8971952	1		0	0	A01	8971951	1
1128	100032617|F|0	TGCAGGAATGCAGCGTCCAACGCTCCATCCTTGGAGAGAGGTCAGGTCTAGACTATGGAGTTGAGCTTC	87.5576	96.7213	A01	8972736	1	C9|C4	27436385|37682333	2	A01	8972735	1
1129	3076275|F|0	TGCAGCTGCTTATCTTCATAACCTTTGCTTGTGTGGCAAGCCGTTACCACCTTGCAGGAAGACAACGAA	89.8618	100	A01|A06	8984396|16516550	2	C9|C7	4195060|38036920	2	A01	8984390	1
1130	3087293|F|0	TGCAGTCCTCTCTCATTGTTCCAAGGTGGACAAATTACAATGCTTAGTTTTTTGAACATTGATTTACAG	86.6359	96.7213	A01	8988520	1		0	0	A01	8988519	1
1131	3092285|F|0	TGCAGTTTTCTTATATTATATTCTGCATATTCTCATAAACTTTTTACAGATCGGAAGAGCGGTTCAGCA	88.4793	100		0	0		0	0	A01	8988523	1
1132	3092399|F|0	TGCAGGCTACAATACTGTAAGAACACCAAAAGCAGTTCTCATGCTAAAAGCTAATCTTATCTTCTCACG	87.0968	98.3607	A01	8998152	1		0	0	A01	8998152	1
1133	3088079|F|0	TGCAGAGCCTGCAACCAATTAGCAAAACAAAAACAAAAAGTAAGTAACCTTATGGTTATCTCTACTAAA	88.4793	96.7213	A01	9000982	1		0	0	A01	9000982	1
1134	3136367|F|0	TGCAGAGAAAGAAGGGAAAGAAGAAAGGATTTTTGTTTACAGATCGGAAGAGCGGTTCAGCAGGAATGC	89.8618	100		0	0		0	0	A01	9001048	2
1135	3109081|F|0	TGCAGGTACAGCTTGAGCTACATCCCTTTTGCAAGAACCATGGTCTCAAAGGTCTTCATGACTTGTTTC	92.1659	100	A01	9010637	1	C9	4154095	1	A01	9010637	1
1136	3080836|F|0	TGCAGAGAAGAAGTTGATCACTGAGAAACAAGAAGAAGAAGACAACAAGAAAACAAACTAAGTTTCTCT	86.1751	100	A01	9022397	1	C9	4149144	1	A01	9022396	1
1137	3079446|F|0	TGCAGAGAAGAAGTTGATCACTGAGAAACAAGAAGAAGACAACAAGAAAACAAACTAAGTTTCTCTCTT	89.4009	100	A01	9022397	1	C9	4149144	1	A01	9022397	2
1138	3086060|F|0	TGCAGCTCCTTTATCTTTTACATTCATTGGTCATATAAAAACTTACAGATCGGAAGAGCGGTTCAGCAG	87.5576	100		0	0		0	0	A01	9048943	1
1139	3075104|F|0	TGCAGCAAAAATCAATCTCATGAAGAAGCATCATAAATTCATTACAGATCGGAAGAGCGGTTCAGCAGG	94.0092	100		0	0		0	0	A01	9058631	1
1140	3083710|F|0	TGCAGCAAAAATCAATCTCATGAAGAAGCATCATAAATTCATGAGAAAAAAGATAGTAATGATAAATTA	93.5484	100	A01	9058562	1	C9	4081233	1	A01	9058631	1
1141	3080314|F|0	TGCAGCTGATATCTTCGGTGATTATTATAACTACTTCCTTACTTTGGTTACTTTCAACTCAAATTCAAT	86.1751	100	A01	9066139	1	C9	4068861	1	A01	9066139	1
1142	3149487|F|0	TGCAGCTTCGATGGCTTTCTGCTTGGTCTTATCATCCGTCATGGTTACAGATCGGAAGAGCGGTTCAGC	88.9401	98.3607		0	0		0	0	A01	9066205	1
1143	3167424|F|0	TGCAGCTCCACATCTTTTCCTCCTCTCCGGTCAAGCCTTCACCGAACCAATTGGTTTCTCCGACCGGTT	88.0184	98.3607	A01	9083772	1	C9	4045815	1	A01	9083772	1
1144	100031605|F|0	TGCAGCTCCACATCTCTTCCTCCTCTCCGGTCAAGCCTTCACCGAACCTATTGGTTTCTCCGACCGATT	87.0968	98.3607	A01	9083772	1	C9	4045815	1	A01	9083772	1
1145	3161911|F|0	TGCAGCAAGATTTGACCACAAGTGAAGCTGCAAAGGATTTTAGATTGTGATGGGAGTTGTGTTTATTTC	88.9401	96.7213	A01	9139089	1		0	0	A01	9139089	1
1146	3079743|F|0	TGCAGCAAAATAAACTTGTCTCATCCTCATATTCTTTTACAGATCGGAAGAGCGGTTCAGCAGGAATGC	92.1659	100		0	0		0	0	A01	9139155	1
1147	3082806|F|0	TGCAGCAAATAAACTTGTCTCATCCTCATATTCATTTACAGATCGGAAGAGCGGTTCAGCAGGAATGCC	91.2442	100		0	0		0	0	A01	9139155	1
1148	100002799|F|0	TGCAGCAACAAAAACAAATCACAATTATTTTGAATACCAAGAGGTTCAGGGCCTAATCCTCCAGACAGA	88.4793	98.3607	A01	9157051	1	C9	3899549	1	A01	9157050	1
1149	3096020|F|0	TGCAGCTGCCATAGCAGCCTGCCTCGCCTTCCTTTGCCTTATCCCACACGCATTACATAGAGACTGTAA	88.0184	100	A01	9171710	1	C1	13074485	1	A01	9171710	1
1150	3140606|F|0	TGCAGGGACGTGGCGTTTCATCTCCTCGTAGAAGTAGAACTTCAAACCAGCGTAAGGGAAGATCCCATA	88.4793	98.3607	A01	9180689	1	C1	13088095	1	A01	9180688	1
1151	3080723|F|0	TGCAGTATCCCATGGCCAATGAGAAGACTCCACGAGGACATATGTTTCATTCTTCTTGTCACTTGTCAG	87.5576	100	A01	9186668	1		0	0	A01	9186668	1
1152	3142461|F|0	TGCAGAAGATACGACTTTACACAATATCGTTTATTACAGATCGGAAGAGCGGTTCAGCAGGAATGCCGA	88.9401	100		0	0		0	0	A01	9186734	1
1153	3082794|F|0	TGCAGAATGATAACAGCAATTTGAAACATGTCATGACATGAGAATATAAATATACAATAGCTACATAAT	89.4009	98.3607	A01	9188198	1		0	0	A01	9188197	1
1154	3189436|F|0	TGCAGTTTGGCATGCTCATTGAGTATCTCTTTGAGAAATTTCCTGATACTGAGAGTGTGACTGAAACAG	87.5576	100	A01	9260920	1		0	0	A01	9260920	1
1155	3098166|F|0	TGCAGACAAGAATATGATGTAAGAAAAAATCTAATTTACAGATCGGAAGAGCGGTTCAGCAGGAATGCC	89.8618	100		0	0		0	0	A01	9261653	1
1156	3095986|F|0	TGCAGTAACAATGCAATGGGTCTATGGTCCGTAATTACAGATCGGAAGAGCGGTTCAGCAGGAATGCCG	85.7143	96.7213		0	0		0	0	A01	9261656	1
1157	3104729|F|0	TGCAGCCAAGAGTTTCTTTGCAAACCTTTGGGAAAAACACATAGTGGTAATAAAATATCCGTGATTTAT	90.3226	98.3607	A01	9272705	1		0	0	A01	9272703	1
1158	3075868|F|0	TGCAGCCAAGAGTTTCTTTGCAAACCTTTGGGAAAACACACATAATGGAAAATAAGATATCCAGAACGT	89.8618	100		0	0	C7	44050053	1	A01	9272705	1
1159	100001000|F|0	TGCAGAAGCAGAAGTGCTCTCAGCACCTCCGAAGCTGGTGTACAGCAAACTTGTTTTACGGTAATCTAT	89.4009	100	A01	9272811	1	C1	13216899	1	A01	9272811	1
1160	100089001|F|0	TGCAGAAGCAGAAGTGCTCTCAGCTCCTCCAAAGCTGGTGTACAGCAAACTTGGTTTACGGTAATCTAT	85.2535	98.3607	A01|A03	9272811|26287887	2	C1|C7	13216899|44050153	2	A01	9272811	1
1161	100077234|F|0	TGCAGAAGCAGGAGTGCTCTCAGCTCCTCCAAAGCTGGTGTACAGCAAACTTGTTTTACGGTAATCTAT	85.2535	96.7213	A01|A03	9272811|26287887	2	C1|C7	13216899|44050153	2	A01	9272811	1
1162	100093544|F|0	TGCAGAAGCAGAAGTGCTCTCAGCTCCTCCAAAGCTGGTGTACAGCAAACTTGTTTTACGGTAATCCAT	85.2535	96.7213	A01|A03	9272811|26287887	2	C1|C7	13216899|44050153	2	A01	9272811	1
1163	3106991|F|0	TGCAGAAACGGGAAGATAAACAACAGGTAAAATAGCAGCTATGTCATTTACATGTTACAGATCGGAAGA	90.7834	100		0	0		0	0	A01	9272877	1
1164	3083484|F|0	TGCAGCTTCGCATTCAACCTTGTGGACGGACTTAGCAAGACGATGTATATTGTTTCCAGAGTTCCTACA	88.9401	100	A01|A03	9277891|26292532	2	C7	44054727	1	A01	9277891	1
1165	3075127|F|0	TGCAGGTAAGAACAACACACAAAATCTTTTTACCCTTATTATCTACCTTCCATTGGTAATATTCATTTA	92.1659	100	A01	9277957	1		0	0	A01	9277956	1
1166	3076087|F|0	TGCAGAGAATACAAGTCTATGACTAAATATACAGCATGGATCTAAACTCATTACAGATCGGAAGAGCGG	88.9401	100		0	0		0	0	A01	9278102	1
1167	100070898|F|0	TGCAGTTTGGAACAAATAGTGAGAAAACAATTAGAAAGTTTATGTTCCCCTAGCTACTACAGGCTCGCT	88.4793	100	A01	9303545	1		0	0	A01	9303545	1
1168	3145010|F|0	TGCAGGTGCACCTCCTAAACCAATGTTATGTGTTTGCTCATAGACTTGGGAAGCATCGGATTCTACACC	87.5576	98.3607	A01	9305253	1	C1	13281914	1	A01	9305252	1
1169	3154958|F|0	TGCAGATGATGGATACAACTGGAGGAAATACGGACAAAAGCTAGTTACAGATCGGAAGAGCGGTTCAGC	87.5576	96.7213		0	0		0	0	A01	9305256	2
1170	3089613|F|0	TGCAGAAACCATGTTACAAATTATAAAAAAATAATTGGTTTGCAATAATGGTCACAAGCCCTTTGTTAT	87.5576	96.7213	A01|A03	9348127|20657615	2		0	0	A01	9348127	2
1171	3105714|F|0	TGCAGTACAATTTTGTCGGTCGCCTCTTGGGTCCTAGAGGAAACTCTCTCAAACGAGTTGAAGCTAGTA	88.4793	100	A01	9353645	1	C1	13325916	1	A01	9353645	1
1172	3080249|F|0	TGCAGACTACCTGTCATGATGAACTACAATTAGAAAGTAAGTCAAAGCAGGTTATGTCAGTGCAATTCA	91.7051	100		0	0		0	0	A01	9354140	1
1173	3087307|F|0	TGCAGTGACCACATTAGCATACCATAAAATATTTTTTTGATTGATGTATTGTTATACATTTTTGAAATC	88.4793	98.3607	A01	9364365	1	C1	13336492	1	A01	9364365	1
1174	3085727|F|0	TGCAGCTTTTTATAAGTAAACTACTTTTAGACCTTGTTCAATTACAGATCGGAAGAGCGGTTCAGCAGG	89.8618	100		0	0		0	0	A01	9364431	1
1175	3082911|F|0	TGCAGATTTTGTTATTTCTGTCAAAATCAGGGCATCAGTAAGATAAACATATATGTTCGGCTAGATCCC	89.4009	100	A01	9370045	1	C1	13342199	1	A01	9370045	1
1176	3165649|F|0	TGCAGGAGGACCACACTAGTCGTCGTCTGTGCCAAAATATCGGTCCCCAAACTCGCCCATTCCAGGAAT	89.4009	96.7213	A01	9372070	1	C1	13344233	1	A01	9372139	1
1177	3090499|F|0	TGCAGTGCAGATTATGGATTCATCCACCGTCCTATCCGCTGCAACTGCTACCCAAACTATCAAACGAAT	91.7051	100	A01	9372164	1		0	0	A01	9372163	1
1178	3087567|F|0	TGCAGAATCTGTACTTGTACCAGAACTCGATCTCTGGATCGATCCCTACGACCGTTGGAAGCTTACAGA	85.7143	98.3607	A01	9378927	1	C1	13351084	1	A01	9378927	1
1179	3101535|F|0	TGCAGTTCATCAGATAAATGAAATGGCTTTCACAGATTTTGATAAACAGCTTCTTGACGCTGTAACCAG	88.4793	98.3607	A01	9407004	1	C1	13403843	1	A01	9407003	1
1180	3113012|F|0	TGCAGTATATAAAAACTACATTAGCTGATGACTCCTTTACAGATCGGAAGAGCGGTTCAGCAGGAATGC	91.7051	100		0	0		0	0	A01	9407007	1
1181	3104987|F|0	TGCAGAAAGAATATAGTTATGCCTTGCCCACCACGCCTTGTACCTCCTGAAGATATAGTAGTTACAGAT	89.8618	96.7213		0	0		0	0	A01	9407674	1
1182	3084431|F|0	TGCAGGTAATGGGCGCCAATTAGAATTGCAAACTCATACGGTCTTACCTCACAACATTTGTCATGTTCC	87.5576	100	A01	9411091	1		0	0	A01	9411091	1
1183	3082810|F|0	TGCAGTGCTGCCCCTGGTGGTAAAACAACTTATGTTGCTTCCCTAATGAAGAATACTGGTATGCATTCA	88.0184	100	A01	9414666	1	C1|C2	13419587|10264943	2	A01	9414665	1
1184	100007040|F|0	TGCAGTGCTGCCCCTGGTGGTAAAACAACTTATGTTGCTTCTCTAATGAAAAATACAGGTATGCATTCA	88.0184	100	A01	9414666	1	C2|C1	10264943|13419587	2	A01	9414665	1
1185	100076104|F|0	TGCAGCTGAAGAAGATGAGCAATGAAACGAAGGCTTCAGAAGGTGATGAGCCGGTTGAAACAAAAGAGC	92.1659	96.7213	A01	9416033	1	C1	13420981	1	A01	9416032	1
1186	3126973|F|0	TGCAGTTATTATAGAAACAAAACTGTCAATAAATAAGCCTCGACAGTTACAGATCGGAAGAGCGGTTCA	88.9401	98.3607		0	0		0	0	A01	9422567	1
1187	3077206|F|0	TGCAGGCGAGCTTTGCTTGGGAGTTCTCTTGCGCTTTGCTCCAGTACTTGACTGTTTCAACCGAAAGTT	91.2442	98.3607	A01	9427017	1	C1	13432521	1	A01	9427017	1
1188	3217541|F|0	TGCAGCTGCGACTCCATCCTCCAAACGATCAGCAAAGGTATCAATGCGTAGCTTAGAGTCTCAGTACTA	91.2442	100	A01	9426950	1	C8	17209846	1	A01	9427019	1
1189	3089430|F|0	TGCAGATGATATACCCCTCATAAGGAGTTTGGCCATAAGCTCAACTCACCATCGAGACTCCTTTTGCTG	86.1751	96.7213	A01	9440714	1	C7|C7	8695810|22325728	2	A01	9440783	6
1190	3088015|F|0	TGCAGCTATAAACGCACACTATACAATACAAATATCGGAAAATCTTCAGAGAGCGATGATCATCTTTGA	88.4793	98.3607	A01	9468666	1		0	0	A01	9468665	1
1191	3076220|F|0	TGCAGAAGCTCAGGGTTTCCCCACTTCCATATGGTAAAAATCAGAAACAGATACCACCAGTTTACAGAT	85.7143	98.3607	A01	9468600	1	C1	13463701	1	A01	9468669	3
1192	3076979|F|0	TGCAGAAGTCTCAGCTCCCAGTATACGTGGAGCTGTTTCAGAACGAGTTTGTATCTCAACCATTTGACT	91.2442	100	A01|A03|A08	9476805|8996367|9522522	4	C1|C9	13486357|28116670	2	A01	9476805	1
1193	3083251|F|0	TGCAGCAACACACAGATTTGGACAGTCTCATCTACACTGCTTACTTTAGATCTTATACTCTCGACAAAA	85.7143	100	A01	9522994	1	C1	13526912	1	A01	9522993	1
1194	3166241|F|0	TGCAGAATTTTGCAAAGAGCCTTTTGGATGTCGCGGATAATCTTGGAAGAGCTTCTTCGGTTGTCAAGG	87.0968	96.7213	A01|A08	9523188|14474020	2	C1|C8	13527090|17270206	2	A01	9523188	1
1195	3089942|F|0	TGCAGATCATACACATTTATACATACGTCCTCAGCGTACTAACATAATGAAAGTTGTAAAACAGATTTC	86.6359	100	A01	9523254	1	C1	13527156	1	A01	9523253	1
1196	100015397|F|0	TGCAGCAGCATGCCTCTATTGTTGGTCATTTTCTGACATAAACTTGGTAACAGAAGTATTTTACTGGAT	88.9401	100	A01	9542137	1	C1	13555637	1	A01	9542136	1
1197	3099662|F|0	TGCAGCAGCATGCCTCTATTGTTGGTCATTTTCTGTCATAAACTTGGCAACAGAAATATTTTACTGGAT	93.5484	98.3607	A01	9542137	1	C1	13555637	1	A01	9542136	1
1198	100026079|F|0	TGCAGAGAAATTGAAAAGACATAAATTCAAAGAAGTGCTGTGGATTTTATAAAATGGCTGTAAGTTTTA	99.5392	100	A01|Scaffold000300|A09	9544560|21633|31773786	3		0	0	A01	9544560	1
1199	3191327|F|0	TGCAGGTAAATTTTGGACCAATTACATATTTGACTTTTGTCTAGTCTTTTTTTTTCGGACAAATACTTT	87.0968	100	A01	9571728	1	C1	13575968	1	A01	9571728	1
1200	3090234|F|0	TGCAGTTTCTCATCGATCAACATGGGAACTGATCCATACTAGGGAATACATCCTAGAAACCATGATCCT	86.6359	98.3607	A01|A04	9598914|7036514	2		0	0	A01	9598913	1
1201	3110955|F|0	TGCAGGAGCCGCGCAAGAATCGAATCCATCATCAATCGTTCACTCGTTTCTGATGATATCAAAGCTCCC	87.0968	100	A01	9599460	1		0	0	A01	9599460	1
1202	3074756|F|0	TGCAGTCGCTAATTCCATTTCCAAAGTCGAAATCATTTTGTCAAGTGTTCTGCGTAACACCATTCAAGC	95.3917	100	A01	9599526	1		0	0	A01	9599525	1
1203	3105649|F|0	TGCAGATACTGTCTGCTACTCTAAAGATATCACAGAAAGTACGAAAAATATACCAGCCACATTTCACCA	87.0968	96.7213	A01	9623420	1	C1|C3	13616177|64121073	2	A01	9623419	1
1204	3146772|F|0	TGCAGAGCGTGGGCTTGATACTATATTAGTGAGCACACCGCCATTTGAACTTATATGCATGGTATCTTT	92.1659	100	A01	9623559	1	C1	13616316	1	A01	9623558	1
1205	3105815|F|0	TGCAGCTCCCCACATCTCCCACCACCCAAATATACACGCAAATATTTACCCGGAGAAAAAAAAGAAAAA	90.7834	100	A01	9641467	1	C1	13644169	1	A01	9641467	1
1206	3092063|F|0	TGCAGCCACTGGACTTATGTTTTTGTTTGATGGACTGTTTGATGTGCCAGAGTCGTTACCAATCGTTTT	87.0968	96.7213	A01	9644705	1		0	0	A01	9644705	1
1207	3149411|F|0	TGCAGATGCATAGGGTGATTATGTAAGTTGCTTTCTGTTTACCCATGGTTACAGATCGGAAGAGCGGTT	87.0968	96.7213		0	0		0	0	A01	9644708	1
1208	3100935|F|0	TGCAGCTTCTGCTGGTGCTAGCTCCTCATCATCATCCAACGTTCAAGGTTGGTACTTTACAGCTTCTGT	90.7834	100	A01	9650967	1		0	0	A01	9650967	1
1209	3166862|F|0	TGCAGGTCTCCGACGCATTCTACGCCCACCACCACCAGTAGCACGTACCACGTTTTCACGTGCCTGAAC	90.7834	96.7213	A01|A03	9651033|26470170	2	C7|C1	44222457|13659033	2	A01	9651032	1
1210	3090631|F|0	TGCAGCAAGTAATTAGCCGTATCTACCAGACTGCTACGCACTTACCTAAAGTTTGCAACATCCCGCAAG	85.2535	100	A01|A01|A01	9654385|9674986|9661074	6	C1|C1|C1	13668400|13688676|15659291	4	A01	9654384	2
1211	3175139|F|0	TGCAGCTGCTGTCCCTGCTGTCCTTGCTGTTGTCGAACCTGTTGCTTACAGATCGGAAGAGCGGTTCAG	94.0092	100		0	0		0	0	A01	9654388	1
1212	3186775|F|0	TGCAGCTGCTGTCCCTGCTGTCCTTGCTGTTGTCGAACCTGTTGTTTACAGATCAGAAGAGCGGTTCAG	94.0092	100		0	0		0	0	A01	9654388	1
1213	3208175|F|0	TGCAGCTGCAGTCCCTGCTGTCCTTGCTGTTGTCGAACCTGTTGTTTACAGATCGGAAGAGCGGTTCAG	94.0092	100		0	0		0	0	A01	9654388	1
1214	3104302|F|0	TGCAGCTGCTGTCCCTGCTGTCCCTGTTGTCCTCCTTGTTGTCGAACCTGTTGTTTACAGATCGGAAGA	86.6359	100		0	0		0	0	A01	9674989	1
1215	100040645|F|0	TGCAGCTCATACTTCCAACCCTGTGATCTAAGAGACTGCCTCGTTTGAAATATTTGCTCTAAACATCGA	99.5392	100	A01	9691993	1	C1	13690688	1	A01	9691992	1
1216	3103705|F|0	TGCAGTTTCCTCTCAGAAGCTGCTAACTGATCCTGCAACTCTTGTAGCTCCTTATTTTGAGAAGAACAC	88.9401	98.3607	A01	9692931	1	C1	13691628	1	A01	9692930	1
1217	100000842|F|0	TGCAGGTCTCATCACATTCTTGAGTTCAACACATAGAAATGAATGTTTATATGAAAACGTTTTACAGAT	99.0783	100	A01	9692865	1	C1	13691562	1	A01	9692934	1
1218	3088116|F|0	TGCAGGTCTCATCACATTCTTGAGTTCAACACATTTACAGATCGGAAGAGCGGTTCAGCAGGAATGCCG	92.6267	98.3607		0	0		0	0	A01	9692934	1
1219	3079225|F|0	TGCAGGTCTTGTTTATGTAAGACCAGTTTGGTCAAAAACTCTATAATGGAATGAATGATTACGCGTTAC	92.6267	100	A01|A09	9699992|4476487	2	C3	62327213	1	A01	9699992	1
1220	3075948|F|0	TGCAGGTCTTGTTTATGTAAGACCAGTTTAGTCAAAAACTCTATAATGGAATGAATGATTACAGATCGG	94.47	98.3607	A09	4476487	1		0	0	A01	9700061	2
1221	100032742|F|0	TGCAGAAGCATATGGAACCTTCGCCATATCTTCCTTCTCCGCATATGTCTTCGGACACTGTTGACTGCG	99.0783	100	A01|A01	9706664|23681181	2	Scaffold01323|C9|C9	3287|19381342|46097429	14	A01	9706664	2
1222	3074367|F|0	TGCAGAAGCATATGGAACCTTCGCCATATCTTCCTTCTCCGCATATGTCTTCGGACTTTGTTGACTGCT	94.47	100	A01|A01	9706664|23681181	2	Scaffold01323|C9|C9	3287|46097429|19381342	21	A01	9706664	2
1223	3132770|F|0	TGCAGCTTCGAGATTGCTAAACTTCTCGCCGCATTTATGGCAAGAAACAGAGGAATCGTCTCCGTTGAC	85.2535	98.3607	A01	9728177	1	C1	13728667	1	A01	9728177	1
1224	3106173|F|0	TGCAGAAGCTCACCATCTCACCAAACACGCCGGTAATAACAAAGTTTCGTACTTTACAGATCGGAAGAG	86.6359	100		0	0		0	0	A01	9728243	1
1225	3075908|F|0	TGCAGTAAGGCACAAGAACTTTGGAGAGAGTTCCGTTTACCTCTGGATTATGTCTTTCAAGACGTTTCT	90.3226	100		0	0	C9|C4	37064790|17645191	2	A01	9755227	1
1226	3080877|F|0	TGCAGGTGTTGCACTGACAGCATTATTTATAAAGCAATCAAATTTTATTTTACAGATCGGAAGAGCGGT	89.8618	100		0	0		0	0	A01	9757453	1
1227	3125012|F|0	TGCAGAAAACACGCATCAGTGAAATAAACATTGTTACAGATCGGAAGAGCGGTTCAGCAGGAATGCCGA	91.7051	100		0	0		0	0	A01	9783696	2
1228	3160415|F|0	TGCAGTGGCTATATGTCTCCGGAGTATCAAATCGATGGGTTTTTCTCATTACAGATCGGAAGAGCGGTT	89.8618	100		0	0		0	0	A01	9791117	1
1229	3081458|F|0	TGCAGCAAGAATAGTAAAACGTGTATACGCCAATGACCTGAACCCTCATGCAGTAGAATTCATGGAGCA	86.6359	98.3607	A01	9815936	1	C1	13818886	1	A01	9815936	1
1230	3085055|F|0	TGCAGCCACATTGGTGTGGTGGTCAGCTTGTTCTGACTGAACTGCCGATTTCACTGCATAAAAACCTTG	86.6359	96.7213	A01	9821291	1	C1	13824941	1	A01	9821290	1
1231	3133830|F|0	TGCAGTTGAACTTTCAGCTAATGTAGATATAGAGGAACTCGAGACATCACTAACACCAGTCACGCACTC	88.0184	98.3607	A01	9846745	1		0	0	A01	9846745	1
1232	3135176|F|0	TGCAGTAGACTACTAGAGAAAGTGCGAGACATCTCCAAAATGGTTACAGATCGGAAGAGCGGTTCAGCA	93.5484	100		0	0		0	0	A01	9846811	1
1233	3098549|F|0	TGCAGCAAGTCCGAATCATTCTATACCTCACATGGTTTGATATTCTATTACAGATCGGAAGAGCGGTTC	92.1659	100		0	0		0	0	A01	9859319	1
1234	3084908|F|0	TGCAGAGATTCCATATCCAAAACCTATGTATTATATTATCAACTACATATTTTTTTTTACAGATCGGAA	88.4793	100		0	0		0	0	A01	9879883	1
1235	3183114|F|0	TGCAGCCGATTATAGTTACCTGTTATTCTCTTCCGTTACGTGATTAGTTGATCATGTATGTTTGGTATT	87.5576	98.3607	A01	9884706	1	C1	13993469	1	A01	9884706	1
1236	3081313|F|0	TGCAGGCTTTGGGTTGTTCAAAAACATCTCATTACACTCCATCACGTGGTTATGCAGATATGAACCTAT	85.7143	98.3607	A01	9884772	1		0	0	A01	9884771	1
1237	3098345|F|0	TGCAGGCTTTGGGTTGTTCAAAAACATCTAATTACACTCCATCACGTGGTTACGCAAATCCCTTATATA	91.2442	100		0	0	C1	13993535	1	A01	9884772	1
1238	3146512|F|0	TGCAGCCGATTATAGTTACCTGTTATTGTCTTCGATTACGTGATTAGTTGATCATGTATGTTTGGTCTT	86.6359	98.3607	A01	9884706	1	C1	13993469	1	A01	9884775	1
1239	3086703|F|0	TGCAGTTATTAGTTATCCATTACTCCTATGCGTTTTTACAGATCGGAAGAGCGGTTCAGCAGGAATGCC	88.9401	100		0	0		0	0	A01	9888125	1
1240	3097811|F|0	TGCAGTAATAAAACATGAGAGATAACTACCTTACCACCTTTACAGATCGGAAGAGCGGTTCAGCAGGAA	88.4793	98.3607		0	0		0	0	A01	9888128	1
1241	3102630|F|0	TGCAGGTTTGTAGTCTCGATTTCTCAAAATCCAAACATGGGCTTTTATAAAAATTCAATCTTTCTCGCT	89.8618	98.3607	A01	9893219	1		0	0	A01	9893218	1
1242	3087205|F|0	TGCAGTAGATAGGAAACTGAGCGAGGCAATTGCTTTGAAGTTCCAAAAAACCCGAACTTTGTACTTGGG	89.4009	96.7213	A01	9923139	1	C1	14037803	1	A01	9923139	1
1243	3091432|F|0	TGCAGTACTTGAACAGCTCCCAAAGTGCTAAACTTGCTAACAACCCCACCAATGCAAGTGGCATCTGAT	86.6359	100	A01	9936774	1	C1	14046886	1	A01	9936773	1
1244	3075663|F|0	TGCAGCTCTCTCACCTTCTCTGAAAGCTCAATCTTCTGTTCCTTATAGCTTCTAAGTAGATACTCTTTC	87.0968	100	A01	9974325	1	C1	14099241	1	A01	9974324	1
1245	3102570|F|0	TGCAGTAAGAAGAATACCTCAGCAACTGAACATGGAAAACTACTGTCCGAATAAAACTGCTGTATCTGG	89.8618	100	A01	9992712	1	C1	14125099	1	A01	9992712	1
1246	3076016|F|0	TGCAGTAAGAAGAATACCTCAGCAACTGAAAAATGGAAAACTACTGTCCGAATAAAACTGCTGTATCTG	93.0876	100	A01	9992712	1	C1	14125099	1	A01	9992781	1
1247	3130415|F|0	TGCAGCCACCAAGATGGTTACCTGAACATGTACAACAACACTTACTGTTACAGATCGGAAGAGCGGTTC	88.4793	96.7213		0	0		0	0	A01	10004434	1
1248	3081534|F|0	TGCAGAATTATTTGTATGATAAAGAATTTTCTTTACAAGAAACTAATATAGAGTCAAAGACAAATACGA	87.5576	98.3607	A01	10045601	1	C1	14292532	1	A01	10045601	1
1249	3199932|F|0	TGCAGCCATGTTGCTGGCACAAGCAAAAGCGCCTTTCCCTTCAGTGGTGTTGAAAATCTGCAAGCCAGT	91.2442	100	A01	10059529	1		0	0	A01	10059529	1
1250	3090974|F|0	TGCAGTTGATTGATGACTATAAATGGTATCATTTTGACGACGGTCACGCTCATCCGTAAATGACTAGAA	87.5576	100	A01	10079114	1		0	0	A01	10079114	1
1251	3124717|F|0	TGCAGAAACTGTGAAAATCCACTAGCTATCGGTGAAGATCTCATCTCCAAAAAGTTTGTGGTAACAGCA	90.3226	100	A01	10097505	1	C1	14333771	1	A01	10097504	1
1252	3107638|F|0	TGCAGGAACCATGTGGGACTTCACGATGATATTATCTCTAAGGCTTTTCAGGTGAGAATCAACTTCATC	89.8618	98.3607	A01	10099110	1	C1	14335389	1	A01	10099106	1
1253	3102586|F|0	TGCAGGAACCATGTGGGACTTCACGATGATATTATCTCTAAGGCTTTTCAGGTGAGAATCAAACTTCAT	91.2442	100	A01	10099110	1	C1	14335389	1	A01	10099110	1
1254	3080102|F|0	TGCAGTAAATGCTGAGGTAAGAAACCAACTAAATTGCTATGCTCCCTTATTTGTGCAGAGGCGCAAAAA	86.6359	98.3607	A01	10104406	1	C1	14352874	1	A01	10104405	1
1255	3146864|F|0	TGCAGATTCTTGTCAAGATTCTGACAAGAAGACAGGTATGTTTTGAATTCTTGTTCTGAAATGAATACT	91.7051	100	A01	10128957	1	C1	14390906	1	A01	10128956	1
1256	3109330|F|0	TGCAGATTCTTGTCAAGATTCTGACAAGAAGACAGGTCTGTTTTGAATTCTGGTTCTGAAATGAATAAT	88.9401	96.7213	A01	10128957	1	C1	14390906	1	A01	10128956	1
1257	3109845|F|0	TGCAGCTGCGTGTGGTGCTTCAACTCGTAAGTGATCCACATCACATCTCCTTGAGCCATAAACACGATT	94.0092	98.3607	A01	10129310	1	C1	14391247	1	A01	10129309	1
1258	3094588|F|0	TGCAGCTGCTTCTGGTGCTTCAACTCGTAAGTGATCCACATCACATCTCCTTGAGCCATAAACACTATT	88.4793	96.7213	A01	10129310	1	C1	14391247	1	A01	10129309	1
1259	3081876|F|0	TGCAGCTGCTTCTGGTGCTTCAACTCGTAAGTGATCCACATCACATCTCCTTGAGCCATGCATAAACAC	91.7051	100		0	0		0	0	A01	10129310	1
1260	3075216|F|0	TGCAGAATTCTATCAGCAAATGCTTGCAAAAGCATTGGCTCATTATTTTGAATCAAAACTATTGCTACT	92.1659	100	A01	10196517	1	C1	14473894	1	A01	10196516	1
1261	3089466|F|0	TGCAGGAATCGATCTTTCTAAATCATTTTTGTTTTCAGGAACCGTCTCAGATTTGGACTCACTCTTTAC	90.7834	100	A01	10198547	1	C1	14475942	1	A01	10198616	1
1262	3134232|F|0	TGCAGAGCTTTTTCCCCGCTTTTTTCAGCTTCTTGACCCAAACCAGGTCACCATGGCCTTATCAAAACA	87.0968	100	A01	10201270	1		0	0	A01	10201270	1
1263	3119273|F|0	TGCAGCTTACCGTTTTGTGACGCTGGTTGATGTATATCTCACTTCACCTCTCCTTTCTACATTACAGAT	92.6267	100	A01	10223313	1	C1	14507465	1	A01	10223313	1
1264	3079340|F|0	TGCAGAACCTAGTGGTCATGAAACTAGGATGTCATAACATGTGTAACTTTTGGTAACTAATAATGGGCT	90.7834	100	A01	10290557	1	C1	14626249	1	A01	10290556	1
1265	3170360|F|0	TGCAGTCGCTTCCGCCACGGCCATCTCCGCCGCGTCTACCAACACCTCCCTATCATTCTCTTTGCCGGA	86.6359	98.3607	A01	10291191	1	C1	14626903	1	A01	10291191	1
1266	3183993|F|0	TGCAGAGATAGAGGCTGCAAGAATTCCAGATTTCTTCATTTCTGACGGTTCAAGTTCGTTTTCTTCTAC	89.4009	100	A01	10291257	1	C1	14626969	1	A01	10291256	1
1267	3174141|F|0	TGCAGAGATAGAGGCTGCAAGAATTCCAGATTTCTTCATTTCTCACGCTTCAAGTTCGTTTTCTTCTAC	87.0968	100	A01	10291257	1	C1	14626969	1	A01	10291256	1
1268	3120794|F|0	TGCAGAGGCCAAAAACGAAAAAGAAAAGAGCAGCTCTGTATCATATGATCAAGTAAATGATATTTTATT	87.5576	96.7213	A01	10293648	1		0	0	A01	10293648	1
1269	3198567|F|0	TGCAGGAGTTTCACAAGACCAGGATGGCGAGGTCTTCTGTTCTCCCTACAAGCTCTTACAGTCCACCAG	89.8618	100	A01	10293714	1	C1	14629251	1	A01	10293713	1
1270	3167073|F|0	TGCAGAGGCCAAAACGAAAAACAAAGAGCAGCTCTGTATCATATGATCAAAGTGGATGATATTTTATTT	98.1567	98.3607	A01	10293648	1	C1	14629185	1	A01	10293717	1
1271	3141404|F|0	TGCAGACTGTAGAGGAAGCAGTAGAAGATTGCTGGCTGTATCAGAAGCTAAATAGACGTGGCTGAAGAA	88.0184	98.3607	A01	10339095	1	C1	14708048	1	A01	10339095	1
1272	3090484|F|0	TGCAGGACCTTCCCTTGCTCCTGCTCCTGCCCCATCCTACACATAGGGATTCAAAGAAAATGGAGGAAC	91.7051	100	A01	10339568	1		0	0	A01	10339568	1
1273	3130353|F|0	TGCAGGACCTTCCCTTGCTCCTGCTGCTGCTCCAGCCTACACATAGGGATTCAAAGAAAATGGAGGAAC	93.5484	98.3607	A01	10339568	1		0	0	A01	10339568	1
1274	3109412|F|0	TGCAGGACCTTCCCTTGCTCCTGCTCCTGCTCCTGCTCCTGCTCCAGCCTACACATAGGGATTCAAAGA	89.4009	96.7213		0	0		0	0	A01	10339622	1
1275	3088080|F|0	TGCAGGATCATATTGCTCCAAGTGGTTATATCAAACTCCCTAATGTAAAATCTCAAAACCTCAAATCAT	85.7143	96.7213	Scaffold000908|A01|A01	297|10347355|10357335	3	C1	14725268	1	A01	10347354	3
1276	3097846|F|0	TGCAGCTGGCAAAGTGGATAACTCTAAACAGAGAAGTTTATTGTTGTTATTATGAATCTAACTTGTTGT	85.2535	100	A01	10354373	1	C1	14733013	1	A01	10354373	1
1277	3126136|F|0	TGCAGGGTAGATAGGTATGCCGGTGAGTCACATCAGTAAAAGATAGGAAGACGAAATATCAGCTGAGAC	89.8618	98.3607	A01	10383109	1	C1	14761165	1	A01	10383109	1
1278	3134003|F|0	TGCAGCAAACCAGAAAACAGGTTCCCAACTAGTTAGTTACAGATCGGAAGAGCGGTTCAGCAGGAATGC	88.9401	100		0	0		0	0	A01	10383175	2
1279	100000774|F|0	TGCAGGGTCCACTATAGCTGATACTGTAGAGATGATGAGGAAGTTCAATGCTTGTAGTAGTTGAACTCA	88.9401	100	A01	10410497	1	C1	14814246	1	A01	10410496	1
1280	3131358|F|0	TGCAGAAACACCTGAGACCACATTGAGAGTGGAGACAGAGCGGACATTGTTGCCAGAAGTTGGATGAGG	89.4009	100	A01	10449619	1	C1	14940578	1	A01	10449619	1
1281	3081822|F|0	TGCAGAAATCAGCAAAGACTATATTGGAGATGCAGAGCCAGTTGGGACTTTGAACATCATCTCTCCATC	93.5484	100	A01|A03	10455278|22835819	2	C1|C7	14950552|40451585	2	A01	10455278	1
1282	100059142|F|0	TGCAGAAATCGGCGAAGACTATATTGGAGATGCAAAGCCAGTTGGGACTTTGAACATCATCTCTCCATC	90.7834	100	A01	10455278	1	C1	14950552	1	A01	10455278	1
1283	3116990|F|0	TGCAGCTTCCACAGCGGAAACAGCCAACTCAGGCTTCCAAGACAAAAGCTCAATCTCCATAGAACTCTT	88.0184	98.3607	A01	10460366	1	C1	14959998	1	A01	10460366	1
1284	3088448|F|0	TGCAGCAATGCCCTGAATAAACTTCCCAAGAGTGAACCATTCATTATACTCAAGATTCAAGTCCCATAA	88.0184	100	A01	10472573	1	C1	14970793	1	A01	10472573	1
1285	100015289|F|0	TGCAGCGTATTAGGGTTAGAGCGTCTCCTCCACGCCGGGCCCAGACTCTTTACAATATTACAGATCGGA	90.3226	100		0	0		0	0	A01	10505806	1
1286	3099288|F|0	TGCAGTCATATCTATCTTTCGCCTGTAACCAACATTCAAACAATCTTACAGATCGGAAGAGCGGTTCAG	89.4009	98.3607		0	0		0	0	A01	10513501	1
1287	3085156|F|0	TGCAGTTTCATTGCCAAGTTCCTTGAGATCCTCGAATTTCATGACCTGTGATTATCAACAACAACAACA	93.5484	100	A01|A08	10557609|6195900	2	C7|C8	15932524|13099182	2	A01	10557609	1
1288	3083885|F|0	TGCAGTTATCTAAGACATGTCTTTGCCTTGAACCTGGTGTATTTGTAGAACTCTCTTTCAATAATCAGA	91.2442	100	A01	10558134	1	C7	15933056	1	A01	10558133	1
1289	100080951|F|0	TGCAGTTATCTAAGACACGTCTTTGCCTTGAGCCTGGTGTATTTGTAGAACTCCCTTTCAATAATCAGA	89.4009	98.3607	A01	10558134	1	C7	15933056	1	A01	10558133	1
1290	3091120|F|0	TGCAGTTATCTAAGACATGTCTTTGCCTTGAGCCTGGTGTATTTGTAGAACTCCCTTTCAATAATTACC	88.4793	96.7213	A01	10558134	1	C7	15933056	1	A01	10558133	1
1291	3090786|F|0	TGCAGAAAAGATAGTTCCTTTTTGATGCAATATAGTTCAAATTTCTCAGCTAAGCCGCATTGCGGCTAA	88.0184	98.3607	A01	10568037	1	C7|C7	15943609|15968216	2	A01	10568037	1
1292	3085831|F|0	TGCAGGAACGTGGAGAAAGGACGAGACTTTTCATAACAAGCATAATATATGTTCATTTACAGAATAAAA	88.9401	98.3607	A01	10581848	1		0	0	A01	10581848	1
1293	3076806|F|0	TGCAGTTTCTGTTCCTAGTAACTGGAAGAGGACACTTGGTACTACTACACTCAAAAGCGATTTGATCAT	87.0968	100	A01	10584020	1	C1	15051091	1	A01	10584020	1
1294	3167323|F|0	TGCAGGTCTCGGATGCTGCACACTCCTGAAAGCTGCTGGACTCTGCATTTGCTTCTTCTTTCTCTCAGT	89.4009	100	A01	10622209	1		0	0	A01	10622209	1
1295	3102163|F|0	TGCAGTACGAAGACAGACTCATCTTTTACCATGTGACATCACTTATTGCAGATTTACCATCACGGCGTT	89.8618	100	A01	10625999	1		0	0	A01	10625998	1
1296	100021740|F|0	TGCAGTATAAAGAGAGACTCATCTTTTACCATGTGACATCACTTATTGCAGATTTACCATCACAGAGTT	99.5392	100	A01	10625999	1		0	0	A01	10625999	1
1297	100007785|F|0	TGCAGAATAAAAATAAAGGATGCAACTTAGTGGTTTTGGGGAGATTTATAGAACAAACATATATTTACA	98.6175	100		0	0		0	0	A01	10626506	1
1298	3202078|F|0	TGCAGACCACACGTCTATCTTAGGTCCTTGGTGCAACGATCTTACAGATCAGAAGAGCGGTTCAGCAGG	85.7143	100		0	0		0	0	A01	10638932	1
1299	3211972|F|0	TGCAGACCACACGTCTATCTTAGGTCCTTGGTGCAACGATCTTACAGATCGGAAAAGCGGTTCAGCAGG	85.7143	100		0	0		0	0	A01	10638932	1
1300	3091629|F|0	TGCAGAAAACGTCATCCATTTCATTCCTCTCCTTCTTCTGCTCTGTGTTGTAATCCTCTGGCTCTTTTC	87.5576	96.7213	A01	10643965	1	C1	15113571	1	A01	10643965	1
1301	3093459|F|0	TGCAGAAAACGTCATCCATTTCATTCCTCTCTTCTTCTGCTCTGTGTTGTAATCCTCTGGCTCTTTTCT	90.3226	98.3607	A01	10643965	1	C1	15113571	1	A01	10644034	1
1302	3090471|F|0	TGCAGAAACTTCATTCGAGAATGAGTCAGGAAGACAGCCAAGCTAAATCATCACATGATGGCGAGAAAC	89.8618	98.3607	A01	10680805	1	C1	15207237	1	A01	10680804	1
1303	3097436|F|0	TGCAGATGATTGATGATTTGGAGGATGTGAGCCCGACTGAAAAAGATTTCATGCATCTTTGGAACTCAT	87.5576	98.3607	A01	10682900	1	C1	15209245	1	A01	10682899	1
1304	3103993|F|0	TGCAGAAGATTGTCTTCAGTGTTGATGGATATAAAGTATTTACAGATCGGAAGAGCGGTTCAGCAGGAA	89.4009	96.7213		0	0		0	0	A01	10697056	1
1305	100083837|F|0	TGCAGACCAGCTGATAATCTTTGTCGGCTAATGCAATAAAGGTAGCAGATTATTACAGATCGGAAGAGG	93.0876	100		0	0		0	0	A01	10697669	1
1306	3183710|F|0	TGCAGATCGGAAATATTTACACCCAAAAAATCGATTCAATCATAAGATTGAATCGAAAGTGAAGCTTCT	87.0968	96.7213	A01	10739677	1	C2	21210404	1	A01	10739677	1
1307	3145669|F|0	TGCAGATCGATTGTGTGTTTTCGCAAGGCGAATTCTCTCTTCGCTAAGGAGATTTAGTTTCGCCAAAGG	86.6359	98.3607	A01	10739743	1		0	0	A01	10739742	1
1308	3181760|F|0	TGCAGTCTTGCAGTTACATCCGTGTACAGCCATTTACAGATCGGAAAAGCGGTTCAGCAGGAATGCCGA	90.3226	100		0	0		0	0	A01	10743608	1
1309	3214975|F|0	TGCAGTCTTGCAGTTACATCCGTGTACAGCCATTTACAGATCGGAAGAGCGGTTCAGCAGCAATGCCGA	90.3226	100		0	0		0	0	A01	10743608	1
1310	3083548|F|0	TGCAGGACTGAAATCTCTCACCACCACAGCCACTGCGGTACACTCCAGAACTGATCCTTTACAGATCGG	87.0968	98.3607		0	0		0	0	A01	10743651	1
1311	3088637|F|0	TGCAGTCTATGAACAGCTCCACAATCCCTCTCGGTTTCTGCTATTAGGTTAGGTGAAAAGATCTTTACC	88.4793	96.7213	Scaffold002347|A01	276|10787444	2		0	0	A01	10787444	2
1312	3094474|F|0	TGCAGTCGTACATGAACGTGTATGTCCGTATACATAAACCTAAACCTTTTTGTATCAACCTGTTACAGA	98.1567	96.7213	A01	10790106	1	C1	15362567	1	A01	10790175	1
1313	3074823|F|0	TGCAGAAAAGATTGAGGTATCAAGTATAGACAACAATGTAGCTGAAGATATGGTTTACAGATCGGAAGA	88.9401	100		0	0		0	0	A01	10853197	1
1314	3083497|F|0	TGCAGTGTTTGCACTCAGAATTTCCTTCGTACGTTTGACTTGTTTTTTTAGTTTAGCCATTGCTTTAGG	85.7143	100	A01	10859951	1	C1	15521637	1	A01	10859950	1
1315	3087596|F|0	TGCAGGGATCACTGCTCGTTACCCGAACAAAGTTTACTCACAGCTTAGGGACATGGTTGGGAAGCCTTT	88.9401	98.3607	A01	10860715	1	C1	15522401	1	A01	10860715	1
1316	3160261|F|0	TGCAGCTTCCTCGCCTAGTAACCTGTCACCAGAGTGGAATGCTACTAACGCTGGGGATTTCCTCTTGGA	88.9401	98.3607	A01|A03	10860781|22691082	2		0	0	A01	10860780	1
1317	100000229|F|0	TGCAGCGCAGCTTCTGCATGTCTTCGTCTAGATCATTTGCTAGTCTGTAGTCGAACTTTGTCAGTTGTA	87.0968	100	A01|Scaffold000247	10863377|42801	2	C1|C7	15525088|40245378	2	A01	10863376	1
1318	3096517|F|0	TGCAGGCAGAGAACATGATTGAGCATAGAGATGAAATATATGCGCGGCCAAAAAGGACTTGGTTCATGA	88.4793	98.3607	A01	10889949	1	C1	15543452	1	A01	10889946	1
1319	3166161|F|0	TGCAGCAAAACCTAAGGGGAAGTCGAAGAACTCTTTCAAGAGCAAAGGCCGGTAAGTAAAACGTTACTT	89.8618	100	A01	10890748	1	C1	15544284	1	A01	10890748	3
1320	3102801|F|0	TGCAGCAAAACCTAAGGGGAAGTCGAAGAACTCTTTCAAGAGCAAAGGCCGGTTAGTAAACCTTACTCT	88.0184	100	A01	10890748	1	C1	15544284	1	A01	10890748	2
1321	3077910|F|0	TGCAGGTTTTATTTGAACGGTCATATAATTGCAGTTTCATGTTTCTACAAATTTGACACATTCGGTTCG	88.9401	100		0	0	Scaffold00875	17412	1	A01	10904959	1
1322	3085634|F|0	TGCAGCCATCAATGGAGGTCTTCAGAGACATGATTCGTGAGCTTGAAGTAAAAAGAGATAATCCTGATG	87.0968	100	A01	10908382	1	Scaffold00875	14265	1	A01	10908382	1
1323	3077422|F|0	TGCAGCAGTTCTTGTCCCACACTTAGCATGTGACTCACTGCTCAAATCACACACACAAAAATAACATCC	88.4793	100	A01	10922020	1	C1	15635332	1	A01	10922089	1
1324	3079188|F|0	TGCAGCAGCATTACATGTCTGATTGGGACTATATACTATCGTTTATATCGACAACCTAACATTAGAAAA	93.5484	98.3607	A01	10931240	1	C1	15642952	1	A01	10931240	1
1325	3113108|F|0	TGCAGGCAGCAGCAGCATTACATGTCTGATTGGGACTATATACTATCGTTTATATCGACAACCTAACAT	91.2442	100	A01	10931247	1	C1	15642959	1	A01	10931247	1
1326	3174590|F|0	TGCAGTGTGATCAACGCCGGTCCAGATGCAGGAATACTGACGTTTCTTTTGCACTGTCCGCTGAAGTCG	89.4009	100		0	0	C1	15753946	1	A01	11008958	1
1327	100053258|F|0	TGCAGCGTCTGTGAAGCTCATCAGCTGAGGAAACACAATAAGGTATCACAAAGAGTATCCATATGATTC	89.8618	96.7213	A01	11009458	1	C1	15754445	1	A01	11009457	1
1328	3139375|F|0	TGCAGCCAATCGTTTTAGCTGAACACATGGCCGAAAAGATAAGTTTACTTTACAGATCGGAAGAGCGGT	92.1659	100		0	0		0	0	A01	11011590	1
1329	100008779|F|0	TGCAGCCAATCGTTTTAGCTGAACACATGACCGAAGAGATAAGTTTATTTTACAGATCGGAAGAGCGGT	92.1659	98.3607		0	0		0	0	A01	11011590	1
1330	100034453|F|0	TGCAGGGTTGGAAAATACTTAGTTTCATAGGGTAGCAAATAGTAAATCCCTTTCACTGCTTACAGATCG	96.3134	96.7213	A01	11031210	1		0	0	A01	11031210	1
1331	3092859|F|0	TGCAGTAGCCGTACCATTCAGACAAAGCTCCCGAAATGGTGATGTCGTCATTTTCCGACAAAGGAAACA	89.8618	100	A01	11049400	1		0	0	A01	11049399	1
1332	3092939|F|0	TGCAGGATGCATAGGCTAAAGATGTTTGATCTGAAAAGTTACAAGATAACTCTTATGTATATTATGATT	86.6359	98.3607	A01	11077474	1		0	0	A01	11077473	1
1333	3087366|F|0	TGCAGGTACGACAAACCCTTACTTCCGTTGTATCTATAGAAATATATAATAACTCTACCACATGATACT	90.3226	98.3607	A01	11078844	1	C4|C5	12135587|6860974	2	A01	11078844	1
1334	3122132|F|0	TGCAGGTCAAAACACAAATCTGCTCAGCCCAATATCAAACTCAGGTAAAAAAAAATGCAGTAAGCACGG	89.8618	98.3607	A01	11079929	1		0	0	A01	11079928	1
1335	3080606|F|0	TGCAGGGCACGCCATAATCTCTACATACTGATAATCGCACTTCCGTGTTTTCAGTTTCCGGACAATGTT	88.9401	100	A01	11097618	1	C1	15854804	1	A01	11097618	1
1336	3112368|F|0	TGCAGATCTGCCTAGCTGCTTGAGTTATTACAGGGTTAGGTCCTTTTTAGCTAGATCTGCTGGTTTCAA	89.8618	96.7213	A01|A03	11099213|22568388	2	C1	15856385	1	A01	11099213	1
1337	3112812|F|0	TGCAGCCACAACTAACTCCGCTGCAATACATGATTTTACAGATCGGAAGAGCGGTTCAGCAGGAATGCC	90.3226	100		0	0		0	0	A01	11106281	1
1338	3113965|F|0	TGCAGCCACAACTAACTCCGCTGCAATACATGATTTACAGATCGGAAGAGCGGTTCAGCAGGAATGCCG	90.7834	98.3607		0	0		0	0	A01	11106281	1
1339	3091385|F|0	TGCAGCAAACCACCTTGATGATGACTATGTTGGACTTCTCATCAAACACTTGGTCTCTGATTTCTCTTG	89.8618	100	A01|Scaffold000219	11119545|38527	2	C7|C8|C1	40123554|15069122|15888957	3	A01	11119544	1
1340	100020434|F|0	TGCAGCAAACCACCTTGATGATGACTATGTTGGACTTTTCATCGAACAATTGGTCTCTGATTTCTCTTG	86.6359	100	A01|A01|Scaffold000219	11119545|11136808|38527	3	C1|C7|C8	15888957|40123554|15069122	3	A01	11119544	1
1341	100048022|F|0	TGCAGCACACCACCTTGATGATGACTATGTTGGACTTCTCATCGAACAGTTGGTCTCTGATTTCTCTTG	98.6175	100	A01|Scaffold000219	11119545|38527	2	C7|C1|C8	40123554|15888957|15069122	3	A01	11119545	1
1342	3141216|F|0	TGCAGCAAACTGTCTTGATGATGACTATGTTGGACTTTTCATCGAACCATTGGTCTCTGATTTCTCTTG	88.4793	96.7213	A01|A01	11136808|11119545	2	C1	15888957	1	A01	11136808	1
1343	3083379|F|0	TGCAGTGATTAGATCTTTAGAAACGTCCAATCCAAGTGTATGTTGTCACTTTACGGCAGAACCTGACTT	94.0092	100	A01	11137099	1	C1	15889251	1	A01	11137099	1
1344	3105147|F|0	TGCAGCTAGCTATTCCAGGTTTTGTTTTGCTGTACTTGTGATACTCTCTTATTTGTTATTATATTCTTC	88.9401	98.3607	A01	11153970	1	C1	15897641	1	A01	11153970	1
1345	100064739|F|0	TGCAGCTAGAGGGAACACCTGATAATGGGTACCTGTGGCAGAGAGTAAATTCTCAGTTAGCCTCCCCTA	86.1751	96.7213	A01	11161701	1	C1	15905665	1	A01	11161700	1
1346	3180499|F|0	TGCAGAGGATTCTTCAAGGAAGTGTTGCAGTGCAGGTGAGTACATATTGTTATCTTTGTTATTGTGTGG	88.4793	96.7213	A01	11164425	1	C1	15908422	1	A01	11164422	1
1347	100001533|F|0	TGCAGCTCTTGCGAACGCAATCTCGTTGCAGGCTCACCTGATAAGAAGGCTGTGCAAACACTCAAGACT	89.4009	100	A01	11164542	1	C1	15908540	1	A01	11164542	1
1348	100092376|F|0	TGCAGCAACTTATCGCAGCGCTTCTTGAATTCATGGCGGTTTGCAAGCGAGCCATAAGGGTTCACTTCA	85.7143	100	A01	11164608	1	C1	15908606	1	A01	11164607	1
1349	100046021|F|0	TGCAGCAGCAGGTGCAGTCCATGCAGCAACCAAACCAAAATTTACCAGGCTCACAGTCCATGCAGCAAC	98.6175	98.3607		0	0		0	0	A01	11173947	1
1350	3117213|F|0	TGCAGCAACTCAGAGTGTTGTTTCTGGCAAATGTAACTGGACCGAGCATACCTCGCCTGATGGATTTAC	86.1751	98.3607	A01	11174261	1	C1	15932871	1	A01	11174260	1
1351	3162221|F|0	TGCAGAAGTTGAGGCACTTGAAATGTTTGAACTCCTATTTTTTTTTCTTTTTACAGATCGGAAGAGCGG	88.4793	98.3607		0	0		0	0	A01	11209377	1
1352	3075058|F|0	TGCAGTAAAAGGAAGATTTTCAATTACAAAATTAGTTACAACCACTTTACCAAACACATTACAGATCGG	95.3917	100		0	0		0	0	A01	11231118	1
1353	3096967|F|0	TGCAGTCCCAGCAGACACCATGGCTTCTTTCACTGTCTTCTCCAGAGCAATTAGTTCAGGTTGCCCAAC	86.1751	100	A01	11233711	1	C1|C7	15991587|40081992	2	A01	11233711	1
1354	3078063|F|0	TGCAGACCAAAGGACTTCATGTGATGTTCGTTCTGAAGTTCCCTCATCCGACCACTAACAGCAAGAAGA	90.3226	100	A01|A03	11248072|17675937	2	C1|C3	16008260|27045972	2	A01	11248072	1
1355	3083765|F|0	TGCAGGTAACATTTATTGAGGCGCTGGATCAGCTAATGCCTGGATTTGATCCTGAGATCAGTAAGCTGG	85.2535	98.3607	A01|A03	11248894|17674982	2	C7|C1	40071950|16009111	2	A01	11248893	1
1356	3089472|F|0	TGCAGAATCAAACCAAGTACGTTTAGGATCCTACATTGTTTAGAAAAAAAACTCTTTACGACTTACAGA	90.3226	98.3607	A01	11275792	1	C1	16032314	1	A01	11275792	1
1357	3076359|F|0	TGCAGACTGGGCTTTACACAAGGTTTATCAGTTTACCTAACTTGAAATCATTGATACATCTACTTTTCT	91.7051	100	A01	11275858	1	C1	16032380	1	A01	11275857	1
1358	3083291|F|0	TGCAGAATCAAACCAAGTACGTTTAGGATCCTACATTGTTTAGAAAAAAACTCTTTACGACTTACAGAT	88.0184	98.3607	A01	11275792	1	C1	16032314	1	A01	11275861	1
1359	100046063|F|0	TGCAGATATGGAGGCTATAAACAAAAAAAAACATTTTGGGGATCTATCTAACTGTGGATGTATTTTACA	95.3917	96.7213	A01	11279364	1		0	0	A01	11279363	1
1360	3109585|F|0	TGCAGATATGGAGGCTATAAACAAAAAAACATTTTGGGGATCTATCTAACTGTGGATGTATTTTACAGA	87.5576	100	A01	11279364	1		0	0	A01	11279364	1
1361	3199338|F|0	TGCAGCTCGTTCCTCTTCACCGAGTTTCCTCCATAGCCTCTTCTTCTCCACCACCGATCTCTTCATCGC	92.1659	98.3607	A01	11299217	1	C1	16063017	1	A01	11299217	1
1362	3133037|F|0	TGCAGTACTTCTCATGACTCTTTCTTGTGGTTGAGTTTTGTTTCTCAACTCTCTCTTTTTTTCCTTTTT	99.0783	100		0	0	C1	16063083	1	A01	11299283	1
1363	3095023|F|0	TGCAGTACTTCTCATGACTCTTTCTTGTGGTTGAGTTTTGTTTCTCAACTCTCTCTTTTTTTTTTTTTT	89.4009	100	A01	11299283	1	C1	16063083	1	A01	11299283	1
1364	100071775|F|0	TGCAGCGTAAAGATCTCTCATGCATGGTCATCTTCCCTGCAAAGAGACAAGGGTAAAGGGTTTCTTGTT	89.8618	98.3607	A01	11301678	1		0	0	A01	11301677	1
1365	3075340|F|0	TGCAGATCCTTTTCACTTCTCTGCTTGTACAAGTAGATATATCTATCATTTTACAGATCGGAAGAGCGG	88.0184	100		0	0		0	0	A01	11301681	1
1366	3125417|F|0	TGCAGCAGATGAAGATACACCTTTACCTTCAGGCACGGCAGAAGAAACCTAAGAAATCAAAGAATCAGT	88.9401	100	A01	11305689	1	C1	16086284	1	A01	11305688	1
1367	3078660|F|0	TGCAGAATCCCTCCTGATTTATCCATGATCCTTTTTCTGCACACACTTTAGTTTACAGATCGGAAGAGC	91.2442	100		0	0		0	0	A01	11306089	1
1368	3085176|F|0	TGCAGCTTTCGGAAATCAGAGATTCAGACAATCAAATTTTGAAAATGAATTTTAGTGTTTACAGATCGG	90.7834	98.3607		0	0		0	0	A01	11322669	1
1369	3082625|F|0	TGCAGTAATGGTGATGTCTGGGCTGCAAATTCTGCTTCTAGAGCTTCGATTGGGTTACAGATCGGAAGA	89.8618	98.3607		0	0		0	0	A01	11322672	2
1370	100028415|F|0	TGCAGTAATGGTGATGTCTGGGCTGCAAATTCTGCTTGTGGAGCTTTGATTGGGTTACAGATCGGAAGA	89.4009	98.3607		0	0		0	0	A01	11322672	2
1371	3079447|F|0	TGCAGAAATGGGACTATTCTGCCAAAGTCCATGGATCCTAGCAAGTCCATCTCAGCTTTCCAGATGCAG	86.1751	96.7213	A01	11326606	1	C1	16123569	1	A01	11326605	1
1372	3151324|F|0	TGCAGATCCCAATCATTGTTGTTGTTGTACTGCTGCGGATAACTATTGAATATGTCGTAGCTCGGGTTA	89.4009	100	A01	11328818	1	C1	16125768	1	A01	11328817	1
1373	3136541|F|0	TGCAGATCCCAATCATTGTTGTTGTTGTGCTGCTGCGGATAATCATTGAATATGTCGTAGCTCGGGTTA	85.7143	98.3607	A01	11328818	1	C1	16125768	1	A01	11328817	1
1374	3146211|F|0	TGCAGAGAGCTCATCTGATCCTAGTGACCGCAAAAAATTACAGATCGGAAGAGCGGTTCAGCAGGAATG	86.6359	100		0	0		0	0	A01	11362720	1
1375	3163814|F|0	TGCAGAGAGCTCATCTGATCCTAGTGACCGCAAAAAAATTACAGATCGGAAGAGCGGTTCAGCAGGAAT	85.7143	100		0	0		0	0	A01	11362720	2
1376	3100436|F|0	TGCAGTAGAATCAGAGAGAGATAAGATGCGGAAAGAAGAATCAGAGAAAACTTGAAACAATTATGAAAA	88.4793	96.7213	A01	11375694	1		0	0	A01	11375694	1
1377	3111625|F|0	TGCAGAGAATCAGAGAGAGAGAGATAAGATGCAAAAAGGAGAATCAGAGAAAACTTGAAACAATTATGA	91.7051	100		0	0		0	0	A01	11375751	1
1378	3086409|F|0	TGCAGATAATTTTTCCTCTCCCTTTATCTTTTTCCTATAATCAGACTCCATTACAGATCGGAAGAGCGG	89.8618	98.3607		0	0		0	0	A01	11375760	1
1379	3076710|F|0	TGCAGTACTTTGGTGAATTAGAAGCTAGATTTGATGTGTAGTTTTCTCACAAACTGGAAACATCAACAA	91.7051	100	A01|Scaffold000141	11384200|254543	2	C9|C7	41498669|30712825	2	A01	11384199	1
1380	100078119|F|0	TGCAGTATTTTGGTGAATTAGAAGCTATATTTGATGTGTAGTTTTCTCACAAACTGGAGACATCAACAA	86.1751	100	A01	11384200	1	C9|C7	41498669|30712825	2	A01	11384199	1
1381	100085525|F|0	TGCAGTATTTTGGTGAATTAGAAGCTATATTTGATGTGTAGTTTCCTCACAAACTGGAAACATCAACAA	86.1751	98.3607	A01	11384200	1		0	0	A01	11384199	1
1382	3090293|F|0	TGCAGCGGAAACTTCTTCTAAGACAGGAGGAACATGTTCATCGATATCACCTGTAACCTCATTACTCCC	90.7834	98.3607	A01	11437046	1	C9	38352971	1	A01	11437045	1
1383	3111452|F|0	TGCAGCGGAAACTTCTTCTAAGACAGGAGGGGCATGTTCATCGATATCACCTGTAGCCTGATTACTCCC	86.6359	98.3607	A01	11437046	1	C9	38352971	1	A01	11437046	1
1384	100047527|F|0	TGCAGCTCTTCCCACAGGGTTGAGAGCTTACCAAAGTAATCCAATACGGATTGACCTTCTTGAATCCTC	99.5392	96.7213		0	0		0	0	A01	11439078	1
1385	3107435|F|0	TGCAGTTACGTCCAGGGACTAATTCGTCCATGCATCATCAGCCTGAAGTTTTTACAGATCGGAAGAGCG	88.9401	100		0	0		0	0	A01	11460940	1
1386	3086481|F|0	TGCAGATATATTGATGAAATTAGGACAGTGAAACTTGAAGATTTGTCTGAAGCCATTGCAAATTTGGAT	85.7143	96.7213	A01	11470545	1		0	0	A01	11470545	1
1387	3159515|F|0	TGCAGAAGATTTTGGACCTGCGTATAAGAAAAGAAAGATTCAGACAGTGACAAAACGAAAGTGAAATTG	85.7143	100	A01	11480910	1	C1	16302564	1	A01	11480910	1
1388	3086184|F|0	TGCAGAAGAAAGAAAACACCAATCCTGTTGATTCCAAGCTCACTGTACGTACCTGTGTTTGCTTCCATC	91.7051	100	A01	11483373	1	C1	16305174	1	A01	11483373	1
1389	3128160|F|0	TGCAGACATTTCTTTCTTTGTTTCATATTGATGGGCACAGCTTCTGTGACAAACAATCAAAGTGTTCAG	87.0968	96.7213	A01	11542468	1	C1	16426991	1	A01	11542468	1
1390	3079373|F|0	TGCAGTTTTATTGTAAAAATAATGGTATTACATTACTCTTTTACAGATCGGAAGAGCGGTTCAGCAGGA	87.5576	100		0	0		0	0	A01	11550008	1
1391	3092367|F|0	TGCAGTTTTTTATTGTAAAAATAATGGTATTACATTACTCTTTTACAGATCGGAAGAGCGGTTCAGCAG	93.5484	100		0	0		0	0	A01	11550013	1
1392	100079197|F|0	TGCAGCCCGACTGTTCCGGTGGTGTTCATTGGAGGGCAGCTCGTTGGTGGAGCCAATCAAGTTATGAGC	86.1751	100	A01|A01|A01	11551329|11546204|11558989	5	C1|Scaffold01343|C8	16451962|280|14235766	3	A01	11551329	1
1393	3112560|F|0	TGCAGCCAAGCTGAGCCAATGCTTGTTCTATCTCGTGTCCTCTGCTGATCTCGTCGAGCTCATAGATCG	87.0968	100	A01	11559055	1		0	0	A01	11559054	1
1394	3082963|F|0	TGCAGACAATAGGATTTTATAAGTTCACCAATGGGGATGGAGATGAGAGGAAGAACATACTTCTCCTCA	89.4009	100	A01	11582204	1	C1	16481387	1	A01	11582203	1
1395	3074428|F|0	TGCAGCAGAAAAGTCTTGTGGTTATGGAGATGATGCTTGGAAAATATCTGGACCTCTGCATGATTACTT	89.4009	100	A01	11582799	1	C1	16481987	1	A01	11582799	1
1396	3093834|F|0	TGCAGAAGTTTCTCACCTACATTGATCTACAAGAGACTCCAAGATACATTTATTTCATAAAAAAGGAGA	88.4793	100	A01	11624460	1	C6|C8	32398739|15512425	2	A01	11624529	1
1397	3087701|F|0	TGCAGGAGTCTAACACCTACATTGATCTACAAGAGGCTCCAAGATACATCCATTTCAAAAAATAAAAAA	88.4793	100	A01	11630451	1		0	0	A01	11630451	1
1398	3108280|F|0	TGCAGATTGTGGTGGTACTTTCAATGTTTCTGTTTTGTGTCATGCTCCCAAACCTCCTTGCATTATTAC	89.8618	98.3607	A01|A08	11630517|10049763	2		0	0	A01	11630516	1
1399	3120546|F|0	TGCAGATAGTGACAGTAGTTTCTTTGAATCTTGAATGTTCTGTTTTTGTGTCATGCTCTTAGCCTCAGT	87.0968	96.7213	A01	11632707	1	C6|C6	32357856|32400444	2	A01	11632707	2
1400	3111816|F|0	TGCAGGAGAAAATGGAAAGAGAGCAAAAACATGCTGAGGGCCAATGAAATTACAGATCGGAAGAGCGGT	87.0968	100		0	0		0	0	A01	11642269	1
1401	3109634|F|0	TGCAGTCTTGAAGATAACAACAGTATATGGTTTATTAGTTACAGATCGGAAGAGCGGTTCAGCAGGAAT	91.7051	100		0	0		0	0	A01	11642959	2
1402	3090710|F|0	TGCAGTGTTATGATTCTAGGGATGTCTAATACACAATTACAGATCGGAAGAGCGGTTCAGCAGGAATGC	88.4793	100		0	0		0	0	A01	11644439	1
1403	3178421|F|0	TGCAGTTGAGGATGCCTCGTCTTCACAGGCCCCTGTGTGTCAAAAGAGAAGCAATTTTTACAGATCGGA	94.9309	100		0	0		0	0	A01	11654564	1
1404	100094245|F|0	TGCAGTAAGAAAAGTAATGTAAGGCATTCTAGTTATGTTGTTTCTTCTTCAAACACAGAAACGTTACAG	99.5392	100		0	0		0	0	A01	11664908	1
1405	3085005|F|0	TGCAGCAGCTAACTTTTTCTCCAGCAATTTGCGTCTGCAAAACAATATATAAACAAATAAATAAATAAA	88.0184	100	A01	11667470	1		0	0	A01	11667469	1
1406	3078133|F|0	TGCAGCAGCTAACTTTTTCTCCAGCAATTTGCGTCTGCAAAACAATATGTAAACAAATAAATAAAAAGG	89.4009	100	A01	11667470	1		0	0	A01	11667470	1
1407	3081159|F|0	TGCAGACTCTGCATTTGCATTTTGTAATGGTTTTCAATATATAGTTTGGCAGCAGCAGCCTTCTCCTTG	87.5576	98.3607	A01|A08	11667617|16302455	2	C4|C3	32940441|53004454	2	A01	11667616	1
1408	3098723|F|0	TGCAGAGCAGGAAGAAACGGTATTAGAACATATTTATTGCATGTCTCTTAGGTTGGGTCTCTTACAGAT	91.2442	98.3607		0	0		0	0	A01	11670305	1
1409	3124966|F|0	TGCAGAGCAGGAAGAAACGGTATTAGAACATATTTATTGCATGTCTCTTAGGTTGGGTCTCTTAGCGTA	90.7834	98.3607		0	0		0	0	A01	11670305	1
1410	100002270|F|0	TGCAGGTTAGAAAACTGAAACAGAAATGTGATAGTCAAGGCATAGAGATTCAAAGATTACAGATCGGAA	98.6175	98.3607		0	0		0	0	A01	11685170	1
1411	100001200|F|0	TGCAGATTGTTTCCCAACATAAAGCAAAGAAGATAACAAACATAGTGAATGCTTTACAGATCGGAAGAG	99.0783	100		0	0		0	0	A01	11704232	1
1412	3085310|F|0	TGCAGATCCGAAAAAGCAACTGGAGCTAGCGATTGAAGCTGTGTTCGATTCTTGGGATAGCCCAAGAGC	93.0876	100	A01	11710370	1	C1	16558065	1	A01	11710369	1
1413	100000196|F|0	TGCAGATCCGAAAAAGCAACTGGAACTAGCTATTGAAGCTGTGTTCGATTCTTGGGATAGTCCAAGAGC	88.9401	98.3607	A01	11710370	1	C1	16558065	1	A01	11710369	1
1414	100000606|F|0	TGCAGAGCCACGTGACATCTACTATGACAATCTGGCATTGCCATACGTCGACCTTACAGATCGGAAGAG	87.5576	96.7213		0	0		0	0	A01	11771213	1
1415	3083826|F|0	TGCAGAATCAGAATTTCTTGATGGTTGTCAGAGAGCTTTGGTTCACATTCAATGTCACGGGATCAGAGA	85.2535	98.3607	A01|A02	11886012|26049817	2		0	0	A01	11886012	1
1416	100062173|F|0	TGCAGAGCGATTCTTGAAGATTCTTGTTGATATACCTTTTGCGTTTACAGATCGGAAGAGCGGTTCAGC	98.6175	98.3607		0	0		0	0	A01	11888769	2
1417	3161123|F|0	TGCAGCTGATTTGATTCACATATATGCCTATACAAAGTGCTTTTTCAAAGTTCGGGTAAGTTATTTCGT	88.0184	100	A01	11891076	1	C1	16957006	1	A01	11891076	1
1418	3080772|F|0	TGCAGGATAAACATTCATTTATAGAAGATGTAGTCTTACGTGCCCTGAACAGGAAAGTCAGGTTTCTCA	89.8618	100	A01	11893817	1	C1	16959785	1	A01	11893817	1
1419	3085341|F|0	TGCAGGTAAATCCCTTCTCTCCACATAAGATTTATCATATTGCAGGTTACTGCAATCCCCAGAAATCTC	85.2535	98.3607	A01	11899869	1	C1	16965796	1	A01	11899868	1
1420	3135945|F|0	TGCAGTGACCCTCCAAAATCATCTCCACACCCCGTTACAGATCGGAAGAGCGGTTCAGCAGGAATGCCG	89.8618	96.7213		0	0		0	0	A01	11907411	1
1421	3080152|F|0	TGCAGAGACTAACCCTAAAGATATGTAGAGGATCTTTTTTCAAAGCGCTTGTGATGAACACTCCATCTT	86.6359	100	A01	11940836	1	C1	17077971	1	A01	11940836	1
1422	100057416|F|0	TGCAGGACAGAGTTTCTTTTCTAAAGTGAGTATTCTCTTTTCATATCTACAAACATGAACATTAGGATC	98.6175	96.7213	A01|A08|A05	12043159|10344668|11017561	3		0	0	A01	12043159	3
1423	3084326|F|0	TGCAGAACAAAAGAGAAAATAAAGACAAGTGATAAACGATGACGTATACAATAAATGATAAGGCTAACA	87.5576	98.3607	A01	12065910	1		0	0	A01	12065910	1
1424	3105107|F|0	TGCAGTTCCGTAGAAGATTCTTTGGTCAGAAGTTATGGAAGAAGTTTCAACGGTTTTACAGCCAAACTC	85.2535	96.7213	A01	12065976	1	C7	29689057	1	A01	12065975	1
1425	3206576|F|0	TGCAGGTACAACTGATCGAAGATTTGTTACTGATGTGATTACAGATCGGAAGAGCGGTTCAGCAGGAAT	89.4009	96.7213		0	0		0	0	A01	12066931	1
1426	3216281|F|0	TGCAGGTACAACTGATCGAAGATTTGTTACTGATGTGGTTACAGATCGGAAGAGCGCTTCAGCAGGAAT	89.4009	96.7213		0	0		0	0	A01	12066931	1
1427	100034533|F|0	TGCAGCACCTCCCACCATCCCCGCCAGAACAGCTTCACTGACTTGCACATAGTTATCACGTCGACCATC	97.235	98.3607	A01	12085894	1	C1	17176077	1	A01	12085894	1
1428	3129816|F|0	TGCAGCGTTTGGAGCCCGTGAAGCAGCAGTAACTTGTTGTCGGACTTTGATTAGCTCAAATGGAGAAGT	88.4793	98.3607	A01	12085975	1	C1	17176158	1	A01	12085975	1
1429	3192229|F|0	TGCAGCTGCAATGGCACCGGAAAATCCAGCAGCAATGCTAACAGCTACCGGAGATAAAGGTCCGACTTC	87.0968	100	A01	12086494	1	C1	17176676	1	A01	12086494	1
1430	3208178|F|0	TGCAGCTGCAATGGCACCAGGAAATCCAGCAGCAATGCTAACAGCTACCGGAGATAAAGGTCCGACTTC	87.0968	100		0	0	C1	17176676	1	A01	12086494	1
1431	3217560|F|0	TGCAGCTGCAATGGCACCAGAAAATCCAGCAGCAATGCTAACAGCTACCGGAGATATAGGTCCGACTTC	87.0968	100	A01	12086494	1	C1	17176676	1	A01	12086494	1
1432	3177059|F|0	TGCAGCTGCAATGGCACCAGAAAATCCAGCAGCAATGCTAACAGCTACTGGAGATAAAGGTCCGACTTC	86.1751	100	A01	12086494	1	C1	17176676	1	A01	12086494	1
1433	3075332|F|0	TGCAGCATCTCATAGCTTTGACACAGCAAGAACACGTGCACAGTGTGTAATACTGCCAAAGGTTACAGA	85.2535	100	A01|A05	12086560|9854627	2	C1|C6	17176742|25215462	2	A01	12086559	1
1434	3088053|F|0	TGCAGTGACAAGTTATATGGTCCATGTGAATGGATTTCATCCGGTCGGTTCAGTTTGACCTCATATGGC	88.4793	100	A01	12090242	1	C1	17181674	1	A01	12090242	1
1435	3109508|F|0	TGCAGTTGTGCTTGCTGCTGAGGATATGAGGATGTTCTGTGCAAAGAGTTTGAGTTAGCTGAAGGTTGT	88.4793	100	A01	12092517	1	C1	17183793	1	A01	12092517	1
1436	3083974|F|0	TGCAGAGCTGGTTTGTTTCAAGGGCTTAGGCTCTGTTATCCGACATATGATCTTCTGTTTTATCTTTAC	88.0184	98.3607	A01	12095511	1	C8	30536304	1	A01	12095511	1
1437	3087132|F|0	TGCAGCAGGCCTTCATAGATGGTACAAAAACCTTTGTATTTATATGGTACAAAAGCGTAAGCTCATCCT	87.5576	98.3607	A01	12095577	1		0	0	A01	12095576	1
1438	3094085|F|0	TGCAGTGAAGGTTTTGTGGGAAGAACTCAAAACAAGAAAAGCTTTTAGTTGTTACAGATCGGAAGAGCG	90.3226	98.3607		0	0		0	0	A01	12098419	1
1439	3172805|F|0	TGCAGATTACAGTGACGCCGATAGGAGCTCTTTCTCAGGTTGATGTGGACTGTCAAAACTACTACAAAG	91.7051	100	A01|A08	12109280|6534086	2	C1|C8	17217376|13636899	2	A01	12109280	1
1440	3210395|F|0	TGCAGATTACAGTGACGCCGATAGGAGCTCTTTCTCAGGTTGATGTGGGTTGTCAAAACTACTACAAAG	91.7051	96.7213	A01|A08	12109280|6534086	2	C1|C8	17217376|13636899	2	A01	12109280	1
1441	3084148|F|0	TGCAGTTCAAACGAGTGTTTACCAACAAGTATTGATAACGTAGTGGGGATGAGTTTGTTTACAGATCGG	90.3226	98.3607		0	0	C1	17217442	1	A01	12109346	1
1442	3085366|F|0	TGCAGTTCAAAAGAGTGTTTACCAACAAGTATTGATAACGTAGTGGGGATGAGTTTGTTACAGATCGGA	88.9401	98.3607	A01	12109346	1		0	0	A01	12109346	1
1443	3113600|F|0	TGCAGACTAGAGAGTGAAATCAAGAAAAACGGCATCATATCATGATTTCATTCAGAAAGACATTACTGT	90.7834	98.3607	A01	12145554	1	C1	17269538	1	A01	12145556	1
1444	3113053|F|0	TGCAGATCCTTCCCAGGTGGGACTCAAACTAGAAGGTTTTAGAACAACACAACCACTTTACTGGATCGT	93.0876	100	A01	12167000	1	C1	17294397	1	A01	12167000	1
1445	3173364|F|0	TGCAGTCAGTTGGCTCATGTTCTCAGGTCTTCTGGTGAGTGTTCGTGTGAAGTTCTCAAAGGTGGAGGC	92.6267	100	A01	12175372	1		0	0	A01	12175372	1
1446	3149732|F|0	TGCAGCATTGTTGAGAAGGAGAAGAAGAGTTTCCGGTGATGTAGCCGAGACATGGCGCCATACTAATTA	86.1751	96.7213	A01	12175438	1	C1	17299395	1	A01	12175437	1
1447	3201260|F|0	TGCAGATATTGAGGCTGTGGTGAAGAGAAGAAGAACAGCTCATGATTTTTTACCGGTGCGAGCAAGATC	88.0184	100	A01	12192140	1		0	0	A01	12192139	1
1448	3210873|F|0	TGCAGATATTGAGGCTGTGGTGAAGAGAAGAAGAACAGCTCACGATTTCTTACCGGTGCGAGCAAGATC	87.0968	100	A01	12192140	1	C1	17320988	1	A01	12192139	1
1449	100032286|F|0	TGCAGATATTGAGGGTGTGGTGAAGAGAAGAAGAACAGCTCACGATTTTTTATCGGTGCGAGCGGAAGA	91.7051	100	A01	12192140	1	C1	17320988	1	A01	12192140	1
1450	3196633|F|0	TGCAGTGATTGCAACATTGTGTAGTTTTTGCAGCAGTTATTCCGACGAGGTCTTCTTTCAGCTGTTTTT	89.4009	100	A01	12221980	1		0	0	A01	12221979	1
1451	100086342|F|0	TGCAGGATGAAGTAAGAGGGTGGAATAAGCAACCTTCACTGCAAAAAAAAAATTACAGATCGGAAGAGC	91.7051	100		0	0		0	0	A01	12221983	1
1452	100091260|F|0	TGCAGGATGTAGTAAGAGGGTGGAATAAGCAACCTTCACTGCAAAAAAAATTTACAGATCGGAAGAGCG	89.4009	96.7213		0	0		0	0	A01	12221983	1
1453	3078447|F|0	TGCAGCAGAAGCAGATGCTACTACAGAATTCAACATAGATGCTTCAACTGAAATGGAGCAGCCACAAAT	88.0184	100	A01	12233053	1	C1	17350909	1	A01	12233052	1
1454	3109129|F|0	TGCAGGAACAAGGGTAAAGTCTTTGCATATTACAAAACAAAATTCTAAACGGCAAAGTTGGTTTTTACA	97.6959	100	A01	12268392	1	C1	17421647	1	A01	12268461	1
1455	3081720|F|0	TGCAGGAACAAGGGTAAAGTCTTTGCATATTACAAAACAAAATTTTACAGATCGGAAGAGCGGTTCAGC	92.1659	100		0	0		0	0	A01	12268461	1
1456	3085818|F|0	TGCAGGCCCGGCCCAGTAAAATTTATTGCCTAAAAGCAAAATAAAAAATGGGCGTTCGATGGATCGAAT	92.1659	98.3607	A01	12296636	1		0	0	A01	12296635	1
1457	3193345|F|0	TGCAGCAACGCCAGCGACGGAGACAGCCGCGTGAATCTGAGCGTTATGCGCTCGAGTCTCCTCCTTCTT	90.3226	100	A01	12320740	1	C1	17562536	1	A01	12320740	1
1458	3094204|F|0	TGCAGGGCCATTTACTATAGAAAAACCATGAAGCATATATAAAATATTACAGATCGGAAGAGCGGTTCA	93.5484	100		0	0		0	0	A01	12382438	1
1459	3088996|F|0	TGCAGGAAAGAATATGTTGATAACTTCGTGAAGAAAGCCATTACAGATCGGAAGAGCGGTTCAGCAGGA	89.4009	98.3607		0	0		0	0	A01	12405579	1
1460	100093141|F|0	TGCAGACTGTAAGATCCCTTTCGTCGTGAAATCAAATGCTGTCAGTACACCACCACCACCTTCCTCGAT	91.2442	100		0	0	C1	17725228	1	A01	12429156	1
1461	3113688|F|0	TGCAGACTGTAAGATCCCTTTGGTCGTGAAATCAAAAGCTGTTAGTACACCACCACCACCTTCCTCGAT	89.4009	98.3607	A01	12429156	1		0	0	A01	12429156	1
1462	3170027|F|0	TGCAGATAACAAACGCGATCACAAGTAACTCCGTACCCCAACTTTACAGATCGGAAGAGCGGTTCAGCA	92.1659	98.3607		0	0		0	0	A01	12515599	1
1463	3165079|F|0	TGCAGATAATAGACAGCAAAGGTTTATAGGAGTTAGCTTCTCAAACTATAGTAAGTCGGTGGTTCTGAC	88.9401	100	Scaffold021255|A01|A01	0|12483277|12516874	3		0	0	A01	12516874	3
1464	3084931|F|0	TGCAGTGGAGGAGAAGAAGCTACAATAAACAAAGATAAAGAAGAAGATCAAGTATTGAGCTGGATTGCA	88.9401	98.3607	A01	12520263	1	C1	17856354	1	A01	12520263	1
1465	3130084|F|0	TGCAGAGGCTTATCGCAAGGCTGAAGACATAGCTCGGTCTCTATAAGCCTCCATCATCCCAAGATAGTA	87.5576	98.3607	A01	12577504	1		0	0	A01	12577503	1
1466	3164731|F|0	TGCAGATCTTTAGATAAAAGACTTTTTATTACAACTCCAAAGCTCCCAAGTTGGAGATATAAAAGTAAT	95.3917	98.3607		0	0	C1	17943339	1	A01	12582562	1
1467	3091851|F|0	TGCAGTCACCACGAATCACGATATCAAACATTCTGCATTTTCTATAGATGCATGTTACTCAGCTGTGAA	85.7143	96.7213	A01	12593350	1		0	0	A01	12593350	1
1468	3074583|F|0	TGCAGATGTCCGTTCATACTTTTTTGTATCAATGTCCACAAATTTAGTCATACTGACTAAGGAAAGAAA	94.9309	100	A01|A06	12612535|11247683	2		0	0	A01	12612534	1
1469	3114979|F|0	TGCAGAGTTGTTGTGTCCTTAGAACAAAGCAACACAATATCTGTTTTACAGATCGGAAGAGCGGTTCAG	88.0184	98.3607		0	0		0	0	A01	12612538	3
1470	100066185|F|0	TGCAGAGTTTTTCTAACTTCGATTGGTTTCCCAACCACTACATGCAGAGGGTGTCGAAATGGTATTGGG	86.1751	100	A01	12650142	1	C1	18089862	1	A01	12650141	1
1471	3192909|F|0	TGCAGCCAACTGATGAAGAGGTGTTAGTTCCCCCCTCTTCTTCTTTGATCTTGCCGTCTAGAATGGCTC	89.4009	100		0	0	C1	18089796	1	A01	12650145	1
1472	3175373|F|0	TGCAGCAGCTAGCTAGACGAGTAAACTAGTGGTAGAAGCTGCCTGCAACTTACAGATCGGAAGAGCGGT	88.4793	96.7213		0	0		0	0	A01	12652275	1
1473	3076042|F|0	TGCAGGGAAATTCTGAGAAATCAGATTACTTATGTTGTTAGACTATGATTCTTTATATGCTGAGGAAAA	87.5576	100	A01	12662874	1	C1	18101304	1	A01	12662874	1
1474	100003216|F|0	TGCAGCTACCTTATTCTGACGAATCAAAGCACTTATGAACTTGTGAGACGAAAACGTATTCCATACATG	86.6359	100	A01|A09	12685724|25654436	2	C1|C8	18151991|27781362	2	A01	12685724	1
1475	3149483|F|0	TGCAGGAAGCCAACGTAAGCAATTAGAAGAAAACGTATGAGATTGCGGTAAGTATCAGGAAGAAGTTAC	87.5576	100		0	0	C1	18152057	1	A01	12685790	1
1476	3090571|F|0	TGCAGCTAACCTTATTCTGACGAATCAAAGCACTTATGAACTTGTGAGACGAAAACGTATTCCATACAT	88.0184	100	A01|A09	12685724|25654436	2	C1|C8	18151991|27781362	2	A01	12685793	2
1477	3083541|F|0	TGCAGGTTATATAAATAATAGCAACAATTCAGTATCAGTAACACTCCTTCCTACAAATAGTAAGCGTAG	86.1751	98.3607		0	0	C1	18152674	1	A01	12686456	1
1478	3103460|F|0	TGCAGTTGCTAGAAACGAATCTCCAAAGCTTCACGTGACAGACCATATCCTTGTCAGATTCCATGTCTA	86.6359	100	A01	12710085	1	C8|C6	30665644|9599505	2	A01	12710085	1
1479	100024466|F|0	TGCAGCAATTGATTGATTTGAGAGAAATGAGAATTTCAGATCTTTGTTTAGAAACCAGAATAACAAATA	99.0783	98.3607	A01	12710151	1	C3|C8|C6	55011644|30665710|9599571	3	A01	12710150	1
1480	3139957|F|0	TGCAGCAAATGCAGTAAGGAGGAGATACATTTTCTCAAACATATTTTAGAGAGATTAGGTCCAGTGAGA	92.1659	96.7213		0	0	C1	18171900	1	A01	12711146	1
1481	3082993|F|0	TGCAGGCACTTGACATATACAAAACATTTGTATTTTACAGATCGGAAGAGCGGTTCAGCAGGAATGCCG	92.1659	98.3607		0	0		0	0	A01	12711149	2
1482	3169638|F|0	TGCAGGTTCCGTGCTGTTTCATAGGAGAAGATCCTTTAGTGAATCAGATACCGCTTTGTTGGCGGATCT	88.4793	100		0	0	C1	18196214	1	A01	12734464	1
1483	3076993|F|0	TGCAGTGCAAAATATTCGTGAAGCTGTTCTGCATTACCGAAAAGTTTTCAACCAACAACATGTTGAGCC	85.2535	96.7213	A01	12746367	1	C1|C8	18259523|33288637	2	A01	12746366	1
1484	3102670|F|0	TGCAGCGTCCATTCATGATGTACTATTGGTGTAAATATATTGTTCATTCATATCTATTTACAGATCGGA	91.7051	96.7213		0	0		0	0	A01	12769859	1
1485	3142848|F|0	TGCAGCAATTCAGATTGAGTCTAACGCGGTTTTTCACGAGAGGACGAAGAACATAGAGAATGATTGCTA	88.0184	100	A01	12851554	1		0	0	A01	12851553	1
1486	3106158|F|0	TGCAGAGAAGACGGTGTCATCCTCGACTTCGCAGGACCTAACTTCGTCTGTGTTGACAATTTTGCTTTT	86.6359	98.3607	A01	12852961	1	C1	18468609	1	A01	12852960	1
1487	3135349|F|0	TGCAGATACAAAGCTATAGAATCAGTAACCGGTGAAAGATTTACAGATCGGAAGAGCGGTTCAGCAGGA	91.2442	100		0	0		0	0	A01	12886011	1
1488	100073113|F|0	TGCAGTCAATAACCTCAAAGAATGGTGCTAGAGAGTGGTTAGATAGTAAGTAAAATTGAAAAAGTTACA	87.5576	98.3607	A01|A01|A06	12930659|26146298|11140808	6	C7|C7|C7	31611051|11164097|17572194	32	A01	12930658	2
1489	3161786|F|0	TGCAGTCAATAACCTCAAAGAATGGTGCAAGAGAGTGGTTAGATAGTAAGTAAAAATTGAAAAAGTTCA	86.6359	100	A01|A06|Scaffold000123	12930659|11140808|553446	5	C6|C6|C4	30654911|30657049|20621679	19	A01	12930659	6
1490	3085396|F|0	TGCAGATATGTCTCTTACTAAATCAAAACATATATTACAGATCGGAAGAGCGGTTCAGCAGGAATGCCG	91.2442	100		0	0		0	0	A01	12954944	2
1491	100064379|F|0	TGCAGTCAGTAAATTCAAGAATGGTGCTTGAGAGTGGTTGGATAATAACTAAGATAAAAAAAAGTTCAT	88.0184	100	A01	12980142	1		0	0	A01	12980141	1
1492	3091791|F|0	TGCAGTGGTATTCTACTAAGTGTTGGAGCCTCGCTCATATCAGTCTGGAGAGTTGGGAACCTTTTGGGA	88.0184	98.3607	Scaffold000157|A07|A02	34965|1268990|22630267	5	C2	26870481	1	A01	13029953	4
1493	100005286|F|0	TGCAGAGTCAGACCTTTCTCACAAGGAACAAAATATATGCAATCAACCGTGGATTATATTGGAGAAAAT	99.0783	100	A01	13068371	1	C1	18969063	1	A01	13068370	1
1494	100092922|F|0	TGCAGAGTCAGACCTTTCCTACAAGGAACAACAGATATGCAATCAACCGTGGATTATATTGGAGAAAAT	91.2442	100	A01	13068371	1	C1	18969063	1	A01	13068370	1
1495	3078334|F|0	TGCAGGGTCAGACCTTTCTTACAAGGAACAAAAGATATGCAATCAACCGTGGATTATATTGGAGAAAAT	88.9401	100	A01	13068371	1	C1	18969063	1	A01	13068370	1
1496	3176526|F|0	TGCAGTAGAGACACATGAAGTCTCTCTTGACCTGAATCATGATCAGCAGTAGGATAAGAGCAAATAAAA	90.3226	98.3607	A05|A01	17436400|13106746	2	C7|C3	17710608|15992257	2	A01	13106746	2
1497	100000886|F|0	TGCAGGATGAAAAGAAGTGTATAACCGGCAGTTTTTGTGACATGCTCTTCATATCACCGTCAAACAGGA	87.5576	100	A01	13122872	1	C6	27464805	1	A01	13122872	2
1498	3092572|F|0	TGCAGGTGCATTGATTGGAGCTTGCTCGATGTGCTAACTTGGCCTGTTTATTTGGTTCAATACTTACAG	86.1751	98.3607	A01|A02	13147070|5593528	2	C1|C3|C2	19091945|5524410|6678034	3	A01	13147069	1
1499	3088942|F|0	TGCAGCTTTCCAAATAGACCGTCTACTTCTCTTAGGGATGTAAGAAGCATCACCATAACTAAATCCAGA	85.2535	98.3607	A01	13149497	1	C1	19094363	1	A01	13149497	1
1500	3081294|F|0	TGCAGACCAGAGTGCGATCAAGCTTAGAGCGCAACAGCTACCTTCAAATGCTTTGGTTTTGGCTGACCC	88.9401	98.3607	A01|A10	13162657|9635052	2	C1|C9	19109320|43859974	2	A01	13162657	1
1501	3080881|F|0	TGCAGGTAATGAAGATTTGTTACAAGAAATCTGTTTTATATATTCGTTTAGTGGCATTCTTACAGATCG	87.5576	100		0	0		0	0	A01	13163741	1
1502	3089463|F|0	TGCAGCCAAAGTCTCTGAGTTTCACAGAGAAGGAAATGATTGGTAAATCACTCTTTGTCTTTCTTTCTT	88.0184	98.3607	A01	13186546	1	C1	19155799	1	A01	13186546	1
1503	3155645|F|0	TGCAGAACTCAGAGCTTGGCCGTCTCGCTATGTCATCTGCTGTGATCAGTGACTTCAGCACCTCGGTCC	91.2442	96.7213	A01	13217372	1	C1	19178993	1	A01	13217371	1
1504	3193001|F|0	TGCAGCATCGGTCATTGCACCGAGCCAAAAGCTAGGGTCGTGCCTAGTGTTTTGGAAGTCTACTGCGTA	94.0092	98.3607		0	0	C1	19357642	1	A01	13232886	1
1505	3160868|F|0	TGCAGTGCGTAAACTTGCGGGATTTCTGAAGACGCTCGAATATTAGCCAAGAGACAAATTTTGGGATCT	94.9309	98.3607	A01|A01|A01	13245063|24179571|24024436	16	C4|C4|C4	16498513|20328837|32335054	137	A01	13245064	1
1506	3089087|F|0	TGCAGCATTCTCAACTTCATACAAGCTTCTGCTTCTGAATCAGGGATTCTAGCCCCCTTATCACATATC	90.7834	96.7213	A01	13279065	1		0	0	A01	13279065	1
1507	3087851|F|0	TGCAGAACCGGAAAGTTTGGCAGAGAAGAAGGATGAATGGGAGATCGCATACATCAACACGAAGATTAC	93.0876	100	Scaffold000157|Scaffold000157|A01	40892|44366|13285494	13	C3|C3|C3	45479262|46625718|48243848	84	A01	13285493	2
1508	100012906|F|0	TGCAGAGTCGGAAAGTTTGGCAGAGAAGAAGGATGAATGGGAGATCGCATACATCAACACGAGGATTAC	87.5576	100	Scaffold000157|Scaffold000157|A01	40892|44366|13285494	13	C9|C9|C9	35932992|22577410|32462084	50	A01	13285493	2
1509	100001682|F|0	TGCAGAACCGGAAAGTTTGGCAGAGAAGAAGGATGAATGGGAGATCGCATACATCAACACAGGGATTAC	85.7143	100	Scaffold000157|Scaffold000157|A01	40892|44366|13285494	15	C2|C2|C2	36767890|29837377|29868209	55	A01	13285493	2
1510	100013190|F|0	TGCAGAACCGGAAAGTTTGGCAGAGAAGAAGGATGAATGGGAGATCGTTTACATCAACACGAGGATTAC	89.4009	98.3607	Scaffold000157|Scaffold000157|A01	40892|44366|13285494	14	Scaffold02570|C9|C9	1000|22577410|32462084	59	A01	13285493	2
1511	100030610|F|0	TGCAGAACCGGAAAGTTTGGCAGAGAAGAAGGATGAATGAGAGATCGCATACATCAACACGGGGATTAC	87.0968	98.3607	Scaffold000157|Scaffold000157|A01	40892|44366|13285494	11	C4|C4|C4	17050658|17060574|30789646	45	A01	13285493	2
1512	100004437|F|0	TGCAGAACCGGAAAGTTTGGCAGAGAAGAAGAATGAATGGGAGATCGCATACATCAACATGAGGATTAC	86.6359	98.3607	A07|Scaffold000157|Scaffold000157	2283580|40892|44366	8	C8|C8|C8	6833990|7991744|11644266	23	A01	13285493	4
1513	100077376|F|0	TGCAGAACCGCAATGTTCAACACAACACAGGAATGAATGGGAAGTCTCATACATCGACACAAGGATAAA	85.7143	100	Scaffold000357|Scaffold000140|A01	19540|56155|13295609	13	C5|C5|C5	23116833|23015085|23519933	7	A01	13295608	4
1514	3076669|F|0	TGCAGTAAATAGAAGATATGAACTTAGATATTTGACGGATCAAGAAAGATGGAAAGAAAAGACTTCGCA	91.2442	100	Scaffold000196|A01|A05	28542|13326751|13404201	5	Scaffold01222|Scaffold00858|C9	3380|49010|39628463	43	A01	13326751	2
1515	100003189|F|0	TGCAGACTTATCCGGACAATAAAATCTTTGGTCTTATCTTGTAATCGTTTATATTTTACAGATCGGAAG	99.5392	96.7213		0	0		0	0	A01	13355050	1
1516	3218199|F|0	TGCAGCCGCGTCTCTTTGTCTTTCTACCTACTGATTATTACAGATCGGAAGAGCGCTTCAGCAGGAATG	86.1751	100		0	0		0	0	A01	13381029	1
1517	3137108|F|0	TGCAGCACCTCCCTCGCTGTGATTTGAAAAAGATAAAAGGGTTCGTGATTGATTTGAAATTGGAGATAA	90.7834	100	A01	13390243	1	C1	19563253	1	A01	13390242	1
1518	3159297|F|0	TGCAGATGAGTAGAATATCCAAGTTGTTTTTGCTGCTGCCTCATCAATGAACACCTGCTGAGAAAGAGT	88.4793	100	A01	13421737	1	C1	19617673	1	A01	13421736	1
1519	3161658|F|0	TGCAGATGAGTAGAATATTCAAGATGTTTTTGTTGCTGCCTCATCAATGAACACCTGCTGAGAAGGAGT	87.5576	100	A01	13421737	1	C1	19617673	1	A01	13421737	1
1520	3081204|F|0	TGCAGAATTTGAAATTTTATAAATTATTATACATTTATAAAATTCTGAAGAGATTTACAGATCGGAAGA	92.6267	100		0	0		0	0	A01	13439288	1
1521	3157868|F|0	TGCAGTCAGAATGGTGCTATAGAGTGGTTAGATAACAAGTAAACTTTACAGATCGGAAGAGCGGTTCAG	85.7143	100		0	0		0	0	A01	13454166	1
1522	3140593|F|0	TGCAGTCAGCTAGTCTAAGAATGGTGCTATAGAGTGGTTAGATAACAAGTAAAAACTTTACAGATCGGA	90.7834	100		0	0	C5|C7|C3	27001624|9307409|58418106	3	A01	13454173	1
1523	3082675|F|0	TGCAGGTCAATAATAGCTCATATCCTCTCTCTACTAATTTTCTCTCTCAGTCAAAGTCTGCTTATATTG	88.0184	100	A08|A07|A06	4992566|2111691|13312403	4	C3|C3|C3	46461974|42270053|41728762	19	A01	13499556	2
1524	3085924|F|0	TGCAGAAGAAAAACATAGTGGTTTAGAAATGAATAGTGTTCTAGATCATTTTTATTGACATGAAATGAG	86.6359	98.3607	A01	13509508	1		0	0	A01	13509507	1
1525	3077982|F|0	TGCAGTTTGAGAGAAAGTGTCCAAGTGGAATAGTTATTACGTTTTATTGTCGAAGAATCCCTAGAAGAT	89.8618	100	A01	13519961	1		0	0	A01	13519961	1
1526	3190267|F|0	TGCAGTCTTCGTATGCGACCAGCCTGGAGGTGAAACCATTTTGGTTGATCAAATGGTTGCCGATCGGGG	91.2442	98.3607	A01	13529530	1	C9	1564727	1	A01	13529530	1
1527	100006367|F|0	TGCAGCAATACCTCTGGCGAAAACAAACACAACTTTCAGAAAATAATTCGGAATGACAATCCGCTTCTT	98.6175	98.3607	A01|A01	13529596|13183041	2	C9	1564793	1	A01	13529595	3
1528	3190268|F|0	TGCAGTCTTCGTATGCGACCAGCCTGGAGGTGAAACCATTTTGGTTGATCAAATGATTGTCGATCGGAG	88.0184	100	A01	13529530	1	C9	1564727	1	A01	13529599	1
1529	3128607|F|0	TGCAGGAAGGCACTATCAGACTTAGAGGGTGCTGGTATGGGTGAAAACCCAAGTGCCAGGCTTACGCTG	88.4793	98.3607	A01|Scaffold000290|Scaffold000290	13590241|14613|32157	4	C5|C5|C5	28558359|25733020|24197645	24	A01	13590241	1
1530	3189738|F|0	TGCAGTTCCCTTCACTGGCTGTGTCAAGCGTGATTTGGTAGTGCAAGTTACAGATCGGAAGAGCGGTTC	88.9401	96.7213		0	0		0	0	A01	13599646	3
1531	3084250|F|0	TGCAGACTGGGTCCTCTAACTTGACGAAGATGGCTATTTGGGTCCACTCCCTGCATGCATGCACAACAA	88.9401	100	A01	13605822	1	C1	19767218	1	A01	13605822	1
1532	3127615|F|0	TGCAGCACCGAGTTGACCCAGGGATTCGCTCCGATTCAGATAATCAGATTGTAATCTTTCATTATTTTC	88.9401	100	A01	13605888	1	C1	19767284	1	A01	13605887	1
1533	3168218|F|0	TGCAGTTTCAAAAAACACTTGAGAATATGGAGACTATTGTTCAGTCTATCACAAATCTGAATGTCTAGA	86.6359	100	A01	13634103	1	C1|C7|C6	19772582|36019178|21684846	3	A01	13634103	1
1534	3165536|F|0	TGCAGTTTCAGAAAAGACTTGAGAATATGGAGACTATTGTTCAGTCTATCACAAATCTGAATGTCTAGA	89.4009	98.3607	A01	13634103	1	C1|Scaffold33379|C2	19772582|88|28317839	7	A01	13634103	1
1535	3203820|F|0	TGCAGTTTCAGAAAAGACTTGAGAATATGGAGACTCTCGTTCAGTCTATCACAAATCTAAGTGTCTAGA	99.0783	100	A01	13634103	1	C2|C2|Scaffold33379	4461645|28317839|88	5	A01	13634172	2
1536	3181321|F|0	TGCAGTTTCAGAAAAGACTTGAGAATATGGAGACTTTTGTTCAGTCTATCACAAATCTAAGTGTCTAGA	91.2442	100	A01	13634103	1	Scaffold33379|C2|C2	88|28317839|4461645	5	A01	13634172	2
1537	3083523|F|0	TGCAGAAAACCTTATGGTGAGACATTTCTGAAATGTTCTTATATTCCTTAGCTTGTATGTTATAAAGAA	90.3226	98.3607	A01	13687969	1	C9|C8|C7	29417674|4135117|12408396	5	A01	13688038	1
1538	100043325|F|0	TGCAGCCAAAACCCTTTCAACTCCAAATCCTGTAAAGAAATCGAACTCTTACAGATCGGAAGAGCGGTT	98.1567	98.3607		0	0		0	0	A01	13694797	1
1539	3137843|F|0	TGCAGAGTTGAGTGAGAAACTTGACAAAACTGAGGTATAATATAACTCCTCTTACAGATCGGAAGAGCG	88.0184	100		0	0		0	0	A01	13707961	1
1540	3139368|F|0	TGCAGGACCAACATAAGTGTTATAGAAATATCATGTAAGGTACTAACGGGGGATATGAAACCAAATGAT	88.4793	100	A01	13708010	1	C1	19912788	1	A01	13708009	1
1541	3087021|F|0	TGCAGCAAGTAATTGATCTTCAAGAGCTATACAATGCTCAGAAGCTTTTACAGATCGGAAGAGCGGTTC	89.8618	98.3607		0	0		0	0	A01	13708013	1
1542	3076466|F|0	TGCAGTACCTCCTTCTCTTCTTCAGCCTTCAATAAGTTCCGAGCTACCCAATATCCAGATTTACAGATC	88.4793	98.3607		0	0	C5	31063848	1	A01	13753838	1
1543	3077164|F|0	TGCAGAACAAGCACGAAACCAATACCAAAGTTGCCAACTTTTCAACACCCATCTTTGATTCTTGACCCA	88.0184	100	A01|A01	13772135|13774348	2	C1	20265135	1	A01	13772135	2
1544	3087584|F|0	TGCAGCTGCAAGAAGCGGTGGTTGATGGCGAACCAGAAGATAACAGCACAAATATGATTGGAGACTTGC	85.2535	100	A01	13776909	1	C1	20267437	1	A01	13776908	1
1545	3133502|F|0	TGCAGTCAAAATCTCAAGGGCGAAGAATGAAATTTTTACAGATCGGAAGAGCGGTTCAGCAGGAATGCC	87.5576	98.3607		0	0		0	0	A01	13813848	1
1546	3076440|F|0	TGCAGAGATAAACTTGATTATCAGAGTTAGCAGGGAAGATCAAACGAGATCTAGAAAGAAGACAAAAGT	89.8618	100	A01	13817717	1	C1	20459203	1	A01	13817713	1
1547	3105688|F|0	TGCAGAGCTTCTTCACCGTTGTACGGTACTCGGAAACGGACGAAATCTCGTTCACTACATCAATTACAG	85.2535	100	A01	13873722	1	C1	20550901	1	A01	13873721	1
1548	3094532|F|0	TGCAGCTACAAAGATCTCGTCCTCTCATCACTCTAGAATATAGATAAACATAGAATGTATATATGAAAA	88.0184	100	A01|Scaffold003212	13918485|82	2	C2|C8	13424122|31664339	2	A01	13918484	1
1549	3095456|F|0	TGCAGCTACAAAGATCTCGTCCTCTCATCACTCTAAAATATAGATAAACATAGAATGTCTATATGAAAA	89.4009	100	A01|Scaffold003212	13918485|82	2	C2	13424122	1	A01	13918485	2
1550	3083447|F|0	TGCAGCCACGTGTAGGAGCACTTTCTCTTGCAGTTCATCTGGTAAGGAAAGCAACCTCGAATCTGCCAT	88.9401	100	A01	13949178	1		0	0	A01	13949178	1
1551	100001621|F|0	TGCAGCCACGTGTTGGAGCACTTTCTCTTGCAGTTCATCTGGTAGGGAAAGCAACCTCGAATCCGCCAT	88.4793	100	A01|Scaffold000103|A09	13949178|397075|10604594	3	Scaffold00576|C4|C2	134968|14661432|30680987	4	A01	13949178	1
1552	3114376|F|0	TGCAGTATATGGATATGATTTGGTATATAAACCGAATAAACTGATTACAGATCGGAAGAGCGGTTCAGC	86.1751	96.7213		0	0		0	0	A01	13986824	1
1553	3077767|F|0	TGCAGCCAAAGAGTTCAACCTCCCAAACGTTATTTTCAGCACCACAAGTGCCACTGCTTTTGCTTGCCG	88.0184	100	A01	14002831	1	C1	20701279	1	A01	14002831	1
1554	100028386|F|0	TGCAGTGGGAGGCTTATGGAGCCACTGTGGATGGAACTCAACGCTCGAGAGCATTGTTACAGATCGGAA	88.4793	100		0	0		0	0	A01	14004048	1
1555	3087248|F|0	TGCAGCTCTATAACTATTTATAAATCAATTGTTCAGTATTTAGTAATTTGATTTTCATTACAGATCGGA	89.4009	98.3607		0	0		0	0	A01	14034014	1
1556	3078432|F|0	TGCAGAAGATGTTGAGACTCTTTTTCCAACAAGTTCTCATTCGCTTCAAGCCTAATTTACAGATCGGAA	91.7051	100		0	0		0	0	A01	14040731	1
1557	3079484|F|0	TGCAGCAGAAGTTTGATAAGAGGAAACTCTATAGTTCTTGGTGAAGACGCCACTATTGTTGTTTACAGA	88.9401	98.3607	A01	14042647	1	C1	20909143	1	A01	14042647	1
1558	3098131|F|0	TGCAGCAACTCAACAAAAACTTCAATAGTGCTGACCAGAAAAATAACCACATCAACAACCCAAACTCGC	88.9401	100		0	0		0	0	A01	14042784	1
1559	3087783|F|0	TGCAGCATACTTAGCCCCAACTTCAAGTTCGAGATTACAGCTCCATGATCATCTATCTTCTGACATGCT	85.7143	96.7213	A01	14043656	1	C1	20910158	1	A01	14043656	1
1560	100076076|F|0	TGCAGCTGCGGCGGTTTAGTCCTCAGTTTCCTCCGTTCAGCGCTGCTTTCTTGCATGGCAAGTTTCTTG	88.9401	100	A01	14045075	1		0	0	A01	14045075	1
1561	3135565|F|0	TGCAGTCCTCGGTATTCTAGAAGCTTCTTCACTTTCTTACAGATCGGAAGAGCGGTTCAGCAGGAATGC	90.3226	100		0	0		0	0	A01	14045933	1
1562	3122083|F|0	TGCAGGTTGGTCACAAATGACACTGGGACTACATCAACAGCTTCATTGTTGAGAGTCTATGCCAAAGTA	88.9401	96.7213	A01	14091037	1		0	0	A01	14091037	1
1563	3086445|F|0	TGCAGCATCCTTTGTTTGGTATAACAAGACCTGCAAAAAGGAAAGCTAAAGCTAAGTTTTGATATTGAA	88.4793	100	A01	14093521	1	C3	38860858	1	A01	14093520	1
1564	3079121|F|0	TGCAGAAATTCTTCCACAAAAGAAAATAGAACTCTAAAGCTTTTACAGATCGGAAGAGCGGTTCAGCAG	89.4009	100		0	0		0	0	A01	14102224	1
1565	3084563|F|0	TGCAGCCCAACTCCTATGATATTTATTCAACTTCCTGGTGATTCTCCACCACTTTATGTATCCATATCA	88.4793	100	A01|A01|A01	14110068|14110244|14110420	15	Scaffold19303|C5|C2	192|5973650|32027544	7	A01	14110137	32
1566	3112722|F|0	TGCAGCAGTTGAAATTGAAGCAGTTTGGCTGACATTATTGTGGGAACCGAAATTCGCACTGTCGATTTC	87.5576	98.3607	A01	14115522	1		0	0	A01	14115522	1
1567	3153034|F|0	TGCAGCTGCAACTCCAAGACGAATCCTCCTTGATCTAGAGTATCTCAAGGTACCATTCTTTGATTGATT	89.4009	96.7213		0	0	C1	21089678	1	A01	14115587	1
1568	3087880|F|0	TGCAGAATCGACATTCTTCTAACTTCTCATCATCTCCCCAGTAGATCATGTAGTTGTCGATGCAAACAT	86.1751	96.7213	A01|A01|A01	14158992|14294867|12266181	12	Scaffold01500|Scaffold00641|C9	1926|159758|17837969	122	A01	14158991	1
1569	3094840|F|0	TGCAGATAATCAACGATAGCGAGACCAGGAGCTACCTTGGAGAGCCATAAAAAATCATCAGAATGATTT	85.2535	96.7213	A01	14180969	1	C1	21264169	1	A01	14180969	1
1570	100046911|F|0	TGCAGAAAAGTAAAGGATAATAGCTGTAATATCAGTTCGTGTCTCGGAGCTCCTCTCCCCCTCAACATC	89.4009	98.3607	A01	14242368	1		0	0	A01	14242368	1
1571	3164588|F|0	TGCAGGGGCTCTTATCCATGGCAACATGGATATTTGCCATGGGTCCATAAATATTTTTTGTGTTGTTTT	89.4009	100	A01|A01	14242434|14242557	2		0	0	A01	14242433	1
1572	3155378|F|0	TGCAGGGGCTCTTACCCATGGTAACATGGATATTTACCATGGGTCCATAAATATTTTTTGTGTTGTTTT	86.1751	100	A01|A01	14242557|14242434	2		0	0	A01	14242557	1
1573	100027358|F|0	TGCAGGAAAGGAAAGGATAATAGCTGTAATATCAGTTTGTCTCTCGAAGCTCCTCTCCCCCTGAACATC	92.1659	100	A01	14242623	1		0	0	A01	14242622	1
1574	3081815|F|0	TGCAGCTTCCTACATTGAAGTTTTCACGATGGTCACTTTCTTGATTTCGTTGACCAAAAGAAAAAGAAT	88.9401	100	A01	14252316	1	C1	21497338	1	A01	14252316	1
1575	100007203|F|0	TGCAGCAATCTCATTTGTTTTCCCCTCGGGATTTCCTTTCCTATAACCTTTGAATATCACATCATTGAC	98.6175	100	A06	10314261	1	C3	49756705	1	A01	14253681	1
1576	3114129|F|0	TGCAGCAATCTCATTTATCTTCCCCTCGGGATTTCCTTTCCGATAACCTTTGAATATCACATCATTGAC	86.6359	98.3607	A01	14253681	1	C1	21498710	1	A01	14253681	1
1577	3091335|F|0	TGCAGCAATCTCATTTGTTTTCCCCTGGGAATTTCCTTTCCGATAACCTTTGAATATCATATCATTGAC	87.0968	98.3607	A01	14253681	1	C1	21498710	1	A01	14253750	1
1578	3083611|F|0	TGCAGTTTGGCAAAGCCCTAAGTCCGTGGAAAATGTTGTATATTTATTTTCTTGAGTACATGTTTACAG	89.4009	100	A01	14253992	1		0	0	A01	14253992	1
1579	3095630|F|0	TGCAGAGCTTACCATGTGTATATAACAGACAGTTCAGATCAAACTTGAGCTCATCTGGGATCCTGTGGT	88.0184	100	A01	14268569	1	C1	21518942	1	A01	14268569	1
1580	3093852|F|0	TGCAGAGCTTACCATGTGTATATAGCAGACAGTTCAGATCAAACTTGAGCTCATCCGGAATCCTATGGT	87.5576	98.3607	A01	14268569	1	C1	21518942	1	A01	14268569	1
1581	3175705|F|0	TGCAGACTGTTGAGGACCTTTGTCTTGAAGAAGGCTGGAAGAGAGAGGAGGCTTCAGCAGAGTTTACCC	88.9401	100	A01	14273605	1	C1	21625492	1	A01	14273605	1
1582	3093446|F|0	TGCAGCCGTCATTAGTATAAAAAGCGATCCCTACACAGACCAAAAATGATCAGCATTACAGATCGGAAG	87.0968	100		0	0		0	0	A01	14282926	1
1583	100013140|F|0	TGCAGTGGTGGAGTTTTGGTTCGTGTACATTTGTTACACATGGAGAGTAATGTGTGACACATGCTCCGG	87.0968	100	A01|A01|A01	14296702|22667197|22664497	10	C4|C4|C2	4404353|4407294|28288812	19	A01	14296702	1
1584	3083833|F|0	TGCAGCAAGCTATCAAGCTCCAAGTTCTTGAGCTTACATTCTCCCTCTTTTTCATTGATTTTGACAACT	90.3226	96.7213	A01|A05|A08	14296768|8873111|9861875	3	C2|C2|C2	8512984|28288878|43469574	9	A01	14296767	1
1585	3084449|F|0	TGCAGTATGAGATCACGTATAATATCATCCACGATTACCATAACAGCTTGATTCCTCATCGGAGATGAA	89.8618	100	A01	14331074	1	C1	22133018	1	A01	14331074	1
1586	100006242|F|0	TGCAGTAGGATTGTCTTTGTCCTGAAAACCAACCGGCTGTGTCATTTACACCTCGTCATTTAGTTGTCC	88.0184	100	A01	14356375	1	C1	21705412	1	A01	14356374	1
1587	3107826|F|0	TGCAGTAGGATTGTCTTTGTCCTGAAAACCAACCGGCTGTGTCATGTACACCTTGTCATGTAGTTGTCC	87.5576	100	A01	14356375	1	C1	21705412	1	A01	14356374	1
1588	3159833|F|0	TGCAGCTCTCTGTCCACTTCACCGTGATTCCTGATGAGGAACGACTGCTGTTGGTGGACCAGAATGAAG	92.6267	100	A01|A01|Scaffold000264	14384018|14395323|19512	5	Scaffold01685|C7|C5	5675|20766660|9968895	11	A01	14384017	1
1589	3208277|F|0	TGCAGCTCTCTGTCCACTTCACCGTGATTCCTGATGAGGAACGGCTACTGTTGGTGGACCAGAATGAAG	92.1659	100	A01|A01|Scaffold000264	14384018|14395323|19512	5	Scaffold01685|C7|C5	5675|20766660|9968895	11	A01	14384017	1
1590	3176025|F|0	TGCAGTTTTTGCAATCACATTCTAAGTTGTCTGCGTAATCATGGCCATACACGCACCTGGGTGTCTTGA	86.6359	96.7213	A01|A06|A03	14396721|12821937|31700343	3	Scaffold01601|C4|C4	157|27297141|30631293	11	A01	14396721	1
1591	3101315|F|0	TGCAGTTGTTAGCAATTTCAGACAAATAGTTTTGTTACTCTGTTATACTTACAGATCGGAAGAGCGGTT	88.4793	98.3607		0	0		0	0	A01	14414774	1
1592	3090540|F|0	TGCAGTATTTTGATATAGTCCTCGACAAACAAATGAATGTGCTGATACATTTGGCTAAACATGCCTTCT	91.2442	100	A01	14419936	1		0	0	A01	14419935	1
1593	100026180|F|0	TGCAGCTTGAAATTGCATCCTCCACTGTTGTATCGTCCTGATTGTTACTTTACAGATCGGAAGAGCGGT	90.3226	100		0	0		0	0	A01	14419939	1
1594	3088048|F|0	TGCAGCTTTTAGTTTACCTTTTCAATGAGATTCATTGATGACAAGACATTTGCGATGTCATAAAGCCGC	90.7834	100	A01|A06	14447504|10090896	2	C1|C8	21823218|24730012	2	A01	14447573	1
1595	3149646|F|0	TGCAGAGCTCTTGTTTGGCTTTAGTTGTGTTCCGCAATGGCAGTTTGACAGTCTCGAGAAACATCTCTT	88.4793	100	A01	14488761	1	C1	21846741	1	A01	14488760	1
1596	3079894|F|0	TGCAGAACCTCTGACAGTTATGCTGTCTCTTGCTACACCACCTTGCTCCCTTTGGTTCAGGACAGTTAC	87.0968	100	A01	14491700	1	C1	21849707	1	A01	14491696	1
1597	3087112|F|0	TGCAGATCCAATAAAAATGCAATCAATACCTCTGTCTCTCAAAATTTTACAGATCGGAAGAGCGGTTCA	88.4793	98.3607		0	0		0	0	A01	14540881	1
1598	3094428|F|0	TGCAGCAAACGATATCCCTGGGCACATTCTTCTCCCTGCTCCAAACGGAATCAGCTCAAAATCCTGACC	92.1659	98.3607	A01|A06	14575360|9996931	2	C1	22017807	1	A01	14575361	1
1599	3081726|F|0	TGCAGTAAACTTACAAGATGTCTTTAGGAAGAAGAATGTTTACAGATCGGAAGAGCGGTTCAGCAGGAA	91.2442	100		0	0		0	0	A01	14585120	1
1600	3087967|F|0	TGCAGCTTCAGAAAACAAAGGTTGAAGATGAAGGCTGTGTATTTTACTCATTACAGATCGGAAGAGCGG	92.6267	100		0	0		0	0	A01	14587531	2
1601	3098054|F|0	TGCAGCCGTTTTACGTTTTATTTATTTTGACGATTTCAAGGTTTTATCTCCTTACAGATCGGAAGAGCG	86.6359	96.7213		0	0		0	0	A01	14587534	1
1602	3092879|F|0	TGCAGCTTTGACCTGAAACCACCGCAAGCGTTTTAGATACTGCAACGACTGAAAAAGATCTAGTTGCTT	88.0184	98.3607	A01	14593653	1		0	0	A01	14593652	1
1603	3084666|F|0	TGCAGTGGCATCAAAGTGAAACTTACAACCACAGCGACAGTGGGCAGATAGTCTAATGCAGATGCAGAG	88.4793	98.3607	A01	14661429	1	C1|C1	21930493|22293906	2	A01	14661429	1
1604	3080008|F|0	TGCAGTACATCTTCCTTTCACCCAATTGTTCCAAGCTGTTACCGATTGTATGTTGCTGGGTTTACAGAT	87.0968	98.3607		0	0	C9|C9	11723384|19610713	2	A01	14707297	4
1605	3085466|F|0	TGCAGTTTCCCAACTTTGTTGCTTAGATTCAGGTCTCACAATCAAGAAATCAAGAACAGTTAGATCCAC	90.3226	100	A01	14733735	1	C1	22147860	1	A01	14733804	1
1606	3093142|F|0	TGCAGTTTCCCAACTTGTTGCTTAGATTCAGGTCTCACAATCAAGAAATCAAGAACAGTTAGATCCACA	90.3226	100	A01	14733735	1	C1	22147860	1	A01	14733804	1
1607	3156203|F|0	TGCAGCTAAGATCCAAATCAAGCCGCAATGACGGGCTCTGTTTCCAGATTTTTGGAAACGGGCCAGCGT	86.1751	96.7213		0	0	Scaffold17856|C1|C1	180|22630577|22688104	3	A01	14737734	1
1608	3089687|F|0	TGCAGATCATCATGTCCACCAGTGTTATGGAATATATCAGAAGAGAATAAAACAGTAATTACAGATCGG	88.0184	100	A01	14772595	1	C1|C1	22670553|22736255	2	A01	14772664	1
1609	3079261|F|0	TGCAGAACATGATTCAAATCATATGGTTTTGCATAAACAATTAGAATAAAATCTGTGACTTTTACAGAT	89.4009	100	A01	14845196	1	C1	33027410	1	A01	14845265	2
1610	3166478|F|0	TGCAGCTGGAACTATCTTGTTTTGAATTATTCATTTTTGTCATTTTTACAGATCGGAAGAGCGGTTCAG	94.9309	100		0	0		0	0	A01	14865245	1
1611	3109941|F|0	TGCAGCTGGAACTATCTTGTTTTGAATTATTCATTTTGTTATTTTTACAGATCGGAAGAGCGGTTCAGC	89.4009	100		0	0		0	0	A01	14865245	1
1612	3079898|F|0	TGCAGCTGATTCGAACTCGTAAGTGAACCTTCCCTGGTTTGTGTAGGACTTGAACTTTCCTGAATCTGG	89.4009	100	A01	14890015	1		0	0	A01	14890015	1
1613	3093607|F|0	TGCAGGAACAATAGACGTCTCTAGCCCTTCTAGATCATTCCATGAGACTTCAAAACATTCTCGTCCCTG	89.4009	100	A01	14939342	1		0	0	A01	14939342	1
1614	3078956|F|0	TGCAGATCTTGTAGAAAGGTAATGATAATGCTCAAAGTCAGACCTTCACCCATTTGTCGAAAGGATTCA	89.8618	100	A01	14939408	1		0	0	A01	14939407	1
1615	3081394|F|0	TGCAGAAGAATGTACTTTTGTAAGGGAAAGTCGGTTACTACAAATGCTCCCGGTTCAGCCATATTACAG	89.8618	100	A01	14942507	1		0	0	A01	14942506	1
1616	3142979|F|0	TGCAGAAGAATGTACTTTTGTAAGGGAAAGACGGTTACAGATCGGAAGAGCGGTTCAGCAGGAATGCCG	86.6359	100		0	0		0	0	A01	14942507	1
1617	3140144|F|0	TGCAGAATAGCTTGGCAGACAGCATCATCTGATATGCGTACACCCACATTCTTCCTCGAAGCGTATTTC	87.5576	98.3607	A01	14966934	1	C1	23068728	1	A01	14966937	1
1618	3159778|F|0	TGCAGTAGAATCACCAGCCTGACACAAAAAGAATAGAAAAAGAAGAGTCTTGAGCAAAAGTCTAAGGAT	90.3226	100	A01	14968135	1		0	0	A01	14968135	1
1619	3171609|F|0	TGCAGCGTGGTAGGCTTGTTGGTTCCTAAGATAAGAATCCTCGTATATGAAAAGGAGCATATATTGATA	87.5576	98.3607	A01|A01|Scaffold000219	25928244|14993302|64093	3	C2|C2|C2	27073982|50218280|38300418	15	A01	14993301	1
1620	3082312|F|0	TGCAGCGTGGTAGACATGTTGGTTCCTAAGATAAGAATCCTCGTATATGAAAAGGAACATATATTACAG	89.8618	100	A01|A01	14993302|25928244	2	C2|C2|C2	27073982|50218280|19942968	15	A01	14993302	2
1621	100020833|F|0	TGCAGTATATGAATCTTCCTATGATTAGATCATTTTCATCGATTCTTTTGATCTCAAAAAGACTTGTAT	99.5392	100		0	0		0	0	A01	14994776	1
1622	100000453|F|0	TGCAGGAAAGATGATGTTTCTCAACAATTTCCCCTTGGACAAGCTCCAAACCTAACCAAAGGCCGTGAA	89.8618	100	A01	15051353	1	C1	23158408	1	A01	15051353	1
1623	100001020|F|0	TGCAGTGTGAGTCCAAGCCATGTTCAGGTCTATGCAAGCTCAAGAGGATGAAGCTCATGTAAGATTATG	99.0783	100	A01	15082900	1	C5	7929854	1	A01	15082894	1
1624	100060676|F|0	TGCAGAAACTTATGGATGAGAAAGAGAGATTGAAGACTGAGGCTAAGGCGAAAGAGTTGGGAGCAGCAG	90.3226	100	A01|A06	15105507|11944520	2	C1|C3	23296168|39289396	2	A01	15105507	3
1625	3160440|F|0	TGCAGTACTCAAAGCGAGAAGCCAGCTTGGACCACTGGTAGCTACGTATGACTGGTAGCTATGTTATGC	89.4009	98.3607	A01	15182251	1	C1	23471204	1	A01	15182251	1
1626	100079896|F|0	TGCAGAGGCAGCGACATCGCATCTAATTCCCTAAGTGTTCTTCCTTTGAAGTGTGTGCGGTTTGTTCTT	88.4793	98.3607	A01	15182317	1		0	0	A01	15182316	1
1627	3167288|F|0	TGCAGTACTCAAAGCGAGGAGCCAGCTTGGACCACTGATAGCTACGTATGACTGGTACCCCTTGTTTTA	90.7834	100		0	0		0	0	A01	15182320	1
1628	3102598|F|0	TGCAGTCCATAATCCCAGCCCCCTTAGACTCGCTATCAATCATCCAACTCGAAGAACCTCATCTTCCTG	86.1751	100	A01	15201831	1	C1	9162275	1	A01	15201831	1
1629	3163608|F|0	TGCAGTCGCCAAGATTGAAGGACGCGGCAATGTGATTTTGAAGATGACATCTGGACATGAGGTCACTCT	91.2442	100	A09|A09|Scaffold000096	13844838|1359855|694405	12	Scaffold17036|C9|C9	102|14641179|39313113	38	A01	15210586	12
1630	3122077|F|0	TGCAGTCTCCAAGATTGAAGGATGCGGCAATGTGATTTTGAAGATGACATCTGGACATGAGGTCACTCT	91.2442	100	A09|A01|A01	13844838|22034349|26040967	3	Scaffold17036|C9|C9	102|14641179|39313113	35	A01	15210586	12
1631	3086086|F|0	TGCAGTGGCATTTTCTTTGGCGCACTCCCAATAAGGTAAAAGCTTTCTACATTTTACAGATCGGAAGAG	96.3134	100		0	0		0	0	A01	15215350	1
1632	3097825|F|0	TGCAGATTCAAGAGACAAAGACATTGATGAATGAAAGTTAGTTTCTCATAAAATTACAGATCGGAAGAG	89.4009	100		0	0		0	0	A01	15215901	1
1633	3131781|F|0	TGCAGAGGGAGCTAGGGCTGCTCTGAGCATGTCAGGGACAGTGCTTGGTTTTTACCCTCTTACAGATCG	92.6267	96.7213		0	0		0	0	A01	15216220	1
1634	3090565|F|0	TGCAGCCAGCACTTGAATCATTTATCTCTTCAGCACAATTCCCCTGTCCCATAACATTTTCATGCAGAT	88.0184	96.7213	A01	15219460	1	C1	23524049	1	A01	15219460	1
1635	3112047|F|0	TGCAGAGCTCAAATCAAGAATCTGTAGAGGAGCCAAATTGTAAATTACAGATCGGAAGAGCGGTTCAGC	89.4009	98.3607		0	0		0	0	A01	15229925	1
1636	100038570|F|0	TGCAGCTTCCTGATGACTTCCTGTCATGTCTTGGTGTTGCATTGTCCCCTGGAAACCTTGCCGTTGCTT	99.0783	96.7213	A01	15233538	1	C1	23561150	1	A01	15233538	1
1637	3150598|F|0	TGCAGTTATTTGAACTCGACGACGAGTACATCCAGCGAGAGATAAGAAAGCCTCGCAAACAGACTACTT	92.6267	100	A01	15241477	1	C1	23567974	1	A01	15241476	1
1638	3086127|F|0	TGCAGATCATAATACTACGGTTCAGTCGCTGCTGCGTCAAAGTCTTTGAAAGAACACATGTTCAATGAC	86.1751	98.3607	A01	15241972	1		0	0	A01	15242041	1
1639	3162259|F|0	TGCAGTTATTGTACGTGGCCTTCCATCATCTGCTTCATGGCAAGATTTGAAGGTATGATGATTACTTTA	88.4793	96.7213	A01|A06	15244880|11879557	2	C1|C8|C3	23572798|25757250|39140883	3	A01	15244879	1
1640	3094835|F|0	TGCAGAGATCTCTGACAAAAGCAAAAGATGAACTGTTACAGATCGGAAGAGCGGTTCAGCAGGAATGCC	87.5576	100		0	0		0	0	A01	15257857	1
1641	3082073|F|0	TGCAGGTGTATCAACCTTTATGCAAGAACCTTTTCTTACAGATCGGAAGAGCGGTTCAGCAGGAATGCC	91.2442	98.3607		0	0		0	0	A01	15257860	1
1642	3090200|F|0	TGCAGCTATCATGCTAAGTGCAGGATTCAAACCAAAGACTGAGCCACATCTACGAGGAATGCTGTCTTC	87.0968	98.3607		0	0	Scaffold04497|C1	54|23590230	2	A01	15265564	1
1643	3152065|F|0	TGCAGGTTGTGCAATGGATGCTGCGGGGCAGTCCAAGCTCATCCTCGATGGCCAGCCTTTGAAAGTCAG	88.9401	96.7213	A01	15267456	1	C4|C1	28448827|23592123	2	A01	15267457	1
1644	3180669|F|0	TGCAGACTCAGGGAGCGCGAAATGGACAAACGCATGAGGCTCCACTCTCTTGTAACCATCAAATGCGGG	94.0092	98.3607	A01	15267523	1	C4|C1	28448761|23592189	2	A01	15267522	1
1645	100061369|F|0	TGCAGACTCAGGAACCGCGAAATGGACAAACGCATGAGGCTCCACTCTCTTGTAGCCATCAAATGTGGG	88.4793	98.3607	A01	15267523	1	C1|C4	23592189|28448761	2	A01	15267522	1
1646	3164099|F|0	TGCAGATCGGGCTAACAACACCGAAAGACCTCTCGAAAGGAGAAGAATGAAACTGAGCATCACGCCGAC	88.9401	100	A01	15328645	1	C1	23819718	1	A01	15328645	1
1647	3083292|F|0	TGCAGGATAACAAACCAAAACGATTCTTCATCTTGAAGAACCTGTCGTAATAAACTTATCAGGAATCAC	88.0184	100	A01	15329094	1	C1	23819265	1	A01	15329094	1
1648	3082747|F|0	TGCAGGATGACAAACCAAAAGGATTCTTCATCTTGAAGAACCTGTCGTAATAAACTTATCAGGAATGAC	90.7834	98.3607	A01	15329094	1	C1	23819265	1	A01	15329094	1
1649	3075505|F|0	TGCAGAATATTCTTTTGTCCTTTTGATGGAGACATGATTGATTACAACCTATACTTTGTTTTACAGATC	93.0876	100	A01	15329160	1		0	0	A01	15329160	1
1650	3074782|F|0	TGCAGAATATTCTTTTGTCCTTTTGATGGAGACATGATTGATTACAACCTATACTTTGTTTACAGATCG	91.7051	100	A01	15329160	1		0	0	A01	15329160	1
1651	3095768|F|0	TGCAGGATGACAAACCAAAAGGATTCTTCATCTTGAAGAACCTGTCGTATCAGGAATCACCAATGCTAT	88.9401	100		0	0		0	0	A01	15329163	1
1652	3081803|F|0	TGCAGATGAGCAAGAGGAAATGGAGCGATGTGCCGTTGACCATAGTTCCCAGCTGTTTGACGACTTTAC	91.7051	100	A01	15335955	1	C1	23769110	1	A01	15335954	1
1653	3086583|F|0	TGCAGATGAGCAAGAGGAAATGGAGCGATGGGCCGTTGACCAAAATTCACAGCTGTTTGACGACTTTAC	91.2442	98.3607	A01	15335955	1	C1	23769110	1	A01	15335955	1
1654	3164919|F|0	TGCAGTAAGTCAAAGTTGAAGTTGCTAACATCTCTTTGGACTGGCTTATGTACTCACTCACTCATTACA	94.0092	100	A01	15365174	1	C1	23746484	1	A01	15365173	1
1655	3103070|F|0	TGCAGCCTCGTTGCTTTATAGCTCCAAATCATAATATCATATTACAGATCGGAAGAGCGGTTCAGCAGG	92.6267	98.3607		0	0		0	0	A01	15373178	1
1656	3124215|F|0	TGCAGAAGATCGTCGTTAGATAATAAGATAATATGTGATAAAGGTAATCTTTCTGGACTTCAGTTACAG	88.0184	100	A01	15393446	1		0	0	A01	15393445	1
1657	100093561|F|0	TGCAGAAGATCGTCGTTAGATAATAAGATAATATGTGATGAAGGTAATCTTTATGGACTTCACTTACAG	88.9401	96.7213	A01	15393446	1		0	0	A01	15393446	1
1658	3108377|F|0	TGCAGATGTGAGACCAGTTGGGTACAAATGGGTTTTCGTTCGAAAGCGAAATGAGAAAAATGAGATTAC	89.4009	100	A01|A03|A07	15398057|26396043|335995	3	Scaffold16068|Scaffold01287|C9	114|6372|22198902	39	A01	15398056	1
1659	3117102|F|0	TGCAGAAGATAAATCAAGGAGACAAAACAACTACAAGCAACACTTACAGATCGGAAGAGCGGTTCAGCA	86.6359	100		0	0		0	0	A01	15407606	1
1660	100040187|F|0	TGCAGAAGAAAATCATCTGGATGAGATGGCTTTTGATGAGTTTGTTGGGATTCTTCAGGATTTTACAGA	99.5392	96.7213		0	0		0	0	A01	15418978	1
1661	100025179|F|0	TGCAGTCTTTCCATTTGCAGCATTCCTTGCAGACATCTTACAGATCGGAAGAGCGGTTCAGCAGGAATG	87.5576	96.7213		0	0		0	0	A01	15421803	1
1662	3152520|F|0	TGCAGATGTCTGATTCTACCAAGTAGTAGTAGATATGATGGAGATGACATAAGTGTGTAAGTGAGAAGA	86.1751	100	A01	15432355	1	C1	23654922	1	A01	15432354	1
1663	3171773|F|0	TGCAGATGGAAACACACAAAGCTACTTTGTTGGTTAGGAGGATGGGTATGTAACGGCTTACAGATCGGA	89.4009	100		0	0		0	0	A01	15445152	1
1664	3083642|F|0	TGCAGCGATTCAAACTTTGACATTATCTGGCTTCACTACCTGCACAAAAACAAGAAAGATACACCCATT	89.8618	100	A01	15476547	1	C1	23943671	1	A01	15476547	1
1665	3084255|F|0	TGCAGCGATTCAAACTTGACATTATCTGGCTTCACTACCTGCACAAAAACAAGAAAGATACACCCATTA	88.9401	98.3607	A01	15476547	1	C1	23943671	1	A01	15476616	1
1666	3081361|F|0	TGCAGATCTTGACAATCTGTTTATCTCGAAAAATGAACTCCATAAGTTGTGCAAGACTTTGCTTACAGA	88.9401	100		0	0	C1	23944405	1	A01	15477326	1
1667	3105017|F|0	TGCAGAAAAACGTCGCCACAATTTTGGAGACCAAAACCGGATTTTACCAAACCTTACAGATCGGAAGAG	89.4009	98.3607		0	0		0	0	A01	15482178	1
1668	3093613|F|0	TGCAGCATGTCATGGGAAAATTTCAAAGGTTATCACTGACCTTCATTACAGATCGGAAGAGCGGTTCAG	85.7143	100		0	0		0	0	A01	15503327	1
1669	3091799|F|0	TGCAGTTACTTAGAATCCATGAATCACATAAATAAAAGAAAACTGACACAAGAGAAGCTTTGGAGACGT	88.9401	98.3607	A01	15531761	1		0	0	A01	15531760	1
1670	3163820|F|0	TGCAGAGAAAGAAAAGTAGTGAAGACAAATGCCAAGAAAGTGAAGGGTTTTACAGATCGGAAGAGCGGT	88.4793	98.3607		0	0		0	0	A01	15551227	1
1671	3084684|F|0	TGCAGAGTAGTTCTACAATTGGTATCTGTAATTTTTACCAGTCTCAAACCATACTAAATATCGATTTAC	87.0968	100	A01	15553891	1	C1	24168209	1	A01	15553890	1
1672	3118664|F|0	TGCAGCGTCGTGTACACAATCATGAGAAACACCTTCCTTTCGGACTTCCTTACCACAAATCGCCTGTAA	88.9401	96.7213	A01	15568147	1		0	0	A01	15568147	1
1673	3084601|F|0	TGCAGCTTCAATGAATATTGCACTTGCTTTTATAAAGAAACCATTTGACACAACAGTTACCCCATCAAA	87.5576	98.3607	A01	15568213	1	C1	24206732	1	A01	15568212	1
1674	100031460|F|0	TGCAGATATGCTCTTCTTTCTACCACTATGGTTTGGTATTTCTCTTTTCAATGTGCCTTTCAGATTCTT	98.1567	96.7213	A01	15604851	1	C9	39639403	1	A01	15604920	1
1675	3077190|F|0	TGCAGTTATGTAAGTTACCAGTTGATTATCATAGTTATCAACAAATTGTTCATACAATATGTTCTGCTG	86.1751	100	A01	15635061	1	C1	24318019	1	A01	15635061	1
1676	3077850|F|0	TGCAGGTATATAAGTTACCAGTTGATTATCATAGTTATCAAAAAATTGTCCATACAATATGTTCTGCTG	87.0968	100	A01	15635061	1	C1	24318019	1	A01	15635130	1
1677	3077339|F|0	TGCAGAAGAAACAACTAAACAACATCAATCATCTCATATAGACTAACCAACACGAGACATAGCTCAACT	87.5576	100	A01	15692370	1		0	0	A01	15692370	1
1678	3159766|F|0	TGCAGTCGAGTCTATACAGAGGTGTTTCGAGGAAAGAGAAACCCAGACGTCATCATGGGTTGAATCAGC	86.6359	100	A01	15692436	1	C1	24470435	1	A01	15692435	1
1679	3085821|F|0	TGCAGTATCCAAAGACAAAAGCCCTGTTTTATTTCTGCAACCAGAAAACCACGCCAACCTATTTGCACT	90.7834	100	A01	15699799	1	C1	24490396	1	A01	15699798	1
1680	3074565|F|0	TGCAGAAAAGTATGCGCTTCTTAGGGAACCTATATTTCTGCATCTAACATTGCTATCTTGCTCGCAGAT	88.4793	100	A01	15702167	1	C1	24492766	1	A01	15702167	1
1681	3085240|F|0	TGCAGTAGCTGAACTCCTCAATAAACCAAGGTTCCCAGAATCCTCAGAATCACTCCTCAGCTCGTTGAT	87.5576	100	A01	15710506	1	C1	24501065	1	A01	15710505	1
1682	100000408|F|0	TGCAGCAGCTGAAGTCCTCAATAAACTAAGGTTCCCAGAATCCTCAGAATCACTCCTCAGCTCGTTGAT	86.1751	100	A01	15710506	1	C1	24501065	1	A01	15710505	1
1683	3133324|F|0	TGCAGCAAGCAATAAAGAGAACGATCGAACGAAGAAGACTAACCGAATCAGAATCAAAGCAAGATTGAA	86.6359	100	A01	15734375	1		0	0	A01	15734375	1
1684	3105254|F|0	TGCAGAAGATGGATACGTTTCTGTTTCTAGTTAGTGTAGAAAGTTGGTACCTTACCTTTCATTGTTACA	88.9401	98.3607	A01	15734594	1		0	0	A01	15734593	1
1685	3095459|F|0	TGCAGAAACATAACTCATGTTAGCTTTGCTTGCATCAGAACCCAAGAAAATTCGACTTGACATGAGAAT	87.0968	96.7213	A01	15737361	1	C1	24540911	1	A01	15737361	1
1686	3139897|F|0	TGCAGAAAGACGATCCTACATTTCTTGGTTGTCGGTGGGATATAAATCACAGAACATTATTTTCTTACT	86.6359	96.7213	A01	15737427	1	C1	24540977	1	A01	15737426	1
1687	3093356|F|0	TGCAGGTAGTCGTCTACACAGCAGCATCTTGAATTGAGGTTTTGTCTCCTTCAGTTCTACCTGAGAAAT	87.5576	96.7213	A01	15770237	1		0	0	A01	15770237	1
1688	3079190|F|0	TGCAGAGAGAAGGATGAAAGCAGAGATCATCTGTTTTTCGCATGCCCATATACTTTACAGATCGGAAGA	86.6359	98.3607		0	0		0	0	A01	15834082	1
1689	3079118|F|0	TGCAGGACCAGATATAGCTCTATGGAGACATGACCAGGATGATTTCGAACCATACTTCTCAGCTACCAA	88.4793	100	A01|Scaffold000104|A03	15834251|630606|18888619	3	C6|C1	38549036|7059608	2	A01	15834251	1
1690	3180638|F|0	TGCAGAGAAAACTTCAACGCTTGTCCAAAATCAAAAGTTTATGGCTGAATACTTTAGTGATGTCAAGAG	86.1751	98.3607	A01	15862403	1	Scaffold01514	7214	1	A01	15862403	1
1691	3089298|F|0	TGCAGATTCCTTCGAGAAGTTAGAGATGGTTAGAGAAAGTTTGAATCTTTTTCCATCTCATAAAAAAGC	86.6359	100	A01	15892942	1		0	0	A01	15892942	1
1692	3077758|F|0	TGCAGTGCCTATGATGTTGTGAATTTGAAGAAGAGTTATTTTGGTAGATGACATGATTCCTTACAGATC	91.7051	100	A01	15897157	1	C1	25969267	1	A01	15897226	1
1693	3080885|F|0	TGCAGTGCCTATGATGTTGTGAATTTGAAGAAGAGTTATTTTGGTAGATGACATGATCCTTACAGATCG	89.8618	100	A01	15897157	1	C1	25969267	1	A01	15897226	1
1694	3084651|F|0	TGCAGGTCTCGATTCATTCCATCCTTTAGCTACATTATCCCAGAAATCATCACAATGCAGTAGAAGTTT	89.4009	100	A01	15904690	1	C1	25979451	1	A01	15904691	1
1695	3079286|F|0	TGCAGGAGTTAGAGCGTAAACAATGGAGAGCTAAGATGCATGAGAAGTTCCAACTCAGAAACCCTCAGC	85.2535	100	A01	15936290	1	C1	26022193	1	A01	15936290	1
1696	3094839|F|0	TGCAGATGCGCATCTTATATATTTATATGCTTCAATGCGTTTTCAATTTTCTTCTTTTGTCCTTGCTAT	88.4793	100	A01	15951175	1		0	0	A01	15951174	1
1697	3076813|F|0	TGCAGATGTATATTTACTTCAATGCGTTTTCATTTTTCTTCTTTTGTCCTTGCTATCAATCATTATTTA	88.0184	100		0	0	C1	26081218	1	A01	15951198	1
1698	3080317|F|0	TGCAGAAAACTAGTTCTTGATGAAAGTTTGAACACCTTGAGTTTCGAGAGGTTAGCTATTACAGATCGG	86.6359	100		0	0		0	0	A01	16003103	1
1699	3126337|F|0	TGCAGAAAAGGAGTGCTCCACTCCAAAGCAGCAAAGGCTGAAGATATGACACAACAATGTATTGTGTGC	92.1659	100	A01	16017882	1	C1	26165458	1	A01	16017881	1
1700	100045574|F|0	TGCAGGAAACAGAAAAATTGTAAGAAGATATCAAAACGCAGGGGATTACAGATCGGAAGAGCGGTTCAG	90.3226	96.7213		0	0		0	0	A01	16018948	1
1701	3090267|F|0	TGCAGCCTCTTTCCCTCGTCCATCAGGTATATCATCAGCACCGAATGTTGTGCCTGTCAAAACCGCTTC	87.0968	100	A01	16027655	1	C1	26213649	1	A01	16027655	1
1702	3105731|F|0	TGCAGCCTTTTTTGAGGGAACTCGATTTCCCACTGCCAAAGATAATGCACGATTAGCTGCCATTTGTTC	87.0968	96.7213	A01	16028318	1	C1	26214312	1	A01	16028317	1
1703	3082061|F|0	TGCAGGGGAAGTTTCCAACTCACACTCCATGTCACTATCATCATCCTACACAAGCAAGAGTTTGCAATT	88.9401	100	A01	16029809	1	C1	26215817	1	A01	16029808	1
1704	3104868|F|0	TGCAGGGGAAGTTTCCAACTCACACTCCATGTCACTATCATCATCCTACACAAGCAAGAGTCAAGAGTT	91.7051	100		0	0		0	0	A01	16029809	1
1705	3085192|F|0	TGCAGGGGAAGTTTCCAACTCGCACTCCATGTCACTATCATCATCCTACACAAGCAAGAGTTTGTTACA	88.9401	98.3607	A01	16029809	1	C1	26215817	1	A01	16029809	1
1706	100048324|F|0	TGCAGGGGAAGTTTCCAATTCACACTCCATGTCACTATCATCATCCTACACAAGCACAAGTTTGTTACA	98.6175	96.7213	A01	16029809	1	C1	26215817	1	A01	16029809	1
1707	3090741|F|0	TGCAGCTAGTTTGCATCACTTCTGATACTATATATTGCAGTTGTTTTTACAGATCGGAAGAGCGGTTCA	93.0876	100		0	0		0	0	A01	16061895	1
1708	3213483|F|0	TGCAGAAATACAACCAAGTTGATAAGCAGAGAAGCAAAGCAAGCAACTCTCACTCCTTTCTTCCACAAA	91.2442	100	A01	16063938	1	C1	26244768	1	A01	16063935	1
1709	3108225|F|0	TGCAGTCACTGATGAAACGACATACATGAAAACATTACTATCTGATCGTACTCGTCAAGTGAAAGCCCT	85.2535	98.3607	A01	16066293	1	C1	26247069	1	A01	16066292	1
1710	3170939|F|0	TGCAGACTACGATGAAGGGATGTAAATGGCTCTAACCTCAAAAGGTAATACAACACACTTCCCATACTT	87.0968	100	A01	16068140	1	C1	26248920	1	A01	16068140	1
1711	3091877|F|0	TGCAGTAAAAGAGGCCTCAGCTAATGTCGTACAATGTAATATTGAATTACAGATCGGAAGAGCGGTTCA	86.1751	100		0	0		0	0	A01	16069580	1
1712	3089555|F|0	TGCAGAGGGACTTTACAAACTTTTTACAGCCTTGTAAATGTGCCATATATCTCATCTTACAGATCGGAA	90.3226	98.3607		0	0		0	0	A01	16070845	1
1713	3088810|F|0	TGCAGGGCTGTCACAAAGCAATGCTGACTCTGTTCAAGTAACCTATCACCTTAGCCTGCACTTGTAGTT	88.4793	98.3607	A01	16076306	1	C1	26258391	1	A01	16076309	1
1714	3087428|F|0	TGCAGCGCTGTCACAGAGCAATGCTGACTCTGTTCAAGTAACCTATCACCTTAGCCTGCACTTGTATTT	85.7143	96.7213	A01	16076303	1	C1	26258391	1	A01	16076372	1
1715	3141328|F|0	TGCAGAACTCCCCCGAGATGCTTCAACATTGGAGTGACTAGTTGTAGAAGATTCATGACTTACTAACCC	87.5576	96.7213	A01	16076377	1	C1	26258457	1	A01	16076374	1
1716	3099119|F|0	TGCAGGGCTGTCACAAAGCAATGCTGACTCTGTTCAAGTAAGCTATCACCTTAGCCTGCACTTATATTT	93.5484	100	A01	16076306	1		0	0	A01	16076375	2
1717	3084734|F|0	TGCAGTAACTAGCTTGAAATAAACATAAGTGCTTTTCAGAATCCATACCAGTTCAGTTCACCAATGACT	90.3226	96.7213	A01	16078339	1	C1	26260414	1	A01	16078339	1
1718	3098209|F|0	TGCAGATGAAAGAAAGATGCTTTTTGATGGGGTTGAAATTGATGTCAAGGATCCTTTAGCTATTACAGA	91.2442	96.7213	A01|A09	16081884|9555123	2	C1|C9	26263955|15632070	2	A01	16081953	2
1719	3136381|F|0	TGCAGTTGGAACTTTTGGAGGGGAAGGTTATATAGATGGCGTTGATGCACCTCCGCTTATGAAGGCAGG	86.6359	98.3607	A01	16106536	1	C1	26289127	1	A01	16106536	1
1720	3155193|F|0	TGCAGTTTGCAAAGTCCTAAAACAAAAGAAAGTATTGTGGTGAAGGGTAAACAACATAATATAAATCAC	88.9401	100	A01	16106602	1		0	0	A01	16106601	1
1721	3189138|F|0	TGCAGAAATCGACGGTGTGAATTTCGGTTCCCACAATGGTGAATGTCAATGGGAAGATAGATGTTGTCT	89.8618	98.3607		0	0		0	0	A01	16170315	1
1722	3124394|F|0	TGCAGATTTTCGTCGACCTGACTCAAATACCATTTGTTTACAGATCGGAAGAGCGGTTCAGCAGGAATG	88.0184	96.7213		0	0		0	0	A01	16183497	2
1723	3093113|F|0	TGCAGCTTAGTATATTAGTCAATGTCATTTCATTCTCTCGTAATTACAGATCGGAAGAGCGGTTCAGCA	90.7834	100		0	0		0	0	A01	16197292	1
1724	3076407|F|0	TGCAGATATCAGAAATTACAGTATTTGGTTTGATTATAGAATGTCTAACCATTCAGCTCCATTGTTAGC	87.5576	100	A01	16207082	1	C1	26486949	1	A01	16207081	1
1725	3097036|F|0	TGCAGCATAAGTTGAGGTAGCAAAGCTAAATCCTACAACATAAGTAGCATAGCATATGTATGTGTTACA	92.6267	98.3607	A01	16221965	1		0	0	A01	16221962	1
1726	3120586|F|0	TGCAGTTTTTACCTTAGGTGCCCACCTGCGCACGAAGTAAGGAGCTGGCGCATCCTCATTGTCAGTCAA	94.47	98.3607	A01	16253640	1	C1	26524062	1	A01	16253640	1
1727	100044588|F|0	TGCAGAAACAGGCTGGCCAGTCTTCTGAAGAACATAATTGAAGAGCAGGCAATAGACTAAGTAAGGAAA	89.8618	96.7213	A01	16255335	1	C1	26525750	1	A01	16255335	1
1728	3158769|F|0	TGCAGTTTAGGGGAAATAGGAGTTTAGATTATAGCTCCTGTTACAGATCGGAAGAGCGGTTCAGCAGGA	91.2442	98.3607		0	0		0	0	A01	16255401	1
1729	3079930|F|0	TGCAGATTATTTTGCATTAGCTTCAAAAGTTTGAGCACTGAAGGTCTTCTTAGACTTTACAGATCGGAA	92.1659	100		0	0		0	0	A01	16314117	1
1730	3148841|F|0	TGCAGACTTCCCAGCTCCCTGTTCCAGCAAACAAAGTAAAAAACTTACAGATCGGAAGAGCGGTTCAGC	87.5576	100		0	0		0	0	A01	16323412	1
1731	3186918|F|0	TGCAGCTATCGGACTACTAAGAAAGGTGGATATGTAACTGTAGTGACACCCACAAAAGTAGATCCATTT	87.5576	100	A01	16326558	1	C1	26599241	1	A01	16326558	1
1732	3199428|F|0	TGCAGCTATCGGACTACTAAGAAAGGTGAATATGTAACTGTAGTGGCACCCACAAAAGTAGATCCATTT	87.5576	100	A01	16326558	1	C1	26599241	1	A01	16326558	1
1733	3217750|F|0	TGCAGCTATCTGACTACTAAGAAAGGTGAATATGTAACTGTAGTGACACCCACAAAAGTAGATCCATTT	87.5576	100	A01	16326558	1	C1	26599241	1	A01	16326558	1
1734	3107770|F|0	TGCAGCATTTTGTCGCACAAGTCCTGAATTTATATCATACACCATTACAGATCGGAAGAGCGGTTCAGC	90.3226	100		0	0		0	0	A01	16326624	1
1735	3105831|F|0	TGCAGCATTTTGTCGCACAAGTCCTGAATTTATCATACACCATTACAGATCGGAAGAGCGGTTCAGCAG	88.9401	100		0	0		0	0	A01	16326624	1
1736	3089171|F|0	TGCAGCCATGACTATGGGCCTCATTAGCTTAGTATCCGGTACAATGTATTTTCGTAACAAACGTCCACG	86.6359	100	A01	16362754	1	C1	26663607	1	A01	16362753	1
1737	3081967|F|0	TGCAGAGTATAACTGTATAGCTAACCTTCAGCGATCTCCATTCAGAATCATGCCAGACCGAAGACTTGT	89.8618	100		0	0	C4	19698914	1	A01	16389739	1
1738	100001211|F|0	TGCAGGCTTTTTGGGTTTGAGCTGGTTGAAAATATGAATGTGGACGAATGTTTCTCTGCTGCTTCTGTG	86.1751	100	A01	16390331	1	C1	26706285	1	A01	16390330	1
1739	3088601|F|0	TGCAGTACATGAACCATGTCAATTTTCCGGCAGAACTAGTATGTCTAACAACCAAGTCACATCTGAAAC	85.2535	96.7213	A01	16394145	1		0	0	A01	16394144	1
1740	100005828|F|0	TGCAGTTGAGGAAATCCACCAGCTGAGCAAACCATTCTCCTCCCACAGAAAGATTGATATAACTTACAG	99.0783	100		0	0		0	0	A01	16405053	1
1741	3074282|F|0	TGCAGAAACAAACGGAATCAAGATCGGAGTTGTACAGCAAAAGTTATTGACATGCTTCTTGGACAAGAA	93.5484	100	Scaffold000241|A01|Scaffold029826	33586|16412782|4	4	Scaffold15474|C8|C8	31|6190078|6194635	5	A01	16412785	2
1742	100062826|F|0	TGCAGCGACATCCTCCTTATGGCGCTTATACTCAGGCTCCCTCTGGCTATATTCCTCACGGCCCGCCCA	88.4793	98.3607		0	0		0	0	A01	16445825	1
1743	3108194|F|0	TGCAGGCGCGGTTTGGGGATGATAACCGTGCGTATAAAAGATTCCTGGACATCTTGAACATGTATAGAA	86.1751	100	A01	16456240	1	C1	26845679	1	A01	16456239	1
1744	3079739|F|0	TGCAGCAGAGATAAATCTCAACTAACGTTTGAACTGTGTGGATAATAATGAGAAAAAAACATGAGAGGA	88.4793	100	A01	16456174	1		0	0	A01	16456243	1
1745	3084297|F|0	TGCAGCATATTTCTCAAGGTGGAAATTTTATTTTATTACAGATCGGAAGAGCGGTTCAGCAGGAATGCC	89.4009	100		0	0		0	0	A01	16461422	1
1746	3104594|F|0	TGCAGAAGGGTTGATGAATGGAACAAGATTACAAATTACTCAACTCATGGATTTTATAGTGCAAGCTAG	88.0184	96.7213	A01	16463637	1	C6|C4	15035174|32696162	2	A01	16463637	1
1747	3121857|F|0	TGCAGGGTACAAAAAAACAAATTACTTGGTGTCACGTAGACGAAATTCAACTTTTTCCTGTCTTTTTGC	88.4793	98.3607	A01	16467256	1	C6	15044350	1	A01	16467256	1
1748	3140786|F|0	TGCAGCATAGATGACATGATACACCACAAATTGAGATCTCTAGAGCTGTAAACTGGGCTCTCTCGCGTC	94.9309	98.3607	A01	16474137	1		0	0	A01	16474137	1
1749	3188336|F|0	TGCAGAGAGAGGACTCAAGAGCCTTGAGAGAGAAAAAAGCATTACAGATCGGAAGAGCGGTTCAGCAGG	95.8525	100		0	0		0	0	A01	16580136	1
1750	3194327|F|0	TGCAGAGAGAGGACTCAAGAGCCTTGAGAGAGAAAAAAACATTACAGATCAGAAGAGCGGTTCAGCAGG	95.8525	100		0	0		0	0	A01	16580136	1
1751	3211533|F|0	TGCAGAGAGAGGACTCAAGAGCCTTGAGAGAGAAAAAAACATTACAGATCGGAAGAGCGGTTCAGTAGG	95.8525	100		0	0		0	0	A01	16580136	1
1752	3220179|F|0	TGCAGAGAGAGGACTCAAGAGCCTTGAGAGAGAAGAAAACATTACAGATCGGAAGAGCGGTTCAGCAGG	95.8525	100		0	0		0	0	A01	16580136	1
1753	3201773|F|0	TGCAGAGAGAGGACTCAAGAGCCTTGAGAGAGAAAAAAACACATTACAGATCGGAAGAGCGGTTCAGCA	91.7051	100		0	0		0	0	A01	16580136	1
1754	3211535|F|0	TGCAGAGAGAGGACTCAAGAGCCTTGAGAGAGAAAAAAAAGCATTACAGATCGGAAGAGCGGTTCAGCA	91.7051	100		0	0		0	0	A01	16580136	1
1755	3136450|F|0	TGCAGACCCGGTACCACTTCGTATTCTTTTAGAATCCTGAGAATTATTTGACATTCTTCTCTTTGTGCT	87.0968	96.7213	A01	16592478	1		0	0	A01	16592477	1
1756	3075278|F|0	TGCAGATGCAACTGAGGTTGGTATTCTTCTTTGTTGCATATCTGGAAACATGAAACATAAAGATAAATC	88.9401	100	Scaffold018342|A01	82|16604735	2	C8|C5	41001531|37503085	2	A01	16604735	2
1757	100005065|F|0	TGCAGTAACATATGATGATGCTCAAAGAGGTTTGAAACCTTTGTCGTCTCCGTTTATCAAGAAAATAAT	89.4009	100	A06|A06|A06	5490617|5490968|5491319	173	C7	48282720	1	A01	16612453	87
1758	3076335|F|0	TGCAGCTACTTTTCCTATCAACCTGCACAAAATTTGATAAAACTTCAATCATTAGAGAGAATAATTACA	87.0968	100	A01|A09	16669571|8945098	2	C1|C9	27092086|14693055	2	A01	16669571	1
1759	3108079|F|0	TGCAGCTCCTCTTGTAGATTTACTCGACCTGAGTTCTGATGATGCTCCTGCCCCTACCTCCTTCAGTGC	90.3226	100	A01	16675601	1	C1	27103317	1	A01	16675601	1
1760	100011029|F|0	TGCAGCTCCTCTGGTAGATTTACTAGACCTGAGTTCTGATGATGCTCCTGCCCCTACCTCCTCCAGTGC	99.0783	100	A01	16675601	1	C1	27103317	1	A01	16675670	1
1761	3076416|F|0	TGCAGATTCCTTTTTTCTTGTATACTCGTGTTCTTACTTCAATGTAATGTGGTCCATTACAGATCGGAA	93.0876	100		0	0		0	0	A01	16687997	2
1762	3106601|F|0	TGCAGGTAAGGATATTTACGCTGATGGATGAATCAATCTTACAGATCGGAAGAGCGGTTCAGCAGGAAT	88.9401	98.3607		0	0		0	0	A01	16695990	1
1763	3092542|F|0	TGCAGGTATGGAAAAAGTTCAGAAACTTGTATCATTCACTTTACAGATCGGAAGAGCGGTTCAGCAGGA	86.6359	100		0	0		0	0	A01	16698256	1
1764	3090889|F|0	TGCAGCCTGTAAAAGGCTATATGCATTATTTTCCCAAGATCCGCCTAACCATGCTGGTGTTATCCATGA	86.1751	98.3607	A01	16698420	1		0	0	A01	16698419	1
1765	3127946|F|0	TGCAGTACCAGTCACAAGTCACAACAAAAACCGCCGGATGATGGTACTCACCGTAATTGGTTCTTCTAG	88.9401	100	A01	16705530	1		0	0	A01	16705529	1
1766	3133105|F|0	TGCAGGTGGAAGTTATGCGTTCCTCACATCCTCAAAAATGTTACAGATCGGAAGAGCGGTTCAGCAGGA	92.1659	100		0	0		0	0	A01	16705533	1
1767	100035167|F|0	TGCAGTGATGGTGATGGTAACGATGGCAGCTTCTCAATGTACTTTTATCTCCCAGACAAGAATGATGGA	99.0783	98.3607		0	0		0	0	A01	16708439	1
1768	3181129|F|0	TGCAGAAAGAGAGAGGAAATGGAAACGGAGAGATGGGATATTCTGTGAGAGGGACTACGCATTTGTATT	90.3226	98.3607	A01	16718148	1		0	0	A01	16718147	1
1769	100054786|F|0	TGCAGTAAATAGACAAATAAAAGATAACGTTCGGGAGGATACAGAATCGAGAAACACAAAAAAGAAATA	99.5392	98.3607	A01	16745798	1		0	0	A01	16745801	1
1770	3137951|F|0	TGCAGTGAAGTAAATAGACAAATAAAAGATAACGTTTGGGAGGATACAGAATTGAGAAACACAAAAAAG	92.6267	100	A01	16745806	1		0	0	A01	16745806	1
1771	3114067|F|0	TGCAGGACATCCTCTGGCAGTGGGCTCCCTTTGGTGGTCAAGGCAGTGACTGAAACAACCATGATAATA	87.5576	100	A01	16750496	1	C1	27228132	1	A01	16750496	1
1772	3151854|F|0	TGCAGATGCGTGATACTTGGCGGCGTTGATGAAGATGAAGATAAGGAAGAAGAAGACGATTTGGTTATT	88.9401	98.3607	A01	16755491	1		0	0	A01	16755490	1
1773	3159296|F|0	TGCAGATGCGTGATACTTGGCGGCATTGATGAAGATGAAGATAAGGAAGAAGAAGCAGAAGACGATTTG	94.9309	96.7213		0	0	C1	27242459	1	A01	16755491	1
1774	3101047|F|0	TGCAGACTTTGATGCAATCTCAGACAATTTTCCTCCAAAATCATCGATTGACTCTGTTTCTTTTATCTT	90.3226	98.3607		0	0	C9|C1	26339712|17587965	2	A01	16835934	1
1775	3153051|F|0	TGCAGCATCACGTTCACAATGCCTCAGGTAGTCACAGGTAAGACAGAAGTTCTGAGTTTCGGTAACGCA	88.0184	96.7213	A01	16847210	1	C1|C1	27333953|27318082	2	A01	16847210	1
1776	3090410|F|0	TGCAGTCTATGAGAGACCATACTTTCAGCTAAACCTAATACTGTAAATTACTATAAATTGTCTATAAAC	88.9401	100	A01	16848151	1		0	0	A01	16848151	1
1777	3202339|F|0	TGCAGAATGTGACTTTTGAGATAGAAGCTTCAGAATTGGTTGGATCTCTAGATAGACCAAAAGCCTGGC	88.9401	98.3607	A01	16848217	1		0	0	A01	16848216	1
1778	3105306|F|0	TGCAGGAGAGATAGACACTGAACTCACCAGCGATGACATCGGTGATACAATTCTCAATCGAATTGGATC	85.7143	98.3607	A01	16857528	1		0	0	A01	16857527	1
1779	100021792|F|0	TGCAGCACCTAAACTTTGCGCCGTTTTTAGGCTGAGAAGGTTGTCTTTTGATTCTTTTGTTTGATATAC	92.1659	98.3607	A01	16893108	1	C1	27416591	1	A01	16893109	1
1780	3102006|F|0	TGCAGATTCCTCAATCTATCTCTTGTTTCTTTACTGAGTTTACAGATCGGAAGAGCGGTTCAGCAGGAA	92.6267	96.7213		0	0		0	0	A01	16893175	1
1781	3143437|F|0	TGCAGATGTGGAAGAAACTGTTACAAAATCGACCATCCTAGGCTCCTAGCTTACAGATCGGAAGAGCGG	90.7834	96.7213		0	0		0	0	A01	16895766	1
1782	3078990|F|0	TGCAGAATACAAATAATCAAAAACATAAAATTGCATTTACTTTTTACATGAAAACTTTACAGATCGGAA	90.7834	100		0	0		0	0	A01	16946001	4
1783	3096703|F|0	TGCAGCGTCAGTGCCATGGAAATGTCCAAGGCTATAGAGTCATCCATTGGTTTCATCTTTACGCTTGTC	89.4009	98.3607	A01	16955381	1	C1	27569286	1	A01	16955380	1
1784	3112367|F|0	TGCAGATGTTTGATCAGATAAAGCAGTTGGTGAAGTTACAGATCGGAAGAGCGGTTCAGCAGGAATGCC	85.2535	100		0	0		0	0	A01	16955384	1
1785	3082404|F|0	TGCAGAAAAGGATGAGAGATGTGGTAAAACCAACAAGGAGAGACGATGAAAGAACCCTACTGCTCAATG	85.2535	96.7213	A01	16971098	1	C1	27582852	1	A01	16971097	1
1786	3100336|F|0	TGCAGAAAAGGATGAGAGATGTGGTAAAACCAACAAGGAGAGATGATGAAAGAACCCTAGTGCTTACAG	89.8618	96.7213	A01	16971098	1	C1	27582852	1	A01	16971098	1
1787	3102687|F|0	TGCAGTATATATAAGATTGGTCAAGGCCGATAGTTTAGCATATTCCCATTCCATACAGTTAGCTAATAT	89.4009	98.3607		0	0		0	0	A01	16973832	2
1788	3082582|F|0	TGCAGCACAAGAATAACAAGAAACACCTTGAAAACAAAAAAGACTAAAGAATCAAAGATTTACAGATCG	91.2442	100		0	0		0	0	A01	16989869	1
1789	3103027|F|0	TGCAGACCCCAAGCTCTTCGAGTACTTATCTGGTAAGACATACATTATGCGGCATTTGATTCTTTTATC	88.9401	96.7213	A01	16989969	1	C1	27603602	1	A01	16989968	1
1790	3098934|F|0	TGCAGACCCCAAGCTCTTCGAGTACTTATCTGGTACGACAGACATTATGTGGCATTTGATTCTTTATTT	89.4009	100	A01	16989969	1	C1	27603602	1	A01	16989969	1
1791	3087511|F|0	TGCAGTTTTTGCTTTGCATTGCATGAAACCTTTTTTCTTGCTATTTTTAGGTTTACAGATCGGAAGAGC	87.5576	98.3607		0	0		0	0	A01	17007490	1
1792	3080545|F|0	TGCAGTATGCCTTACAGTTTAGTGTTTTAGATTCACATAATAAAGTGGGAAAATGAGTTACAGATCGGA	94.9309	100		0	0		0	0	A01	17008165	1
1793	3087767|F|0	TGCAGCATGAAGCAGATGCCTGGTATCAGCAGCCGAATGTCACCACTGCCTGTTTCAATCAACAATGAT	92.1659	100	A01	17009438	1	C1	27635049	1	A01	17009435	1
1794	3141488|F|0	TGCAGAGTAAATGCAAGATTGCTTACCCGTCATGTACTTGTCATTACAGATCGGAAGAGCGGTTCAGCA	87.5576	100		0	0		0	0	A01	17009563	1
1795	3081750|F|0	TGCAGTTATACTGGGAAGATGAAACTCTGCCCTCAACATGTACTCCTATATTTGTTTTTCTAGAGGTTA	91.2442	100		0	0	C1	27728078	1	A01	17040985	1
1796	100034903|F|0	TGCAGTTATACTGGGAAGATGGAACTCTGCCCTCAACATATACTCCTATAATTGATTTTCTAGAGGTTA	86.6359	98.3607	A01	17040986	1		0	0	A01	17040985	1
1797	3094595|F|0	TGCAGAAGAGACGTAAAACGAGCCCGATCAGGGTCAATAGCTTCCATGCAAGCTGCAAGAACTTCCTCA	89.8618	100	A01	17092427	1	C1	27831399	1	A01	17092426	1
1798	3112679|F|0	TGCAGCAAGCGACGGGTTATAGTCAGTTGGCCTCCTCACCTTTACAGGAACCCCCTGGAGATGTTCAAA	88.4793	100	A01|Scaffold000347|Scaffold038972	17111379|12473|-3	6	C1|Scaffold01203|C9	27851979|13956|14054760	3	A01	17111379	1
1799	3218891|F|0	TGCAGCAAGCGACTGGTTATAGTCAGTTGGCCTTCTCACCTTTACAGGAACCCCCTGGAGATGTGAAAA	86.6359	98.3607	A01|Scaffold038972|Scaffold000347	17111379|-3|12473	6	C1|Scaffold01203|C9	27851979|13956|14054760	3	A01	17111379	1
1800	3095557|F|0	TGCAGTAGAAGAGACAGTTTGGTGATGAGTTATGTTTGGGCATTGTGACCTTATATACAATATAGTCTC	89.4009	96.7213	A01	17128228	1		0	0	A01	17128228	1
1801	100000776|F|0	TGCAGAATAAACACACAAAAATCAATCTTTTATCATCCTAAATAATACCTGTGGAAATATCTTACAGAT	98.6175	100	A01	17154053	1		0	0	A01	17154122	1
1802	100001540|F|0	TGCAGGGTTTGTTCTCACTTGCGCGGCTTATCCTACCTCTGATGTTACCATTGAGACCCACAGAGAAGA	93.5484	100	A01|A09	17164543|8532742	2	C1|C9|C4	27930699|13977437|20464737	3	A01	17164542	1
1803	100073413|F|0	TGCAGGGTTTGCTCTCACTTGTGCGGCTTATCCTACCTCTGATGTTACCATTGAGACCCACAGAGAAGA	92.1659	100	A01|A09	17164543|8532742	2	C1|C9	27930699|13977437	2	A01	17164542	1
1804	3137545|F|0	TGCAGGGTTCTATCAACAACACTGGGAAACCATCAAAGAAGGTGTGATCTCCCATGTTACAGATCGGAA	89.4009	96.7213		0	0		0	0	A01	17188374	1
1805	100004961|F|0	TGCAGAGACGCATGTTGTTAGACTGAGAAGTGCAAGTGCAGGAGATTGGGCTAAGCCTTACATATGGAT	98.6175	100	A01|A01	17198935|17719304	2	C1	27986619	1	A01	17198937	1
1806	3079741|F|0	TGCAGTGAAAATAAGTAAAGACAAAGTAATGTATGTACACCATTGAAAAGAAACAGCCAAAGTTTCACG	87.5576	98.3607	A01|A02	17201901|1218493	2	C6|C2|C8	8772405|12912749|27299092	3	A01	17201900	1
1807	3084323|F|0	TGCAGCTTTTGATGGCCTTCAGAGTTCATTTGCTGGACAGAAATCAGTGAGTCTTTACAGATCGGAAGA	89.8618	100		0	0		0	0	A01	17201904	2
1808	100020541|F|0	TGCAGCTTTTGATGGCCTTCAGAGTTCATTTGCTAGACAGAAACTCAGTGAGTGTTCTAACGTCTTACG	99.5392	98.3607	A01	17201835	1	C2|C4	12912683|35777004	2	A01	17201904	1
1809	3087565|F|0	TGCAGACTTTTGTGGTTTAGTATTTAGATAAAGAAAGAACTTTCCACTGAGAGCTATTGGGATCAAAGT	88.0184	100		0	0	C1	28066781	1	A01	17240897	1
1810	3088796|F|0	TGCAGAAGCCCGGAATAATGATATTACTTGAGCAAATGGTTATACTGATCTAAAGAGAATTGCAAGAGC	87.0968	96.7213	A01	17241803	1	C1	28067700	1	A01	17241802	1
1811	3096234|F|0	TGCAGGGAGTAATGTGAGAAAGTCAAATGAGTCCTCCAAGGTAACTTTGTGTGTTTCAAGTGGTTACTC	92.6267	100	A01	17284444	1	C1	28169043	1	A01	17284444	1
1812	3081790|F|0	TGCAGCCGTAAATGTCACCAAGACTTCGACTTCTGAACAAGACAAATTTTCATTGCCAGCGCTTCATTA	92.6267	100	A01	17302027	1	C3|C2	53086656|47695148	2	A01	17302026	1
1813	100012544|F|0	TGCAGCCGTAAATGTCACCAAGACTTCGACTTGTGATCAAGACAAATTTCCATCGCCAGCGCTTCATTA	91.2442	100	A01	17302027	1	C3|C2	53086656|47695148	2	A01	17302026	1
1814	3126088|F|0	TGCAGTTTTTTTTGAACATTTGGGAACACGAAACATAGCAGCATCCGTTGCAAGTTTCGATGGCCTCAA	91.7051	96.7213	A01	17351706	1		0	0	A01	17351706	1
1815	3076127|F|0	TGCAGGTGAAAATAAAATCTATACACTTTTCATAGACTCTCATGCGGCACAAGTTGGAAACATACATTA	91.2442	98.3607	A01	17351814	1		0	0	A01	17351814	1
1816	3095012|F|0	TGCAGCAACTGGTGAATCCGTAACAAGCCTTTTTCTACCACCGCCTGAAGTCGTCTTCACCATATCCTG	87.0968	100	A01	17384625	1	C1	28517713	1	A01	17384625	1
1817	3097213|F|0	TGCAGGCATAGATTTACTCTCTGATCAGATCACTGGTGAAACTAACTGTTTATATAAAATGTTACATCT	86.6359	98.3607	A01	17384927	1	C1	28518015	1	A01	17384926	1
1818	3218071|F|0	TGCAGCCTTTGGAGATGAACAGGAATTTCATTTGCAATGTCATTGTGGATAAGTGGGAAGATAGGCGGC	90.3226	100	A01	17399491	1	C1	28528194	1	A01	17399491	1
1819	3078503|F|0	TGCAGCTCCACATTGCTTTCTGTGTCTTTGCTGCCGTTGCTCCACCTGTTGTCTTCAAAGGCAAATCTC	94.0092	100	A01	17400115	1	C1	28528852	1	A01	17400114	1
1820	3079654|F|0	TGCAGGTAAGATCCCACTGTTACATGAAGACAAATCGATTGTAAGAATAATTTTTCAAGAACCATAACT	91.2442	100	A01	17400335	1	C1	28529077	1	A01	17400404	1
1821	3197960|F|0	TGCAGGTATTACCCTTTGCAGTACAGTTACGCATTACAGATCGGAAGAGCGGTTCAGCAGGAATGCCGA	89.4009	96.7213		0	0		0	0	A01	17443132	1
1822	3095789|F|0	TGCAGTTTTGTCTGATAAACAAAAGAGCATCGAACATATGTTGCATGAATATAAATTCATGTACTCTCT	97.6959	100		0	0	C9	45741910	1	A01	17480927	1
1823	3075324|F|0	TGCAGCTTCGTGTTGTACACAGAGAAGACCAAGCTGAACACATCTGGCAACTTCAAATGCTTTGCACGA	89.4009	100	A01	17483369	1		0	0	A01	17483368	1
1824	3075854|F|0	TGCAGCTTCGTGTTGGACACAGAGAAGACCAACCTGAACACATCTGGAAACTTCATATGCTTTGCACGA	88.4793	100	A01	17483369	1	C1	28666049	1	A01	17483369	1
1825	3129632|F|0	TGCAGGTTGATGCTGAACACAGAGCAGACCAATCTGAACACATCTCTTACAGATCGGAAGAGCGGTTCA	88.0184	100		0	0		0	0	A01	17489906	1
1826	3123580|F|0	TGCAGGAGGAGAGCTTCTTTCCATTCGTCTTGCACGTTCTGAGCTAGGTATAGCTTAGAAGACAAAATA	90.7834	98.3607	A01	17537320	1	C1	28693991	1	A01	17537320	1
1827	3093957|F|0	TGCAGCAAACAAGAGAGAAAAATGTTATACTAATTTTTGTATGTAAAGAGAAGAAAAAAGATTGTTTGG	85.7143	98.3607	A01	17542295	1	C5|C7	19048500|23123326	2	A01	17542295	1
1828	3162139|F|0	TGCAGCATCTCTTGTGATGAAATTGAAACTTGCTCTGCTGGCCTGAACTGCTCCTGTTGTAGCTTCTTC	91.7051	96.7213	A01	17542418	1	C7|C5	23123203|19048377	2	A01	17542418	1
1829	3124285|F|0	TGCAGAGGTACATATGCATTCAAATTTTCCAATCAATTACAGATCGGAAGAGCGGTTCAGCAGGAATGC	90.7834	100		0	0		0	0	A01	17547703	1
1830	3089981|F|0	TGCAGACCATTATTCAATAATCATCGTCTCTTGGTGACAGAAGAGAAGAGTTTACAGATCGGAAGAGCG	93.0876	100		0	0		0	0	A01	17547977	3
1831	3097781|F|0	TGCAGCTTTACTACATTGGTTCCACACTGCATCTGTTTACAGATCGGAAGAGCGGTTCAGCAGGAATGC	88.0184	98.3607		0	0		0	0	A01	17557590	1
1832	3082052|F|0	TGCAGATTTTGGTAGTTTTGGAAATGTTCCGTACGAGACCATGAAGCCATCACATGAGACTATGAATCA	87.0968	98.3607	A01	17577113	1		0	0	A01	17577112	1
1833	3074885|F|0	TGCAGATATTAGAATGTGGGCTCGTTCACATTTTCCAGGAGACATATATGATATCATGACAAGCAATTT	85.7143	100	A01|Scaffold000162	17578228|87783	2	C7|C2|C1	31609531|30645073|29819869	5	A01	17578227	1
1834	3099103|F|0	TGCAGTTTCCAAATAGTTGAGTAGTTTGCTGTCTTGACGTCAAATGACTTCAAAAAATTTGTTACAGAT	91.7051	96.7213		0	0		0	0	A01	17578231	1
1835	3084195|F|0	TGCAGCAGCAAGCTAGAGCTAGAGCAGATGTACAAAGTTCAAATGCAATTCTATGAAGTTTCAAAGCTT	88.4793	96.7213	A01	17593075	1	C3|C1	11057404|17283963	2	A01	17593144	1
1836	100074435|F|0	TGCAGAGAGTGTATCCTCGAATGCTTCCTCGCGCAGAAGAAAGACATCCAGAGGTAGTAAAACAAAGAG	88.4793	96.7213	A01|A01	17603121|17613093	2	C1	28838998	1	A01	17613092	2
1837	100000598|F|0	TGCAGTTCTATGTTGCTTTCTGTGTCTTTGCTGTGGTTGCTCCACCTATTGTATTCAAAAGAAACTATC	90.3226	100	A01	17645413	1	C3|C3|C2	12728013|30649631|39897226	3	A01	17645412	1
1838	3076900|F|0	TGCAGTTCCACGTTGCTTTCTGTGTCTTTGCTGTGGTTGCTCCACCTATTGTATTCAAAGGAAACTATC	87.5576	100	A01	17645413	1	C3|C3|C2	12728013|30649631|39897226	3	A01	17645412	1
1839	3080920|F|0	TGCAGCAATAATAAAGTTTCAGATATGATTTTACCCAGGAAAAAATGTTACAGATCGGAAGAGCGGTTC	88.9401	100		0	0		0	0	A01	17645416	1
1840	100092366|F|0	TGCAGCAAGAATAAAGTTTCATATATGATTTTACCCAGGAAAAAATGTTACAGATCGGAAGAGCGGTTA	92.6267	98.3607		0	0		0	0	A01	17645416	1
1841	3076040|F|0	TGCAGACTCTGTACCATCTGAAATGGACAGCTCCACACGATATCTTCAAGTTTTACAGATCGGAAGAGC	94.9309	100		0	0		0	0	A01	17696751	1
1842	3081926|F|0	TGCAGACTCTGTACCATCTAAAATGCACAGCTCCACACGATATCTTCAAAAATTACAGATCGGAAGAGC	88.4793	100		0	0		0	0	A01	17696751	1
1843	100027291|F|0	TGCAGTTGTCCTAATATGATTTGCAAATAAATGATTCCTTCTAATTATGATACCCCAAAGGCCCAAACT	98.6175	100		0	0		0	0	A01	17719375	2
1844	3169471|F|0	TGCAGTTGGACATTAGAAAGATAAGCAGAGCTAAAAAAAGGTAGCTGTCTTACAGATCGGAAGAGCGGT	89.4009	98.3607		0	0		0	0	A01	17732830	1
1845	3141295|F|0	TGCAGCAGGAAAGGCTATTCGTGAAAAAGATATGCCTGATATCTCTGTTGATTCTCTGGATGATGATGG	89.4009	100	A01	17751800	1	C1	29082708	1	A01	17751800	1
1846	3154390|F|0	TGCAGCAGGAAAGGCTATTCGTGAAAAAGATATGCCTGATATCACTGTTGATTCTATGGATGATGATGG	86.6359	100		0	0	C1	29082708	1	A01	17751800	1
1847	3133933|F|0	TGCAGCTAACTTTGACGAATTGTCAAGCTCTTCAAGCTGCTCTTGGAGAACCGCTCCTTTCTTCAATTC	88.0184	100	A01	17751866	1	C1	29082774	1	A01	17751865	1
1848	3105401|F|0	TGCAGAGGCCTTGGCTACACTGAAGAAGGCAAAACTACTTGAGAGGGAACTAGAGTCTGCTGCTGATAC	87.5576	100	A01	17752067	1	C1	29082978	1	A01	17752067	1
1849	3081107|F|0	TGCAGCAGTAACGAACTAACCCAATCGCATCAAGAGCATCCCTGCATATTCCAAAAAACATAAACCAAT	88.0184	98.3607	A01	17754514	1	C1	29093558	1	A01	17754514	1
1850	3207015|F|0	TGCAGGCGTATGCTTATGACTCATGTCGATCTTATCGAAAAGCTTCTTACAGATCGGAAGAGCGGTTCA	89.4009	98.3607		0	0		0	0	A01	17754580	1
1851	100025723|F|0	TGCAGCAGTAACGGACCAAACCAATCGCATCAAGAGCATCCCTGCATATTCCAGAACCAAAAAAAAGAA	98.6175	100		0	0		0	0	A01	17754583	1
1852	3112581|F|0	TGCAGCTTCTTTTAGGATACTTATTTACTAAAATTAGAAAATGAAATATTTACAGATCGGAAGAGCGGT	89.4009	98.3607		0	0		0	0	A01	17852771	1
1853	3092989|F|0	TGCAGGGTGTAATTGGATTACAGAAGCATCTTCGTGGTTACAAGTCTCGTGAATACTTCCACAATAGGA	86.1751	100	A01|A01	9825805|17859281	2	C1	13848182	1	A01	17859281	2
1854	3085944|F|0	TGCAGCATTTTTATCAGCAGTGGAATCGCTTATGGGTTCAAACCATGATGTTTGTACCACAATGCCGAT	86.1751	100	A01	17898896	1	C1	29282381	1	A01	17898896	1
1855	3085583|F|0	TGCAGCTTCTCTATCTGCGATGGAATCGCTAATGGGTTCAAACCATGATGTTTGCACCACAATGCCAAT	87.5576	100	A01	17914757	1	C1	29304173	1	A01	17914757	1
1856	3152167|F|0	TGCAGTTACCACTTATGTCTCTCATGTCCGGAAAGACAAGAGGACAGACTGAAAAAAAACAAATAAGAT	89.8618	100	A01	17988252	1		0	0	A01	17988251	1
1857	100075132|F|0	TGCAGTTACCACTGATGTCTCTCATGTCCGGAAAGACAAGAGGACAGGCTTACAGATCGGAAGAGCGGT	99.0783	100		0	0		0	0	A01	17988252	1
1858	3166846|F|0	TGCAGGTTGTTTACAGAATCGGCGACAGAACAATAGAAGAGAGAGACGATGCCTATTACAGATCGGAAG	89.8618	98.3607		0	0		0	0	A01	17998401	1
1859	3074873|F|0	TGCAGACTAATTCTCTGTATGATATCCTCTGAATTTTATTACAGATCGGAAGAGCGGTTCAGCAGGAAT	92.1659	100		0	0		0	0	A01	18006946	2
1860	3093396|F|0	TGCAGAACGAAATAAAGAACAGAAACTGTTGATATATGTAGAGAAAGCAGTGATTTACAGATCGGAAGA	89.8618	98.3607		0	0		0	0	A01	18009556	1
1861	3089305|F|0	TGCAGACAGAAATAAAGAACAGAAACTGTTGATATATGTAGAGAAAGCAGTGATTTACAGATCGGAAGA	88.0184	98.3607		0	0		0	0	A01	18009556	1
1862	3084972|F|0	TGCAGTAAACTAACCATTTAGTGTTTGAAATTTGGTTTACAGATCGGAAGAGCGGTTCAGCAGGAATGC	89.8618	98.3607		0	0		0	0	A01	18023560	2
1863	3109094|F|0	TGCAGAACTTGGTTGGACATAACCCACAATCAAGATTGTCGATGGTGAACTAGTACCTAAACCCAAAGA	88.0184	100	A01	18043765	1	C1	29495544	1	A01	18043765	1
1864	3077266|F|0	TGCAGACAAGAGCAGAAGGAAAGCCCTAGCTCTAGACAATGAAATAGATAAGAGCACAACAATTTACAG	92.1659	98.3607	A01	18064780	1		0	0	A01	18064780	1
1865	3133853|F|0	TGCAGGCCCCATTGGTCTTTTCTGTTCTGATAGGGACAACAACCAAGCGCAACATTGAGCGTCCATCTC	91.2442	96.7213		0	0		0	0	A01	18073548	1
1866	3166519|F|0	TGCAGCCGAAGGACTCTTTTACTATCTTTTTGGTTACGCCTTTGCCTTTGGCGGATCGTCCGAAGGATT	87.5576	96.7213	A01|A01	18097885|18152524	2	C1|C1	29590831|29670251	2	A01	18097884	1
1867	3093191|F|0	TGCAGCTCCTAATTGGGTCATCGTCTGCTTCAAGGTAGTATCATACCTTTCGACAAGGAAGTTCATGCT	86.1751	96.7213	A01|Scaffold000278|A05	18115356|35848|9047984	3		0	0	A01	18115355	1
1868	100000626|F|0	TGCAGTTACACAACCTGCACCTGTCAGTAGTTACAATTAGAGCTATCTGAAATTTGATCAAGAGATTCA	86.1751	100		0	0	C3	26341148	1	A01	18157273	1
1869	3074539|F|0	TGCAGTTACACAACCAGCAGCTGTCAGTAGTTACAATTAGAGCTACCTGAAATTTGATCAAGAGATTCA	86.1751	96.7213	A01	18157274	1	C9	7751616	1	A01	18157273	1
1870	3100284|F|0	TGCAGCAGCTTTCTTCGCCGCCTTCTCTTGCAATGCTTTTGCATCCCTAACCATATAAACACACAAATT	91.2442	100	A01	18189747	1	C1	29755195	1	A01	18189750	1
1871	3207327|F|0	TGCAGGAGCAGCTACTTCCGGAGGAGGAGGCAAAGGAAACAATAATAAGAAATGATGTGTTTTTGTAAC	90.7834	100	A01	18189822	1	C1	29755270	1	A01	18189822	1
1872	100003924|F|0	TGCAGCAAATCTTCCTATTTGTAAAGATCTTGTAAGAGAGAGATTCAAGTCTTACAGATCGGAAGAGCG	99.0783	98.3607		0	0		0	0	A01	18201692	1
1873	3082151|F|0	TGCAGCATATCTTCCTATTTGTAAAGATCTTGTAAGACACAGATTCAAGTCTTACAGATCGGAAGAGCG	85.7143	98.3607		0	0		0	0	A01	18201692	1
1874	3081513|F|0	TGCAGTCTGTAAATTTGTTTCCTTTTTAGAATTATAGTAATTTACAGATCGGAAGAGCGGTTCAGCAGG	92.6267	100		0	0		0	0	A01	18201695	1
1875	3080345|F|0	TGCAGAAAGTGAAGTAGATGTTGTGTCTGTCAATGAACCCTCATCTGATGCGACTGACAAAGACATGAA	89.4009	100	A01	18269430	1	C1	29852902	1	A01	18269429	1
1876	3108771|F|0	TGCAGAAACATTGCAACCTCGGATCTCACCTTCGGTGTTACTATGTTTGTGGAACAAAAGAACAACAGA	87.5576	96.7213		0	0	C1	29855637	1	A01	18271784	1
1877	100057869|F|0	TGCAGTGGCTGTGGTCTTGTTTGAACCAGAGATAAAGAGAGTAGCTGAATAAAGTTATGTTGATCACAG	90.7834	100	A01	18278229	1	C1	29858166	1	A01	18278229	1
1878	3083943|F|0	TGCAGCCAACTCCTGAAAGTTGATGTTTTTAGCTCCTCCACCTTCAAGTGCCTGGTCAAAAACCTTGGC	86.1751	96.7213	A01|A07	18281428|4408987	2	C1|C7	29861643|13724173	2	A01	18281428	1
1879	3164964|F|0	TGCAGGAGTTGGGGGATTCATGGGGATGCCTGGTGGAACTGGTATGACGTTGCCGCTTCCATCCGGGAC	86.1751	98.3607	A01	18323591	1	C1	29965215	1	A01	18323590	1
1880	3096472|F|0	TGCAGTAAAAAGAACAATCGATGGTTTCAAACAAAATAGATTTGCCTAAAAATGTATACAGTTTGTTAT	89.4009	98.3607	A01	18336047	1		0	0	A01	18336046	1
1881	3084108|F|0	TGCAGCTGCATATATGAAAAACTACAACTAGATAAGATGGTGGATGCAATAAATTTACAGATCGGAAGA	92.1659	98.3607		0	0		0	0	A01	18362505	1
1882	3162115|F|0	TGCAGCTACAAATACGGATTACGTTTGGGGCCAACCACGTTTGGTGTTCATCTTGCATGATACGCAACC	87.0968	96.7213	A01	18386648	1		0	0	A01	18386647	1
1883	3088879|F|0	TGCAGCAACAACAACAAACCAAAAAAATCAGAAGAGCCAAGAAACCACCACACTACTTACAGATCGGAA	86.6359	96.7213		0	0		0	0	A01	18413550	1
1884	3195349|F|0	TGCAGAAATTTTGACCAATCACAGCACTTGAAAAAAAAGTACTTTACAGATCGGAAGAACGGTTCAGCA	89.8618	100		0	0		0	0	A01	18432102	1
1885	100060607|F|0	TGCAGACAAGGATTGAGTTGAAACGAGCACAAGAAGAGCTCGAAAGTTTCAAGAACTTCTATGGTGAAA	91.7051	98.3607	A01|A07	18435814|4704004	2	C1|C7	30177192|14437001	2	A01	18435814	1
1886	3077515|F|0	TGCAGGCCTATTTGAGCACAAAGCCTTTCAACAGCCTCTTCATCTATTTCCATCTCAGTATCTCCATCA	90.3226	100	A01	18437454	1	C1	30178821	1	A01	18437453	1
1887	3141870|F|0	TGCAGGCTCATTCATATCATTCCATATACCATCAACACCATTTGAAATAAAATCCTTACAGATCGGAAG	92.1659	98.3607		0	0		0	0	A01	18452542	1
1888	100069215|F|0	TGCAGTTTTCTCCTGGCACATCGTTTTATGGGACGGGAGAAGTTGGTGGCCAGTTGGAGAGGACAGGGA	85.7143	98.3607	A01|A01	18454072|18466622	2	C1|C1	30198435|30212844	2	A01	18454072	1
1889	3095043|F|0	TGCAGCTATTGACTAAAACATGAGAACAATATGAAGAGCGTACAGGTACTACTTACCATGTGGGATGTT	85.2535	98.3607	A01	18460471	1	C1	30206451	1	A01	18460470	1
1890	3088425|F|0	TGCAGCGTTTAGTAACCATCACCAAATGAACCTTCCAATGAATTGCAAGCAACCGATTGTCTGAAAAAT	89.8618	98.3607	A01	18460674	1	C1	30206654	1	A01	18460673	1
1891	3074611|F|0	TGCAGGCTCATTCATATCGTTCCAGATACCATCAACACCATTTGATATAAAGTCTTTACAGATCGGAAG	95.3917	100		0	0		0	0	A01	18465172	1
1892	3084399|F|0	TGCAGTTTTCAACGTAAACTTTGTCTAACTTTGCTTTGGTCTTTTGTTATTTTCTAAGCTCTGTTCATT	88.4793	98.3607		0	0	C4	7925499	1	A01	18465175	1
1893	3127272|F|0	TGCAGACGTGATATGGATGGATATTGACTACATGGACGGTTTTCGTTGTTTCACATTCGACAAGGCATT	89.4009	100	A01	18465662	1	C1	30211887	1	A01	18465662	1
1894	3081470|F|0	TGCAGGATTTGCAAAATCAGTGAAATCATACGCTGCTAACTCTAAACCAGATGCATCCATTTATTTACA	93.0876	100	A01	18510883	1	Scaffold04176|C8|C2	345|668032|35927286	5	A01	18510883	1
1895	3083333|F|0	TGCAGGATTTGCAAAATCAGTGAAATCATAGGCTGCCAAATCAAAACCAGATGCATCCATTTATTTACA	93.0876	100	A01	18510883	1	C6|C6|Scaffold04176	39109524|32841120|345	5	A01	18510883	1
1896	3080947|F|0	TGCAGGATTTGCAAAATCAGTGAAATCATAGGCTGTCAACTCTAAACCAGATGCATCCATTACAGATCG	86.6359	100		0	0		0	0	A01	18510883	1
1897	3079086|F|0	TGCAGCTTTCTCTCTTGCTAGCGCCACTACGCTTTCAGGGAAGTTAGCAAACTCAGCCACATGGATCCC	91.2442	100	A03|A01	17976129|18511159	2	C6|C6	39109817|32840825	2	A01	18511155	2
1898	3081805|F|0	TGCAGTATTTGAGATTGTGTGACATAGAATACATATAGTGTAGGAAGAACTCGTATAAACTGATTGTTG	88.9401	100	A01	18527960	1	C1	30261515	1	A01	18527960	1
1899	3218987|F|0	TGCAGCAAAGAGAATCTTAGAGAAAAGAGTATTACAGATCGGAACAGCGGTTCAGCAGGAATGCCGAGA	92.6267	98.3607		0	0		0	0	A01	18549300	1
1900	3097500|F|0	TGCAGGTCGTCGATAATCTAAACCTTACTGGATTAGACCGTGCTTACATATGCTCAGCGATATCACCAA	89.8618	100	A01	18549999	1	C1	30352501	1	A01	18549999	1
1901	3079295|F|0	TGCAGACAAAACAATTCAACTTCTTTCAGGTTCTGTGATAAGCAAAATACACAATCAAGAAAATACAAA	85.2535	100	A01	18550065	1		0	0	A01	18550064	1
1902	100015912|F|0	TGCAGACAAAACAATTCAACTTCTTTCAGGTTCTGTGATAACCAAACTACATAATCAGAATTCAAAAAC	99.5392	98.3607		0	0		0	0	A01	18550065	1
1903	3104243|F|0	TGCAGACAAAACAATTCAACTTCTTTCAGGTTATGTGATAAGCAACAGCATATATGTATTTACAGATCG	93.5484	98.3607		0	0		0	0	A01	18550065	1
1904	3100575|F|0	TGCAGCTACTATGATCCTCTCTGGAATGGAGGAACAAGGGTTCACTACCGCTGAGGGAATTTTCACAGC	86.1751	98.3607	A01	18568982	1	C7	14637103	1	A01	18568982	1
1905	3088112|F|0	TGCAGAATGCAAAGCTGGTAAACATCTGCTCTTCTGGACATAATGTAATAGAAATGAATCAGATGCCAA	90.3226	98.3607	A01|A05	18572610|11605222	2		0	0	A01	18572609	1
1906	3089303|F|0	TGCAGTATGTGCAATATGTATGGGTCTCGTGAACGTTAGTTTTTTGGGTCAATATGCATTGGTCTTGTA	86.1751	96.7213	A01	18606124	1	C9	34440274	1	A01	18606124	1
1907	3082378|F|0	TGCAGTCTTTCAAATATTTTTTGACAATTACTGTAGTCTTATTTGATAGTAAATGTTTACCTTTTTTAC	89.8618	100	A01	18606190	1	C9|C9	34440202|34423078	2	A01	18606189	1
1908	100047804|F|0	TGCAGTATATGCAATATGCATGGGTCCGTGAACGTTAGTTTTTTGGGTCAATATGCATTGATATCCGCG	99.5392	100		0	0	C9	34423144	1	A01	18606193	1
1909	3090140|F|0	TGCAGACTAACATTGAATTTGAATCATTACAATACAAATATAACTCTTATGAGGATGGTATCGTGATAG	88.4793	100	A01	18610805	1	C9	34438160	1	A01	18610805	3
1910	3109932|F|0	TGCAGAAATTTTGAAAATGTTTCACTTTTCCGCTTTACAGATCGGAAGAGCGGTTCAGCAGGAATGCCG	91.7051	98.3607		0	0		0	0	A01	18614507	1
1911	3106844|F|0	TGCAGCAAAAGCTTGGAGTCTTACTCAGCTGGATATCTCAAACGCTTTCCTTACAGATCGGAAGAGCGG	87.5576	100		0	0		0	0	A01	18633534	1
1912	100020144|F|0	TGCAGTTCATCCCGATTTGCGGGTGCCAACTCCTGCTCCGCTTCCCGAAGAACGAGGGATAAAGATGGC	89.8618	96.7213		0	0		0	0	A01	18664141	1
1913	3086133|F|0	TGCAGCTTCTTCGCCTCGCTCTGAAACACTGCTTCTGCTGGAAACGTTGAGTCAATACAGTTCACCTGA	87.5576	98.3607	A01	18727560	1	C9	25674643	1	A01	18727559	1
1914	3090901|F|0	TGCAGCTTCTTCGCCTCGCTCTGAAACTCTGCTTCTGCTTGAAACGTTGAGTCAATACAGTTCACCTGA	86.1751	98.3607	A01	18727560	1	C9	25674643	1	A01	18727559	1
1915	3086202|F|0	TGCAGCTTCAAGAGGAAAACACATAGCAGTTCATGATATACATTTTACAGATCGGAAGAGCGGTTCAGC	88.0184	100		0	0		0	0	A01	18732724	1
1916	100028473|F|0	TGCAGATTTTCTTCTCTCAAAATCAGTGTTCTTGGTGCTATTGTTGGATGCCAAGTTTTCAATAAGTAT	98.6175	100	A02	22610349	1	C8|C8|C7	7410392|14057191|8060332	21	A01	18769320	3
1917	3087055|F|0	TGCAGACTTCCTTCTCTCAAAATCAGTGTTCTTGGTGCTATTGTTGGATGCCAAGATCTCAATAAGTCT	90.7834	96.7213		0	0	C9|C8|C7	25468484|7410392|8060332	11	A01	18769322	4
1918	3094475|F|0	TGCAGCTTCTGATGCCATCTGTCGCTTTTGGCCCCCTAGCCCTTTCCGCCTCCAATGGCCAATTACAGA	90.3226	100		0	0		0	0	A01	18783557	1
1919	3168646|F|0	TGCAGAGGAAGCACCACCGATTCCTCAGCCTGTTCAGGTCGGCGAGATCACAGAGGAGGAACTTACAGA	88.0184	96.7213	A01	18791645	1	C9	34031101	1	A01	18791714	1
1920	3074874|F|0	TGCAGATTTCTCAACTATAACCTGTATCACTTAGACAGAGAGACTTTTTCCTTTACAGATCGGAAGAGC	93.5484	100		0	0		0	0	A01	18812473	1
1921	3096065|F|0	TGCAGTCTGTAGTTGCATTGTCAACCACAGAAGCTGAGTATATGGCTCTCACTGAAGCAGCTAAGGAGG	91.2442	100	A06|A02|A01	17116108|2317510|18914773	4	C6|C3|C8	39487886|35180145|20030126	3	A01	18914772	3
1922	3076994|F|0	TGCAGTTGAAGGAGGCAACTTAGAAGTTACATACACTCACAAAGAAGAACATGTATAGTTTCTCTTTAC	93.5484	100	A01	18917594	1		0	0	A01	18917593	1
1923	3080273|F|0	TGCAGCTGCAAGGTAATAACCTCTTTTGAACATCACTTTACAGATCGGAAGAGCGGTTCAGCAGGAATG	92.1659	100		0	0		0	0	A01	18918605	1
1924	3091128|F|0	TGCAGATTTGCCAAGCACCCGTTTCATTTCTTCAGTTCTATCAACTGCAATGTTGTATGAGAACAACAG	88.0184	96.7213	A01|A06|A02	18920450|25480850|8840930	3	C9|C2	33724634|13652863	2	A01	18920449	1
1925	3106549|F|0	TGCAGCTAGTGTGGGGCTTCGTCTTCCCGAGGTTTACCAGCCTTAGATCATTTACACATTCCTCCTTTT	88.9401	100	A01|A06	18920384|25480784	2	C9|C2	33724700|13652797	2	A01	18920453	2
1926	3094395|F|0	TGCAGTACAGTGACGGAGCTTTTATCTTGATTTGCCCTCGACAATACTCTAAACACTGACTTTCCTACA	86.1751	100	A01	18996606	1	C9	33547446	1	A01	18996606	1
1927	3199191|F|0	TGCAGCTGCGTCGGAAAATATTACTTTTGGTACTAAGATTTTACAGATCAGAAGAGCGGTTCAGCAGGA	88.4793	100		0	0		0	0	A01	19017723	1
1928	3208144|F|0	TGCAGCTGCGTCAGAAAATATTACTTTTGGTACTAAGATTTTACAGATCGGAAGAGCGGTTCAGCAGGA	88.4793	100		0	0		0	0	A01	19017723	1
1929	3217535|F|0	TGCAGCTGCGTCGGAAAATATTACTTTTGGTACTAAGATTTTACAGATCGGAAGAGCGCTTCAGCAGGA	88.4793	100		0	0		0	0	A01	19017723	1
1930	3076621|F|0	TGCAGTCATATTGTTGTAGTACATTGTTATATTGTAATTTTGAGTAATATATGTTTTACAGATCGGAAG	90.3226	100		0	0		0	0	A01	19043285	3
1931	3131318|F|0	TGCAGGGCTCCAATCTGGATGCCTTGATCTGATCAAAGCAGCCACGCCGCTCACGTGAGGACATGACAT	91.2442	98.3607	A01	19084351	1	C9	33315268	1	A01	19084350	1
1932	3126445|F|0	TGCAGTCCGCTATATAATGCAGAAAAGCATTTCCATTGTTACAGATCGGAAGAGCGGTTCAGCAGGAAT	89.4009	96.7213		0	0		0	0	A01	19121983	1
1933	3074258|F|0	TGCAGTAAGCATTCATCAGAAGGGTTTACATGCATGTGGTAAAGTTTCAACACATTACAGATCGGAAGA	95.3917	100		0	0		0	0	A01	19128016	1
1934	3182615|F|0	TGCAGGAATACGGAGAACATCATCTATATCCGCAGGGCCCGGCCGCAATGAGACAATTGCAAGTTTGTT	87.5576	98.3607	A01	19129163	1	C9	33192717	1	A01	19129163	1
1935	3207482|F|0	TGCAGGAATACGGAGAACATCATCTATATTCGCAGGGCCCGGTCGCAATGAGACAATTGCAAGTTTGTT	87.5576	98.3607	A01	19129163	1	C9	33192717	1	A01	19129163	1
1936	3217020|F|0	TGCAGGAATACGGTGAACATCATCTATATCCGCAGGGCCCGGTCGCAATGAGACAATTGCAAGTTTGTT	87.5576	98.3607	A01	19129163	1	C9	33192717	1	A01	19129163	1
1937	3085115|F|0	TGCAGCGTTTGCTATGGGATTACAGGACATTGATGAATCGGTTCATGTAAATGCATTTTCTGACGTTCT	88.9401	96.7213	A01	19130060	1	C9	33191798	1	A01	19130060	1
1938	3074654|F|0	TGCAGCAAAAGATCAAGAGGCGAATCAAAATTTGAATGACAAACAATTATGTGCCTACACAGACATGGA	91.7051	100	A01	19131122	1	C9	33190734	1	A01	19131121	1
1939	100003041|F|0	TGCAGCAAAAAGATCAAGAGGCGAATCAAAATTTGAATGACAATCAATTATGTGTCTACACAGACATGG	98.1567	100	A01	19131122	1	C9	33190734	1	A01	19131122	1
1940	3111825|F|0	TGCAGAAAAGCTTGCGTCTCCAGCAGGTATGCTTTCCAAGCCTAATCTCTTAGCGTTACAGATCGGAAG	87.0968	100		0	0		0	0	A01	19131125	1
1941	100019894|F|0	TGCAGAGCAAGAACACTGAGCTTCTTCAGCGAACCAATCTCCCTTGGAATGCTTCCTGTCAAATTGTTG	99.5392	100	A01	19161878	1	C9	33074272	1	A01	19161874	1
1942	3078538|F|0	TGCAGTCCTATCTGCATTTTTTTATCTATTCATCACTAAAATACTGAACATAAATTACAGATCGGAAGA	89.4009	100		0	0		0	0	A01	19166973	1
1943	3074278|F|0	TGCAGACCAATTCTCCTGTGTTTCTCCTGCTTTTGAACTGCACTACATTCATAGCCATAATGTTTTACA	90.7834	100		0	0		0	0	A01	19166976	1
1944	3156713|F|0	TGCAGATCAATTGTAATGTATAAACAGTTCTCCTGCAAACATAGCAAAAACGTAGGTGGCCAAAAACAG	88.4793	96.7213	A01	19167057	1	C7|C8	27673270|41405672	2	A01	19167056	1
1945	3125208|F|0	TGCAGAATTTTCAAAAAAAAAGAAAAGAAAAGGGAGATTTGATTACTGACCTTCACCACAAGGAGCCTT	85.7143	100	A01	19171157	1	C9	33033748	1	A01	19171156	1
1946	100000536|F|0	TGCAGTAATAATACACCGTAAAAACTAAATTTAGTAAAAACATGAGATAATCCACTTACAGATCGGAAG	86.6359	100		0	0		0	0	A01	19180807	1
1947	3087675|F|0	TGCAGTAATAATCTACTGTAAAAACTAAATTTAGTAAAAACATGAGATAATCCACTTACAGATCGGAAG	88.0184	96.7213		0	0		0	0	A01	19180807	3
1948	100000321|F|0	TGCAGTTTCCAGTATTCAAAGCATGGTAGACGAGCAATGATCTCGACCTCAAGCTCATACAAAAGCTTA	93.0876	100	Scaffold000104|A08|A04	180704|4225279|11225186	6	C4	42844927	1	A01	19199122	5
1949	3090905|F|0	TGCAGTTTCCAGTTTTCAAAGCATGGTAGACGAGCAATGATCTCGACCTCAATCTCGTACAAAAGCTTA	87.0968	100	Scaffold000104|A08|A04	180704|4225279|11225186	6	C4	42844927	1	A01	19199122	5
1950	3082278|F|0	TGCAGTTTGGTTGCATTTGCATTCTTTTATTCCAGATGACCCTCCTGAGATCACAGTGGAAGAGAAGAC	88.4793	98.3607	A06|A01	16245552|19211652	2		0	0	A01	19211650	2
1951	3107687|F|0	TGCAGACATCCAAAGCCTCTTGCTAGATCCGCCAGTAGAACCCTGAAAAATCCAGAGCCACCGGAAAAA	87.5576	98.3607	A01	19243355	1	C9	32912487	1	A01	19243354	1
1952	3169715|F|0	TGCAGGACTCATGATGTCCATCCCATGGCTTCCGGCGTAGTAAAGTTCACTCAGTCCAACAAACTCATA	89.8618	96.7213	A01	19264002	1	C9|C2	32860613|14063174	2	A01	19264001	1
1953	3087657|F|0	TGCAGAAACTCTTGCCAGCATGAGAAACTGCTTGTCTGCTGTTGGAGAGGTTGTACCAAATACCATTCT	89.4009	98.3607	A01	19290945	1	C9	32829690	1	A01	19290945	1
1954	3157058|F|0	TGCAGCACGAGGAAGATCGCCACTGGCAAAAACATCCTCAACCGTCGAGCTTACAGATCGGAAGAGCGG	87.0968	100		0	0		0	0	A01	19290948	1
1955	3110365|F|0	TGCAGGTGGCAAAATCTAGTTTTGTTCCAGTTTTATTTGGACATGCCTTACAGATCGGAAGAGCGGTTC	87.0968	100		0	0		0	0	A01	19323639	2
1956	3094329|F|0	TGCAGTCCGAATTGTTAGAATTAGAGAATTATTGAGAGTTTATTTCTGGAGAATGAAGAACATGAAGAA	85.2535	100		0	0	Scaffold01118	21125	1	A01	19333809	2
1957	3085078|F|0	TGCAGAGGAGTAAGCCATGGTATCATCCATGAAAAGACTAAAAAGCTCGTTGCTCTGTGAATGAACAGA	87.5576	100	A01	19336061	1	C3	27002429	1	A01	19336060	1
1958	3077473|F|0	TGCAGTGAGTGTTGTAGTACCTGCATTTTCAGTCTCTGCATCTAAATCAACAGCAGGAGCTTCAGAGAT	89.4009	98.3607	A01	19347204	1	C3	55863532	1	A01	19347203	1
1959	100079564|F|0	TGCAGATTTTCGACGCGTAAAACACCTTCCTCACGTCATCTATGAGCTGTTTCTTGTCAACGGTTTGGT	91.2442	96.7213	A01	19365573	1		0	0	A01	19365573	1
1960	3077792|F|0	TGCAGAAAAGTACGTAACATGTGCCTTTTGATGGTCTTTAGTGTTATTGTGAACTGTGATAGGCATTGC	91.7051	100	A01	19370161	1	C1	30608984	1	A01	19370161	1
1961	3104748|F|0	TGCAGACGTGTGTGGTACGCAAACCAAAATGTAATGTGGACAAAGAAACATCTTGTTGTGTAGACTCCA	89.4009	100	A01	19378035	1	C1	30622775	1	A01	19378034	1
1962	100057158|F|0	TGCAGTTCTGAAGGTTTGTTGATGACGTCTTGTGTTCCTCTCATGCCAAAGCCAGTAGATTGTTCCCTG	87.5576	100	A01	19387332	1	C1	30634655	1	A01	19387331	1
1963	3083315|F|0	TGCAGTTCACTTCTTCTTGGGAGGACGTAATCCAGCAAATACATGCTTCTCCTCGCAATAAGGATCTTC	90.3226	100	A01	19387423	1	C1	30634746	1	A01	19387423	1
1964	3091494|F|0	TGCAGTTCACTTCTTCTTGGGAGGACGTAATCCAGCAACTACATGGTTCTCCGCGCAATAAGGATCTTC	87.5576	98.3607	A01	19387423	1	C1	30634746	1	A01	19387423	1
1965	3085829|F|0	TGCAGTCAAGTTGAAGCCAATCAACCCTTATCATTATTTGACCGGCCCTACATCAGTACATGATAAATG	87.0968	100	A01	19396772	1		0	0	A01	19396771	1
1966	3196410|F|0	TGCAGTGTGTGAATTTAGTTATATTTATTCTGTTTACAGATCGGAAGAGCGGTTCAGCAGGAATGCCGG	88.9401	96.7213		0	0		0	0	A01	19396775	1
1967	3083829|F|0	TGCAGTCAAGTACATGATAAATGGTCTTTAGTCCTAAAATATGTATTTATTCTTACAGATCGGAAGAGC	89.4009	98.3607		0	0		0	0	A01	19396826	1
1968	3084137|F|0	TGCAGTGAATAGGATGACATCTACTTTCTGCATCTTTTACAGATCGGAAGAGCGGTTCAGCAGGAATGC	94.0092	100		0	0		0	0	A01	19403238	1
1969	3094317|F|0	TGCAGTGAATAGGATGACATCTACTTTCTGCATCTTTACAGATCGGAAGAGCGGTTCAGCAGGAATGCC	91.2442	100		0	0		0	0	A01	19403238	1
1970	3075638|F|0	TGCAGAGAATATTCCTTAGATGGGATCAAATGGCCTTGAGTCCTTGACCCTATCCAAATAACAAAAGGA	86.1751	100	A01	19403290	1	C1	30669256	1	A01	19403290	1
1971	3171387|F|0	TGCAGGTCAGTCTCCTTATTTTTTTTTGAAACACTGTCAGTCTTCTTATCTAGGCCTTTTTACAGATCG	92.1659	98.3607		0	0		0	0	A01	19412509	1
1972	100022541|F|0	TGCAGGTTTGTGTGTGAGAAGAAGACGTGAGCAGAAGTTGGAAGAGACAGAAGACGTCGTGAAGTTGGG	86.6359	100	A01	19422097	1	C1|C7|C5	30703351|42973227|9978309	3	A01	19422096	1
1973	3115466|F|0	TGCAGATGTAAGAGGAATATATAAACAAATAAGAACAATAGCAAAATAAAACATTCTTTGCGTTACAGA	93.0876	100	A01	19425291	1	C1	30710086	1	A01	19425291	1
1974	3078085|F|0	TGCAGATAGAAATTAGCCTTTTCATTTTGTGTATACAATTAGTAGTGCAAAATCCAGGTCTCTTTTACA	93.5484	100	A01	19451961	1		0	0	A01	19451961	1
1975	3161595|F|0	TGCAGCTGATTGAGAAATCGTAGAGTGAAAGTAGTCCAAACACAAAGGCACAAAATACACAAACATCAT	94.0092	100	A01	19452027	1		0	0	A01	19452026	1
1976	3196256|F|0	TGCAGTTATGCGTGCTTGGGCGAGAGTAGTACTAGGATGGGTGACCTCCCGGGAAGTCCTCGTGTTGCA	87.0968	100	Scaffold002112|A01|A01	474|19489074|24268290	18	Scaffold00921|Scaffold00921|Scaffold00921	42207|43722|44225	58	A01	19489072	8
1977	100048843|F|0	TGCAGCCCGTTTGAGGGTCAAAACGGCTGAATTTAGGCCCGAAAAATTTCCACGCCTATTCACCGCCCT	88.0184	98.3607	A01|A01|A01	24269599|19489266|24268095	9	Scaffold18353|C4|C4	172|33434641|21035077	34	A01	19489335	9
1978	3074753|F|0	TGCAGTCCATGGAGATTGATCCTTACTAAGAATACCTTATAATCAATCAACATGATACTCAGAGGCTCC	87.0968	100	A01	19496052	1	C1	30906494	1	A01	19496052	1
1979	100046699|F|0	TGCAGCTTCCTCAGCCGCCTCTATCCCCGCAACACCAGTGCAATAGCTGTTCTTACAGATCGGAAGAGC	99.0783	98.3607		0	0		0	0	A01	19510857	1
1980	3083385|F|0	TGCAGCTGTTTTAGATAGTGTAGAAATGATATGAAACATATATTGGATTAGTTACAGATCGGAAGAGCG	89.4009	100		0	0		0	0	A01	19527228	1
1981	3153709|F|0	TGCAGTGTTTTGACACAGGATGACTGATGAATGACGTTTTGTTCAGCGAAGAATTGACGAAGATAAATG	88.9401	100	A01	19531917	1		0	0	A01	19531917	1
1982	3088636|F|0	TGCAGTTGGTCCGACATGCAGCTCAATCATGTTGTTTGTTAGTTTGTTTAGAGCATCTCTAAAAAAAAC	89.4009	100	A01	19579184	1		0	0	A01	19579184	1
1983	3082244|F|0	TGCAGAGCAACAATATCTATTTATTACTATCGTCAACAACAATGTCATTTGCTTTATATTCAACGGTTT	87.0968	96.7213	A01	19579250	1		0	0	A01	19579249	1
1984	3159290|F|0	TGCAGCAAATTTTCCCCAGGGCCTCCTCCGCACGCCTCGGAAACGAGCTTGCTTGTCATCTTGTATTTG	87.5576	98.3607	A01	19590361	1	C1	31015531	1	A01	19590361	1
1985	3152218|F|0	TGCAGCTTCTTACTTCAGTCCTGTTGCTTCATCTCTTGATCTCGTCTTCTTCTGGTGAGTATCGAATAC	90.3226	100	A01	19613839	1		0	0	A01	19613840	1
1986	3211187|F|0	TGCAGAGTCAAGTTGTGTCATGGTGTTTTGGTCCAAATCGGCCACTAAATCGGGAAAGTAAAAAAATTG	88.9401	98.3607		0	0	C2	41561769	1	A01	19683628	1
1987	100019023|F|0	TGCAGCTTTGTGGTTCATCTTTGGACAATCCATCCCAGCTTACTTCTTGGTACAACCATATCTTTCTAT	99.5392	98.3607	A01|A07	19685107|5243250	2	C1	31166021	1	A01	19685107	1
1988	3086416|F|0	TGCAGATTTTTACTACATTGCTACCTCAATTTCTTCAAAGAAACCAACTAATGATAAAAGCTTTCATAT	88.0184	100		0	0	C1	31268774	1	A01	19732829	1
1989	3075427|F|0	TGCAGGTTTTGCCCGGTCTCTCTTCGTTATTGATGTTTTTGTTCACTATAACTTGGTTACAGATCGGAA	89.8618	100		0	0		0	0	A01	19739566	1
1990	3085070|F|0	TGCAGTGAAAAAATGGAGTTTGAGGATGCAACTTATTCAAAGGCATGTGTACTACTATCATTCTTCATT	90.7834	98.3607	A01	19749112	1		0	0	A01	19749114	1
1991	3125578|F|0	TGCAGAGTCTTTCACCTTGCGCTAGGCATTTCTCAGCTTCACTTTCCATCTTCTCAAAAGATCTTGTCT	88.4793	100	A01	19749183	1		0	0	A01	19749179	1
1992	3091228|F|0	TGCAGTCTAAGTAAAACACAACTCATGCATATAACAGGGCCATATCCAGAAATGTTTTTGATGGAGGCA	86.6359	98.3607	A01	19789047	1	C1	31329423	1	A01	19789047	1
1993	3074318|F|0	TGCAGTCTAAGTAAAACACAACTCATGCATATAACAGGGGCATATCCAGAAATGTTTTTACAGATCGGA	95.8525	100		0	0		0	0	A01	19789116	1
1994	3086294|F|0	TGCAGATTTGTGGCAGTACAGGCCTATTATAAGTGTTCCTGAAAACGAACAATCAAGAGCTTCAGAATC	88.4793	98.3607	A01	19802071	1		0	0	A01	19802070	1
1995	3106445|F|0	TGCAGAAGCGTGCAATGCTACAAAAGTCAGCTTATTAGAATCTTAGGAACTGCCACTACAAGAAAACAT	87.5576	98.3607		0	0		0	0	A01	19879699	1
1996	3096224|F|0	TGCAGCTCCAGTGATATCTATCAAGCCAGAAATGACAGCTTCTTCCATCCCTTATGTCCACCTTGAGGT	88.4793	98.3607		0	0		0	0	A01	19916324	4
1997	3116189|F|0	TGCAGCGAGAATTACCTTGCTGTCCTCATCTACCGCTTTGCACTCAGTTTTGGTGAACATCACCATCAG	88.9401	100	A01	19947507	1	C1|C2	31594138|51598843	2	A01	19947504	1
[truncated: 50,376 more rows]

## Sheet: SNPS
Supplemental Table S8b : Sequences, call rates, reproducibility, polymorphism information content of SNP markers identified using DArT-SeqTM. Alignment of sequences with B. rapa and B. oleracea genomes is performed by Bowtie. Indices marked with * indicate alignments with bowtie and blast.
CloneID	SNP position	Sequence	Call rate SNP	Reproducibility	Average PIC	Chromosome_Brassica_v7	Chromosome Position_Brassica_v7	Alignment count_Brassica_v7	Chromosome_Brassica_v1_oleracea	Chromosome Position_Brassica_v1_oleracea	Alignment count_Brassica_v1_oleracea	Marker name	SNP	Chromosome*	Chromosome Position*	Number of alignment*
3129698|F|0	20:T>C	TGCAGCTGCCTGATCAACCGTTGTAGCCATTGTTGTAGCAGAACAGCTTTCCTCACCATTTGTCATTTG	0.875576	98.7705	0.423934	A01	6219	1		0	0	3129698|F|0	20:T>C	A01	6218	1
3129698|F|0	56:C>A	TGCAGCTGCCTGATCAACCGTTGTAGCCATTGTTGTAGCAGAACAGCTTTCCTCACCATTTGTCATTTG	0.658986	99.1803	0.279622	A01	6219	1		0	0	3129698|F|0	56:C>A	A01	6218	1
100051001|F|0	26:T>C	TGCAGTCTCCAGAATGTCTGACCAATTCCGTACCGCAATGTTAGTAGGCTTTCGCAGGTCGTCTGATAT	0.516129	100	0.0852997	A01	11890	1		0	0	100051001|F|0	26:T>C	A01	11890	1
3153960|F|0	45:T>A	TGCAGCAGCCTCATTACGTTCTTGCAAGGCGTGATCCAGGCTCCATCCATTACAGATCGGAAGAGCGGT	0.75576	97.541	0.10496		0	0		0	0	3153960|F|0	45:T>A	A01	63270	2
3104120|F|0	32:G>A	TGCAGCCATAGAAGAACCTCATACAAATATATGTAAATAATTATAGGTAGTTAGTGAATGATGATCGTG	0.857143	100	0.103278	A01|Scaffold001323	110010|971	2	Scaffold26844|C6|C2	135|9332786|26434685	3	3104120|F|0	32:G>A	A01	110009	1
3088087|F|0	18:C>T	TGCAGCTTCCGCAAACTTCTTCATCGATTCAGGGTTTATCGTGCCAGCCAAATGAGGATCAATGATCTT	0.907834	99.1803	0.245304	A01|A08	126915|16060973	2	C1|C3|C7	185177|53514572|48081114	3	3088087|F|0	18:C>T	A01	126914	1
100065185|F|0	9:A>T	TGCAGAAGTAGAGTACCGGTGCTTCGTCGGGGGCCTAGCATGGGCCACCGGAGATGCTGAGCTAGAGAG	0.714286	97.9508	0.476171	A01	141943	1	C1	206042	1	100065185|F|0	9:A>T	A01	141943	1
3095751|F|0	31:C>A	TGCAGATCGTTTGTGCTTGGAAAATGGTAAGCAACATAACTTGTTCCATGAAGTGCAAACGTTGGTAAA	0.963134	100	0.00952359	A01	193525	1	C1	281111	1	3095751|F|0	31:C>A	A01	193524	1
3089809|F|0	60:G>A	TGCAGGTAACCTAAATATCTTGATATAAGGAACATCCATAAGTACAGCATCCACTTCTTCGATGGAGCC	0.953917	100	0.0285654	A01	197515	1	C1	285063	1	3089809|F|0	60:G>A	A01	197515	1
3080980|F|0	58:C>T	TGCAGTGGTGTAGGAATGATCTGATATTTATCTCTCTATAACTAGGCATTTTCCCTTGCATAGAACGGT	0.903226	99.5902	0.0248594	A01	202464	1	C1	290020	1	3080980|F|0	58:C>T	A01	202463	1
100068477|F|0	24:A>T	TGCAGCGGGTCAATCACAGGTTGGACTATTTTTAGATTCTGTGATTGAATGATAGAACGAACTTCATCA	0.0829493	100	0.475309	A01	203817	1	C1	291373	1	100068477|F|0	24:A>T	A01	203886	1
3115422|F|0	56:G>C	TGCAGGGGAAGCACCGCTACAAACTCAGCCACAAACTCTTCCGCTAGTTCGGGTTTGAGCATCAGATTC	0.981567	98.3607	0.095131	A01	205724	1	C1	293367	1	3115422|F|0	56:G>C	A01	205724	1
3115422|F|0	17:T>C	TGCAGGGGAAGCACCGCTACAAACTCAGCCACAAACTCTTCCGCTAGTTCGGGTTTGAGCATCAGATTC	0.976959	98.7705	0.0412736	A01	205724	1	C1	293367	1	3115422|F|0	17:T>C	A01	205724	1
3145609|F|0	37:T>G	TGCAGTGTCCTATTTTCACTGCGTGATAGGAGACGTCTTGTTTCTTTGGAATGAAAGAGAGTTTAGATG	0.917051	99.1803	0.291508	A01	223099	1	C1	319082	1	3145609|F|0	37:T>G	A01	223099	1
3161319|F|0	60:T>A	TGCAGGTCAAGGACGAGGACATTGATCCCGTTCCTAACGTAGCGACAATCGTATATGCGTTCACTGGAG	0.543779	99.5902	0.470985	A01|A01	241711|246509	2	C1	333801	1	3161319|F|0	60:T>A	A01	246508	2
100029687|F|0	58:T>C	TGCAGGTTTTGAACATTCTTTCTCAATACGGGATTCCATCAGGTGTTTCGGGCTCTCTTGGTGTTCATA	0.917051	98.3607	0.0941895	A01|A01	252935|257863	2	C9|C1	2556359|339805	2	100029687|F|0	58:T>C	A01	252934	1
3116146|F|0	30:G>A	TGCAGAAACAGCTCAGGCCTTACATGGAGAGCATTGTCCCACTCCCTGGGATCTACGACCCTGATTTCA	0.852535	98.3607	0.482571	A01	332483	1	C1	438310	1	3116146|F|0	30:G>A	A01	332485	1
3107273|F|0	40:A>C	TGCAGCATTTGTCACAGAAAAACTTGTCTTCAGAGTGAAGAGTCTCTGTGGAGCTGAAGTTTTTCAAAC	0.898618	99.5902	0.0449704	A01	359105	1	C1|C3	467067|54133939	2	3107273|F|0	40:A>C	A01	359104	1
3107273|F|0	52:G>A	TGCAGCATTTGTCACAGAAAAACTTGTCTTCAGAGTGAAGAGTCTCTGTGGAGCTGAAGTTTTTCAAAC	0.917051	99.5902	0.0771193	A01	359105	1	C1|C3	467067|54133939	2	3107273|F|0	52:G>A	A01	359104	1
3120014|F|0	22:T>G	TGCAGTACTTGTTTGATTGCTTTTTTTTTGCACCAATTCTCCTAATATTTTATTTGGGAAGAGAAAAAA	0.815668	99.5902	0.411823	A01	361047	1		0	0	3120014|F|0	22:T>G	A01	361047	1
3090576|F|0	18:G>T	TGCAGATCAATGGTAAGAGGTGTGGTGTAACAACCGCAAGACAAGATAATGATACCACCATCCCTCTTC	0.907834	98.7705	0.423562	A01	392284	1	C1	499980	1	3090576|F|0	18:G>T	A01	392284	1
100025463|F|0	38:C>A	TGCAGTTTTGGAACATCTTTGTAAGATCTATACCAGCCCCCTCTATCATGCACCTGAATCCACACATAT	0.0921659	100	0.32	A01	395992	1	C1	518503	1	100025463|F|0	38:C>A	A01	395992	1
100036410|F|0	13:A>T	TGCAGTTTTGGAAACATCTTTGTAAGATCTATACCAGCCACCTCTATCATGCATCTGAATCCACATATT	0.078341	99.5902	0.311419		0	0	C1	518503	1	100036410|F|0	13:A>T	A01	395992	1
3113013|F|0	6:A>G	TGCAGTAGGATTAGCATTCTTTAGCTATGGATTTCCACAAGCCGGCACTTGTGTTGAGATCAGCGTTCC	0.502304	99.1803	0.406531	A01	434350	1	C1	571320	1	3113013|F|0	6:A>G	A01	434349	1
3128237|F|0	29:G>A	TGCAGTAGGATTAGCATTCTTTAGCTATGGATTTCCACAGGCCGGGACTTGTGTTGAGATCAGCATTCC	0.746544	100	0.167734	A01	434350	1	C1	571320	1	3128237|F|0	29:G>A	A01	434349	1
3085563|F|0	20:T>A	TGCAGCCACAAACCAAAATATTACAAAATAAGAATTACAGATCGGAAGAGCGGTTCAGCAGGAATGCCG	0.917051	99.5902	0.0487866		0	0		0	0	3085563|F|0	20:T>A	A01	470788	2
3091117|F|0	66:A>G	TGCAGATAAGCATCTAGCTGAAAGCCTAGCAACAGCTGCATCAAAAAAAGTCATGAAACTGTAGGAACC	0.746544	98.7705	0.383364	A01	475849	1		0	0	3091117|F|0	66:A>G	A01	475853	1
3076651|F|0	60:G>A	TGCAGTGAGTGCTTACGACAATACACTGGAGAACGTTGAGACTTTAGATAACGCTCAAGCGAAGTTTGA	0.958525	98.3607	0.134592	A01	475923	1	C1	646964	1	3076651|F|0	60:G>A	A01	475923	1
3076651|F|0	43:T>C	TGCAGTGAGTGCTTACGACAATACACTGGAGAACGTTGAGACTTTAGATAACGCTCAAGCGAAGTTTGA	0.926267	98.7705	0.0289597	A01	475923	1	C1	646964	1	3076651|F|0	43:T>C	A01	475923	1
3155156|F|0	12:C>G	TGCAGAGAAGGCCAAGATCGAGCTTTCTTCCACGTCTCAGACCGAGATCAACCTGCCTTTCATCACCGC	0.870968	98.3607	0.313485	A01	478182	1	C1	649242	1	3155156|F|0	12:C>G	A01	478181	1
3088252|F|0	63:T>C	TGCAGTTTCAATCTCAGAGGCAATCTCAGCAGGAATCTTCTCTCTGTACTCGCTCAAGCTCTTTTCAAC	0.62212	99.5902	0.0502606	A01	479102	1	C1|C3	650153|54395511	2	3088252|F|0	63:T>C	A01	479102	1
100002819|F|0	40:G>A	TGCAGTAGCCAATCGCATTACTGAAATAATGTTGAAAATAGGGAAGTACTATTTCGCAATATATAAAGA	0.423963	98.7705	0.0901465	A01	503072	1		0	0	100002819|F|0	40:G>A	A01	503071	1
3085349|F|0	47:G>T	TGCAGTTATGTTATATTCCATCAGTTTCAAATACATTGTACTCTTTCGGTTTCATTACAGATCGGAAGA	0.691244	100	0.0131556		0	0		0	0	3085349|F|0	47:G>T	A01	525956	1
3098410|F|0	68:A>G	TGCAGTGACTCACTATTTTCCCTAAATGTATATGTATATTACACCCCAACAATTTCAAACTCGTATACA	0.889401	98.7705	0.443878	A01	542606	1	C1	723593	1	3098410|F|0	68:A>G	A01	542608	1
100054982|F|0	51:A>G	TGCAGCCACCAGGGATTGATCTCAGTTTACATACCGCCAAATGTTTCAACAACATCTCCAAACCGTTGC	0.078341	99.5902	0.200692	A01	609341	1	C1	3268913	1	100054982|F|0	51:A>G	A01	609341	1
100007142|F|0	25:G>A	TGCAGACAAGAGGAAGGAGCAGATCGGAACGCAACAAAACAAAAAATACAATTCTTATTTATACTTGTG	0.345622	100	0.0263111	A01	640940	1		0	0	100007142|F|0	25:G>A	A01	640939	1
3154078|F|0	29:C>A	TGCAGCTCTTTTCTAGGTATAGGCTTAGCCGACAAGAACCGATCCATGATGTTACAGATCGGAAGAGCG	0.898618	100	0.0499671		0	0		0	0	3154078|F|0	29:C>A	A01	646993	1
3078958|F|0	50:G>C	TGCAGTCAGCATCTATATCTATGCCATAGGAAACCTAGAATTCATCTCTAGTGACCTCTTGCAAAACAT	0.953917	100	0.0189503	A01	669553	1	Scaffold28699|C1|C1	9|1601611|1638091	3	3078958|F|0	50:G>C	A01	669552	1
3079043|F|0	28:C>T	TGCAGTCAGCATCTATGCCATTGGAAACCTAGAATACATCTCTAGTGACCTCTTGCAAAACATCTCTTC	0.907834	100	0.0149965	A01	672656	1	C1	882130	1	3079043|F|0	28:C>T	A01	672655	1
3124214|F|0	61:C>T	TGCAGACACAGATCGCTGTATCACTCAGTAAAACAAAGATGGGGATGCAACTATAATAGCTCAGAGGAA	0.59447	98.3607	0.479418	A01	732997	1		0	0	3124214|F|0	61:C>T	A01	732997	1
3090603|F|0	24:C>T	TGCAGTGAAATTTCCGGAGCTTTTCTCATATGTAAACATGGAAGAAGAGACATGGAATCGCATGCAACA	0.917051	98.3607	0.133582	A01	734468	1	C1	1023240	1	3090603|F|0	24:C>T	A01	734467	1
3090679|F|0	49:T>G	TGCAGTTACAGTTTTGCTCAAAGTTGTAACGTTTTTCGAGTTTTCATTTTACTTTTATACACAGATTCT	0.769585	100	0.0177848	A01	758010	1		0	0	3090679|F|0	49:T>G	A01	758010	1
3077629|F|0	33:A>G	TGCAGCAGTAGAAGGTATAAACAAGATCGTAACAGGAGAACTCATATCTCTGTCCGAACAAGAACTTGT	0.981567	99.5902	0.125592	A08|A01	15385360|762210	2	C3	54908204	1	3077629|F|0	33:A>G	A01	762210	2
3077629|F|0	6:A>C	TGCAGCAGTAGAAGGTATAAACAAGATCGTAACAGGAGAACTCATATCTCTGTCCGAACAAGAACTTGT	0.963134	100	0.014148	A08|A01	15385360|762210	2	C3	54908204	1	3077629|F|0	6:A>C	A01	762210	2
3170140|F|0	65:G>A	TGCAGAATCAGCTTCTCATTTGTTTGATGGGTTAGGTTATCAGATGCTTTGGGTATTTGATTCTCGTCC	0.940092	99.5902	0.0931853	A01	777876	1	C1	1077336	1	3170140|F|0	65:G>A	A01	777876	1
3194558|F|0	64:T>C	TGCAGACCAATGGCTTCCAACCTTCTCTCATGAGACCTTCTTGAATATCTAATATTTTTATCTTTCATT	0.884793	99.5902	0.0205621	A01	795825	1		0	0	3194558|F|0	64:T>C	A01	795824	1
3112988|F|0	8:A>G	TGCAGCCAATTTTGATGAGAAGTAGAAGTGGAATTACAGATCGGAAGAGCGGTTCAGCAGGAATGCCGA	0.97235	99.5902	0.0460906		0	0		0	0	3112988|F|0	8:A>G	A01	795828	2
3112988|F|0	32:A>G	TGCAGCCAATTTTGATGAGAAGTAGAAGTGGAATTACAGATCGGAAGAGCGGTTCAGCAGGAATGCCGA	0.967742	97.9508	0.0633107		0	0		0	0	3112988|F|0	32:A>G	A01	795828	2
3099930|F|0	10:T>G	TGCAGGAATTTTTTTCTTACTCCATTAGGGAAACATCAGTACCAATCTACTTCTGATTCTCTCTCTCGT	0.78341	99.1803	0.0173356	A01	796949	1	C1	1091922	1	3099930|F|0	10:T>G	A01	796949	1
3156568|F|0	57:G>C	TGCAGAGACACGTAGTCGATAGATTCGACCTCTTTTCACGAGAGTAGAAAACTCTCTGCAACATATAAC	0.967742	100	0.0418367	A01|A03	800179|30604642	2	C7	47453715	1	3156568|F|0	57:G>C	A01	800178	1
3096818|F|0	27:A>G	TGCAGCATTTTTTCAGCAGCTGCCTTCATATTATTTTTATAACGATTTTAGTGTCAAAAGCTGATTACA	0.806452	99.1803	0.0499592	A01	806303	1	C1	1102044	1	3096818|F|0	27:A>G	A01	806303	1
100029339|F|0	55:A>T	TGCAGGAGAACATGCTGCGTTTGATGAACAACATCCTGAGATAAAAGATCGACTTACTTGAACATCATT	0.0921659	100	0.3375	A01	809980	1		0	0	100029339|F|0	55:A>T	A01	809979	1
100001228|F|0	68:G>T	TGCAGCATGAAACGAGTATACATAAATGCGCCAAATGGTTACAAATATTTGCTTTGTTACGTATGATTG	0.843318	100	0.021619	A01	814528	1		0	0	100001228|F|0	68:G>T	A01	814527	1
3101438|F|0	22:A>G	TGCAGAGAATAGTGAAAAAGAAAGAATCTTTCAGATTTACAGATCGGAAGAGCGGTTCAGCAGGAATGC	0.958525	98.7705	0.0327986		0	0		0	0	3101438|F|0	22:A>G	A01	817932	2
100088730|F|0	65:G>A	TGCAGACAAAGATGAGGAAGACATCTCTTTCTTCAAACAGCTTCGGCGGCTTCCTAAGCCCCGGAGCAG	0.760369	98.7705	0.206208	A01	817866	1	C1	1124091	1	100088730|F|0	65:G>A	A01	817935	1
3090599|F|0	6:A>G	TGCAGGAAGTTACAGTACATACAAATCTATATAAGAAAAATAGTTACAGATCGGAAGAGCGGTTCAGCA	0.894009	98.7705	0.348842		0	0		0	0	3090599|F|0	6:A>G	A01	818954	1
3080410|F|0	35:T>A	TGCAGAAATTTTGAACCAAGAACATAAACATGCTTTTTTTGCAACTGATAAAACAAATCTTGAACCATT	0.907834	98.7705	0.259991	A01	825268	1	C1	1133792	1	3080410|F|0	35:T>A	A01	825268	1
3103288|F|0	64:A>C	TGCAGTATTGAAACGGTTCTTTACAAGGAGATTCCACCACCGGAATGCTTGAAAACCGGGTTAGATTTC	0.723502	97.541	0.424439	A01	858405	1	C1|C3	1221714|55026223	2	3103288|F|0	64:A>C	A01	858404	1
100089862|F|0	25:A>T	TGCAGTTGCAGATCCCTCGACAGCCAGGACAAATCCAGTCCGGATTCTCCAGAGTCTCAAGCACATGTT	0.423963	100	0.0628544		0	0	C1	1228187	1	100089862|F|0	25:A>T	A01	865745	1
3173218|F|0	32:A>G	TGCAGTTGCAGATCCCGCGACAGACAGGACAAATCCAGTCCGGATTCTCCAGTGCCTCAAGCACATGTT	0.907834	98.7705	0.250767	A01	865746	1	C1	1228187	1	3173218|F|0	32:A>G	A01	865746	1
100079907|F|0	24:G>C	TGCAGAGGAAGGCTAACGGATGCGGCTAAGAACGTTCCAAAACCAGCCTGAGAGGAAGAAGTACACAAC	0.723502	98.3607	0.382084	A01	939590	1	C1	1312230	1	100079907|F|0	24:G>C	A01	939596	1
3166231|F|0	45:G>A	TGCAGACCTAATTCAAATACTAAAACTTCAAAAAAATACTTGGTAGAAAGGTAAATATTACAGATCGGA	0.907834	99.5902	0.0297869		0	0		0	0	3166231|F|0	45:G>A	A01	989825	1
3163490|F|0	56:T>C	TGCAGATCGAGAGCTGAATTTGCGACGATCTGCATCGGAGAGACATCGACGTACCATAGAGAATCTGGC	0.502304	99.5902	0.298965	A01	1003299	1		0	0	3163490|F|0	56:T>C	A01	1003299	1
3102335|F|0	21:T>A	TGCAGCCAACGCTGTAGCACCTCCAACAGCCACAATCAGCTTATTCCGATCCGTTACAGATCGGAAGAG	0.857143	100	0.129957		0	0		0	0	3102335|F|0	21:T>A	A01	1027379	1
3085798|F|0	68:A>G	TGCAGTATTGAAGAAGCAACTTAGCTTTCTCCAAAGCTTTGTTGATCAAACATAGAGTCTGTATCCCTA	0.686636	100	0.148101	A01	1038756	1	C1	1438183	1	3085798|F|0	68:A>G	A01	1038756	1
3092117|F|0	40:T>A	TGCAGGGATGAATAAGCGAATCTTGTAAGTAGGGCAAGCATGGTTATCACCTTCATCATTATGTTCGGA	0.852535	100	0.0106939	A01	1046282	1	C1	1445768	1	3092117|F|0	40:T>A	A01	1046281	1
3133941|F|0	67:T>A	TGCAGATTCATGTGTTGTGGTAGATGACGACAAACAAAGTTTCCTTTCTTTGCTTTGGTTACAAAGATC	0.718894	97.9508	0.489275	A01	1075658	1	C1	1472391	1	3133941|F|0	67:T>A	A01	1075657	1
3083739|F|0	29:C>T	TGCAGCTAAATTGGAACTCTAATCTCATGCAAAGTTCGAAATTTTCAATAGCTAAACACCAATTCTTTC	0.631336	99.1803	0.46726	A01	1083860	1		0	0	3083739|F|0	29:C>T	A01	1083860	1
3081367|F|0	26:T>A	TGCAGACCCATATATTGTCTCTCTACTCTTTTTGTGTTTCAATTTTGATTAGGTTTATGTTTACAGATC	0.953917	99.5902	0.0142827	A01	1101259	1	C1	1497630	1	3081367|F|0	26:T>A	A01	1101328	1
100050567|F|0	32:A>G	TGCAGGTTCTGCCTTTGGAACAAGGCAAAACAAGAGATTCACTTATAGGGGAAAGATCAATCTACATTC	0.0829493	99.5902	0.484568	A01|A03	1106416|30263006	2	C1|C7	1502377|47214598	2	100050567|F|0	32:A>G	A01	1106416	2
3141671|F|0	59:T>C	TGCAGTTTTATCTAAGTAAAGATTCTTTTATCATCTTTTACCCTCTCTAAGATAGCGTATGAGGTAGCT	0.663594	98.7705	0.277296	A01	1107519	1	C1	1503476	1	3141671|F|0	59:T>C	A01	1107588	1
3085760|F|0	20:T>A	TGCAGTAGTTCCACCTTTTGTAGTGAACTACTTATTTCAGGCATGAAAACAAAAAGCTACATATGCAGA	0.903226	100	0.0688255		0	0	C1	1506934	1	3085760|F|0	20:T>A	A01	1111030	1
100070122|F|0	62:A>G	TGCAGCCATTGTGGGGTCCAGAAAACGCCTCAATGGAGGATGGGTCCGTTAGGTGCGAAGACACTGTGT	0.907834	99.1803	0.227164	A01	1133061	1	C1	1543899	1	100070122|F|0	62:A>G	A01	1133060	1
3147279|F|0	45:A>G	TGCAGCTACTAAGATTGTCGCTGGCCATGCCAATGCCAATAAAAGAGAGCTCAGAACAGTGTGCATTGC	0.81106	99.5902	0.0388365	A01	1147937	1	C1	1562070	1	3147279|F|0	45:A>G	A01	1147936	1
3148381|F|0	15:T>C	TGCAGTTGTTCGTGCTGTCTACGAGTTTCCTGAATTTGATCAACAGGTGAAAAACCTTCCTTACAAGAC	0.894009	100	0.0969285	A01	1152527	1	C1	1566888	1	3148381|F|0	15:T>C	A01	1152527	1
3180525|F|0	6:G>A	TGCAGAGCTAGCGAGGCTTCCACAAGTCAAATGAGGGAACTTACAGATCGGAAGAGCGGTTCAGCAGGA	0.958525	99.1803	0.156943		0	0		0	0	3180525|F|0	6:G>A	A01	1152593	1
3180525|F|0	24:A>T	TGCAGAGCTAGCGAGGCTTCCACAAGTCAAATGAGGGAACTTACAGATCGGAAGAGCGGTTCAGCAGGA	0.921659	100	0.053475		0	0		0	0	3180525|F|0	24:A>T	A01	1152593	1
3145664|F|0	22:T>G	TGCAGCAAAGGTTGGTATAACGTCTCAAGCAGTTCAGATACCTCACTACCAGTCCGGCTAGCCAAAAGT	0.963134	100	0.0282961	A01	1217571	1	C1	1679691	1	3145664|F|0	22:T>G	A01	1217571	1
3093559|F|0	38:A>C	TGCAGAATGAGCAAGAGCTGAATTTAGTTCAGGTATCTATTTCTGACTTTATAATTTATGCAATAGCTT	0.935484	97.541	0.0661506	A01	1219210	1	C1	1681343	1	3093559|F|0	38:A>C	A01	1219209	1
100027832|F|0	25:A>G	TGCAGAAAGATACCTCAATAATGTAAAACTCCCTCAAAAAGTCGTAGTCAATACGACTATGGAACAAGA	0.0921659	100	0.375	A01	1219654	1	C1	1681787	1	100027832|F|0	25:A>G	A01	1219657	1
3128336|F|0	14:C>G	TGCAGAATGATTTTCTCCGGAGCCTGATACGCATCCAAGAAGTGGCAAACATTACAGATCGGAAGAGCG	0.990783	100	0.0320173		0	0		0	0	3128336|F|0	14:C>G	A01	1220407	1
3128336|F|0	37:A>G	TGCAGAATGATTTTCTCCGGAGCCTGATACGCATCCAAGAAGTGGCAAACATTACAGATCGGAAGAGCG	0.976959	98.7705	0.107601		0	0		0	0	3128336|F|0	37:A>G	A01	1220407	1
100033981|F|0	31:C>T	TGCAGTAGAGGCACTCTAGCCTCAAGAGATACTTCAGGTAACTGCCACCACTGGTCCAAGGCAAGATCA	0.105991	100	0.226843	A01	1224465	1	C1	1686584	1	100033981|F|0	31:C>T	A01	1224465	1
100033981|F|0	19:C>T	TGCAGTAGAGGCACTCTAGCCTCAAGAGATACTTCAGGTAACTGCCACCACTGGTCCAAGGCAAGATCA	0.0921659	99.5902	0.1275	A01	1224465	1	C1	1686584	1	100033981|F|0	19:C>T	A01	1224465	1
3088394|F|0	34:T>A	TGCAGTGGAGGAATGAAATGTATAACATTGTCATTGATGCATTTACAGATCGGAAGAGCGGTTCAGCAG	0.986175	99.5902	0.00465106		0	0		0	0	3088394|F|0	34:T>A	A01	1224729	1
3088394|F|0	26:A>G	TGCAGTGGAGGAATGAAATGTATAACATTGTCATTGATGCATTTACAGATCGGAAGAGCGGTTCAGCAG	1	99.5902	0.049141		0	0		0	0	3088394|F|0	26:A>G	A01	1224729	1
3132713|F|0	6:T>A	TGCAGATGCCGTCACCAAGCATGCTGAATTTGTGAGAGAATACAAACAGGATTTCGAGCAAGACCTGGA	0.414747	97.541	0.179012	A01	1226717	1	C1	1688791	1	3132713|F|0	6:T>A	A01	1226716	1
3178148|F|0	10:C>T	TGCAGAACGTCGCTACACCTGCCAAAATTTCACTCAACAAACATTACAGATCGGAAGAGCGGTTCAGCA	0.718894	99.5902	0.101372		0	0		0	0	3178148|F|0	10:C>T	A01	1230190	1
3167540|F|0	54:G>T	TGCAGATGTATTGTTTAGTTACTCCAAGTTTGCTATGGCCTGCATCGGTAACCAGACTCGTCCTACCGA	0.820276	99.5902	0.0959475	A01	1247472	1	C1	1722761	1	3167540|F|0	54:G>T	A01	1247467	1
3085529|F|0	6:T>C	TGCAGCTGCTGTCATCTTTACCATATGCTATGAAGTAAGGAGACTAGGCAAGTGATGAAGTTTCACAGA	0.912442	99.5902	0.104734	A01	1247938	1	C1	1723341	1	3085529|F|0	6:T>C	A01	1248007	1
3104299|F|0	34:G>T	TGCAGGTAAATATGAATGATGACCACCCATTTCAGCATCGAGCTTTTTGTAGTTGCAGCAGCTATTGAT	0.62212	100	0.111385	A01	1250561	1		0	0	3104299|F|0	34:G>T	A01	1250560	1
3104299|F|0	9:A>G	TGCAGGTAAATATGAATGATGACCACCCATTTCAGCATCGAGCTTTTTGTAGTTGCAGCAGCTATTGAT	0.59447	99.5902	0.11045	A01	1250561	1		0	0	3104299|F|0	9:A>G	A01	1250560	1
3091245|F|0	35:A>G	TGCAGCTCTGGGATCCACTTCTTGGAGACATTCTCATAACTAGCCTTACTAATGAGAGAGAAGGCTAGA	0.797235	99.1803	0.080123	A01|A03	1250719|30134053	2	C1	1727775	1	3091245|F|0	35:A>G	A01	1250719	1
3136934|F|0	57:C>G	TGCAGTGGCAATCTTTGCCAAAGTACCACACGGGAAAAAGAATGTCTTCAAGCCTGCCAGTTCCATCAT	0.677419	98.3607	0.490536	A01|A03	1259866|30124040	2	C1	1738771	1	3136934|F|0	57:C>G	A01	1259866	1
3119298|F|0	50:C>T	TGCAGGCAGAAAATGCAAGACTCAGGAGACAACAAGAGCAGGTAAACAAGCAGAGAGAAGTTCTTGCCC	0.852535	99.5902	0.0266472	A01	1266250	1		0	0	3119298|F|0	50:C>T	A01	1266250	1
100037256|F|0	25:G>A	TGCAGTTTACTGACAAGAGGTTCCAGCCAGTCCACGATCTCACCATTGGTGTCGAGTTCGGTGCTCGTA	0.907834	99.5902	0.0961633	A01|A03	1285341|30107719	2	C1|C7	1800189|47076053	2	100037256|F|0	25:G>A	A01	1285340	1
3103624|F|0	36:T>C	TGCAGTCTTTATGAAGGCCTGTAGATATACATACGCTACATGTTACAGATCGGAAGAGCGGTTCAGCAG	0.907834	99.1803	0.0582339		0	0		0	0	3103624|F|0	36:T>C	A01	1286383	1
3103624|F|0	35:C>T	TGCAGTCTTTATGAAGGCCTGTAGATATACATACGCTACATGTTACAGATCGGAAGAGCGGTTCAGCAG	0.898618	100	0.0486522		0	0		0	0	3103624|F|0	35:C>T	A01	1286383	1
3136363|F|0	64:G>A	TGCAGAGGAATTTGACCGTGTACCACGTAGCATTCAGTGCGCTCGCTGATATAAAGGATGTACAGGTAA	0.718894	99.1803	0.415639	A01	1288423	1	C1	1803573	1	3136363|F|0	64:G>A	A01	1288423	1
100021201|F|0	62:A>T	TGCAGTTGTTGATCTTGCTTGCATGAGAGATGCTATGAATAATCTCGGTGGGGATTCTAATAAGATTAC	0.926267	99.5902	0.292765	A08|A01	14905968|1296629	2	C3|C1	55767739|1822351	2	100021201|F|0	62:A>T	A01	1296628	2
100021201|F|0	39:T>C	TGCAGTTGTTGATCTTGCTTGCATGAGAGATGCTATGAATAATCTCGGTGGGGATTCTAATAAGATTAC	0.658986	99.1803	0.428089	A08|A01	14905968|1296629	2	C3|C1	55767739|1822351	2	100021201|F|0	39:T>C	A01	1296628	2
3185383|F|0	13:T>G	TGCAGTGAGAACCTTTTGCTATTCTCTCTAATTTAATTTACAGATCGGAAGAGCGGTTCAGCAGGAATG	0.202765	100	0.280475		0	0		0	0	3185383|F|0	13:T>G	A01	1302258	2
3097417|F|0	15:A>G	TGCAGAAAATGGAGAAAGTCTACAAGTTCTACATTATGAAGTTGGGCAAAAATATGAGCCTCACCATGA	0.917051	100	0.138582	A01|A01	1309184|1304374	2		0	0	3097417|F|0	15:A>G	A01	1309184	1
3095176|F|0	68:A>G	TGCAGTGACATTACATGTTAGCTCCACAAGAAAATGTAGACTAGCAACATGACCGGTTTTGGGCATAGA	0.741935	97.541	0.390649	A01	1309250	1		0	0	3095176|F|0	68:A>G	A01	1309249	1
3141535|F|0	62:T>C	TGCAGGCTCTGGAAGCTGGTCCTTCTCATCGTTCTTCTTCCTCGTATTTTTATACTCTGCAATCATCTT	0.760369	98.3607	0.482057	A01	1312377	1		0	0	3141535|F|0	62:T>C	A01	1312377	1
3137408|F|0	54:A>T	TGCAGCAATGAAACAGACGCTTGGTGCTGACAGGGTTTGTCTTTTTCTTTCTATATTTAGAATGTACAT	0.612903	98.7705	0.431002	A01	1312443	1	C1	1840465	1	3137408|F|0	54:A>T	A01	1312442	1
3126500|F|0	5:T>C	TGCAGTAGCCAGTAGTTGACAAGCCATTGAGTATGGCCAAGGAATTTTCTAGCTGCATCAGGTCCAACT	0.921659	100	0.071175	A01	1314322	1	C1	1842394	1	3126500|F|0	5:T>C	A01	1314325	1
3126500|F|0	56:A>G	TGCAGTAGCCAGTAGTTGACAAGCCATTGAGTATGGCCAAGGAATTTTCTAGCTGCATCAGGTCCAACT	0.907834	99.5902	0.0149965	A01	1314322	1	C1	1842394	1	3126500|F|0	56:A>G	A01	1314325	1
3100237|F|0	47:G>A	TGCAGCCATACATAAAGAGAAAAGGCACATAAAACCATACTTGTCACGCAATAGAATCTCTGTAATAAT	0.331797	100	0.117091	A01	1325363	1	C1	1854617	1	3100237|F|0	47:G>A	A01	1325363	1
3091136|F|0	30:C>G	TGCAGTGTCCCAATCAACCTGGAACTCCTTCGCAATCTCCTTCATGATCTTCAGTTTGAATTCTCCACC	0.764977	99.5902	0.129482	A01	1337453	1	C1	1866754	1	3091136|F|0	30:C>G	A01	1337452	1
3109598|F|0	48:C>T	TGCAGGCTGCAACAAACAATATATACAAACATGAATTTAGTTGCTCATCTGTGTAAGAACGTTATAGAG	0.705069	100	0.0930411		0	0	C1	1914313	1	3109598|F|0	48:C>T	A01	1366668	1
3077124|F|0	60:C>T	TGCAGATACACGTTACATCCCTACAACAAAAGCTGAAGTAGATGAAAAGAAGGCTTTAGGCTTTCCACA	0.926267	100	0.019653	A01	1421230	1	C1	1973973	1	3077124|F|0	60:C>T	A01	1421230	1
3077234|F|0	30:C>T	TGCAGGTGATGATCCTTCTCCCAAGAGTTGCAGATGTTCAATACGTGAAAGGCAAGTTACAGATCGGAA	0.967742	100	0.0141723		0	0		0	0	3077234|F|0	30:C>T	A01	1421296	1
3077234|F|0	30:C>A	TGCAGGTGATGATCCTTCTCCCAAGAGTTGCAGATGTTCAATACGTGAAAGGCAAGTTACAGATCGGAA	0.967742	99.5902	0.0141723		0	0		0	0	3077234|F|0	30:C>A	A01	1421296	1
3107316|F|0	58:T>C	TGCAGATATGAAGCAGAAAAATATTGATGCTGTAAAGGTATAAGTTCACTTGTTGTAGTCTAAATTACA	0.419355	99.1803	0.210361	A01	1421464	1	C1	1974208	1	3107316|F|0	58:T>C	A01	1421464	1
3086256|F|0	7:T>G	TGCAGACTTTTCTAGCTTATTTCGATGAAAAGGAAGCCGAGTCCAACAGAAGGTTGAAACGTAAACGGA	0.907834	100	0.0347857	A01	1449584	1	C1	2008259	1	3086256|F|0	7:T>G	A01	1449584	1
100000949|F|0	17:G>T	TGCAGTTTCAGAAGCATGGGGAGTTTGGTTTCAGTTTGGTTCTGGTTTTTCGGTTCTAAAAATTTACAG	0.81106	98.7705	0.330159	A01	1450508	1		0	0	100000949|F|0	17:G>T	A01	1450507	1
3091238|F|0	5:A>G	TGCAGACTCATCATTTGCTACGGACAAAAACAAATCCACAAACATTAGGCTGGAGAAGCTTCATCACAT	0.921659	99.1803	0.116575	A01	1457065	1	C1	2014202	1	3091238|F|0	5:A>G	A01	1457065	1
3081682|F|0	49:T>C	TGCAGACTCATCATTTGCTACGGACAAAAACAAATCCACAAACATTAGCTTGGAGAAACTCCATCACAT	0.889401	98.7705	0.0496121	A01	1457065	1	C1	2014202	1	3081682|F|0	49:T>C	A01	1457065	1
3091238|F|0	36:C>T	TGCAGACTCATCATTTGCTACGGACAAAAACAAATCCACAAACATTAGGCTGGAGAAGCTTCATCACAT	0.880184	99.5902	0.0449001	A01	1457065	1	C1	2014202	1	3091238|F|0	36:C>T	A01	1457065	1
100013962|F|0	62:A>C	TGCAGACTGATGTCAGAAAGACTGATACCTCAGGTATTACAGCACAGTAGAACTGTTTATAGACTTGCA	0.497696	100	0.234911	A01	1467815	1	C1	2024690	1	100013962|F|0	62:A>C	A01	1467815	1
3132187|F|0	47:T>C	TGCAGTGAATCCATATCCTGTAGAAAAAGAATAGCCTCAAAGCTACTTGAAAAATAACAGTTGTTATCC	0.695853	99.5902	0.397088	A01	1483040	1	C1	2039636	1	3132187|F|0	47:T>C	A01	1483040	1
3105558|F|0	44:A>G	TGCAGGGTCATTGTTTGATTGTTGTAACGCTGTGCTGTAAACTCACGTCACCACATTATCCCGCAGTTG	0.953917	100	0.113375	A01	1484963	1		0	0	3105558|F|0	44:A>G	A01	1484962	1
100059019|F|0	18:A>G	TGCAGAGGGGAGTAAAAGAAGTTGTTACAGTGCTGAGATAGAGAATGCTAAGCGCTCCAAGTGTGGGAA	0.843318	99.1803	0.246708	Scaffold006863|A06|A01	129|21497248|1491709	3		0	0	100059019|F|0	18:A>G	A01	1491708	3
100000072|F|0	44:G>T	TGCAGTATGTATTTTGGCATTAGGGACTATATAAACATTTGTTAGGTAGTTAGTGTGATAAGATAGCGT	0.907834	100	0.34054	A01	1520511	1		0	0	100000072|F|0	44:G>T	A01	1520510	1
3157551|F|0	57:C>G	TGCAGGAAGAAGAAGCACTTGGAAACCAAGTCCCGAACAGAGAAGATGAAACGTTGCCGTGAAAACATT	0.880184	100	0.134974	A01	1524416	1	C1|C3	2063998|58865906	2	3157551|F|0	57:C>G	A01	1524416	1
100067029|F|0	39:A>T	TGCAGCTTTCGCAGCACTCGGATGGTAACATCTCACATCAAATCAAACTTTTTATATATTCTTTACTTT	0.0921659	99.5902	0.4275	A01	1524482	1		0	0	100067029|F|0	39:A>T	A01	1524482	1
100047011|F|0	38:T>C	TGCAGTACCGTTGTGACGAGAGGAAGAACTCATGTGTTTACAAACGGAGACAGATCCCACGTGGAGACT	0.903226	99.1803	0.377968	A01	1532727	1	C1	2071244	1	100047011|F|0	38:T>C	A01	1532726	1
3112442|F|0	48:G>A	TGCAGAGATTAGTATCACCGTTCCAGTAGATAATGTCTGCAAAGAAACGCCCATGAAGAATGTAACACA	0.866359	97.9508	0.267995		0	0	C1	2096200	1	3112442|F|0	48:G>A	A01	1560805	1
3211181|F|0	11:A>G	TGCAGAGTCAGAGTGCCTTGGAAAGTGAAGTCTCGAGGCTTACAGATCGGAAGAGCGGTTCAGCAGGAA	0.894009	99.1803	0.298996		0	0		0	0	3211181|F|0	11:A>G	A01	1578997	1
3082020|F|0	51:C>G	TGCAGTATCCCACAATCCCAAGTTGATAGTGTTCCCATCCACAATCACATTCGCGCTGAAATTATCAAA	0.903226	100	0.127941	A01	1602352	1	C1	2131740	1	3082020|F|0	51:C>G	A01	1602351	1
100065424|F|0	8:A>G	TGCAGTGGAGAAGTTAGGTCCGTACCTGCAAAAGATTTCTTCCTTGGTTATCGTAAGGTGGATATGGGA	0.907834	99.5902	0.131207	A01	1638684	1	C1	2174074	1	100065424|F|0	8:A>G	A01	1638683	1
3097629|F|0	9:G>A	TGCAGCAGGGAAAGTTGAAGTTATGTATGAGGAACTACCAGCAATATTATCAATCAAGGAGGCTATTAC	0.557604	100	0.0325114	A01	1640068	1	C1	2175528	1	3097629|F|0	9:G>A	A01	1640067	1
3111656|F|0	42:T>G	TGCAGCAGCAATGAAAGCTGATCTTGTTTCCTTACCACCAAATCCACCTCCAATTCGTTTGGTTTTGCA	0.56682	99.5902	0.128363	A01	1640522	1	C1	2175982	1	3111656|F|0	42:T>G	A01	1640522	1
3134518|F|0	30:A>T	TGCAGCACCATACATATCAGAGCTCGCAGAAGCAGCAGTTGGTGACGCATTTGGAACCTATTACAGATC	0.764977	100	0.0238061	A01	1641734	1	C1	2177195	1	3134518|F|0	30:A>T	A01	1641803	1
3112010|F|0	7:A>G	TGCAGCTATTCACAGCAATGGTATAGACTTCTGGAGTACCCTTTATTCCATATTGATGGATCATCTTGT	0.958525	99.5902	0.0461816	A01	1656765	1	C1	2194102	1	3112010|F|0	7:A>G	A01	1656765	1
100095374|F|0	15:A>T	TGCAGAAGCAAAACTACAAGACCTAAAAGCAAATATGACAACATTGGGGAAAGAAGCCGCTTCTGCTTT	0.737327	97.541	0.469805	A01	1719159	1	C1	2310248	1	100095374|F|0	15:A>T	A01	1719158	1
3167098|F|0	55:G>C	TGCAGACTTTCTCAATGGTTTCCAGTCGTTGAAGTGTTTTCATGGCATTTGGATCGTTCTTGTCCACCT	0.751152	99.5902	0.0180662	A01	1721010	1	C1	2312156	1	3167098|F|0	55:G>C	A01	1721009	1
3075802|F|0	13:T>G	TGCAGAAACATGGTGAAACTGGTCCATTAGAACCTTGTACTCCTCTGTACCACCTAAAATCGATTTACA	0.737327	100	0.0124219	A01	1722467	1	C1	2313878	1	3075802|F|0	13:T>G	A01	1722466	1
3075802|F|0	44:C>T	TGCAGAAACATGGTGAAACTGGTCCATTAGAACCTTGTACTCCTCTGTACCACCTAAAATCGATTTACA	0.898618	99.1803	0.376068	A01	1722467	1	C1	2313878	1	3075802|F|0	44:C>T	A01	1722466	1
100004511|F|0	6:A>C	TGCAGAAACATGGTGAAATTGGTCCATCAGAACCTTGTAATTTTCCTCACCACCTAAAAATCGGATGAA	0.0921659	100	0.49		0	0		0	0	100004511|F|0	6:A>C	A01	1726489	1
3109678|F|0	21:T>C	TGCAGCTCAGTATTCTAAAAATCGCAACTACACATTCAAAAAATTGGTCTTACAGATCGGAAGAGCGGT	0.889401	99.5902	0.102768		0	0		0	0	3109678|F|0	21:T>C	A01	1727076	1
3112511|F|0	63:C>T	TGCAGATTGGTGTAAATTAGTTTTTAGATTATAACTTGAGCTCGCTAGTCGGTTATTAGGCGCCTTTAT	0.746544	100	0.0938881	A01	1727482	1		0	0	3112511|F|0	63:C>T	A01	1727482	1
3127528|F|0	28:T>A	TGCAGAGAAAAGGAAAGGCTCTTCTTAGTGCTCTCAAGATTAGAAAAAATAGAAAAATAACAAAAAAAT	0.626728	97.541	0.475941	A01	1731910	1		0	0	3127528|F|0	28:T>A	A01	1731909	1
3140465|F|0	11:A>T	TGCAGATGCTTACCCCAATTTTTGCTCTGTATACGCTTACAGATCGGAAGAGCGGTTCAGCAGGAATGC	0.35023	100	0.0259695		0	0		0	0	3140465|F|0	11:A>T	A01	1731913	1
3140465|F|0	11:A>G	TGCAGATGCTTACCCCAATTTTTGCTCTGTATACGCTTACAGATCGGAAGAGCGGTTCAGCAGGAATGC	0.898618	98.7705	0.336778		0	0		0	0	3140465|F|0	11:A>G	A01	1731913	1
3081269|F|0	28:A>T	TGCAGGTTTGTTTCTTACCCCTAGCTCTACATATTTATATATACTTCGTTTGCAGCTTTTCACAGCAGC	0.884793	98.7705	0.271864		0	0	C1	2325149	1	3081269|F|0	28:A>T	A01	1733797	1
3081269|F|0	29:C>T	TGCAGGTTTGTTTCTTACCCCTAGCTCTACATATTTATATATACTTCGTTTGCAGCTTTTCACAGCAGC	0.9447	98.7705	0.317478		0	0	C1	2325149	1	3081269|F|0	29:C>T	A01	1733797	1
3209323|F|0	33:G>A	TGCAGCATTAACGGATAATCTCAGTATAAGCTTGCCCTAGAGGCCTAGAGTACTAATTAGCTGATTTAC	0.35023	97.9508	0.424515	A01	1746211	1	C1	2352432	1	3209323|F|0	33:G>A	A01	1746210	1
100004330|F|0	31:C>T	TGCAGCGTTTACAATCAAAACGATTGATGATCCTAGAACACTGAACAAGACATTGTACCTTACAGATCG	0.129032	100	0.375		0	0		0	0	100004330|F|0	31:C>T	A01	1765181	1
100045138|F|0	49:C>T	TGCAGGATTCGCACAAGAATCGGATAAGCTGTTTGGGGATGTCAGCAGACGGAAGTGCCTTGTGTACAG	0.917051	98.7705	0.132118	A01|A03|A08	1788573|29563537|12408757	3	C1|C3|C7	2401497|59517450|46697804	3	100045138|F|0	49:C>T	A01	1788572	1
3093436|F|0	60:A>T	TGCAGCTGCACAAGAAGCCATTTGAGCCATCTCTTGTTGATTGTAGTTTGTCTCTAGACGAGGATCTGC	0.870968	100	0.0312421	A01	1794998	1	C1	2408271	1	3093436|F|0	60:A>T	A01	1794997	1
3093436|F|0	60:A>C	TGCAGCTGCACAAGAAGCCATTTGAGCCATCTCTTGTTGATTGTAGTTTGTCTCTAGACGAGGATCTGC	0.894009	98.7705	0.170263	A01	1794998	1	C1	2408271	1	3093436|F|0	60:A>C	A01	1794997	1
3095801|F|0	11:G>A	TGCAGCTGCAAGAGACAACTTGTGTTCACTATATGGGAGACCATGGGAGAGGCACACTCTCATATATAC	0.368664	100	0.0484375	A01	1806739	1	C1	2419942	1	3095801|F|0	11:G>A	A01	1806739	1
3075379|F|0	66:T>C	TGCAGCCTTTCACATTGGTGTTTACAAACAAAAATCTCCAACTGTAACCACCTAAAATCACATGTATGT	0.903226	98.7705	0.129633	A01	1817236	1	C1	2451463	1	3075379|F|0	66:T>C	A01	1817235	1
100028098|F|0	38:T>C	TGCAGCCTTTCACATTGGTGTTTACAAACAAAAATCTCTCAACTGTAACCACTTACAGATCGGAAGAGC	0.124424	100	0.48834		0	0		0	0	100028098|F|0	38:T>C	A01	1817236	1
3126192|F|0	56:G>T	TGCAGATGAAGTTGGAGGAGCTGGCAGAGAGAACACCGCACAAGCAAGCCTAGCTCGTTTCTGAGAAAG	0.829493	99.1803	0.170062		0	0	C1	2459923	1	3126192|F|0	56:G>T	A01	1822747	1
3081685|F|0	27:A>G	TGCAGTAGAACCAAATGATGAACCTGTATATGAGCATAAAATGCTTACAGATCGGAAGAGCGGTTCAGC	0.97235	97.541	0.0794681		0	0		0	0	3081685|F|0	27:A>G	A01	1822751	1
3077929|F|0	30:G>T	TGCAGGGCATGAGACACAACTATAAGATGTGTTGTTTCCAGTGATTTTGAGATTTACAGATCGGAAGAG	0.778802	100	0.236966		0	0		0	0	3077929|F|0	30:G>T	A01	1837976	1
100051316|F|0	32:T>C	TGCAGATGAAGGGTGAAGATAGATCTATGTCGTTGCGTGAGGAAGATAGAGATGACAAGAGGAGGAGGG	0.56682	97.9508	0.424086	A01	1840523	1	C1	2481054	1	100051316|F|0	32:T>C	A01	1840522	1
3143232|F|0	44:T>C	TGCAGGCATTGGAGATCGACCTGTTGTTTTCGTGACTCACAGGTTTGAACCTGTCAATAGATATTTCCT	0.912442	98.7705	0.0628762	A01	1842084	1	C1	2482656	1	3143232|F|0	44:T>C	A01	1842153	1
3100971|F|0	65:G>C	TGCAGTTCTTCTGTATGATGGATTTTTGGTAACTTGCAGGAGGTTAGCTCTATGATATTGGAAAAGTTG	0.695853	100	0.0261392	A01	1842159	1	C1	2482730	1	3100971|F|0	65:G>C	A01	1842159	1
3100971|F|0	28:G>C	TGCAGTTCTTCTGTATGATGGATTTTTGGTAACTTGCAGGAGGTTAGCTCTATGATATTGGAAAAGTTG	0.700461	99.1803	0.102969	A01	1842159	1	C1	2482730	1	3100971|F|0	28:G>C	A01	1842159	1
3128217|F|0	5:A>G	TGCAGACTTGATAAGGAGATGTTGTAGAGTACACAAACGGAATGCTGTATCTAATCAATAATCACTCTT	0.870968	97.9508	0.27922	A01	1842225	1		0	0	3128217|F|0	5:A>G	A01	1842224	1
3179864|F|0	47:T>C	TGCAGCCTCCTCTCCCTCAACACCTCCAGATCGTCCTCGTCAGGCTTTTCCAGAGACGCGATCTCCTCG	0.843318	97.541	0.344232	A01	1853567	1	C1	2492987	1	3179864|F|0	47:T>C	A01	1853567	1
3179864|F|0	53:A>G	TGCAGCCTCCTCTCCCTCAACACCTCCAGATCGTCCTCGTCAGGCTTTTCCAGAGACGCGATCTCCTCG	0.746544	97.541	0.320569	A01	1853567	1	C1	2492987	1	3179864|F|0	53:A>G	A01	1853567	1
100018695|F|0	49:G>T	TGCAGGAGGAATGAGCATCAATGAGACCGTCTTACATGTAAGAGAAACCGTTCTTTTTTCAACCATATA	0.0737327	100	0.433594	A01	1877132	1		0	0	100018695|F|0	49:G>T	A01	1877201	1
3163496|F|0	25:C>G	TGCAGATAGTGTTGCATAGCAAGTACTACTGACTCTATAGACAAAAAAAAACACGCAACATGAGAGACT	0.539171	100	0.0971583	A01	1879227	1	C1	2527370	1	3163496|F|0	25:C>G	A01	1879227	1
3080335|F|0	36:T>G	TGCAGATACTATTGATTCTGATATCTAATGGACTATTGTGATCAGCTTTGCAAGTTATGAATTAGAGAG	0.894009	99.5902	0.276145	A01	1886539	1	C1	2537827	1	3080335|F|0	36:T>G	A01	1886539	1
3080335|F|0	11:T>C	TGCAGATACTATTGATTCTGATATCTAATGGACTATTGTGATCAGCTTTGCAAGTTATGAATTAGAGAG	0.912442	98.7705	0.293644	A01	1886539	1	C1	2537827	1	3080335|F|0	11:T>C	A01	1886539	1
3103200|F|0	47:T>C	TGCAGATATACAACTTACCTTCTTTTTGTTTGGCAGCATGAAATCGATAATAGATAGATACAGCGAGGC	0.917051	100	0.0771698	A01	1886605	1	C1	2537893	1	3103200|F|0	47:T>C	A01	1886604	1
3096340|F|0	26:G>A	TGCAGTAGCAGCAAGCTCACCATTCAGAGCTCCAACAACAGCTTCAGCAATTTCAATGGCAACTCCTTC	0.56682	99.5902	0.317404	A01	1907729	1	C3	59652110	1	3096340|F|0	26:G>A	A01	1907729	1
3120207|F|0	49:C>A	TGCAGTCAATGCACCTATGGTTTCTGCTGAGGTGAGCACACAAGTTCATCAAATATATTCCATCAGTTT	0.728111	99.1803	0.447925	A01	1907795	1	C1	2556411	1	3120207|F|0	49:C>A	A01	1907794	1
3097082|F|0	58:A>T	TGCAGTCAATGCACCTATGGTTTCTGCTGAGGTGAGCACACAAGTTCATAGAATATATACCCTCGGTTT	0.903226	100	0.10139	A01	1907795	1	C1	2556411	1	3097082|F|0	58:A>T	A01	1907795	1
3168810|F|0	9:T>G	TGCAGTTTATAGACTTGACCTGGAACACAATTATTCGAGAATTACAGATCGGAAGAGCGGTTCAGCAGG	0.907834	100	0.0825582		0	0		0	0	3168810|F|0	9:T>G	A01	1936315	2
3128611|F|0	8:T>C	TGCAGCGATCTCTATCAACTGCTCGTTCTTGATGTAAGCAACGCTCCCAAATGAAACGTACACAACCGA	0.695853	99.1803	0.0880663	A01	1961291	1	C1	2602858	1	3128611|F|0	8:T>C	A01	1961291	1
3128611|F|0	66:C>T	TGCAGCGATCTCTATCAACTGCTCGTTCTTGATGTAAGCAACGCTCCCAAATGAAACGTACACAACCGA	0.714286	99.1803	0.23975	A01	1961291	1	C1	2602858	1	3128611|F|0	66:C>T	A01	1961291	1
3173618|F|0	9:T>G	TGCAGGAGATGGTGGGGTCTTGATAGGACGTGAGGGAGATGCTGATACTGGACTTAGGCTCAGACGTGC	0.382488	100	0.0917405	A01	1969612	1	C1	2615863	1	3173618|F|0	9:T>G	A01	1969612	1
100049210|F|0	56:C>T	TGCAGGATGAATGTGGTGGCTGGACGAATGAGAAACACAACTTGTATCTTGATTCTCTGGAGAACTCAT	0.124424	100	0.192044	A01	1994179	1	C5|C5|C3	10280366|37058285|51556935	4	100049210|F|0	56:C>T	A01	1994179	1
100048609|F|0	63:A>G	TGCAGAAACATAAGAGTTGATATGACCTGTGGGGGATCAAAGAAATGATTGTTGCTACGAAAGACATGT	0.336406	100	0.408332	A01	1994810	1	C1	2642204	1	100048609|F|0	63:A>G	A01	1994810	1
100049484|F|0	36:T>A	TGCAGAAAGAGGTGACTTATCTTTGATGATATAACTTTTATGATTGGTTGTAGAAGAAGGTGATACTTC	0.894009	98.7705	0.155835	A01	2000404	1		0	0	100049484|F|0	36:T>A	A01	2000404	1
3080800|F|0	68:A>T	TGCAGTCTATATTTGAAAACTTATAATATGTTATAAGGTTCGTGTCTAACATCATATGATAATGTCCGA	0.921659	98.7705	0.2499	A01	2043136	1	C1	2714388	1	3080800|F|0	68:A>T	A01	2043136	1
3142158|F|0	7:C>T	TGCAGGACATGCTTCCCTTTGATACCTCTGCTCCCTCTTTGGCTTCTGCTTGATGATTGTTTCTTCATC	0.815668	99.5902	0.0278336	A01|A03	2068459|29121128	2	C1|C7	2743438|46427949	2	3142158|F|0	7:C>T	A01	2068452	1
3142158|F|0	25:C>T	TGCAGGACATGCTTCCCTTTGATACCTCTGCTCCCTCTTTGGCTTCTGCTTGATGATTGTTTCTTCATC	0.815668	99.5902	0.043921	A01|A03	2068459|29121128	2	C1|C7	2743438|46427949	2	3142158|F|0	25:C>T	A01	2068452	1
3082363|F|0	15:A>G	TGCAGAAAAGATATTACCAGTGGTGAAGAATCAGCATCTGTTGCTTGTCACTTTACTTGTATGCAATGC	0.935484	98.7705	0.0932321	A01	2077394	1	C1	2757496	1	3082363|F|0	15:A>G	A01	2077393	1
3110839|F|0	6:C>T	TGCAGTCATCCGCTTTGAAGATAAGATCAGGGAAGATGCTGCACAAGTTGTTGAGAATTTGACTCGACA	0.815668	100	0.0494111	A01	2118460	1	C1	2804123	1	3110839|F|0	6:C>T	A01	2118460	1
100045135|F|0	64:C>T	TGCAGGCAGAGGATGGAACGTTTACTGAGGAACCAGGGTCTGGCGCCGTTGCTATCGTCAACAACAAGA	0.907834	100	0.0250457	A01	2118735	1	C1	2804396	1	100045135|F|0	64:C>T	A01	2118735	1
100045135|F|0	19:G>T	TGCAGGCAGAGGATGGAACGTTTACTGAGGAACCAGGGTCTGGCGCCGTTGCTATCGTCAACAACAAGA	0.907834	100	0.0200984	A01	2118735	1	C1	2804396	1	100045135|F|0	19:G>T	A01	2118735	1
3077567|F|0	6:C>T	TGCAGTCTCACCCCCTGATCTATGCACTTCGACAGTAAGAGTTCCATTCAGGTTTATAGATCCTGCTGC	0.824885	98.7705	0.139072	A01	2119762	1	C1	2805421	1	3077567|F|0	6:C>T	A01	2119761	1
100003588|F|0	66:G>T	TGCAGTTTCACCCCCTGATCTATGCACTTCGACGGTAAGAGTTCCATTCAGGTTTATAGATCCTGCGGC	0.612903	99.5902	0.162361	A01	2119762	1	C1	2805421	1	100003588|F|0	66:G>T	A01	2119761	1
100027727|F|0	67:A>C	TGCAGCTGTTGGTTCAACGACAAGATTTTCATCAGGAGACACAGCAACTGTAGCTGTTGGTTCAACGAC	0.0967742	100	0.385488		0	0		0	0	100027727|F|0	67:A>C	A01	2129974	5
3092359|F|0	56:C>T	TGCAGTTTCAGCAGAGATAATCTTCTGACAGTTGCTCATAAGTTCTTGAGCATACTCCCCCTCACTGAT	0.903226	100	0.0967826	A01	2131027	1	C1	2817086	1	3092359|F|0	56:C>T	A01	2131096	1
3138254|F|0	27:G>A	TGCAGAACACAAGGCGTTTCTTGCTTCGGTCTGTGGGGAGAGCGAGCCAAAGAATTTTACAGATCGGAA	0.801843	99.1803	0.0823424	A01	2142711	1		0	0	3138254|F|0	27:G>A	A01	2142711	1
3084095|F|0	56:G>A	TGCAGATTCGCTAGTGGATCCAGGACATGAGCATCATACCTAACCACAGATAGAGAGACAAATGAGATG	0.898618	99.1803	0.0399737	A01	2150456	1	C1	2828721	1	3084095|F|0	56:G>A	A01	2150459	1
3127001|F|0	39:A>C	TGCAGATTTTAGCAGGTGTAGTGAATCCAACTAGTGGCAATGTCTTTGTGGAAAAGCCCAAGAATTTTG	0.119816	100	0.204142	A01	2153319	1		0	0	3127001|F|0	39:A>C	A01	2153318	1
3127001|F|0	19:A>G	TGCAGATTTTAGCAGGTGTAGTGAATCCAACTAGTGGCAATGTCTTTGTGGAAAAGCCCAAGAATTTTG	0.124424	100	0.277092	A01	2153319	1		0	0	3127001|F|0	19:A>G	A01	2153318	1
3121533|F|0	27:C>T	TGCAGTGAGATGGGGACTTACACATCACAAAGAGAGTGCAGCTGATTGTTGCCAAGCTTGCTTAGACCA	0.880184	99.1803	0.153011	A01	2179589	1	C3|C1	60196603|2862695	2	3121533|F|0	27:C>T	A01	2179589	1
100027102|F|0	24:T>A	TGCAGAATCAAGTATTGAACTCTCTCCTAATGTAAAAGGCAAACTAGTTGATGAGATCTTGGAGCGTTT	0.0921659	100	0.4375	A01	2180555	1	C1	2863584	1	100027102|F|0	24:T>A	A01	2180557	1
3078493|F|0	19:A>T	TGCAGTCTGAGCTTCTTGTAGTGAGGAAGAAAAATAAACGTTACTGCCCTGTATATTTCAGTAAGGTTA	0.870968	99.5902	0.171552	A01|A03	2182898|28978489	2	C1|C7	2866015|46324809	2	3078493|F|0	19:A>T	A01	2182897	1
100012740|F|0	68:G>T	TGCAGTCTGAGCTTCTTGTTGTGAGGAAGAAAAATAAACGCTACTGCCCTGTATATTTCAGTAAGGTTG	0.105991	100	0.226843	A01|A03	2182898|28978489	2	C7	46324809	1	100012740|F|0	68:G>T	A01	2182897	1
100012740|F|0	40:C>T	TGCAGTCTGAGCTTCTTGTTGTGAGGAAGAAAAATAAACGCTACTGCCCTGTATATTTCAGTAAGGTTG	0.133641	100	0.428062	A01|A03	2182898|28978489	2	C7	46324809	1	100012740|F|0	40:C>T	A01	2182897	1
100006613|F|0	27:A>G	TGCAGCTTCTGAAAAATACAAAAGATCATAATAATTCAAAGAGAGGGAATATGCTTACAGATCGGAAGA	0.0875576	100	0.487535		0	0		0	0	100006613|F|0	27:A>G	A01	2184481	1
3169706|F|0	51:G>C	TGCAGGAGATGAAACTCTGAGATTCTGGAATGTTTTCGGAGTACCAGAGACGGCCAAAAAAGCAGCTCC	0.746544	98.7705	0.487121	A01|A03	2199441|28973466	2	C7	46319683	1	3169706|F|0	51:G>C	A01	2199439	1
3154981|F|0	41:C>A	TGCAGACCCCAATTACAGTGGCTTTACCTGATAAACCATCACCGATTACAGATCGGAAGAGCGGTTCAG	0.935484	99.5902	0.084302		0	0		0	0	3154981|F|0	41:C>A	A01	2205643	1
3154981|F|0	22:T>C	TGCAGACCCCAATTACAGTGGCTTTACCTGATAAACCATCACCGATTACAGATCGGAAGAGCGGTTCAG	0.949309	98.7705	0.201197		0	0		0	0	3154981|F|0	22:T>C	A01	2205643	1
100072726|F|0	13:G>A	TGCAGTTTTGGGAGAATGGTGGCTTGCTTCCGCTATGCTTCAATCAATATATTTGCAGTTTCTCTGCCA	0.617512	99.5902	0.0920584	A01	2207037	1	C1	2902934	1	100072726|F|0	13:G>A	A01	2207036	1
3114201|F|0	5:T>C	TGCAGTAGCTGCGAGACTTGTTCATCAGCAGAGCTAAGGCTTCTACTCATGTCAACTGACAAATCGCTC	0.889401	99.1803	0.110983	A01	2208701	1	C1	2904673	1	3114201|F|0	5:T>C	A01	2208701	1
3123231|F|0	49:C>T	TGCAGCAGCTGCGAGACTTGTTCATCAGCAGAGCTAAGGCTTCTACTCACGTCAACTGACAAATCGCTC	0.847926	99.5902	0.0848003	A01	2208701	1		0	0	3123231|F|0	49:C>T	A01	2208701	1
3127680|F|0	41:G>A	TGCAGAGGAGACTAGAGATGAGGACTATACTTGCGGCAATGGACTAGGCTTATACTCTGCAAACGAGAG	0.907834	99.5902	0.0100492	A01|A03	2218111|28963924	2	C1	2915525	1	3127680|F|0	41:G>A	A01	2218111	1
3127680|F|0	24:C>G	TGCAGAGGAGACTAGAGATGAGGACTATACTTGCGGCAATGGACTAGGCTTATACTCTGCAAACGAGAG	0.921659	100	0.02955	A01|A03	2218111|28963924	2	C1	2915525	1	3127680|F|0	24:C>G	A01	2218111	1
3107423|F|0	24:A>G	TGCAGCTCGGTTTTATCATTTATCATCACTGAACCTTTCGCTATCGGTCAATTTACAGATCGGAAGAGC	0.926267	99.1803	0.0615826		0	0		0	0	3107423|F|0	24:A>G	A01	2219939	3
100037524|F|0	16:G>A	TGCAGAAACCTATTGGGGTAATTGCACTCTTGGATGAAGCTTGGTACAATCCGTCTCATCTTGTGTCTC	0.115207	100	0.2112	A01|Scaffold002077|A03	2226188|500|28930051	3	C1|C7	2924265|46298926	2	100037524|F|0	16:G>A	A01	2226187	1
100029016|F|0	30:C>T	TGCAGCAAAAGCTGCTGTGATCTCTGTTGGCGAAGAGATTGCAAGCCAGGGACTGCCATTAGGAATCTG	0.474654	100	0.143275	A01	2246625	1	C1	2944384	1	100029016|F|0	30:C>T	A01	2246625	1
100029016|F|0	60:A>G	TGCAGCAAAAGCTGCTGTGATCTCTGTTGGCGAAGAGATTGCAAGCCAGGGACTGCCATTAGGAATCTG	0.479263	100	0.158099	A01	2246625	1	C1	2944384	1	100029016|F|0	60:A>G	A01	2246625	1
3165737|F|0	18:G>T	TGCAGCAGGAGAGGGAAGGCCACCACAGTAAGAGGTGAAAGACTTCACTTTACCCTTTCTGATATGTGC	0.921659	100	0.0671		0	0	C1	2947479	1	3165737|F|0	18:G>T	A01	2249761	1
3074975|F|0	61:A>C	TGCAGATTTCAGACTTGGGTTTAGACTCTCCATGAAGAGCAAAATGGTTCCCAAAATGAATATGTTTAC	0.949309	100	0.129913	A01|A03	2257331|28878813	2	C1|C7	2962825|46267363	2	3074975|F|0	61:A>C	A01	2257330	1
100000038|F|0	49:T>C	TGCAGATTTCAGACTTGGGTTTAGACTCTCCATGAAGAGCAAAATGGTTTCCGAAATGAATCTGTTTAC	0.976959	98.7705	0.155282	A03|A01	28878813|2257331	2	C7|C1	46267363|2962825	2	100000038|F|0	49:T>C	A01	2257330	2
3129492|F|0	35:G>T	TGCAGACAAACAAATTCAACTTCTTTCAGGTTCACGCAAGTTTGAGATTGGTAAGGTACCTTACACAGA	0.834101	98.3607	0.442233	A01	2270916	1	C1	2971073	1	3129492|F|0	35:G>T	A01	2270916	1
3161854|F|0	27:T>G	TGCAGCTGCGACTTGTTCTTCTTCTGGTAGGAGAGTGCACACCAGCTTCCTGTCTCCATACACATTGTC	0.894009	99.5902	0.0347805	A01	2318046	1	C1	3023511	1	3161854|F|0	27:T>G	A01	2318046	1
3125827|F|0	27:A>G	TGCAGTATCAGCTTGATTTACATTCATATCTTATGTTATGTTGTCCCCTTTCTCTCTTACTCTCAATTC	0.843318	97.9508	0.448207	A01	2318112	1		0	0	3125827|F|0	27:A>G	A01	2318111	1
3125827|F|0	65:A>T	TGCAGTATCAGCTTGATTTACATTCATATCTTATGTTATGTTGTCCCCTTTCTCTCTTACTCTCAATTC	0.640553	99.5902	0.0891258	A01	2318112	1		0	0	3125827|F|0	65:A>T	A01	2318111	1
3140540|F|0	23:C>G	TGCAGCCTCCCCTTGCGGCAAGACTGCATAATTTATTCATTCAACCTCAGTGAACAGAGACAAAAGCAA	0.465438	98.3607	0.337614	Scaffold016222|A01|A01	1|2329126|2331598	3	C1	3045240	1	3140540|F|0	23:C>G	A01	2329125	1
3163088|F|0	25:T>C	TGCAGGTGTTCTATCTTGAAGCTTGTGAGTCTGGAAGTATCTTTGAAGGGCTTCTTGAAGAGGGTTTAC	0.903226	99.1803	0.0634892	A01	2344442	1	C1	3073901	1	3163088|F|0	25:T>C	A01	2344442	1
3157726|F|0	44:T>C	TGCAGGAAGCATCCATTGCAAAGATCAGACCAGGCTTCATAGAATCTGATTTGTCGGCTCAAGCTGTGG	0.852535	100	0.107056	A01	2357193	1	C1	3088360	1	3157726|F|0	44:T>C	A01	2357262	1
3113019|F|0	61:A>C	TGCAGCTAATGAAGAGCCCCTCTACTCCTCAACGCTTCTGGCTTCCTCTGCTGCATGATTCAGTAAAGA	0.958525	100	0.00956916	A01	2357408	1	C1	3088576	1	3113019|F|0	61:A>C	A01	2357408	1
100047151|F|0	66:C>G	TGCAGCCATCAAAGCAGGGCCTTGTAGCTTACCAATCCCTCGCCCAGGGAGCTTTGGAGGTCAAGTCAT	0.921659	100	0.0483	A08|A01	12946024|2377682	2	C3|C1	60364410|3206549	2	100047151|F|0	66:C>G	A01	2377681	2
3089316|F|0	44:T>C	TGCAGGTAGTTTTTATATGCCTCGAAGAACATATATTGTTCAAATAAAGAGCTCCAGTGTTGTTTATTT	0.907834	98.7705	0.0395784	A04	11580988	1	C1|C4	3226178|43280154	2	3089316|F|0	44:T>C	A01	2396896	1
3089316|F|0	59:T>C	TGCAGGTAGTTTTTATATGCCTCGAAGAACATATATTGTTCAAATAAAGAGCTCCAGTGTTGTTTATTT	0.9447	98.7705	0.160761	A04	11580988	1	C1|C4	3226178|43280154	2	3089316|F|0	59:T>C	A01	2396896	1
3108894|F|0	31:T>C	TGCAGTGTGGAAACAATAAATTAGATACTCTTGTAACTATTTTTTTGTATGCATAATTTGTATCCTTCG	0.700461	98.7705	0.364526	A01	2403756	1		0	0	3108894|F|0	31:T>C	A01	2403756	1
3096078|F|0	57:T>C	TGCAGTAGATCCTGTGTATAGAATGCATGCTTCTCGTTTGAAGCTTCTAAATGCTTGTGGGAAACAGAA	0.97235	99.1803	0.0639698	A01	2414484	1	C1	3248276	1	3096078|F|0	57:T>C	A01	2414483	1
100053893|F|0	63:T>C	TGCAGATTTTATTTGCCTTCCAAAAATCAAACATGCACGTGGGCGTTTCCCTTCACGAATTCATGGAGC	0.078341	100	0.207612	A01	2429133	1	C1	3295541	1	100053893|F|0	63:T>C	A01	2429132	1
100053893|F|0	67:G>A	TGCAGATTTTATTTGCCTTCCAAAAATCAAACATGCACGTGGGCGTTTCCCTTCACGAATTCATGGAGC	0.0875576	100	0.33241	A01	2429133	1	C1	3295541	1	100053893|F|0	67:G>A	A01	2429132	1
3152024|F|0	56:A>G	TGCAGAAGAATTAAAGGTAAATTGGTGGAGCCATAGAGTGTGGCATTTGTGATGATACTGGACAAAGTG	0.290323	99.1803	0.442429	A01	2441482	1	C1	3310138	1	3152024|F|0	56:A>G	A01	2441481	1
100000144|F|0	59:C>T	TGCAGATATATTTCTACTTTGCTTTACACTAATATATGATGTAACATTATCTCATTATACATAAGTTAC	0.903226	100	0.0968347	A01	2441416	1	C1	3310072	1	100000144|F|0	59:C>T	A01	2441485	1
3106085|F|0	61:A>G	TGCAGAAACCTACCAACAGACTGAAAAGATAAGTGCCAACTGATTTGAACCACCGCAGCAAATTGCGAA	0.903226	99.1803	0.0867868	A01	2442947	1		0	0	3106085|F|0	61:A>G	A01	2442946	1
3166769|F|0	54:A>T	TGCAGTTAACAAAGTTTTCTTTTGTTTCGTATTGGTGGGTTATACGGTTTGGTTAGGTTACAGATCGGA	0.198157	100	0.496485		0	0		0	0	3166769|F|0	54:A>T	A01	2448108	1
100012827|F|0	24:C>A	TGCAGATCATCATTCAACGCCAGACCTTGACACAACAGAGACTCGTCCCTGGATAACAAATTTTGTGAG	0.774194	99.1803	0.249291		0	0		0	0	100012827|F|0	24:C>A	A01	2456582	1
100012130|F|0	63:A>T	TGCAGCAGTATTAGCCAAAGAAGGTGGACTAGCCGTGAAGAATTTTATCGCTGTCCTAGAACCACTTAC	0.0875576	100	0.487535	A01	2473620	1	C1	3336362	1	100012130|F|0	63:A>T	A01	2473620	1
3139212|F|0	64:A>G	TGCAGCGGCTCTAAAGAACCCCATGTTTTCCCAACCTTCAGTTTCACATGTAGAGGGACTGAAAATACA	0.599078	100	0.48284	A01|Scaffold000320|A03	2487735|13174|30090194	3	C1	3367928	1	3139212|F|0	64:A>G	A01	2487734	1
100043576|F|0	32:G>A	TGCAGGCTGATTAAGACATCAACAAAATCTCAGTTGTCTTTACAGATCGGAAGAGCGGTTCAGCAGGAA	0.520737	100	0.320934		0	0		0	0	100043576|F|0	32:G>A	A01	2487738	1
3086892|F|0	28:T>A	TGCAGCAACCATTGTGGGCAACCCTTCGTATCTGATTCCTCCACCGGCCACTGCGATTTGCAGCTTCAG	0.880184	100	0.0850306		0	0	C1	3370552	1	3086892|F|0	28:T>A	A01	2490298	2
3124413|F|0	21:G>A	TGCAGTTATTGGACCCTTTTCGCCTGCATTATCCTTATTACTAAGAGGAATATCGGCATTCCTCGTCAA	0.654378	97.9508	0.353105	A01	2491102	1	C1	3371320	1	3124413|F|0	21:G>A	A01	2491101	1
3105575|F|0	25:C>G	TGCAGCATATGCAAAATGCTATGGACGAGTCGGTTGACATTGACCAGGACTCTAAAGTCAAAATGATGA	0.907834	100	0.0100492	A01	2499341	1	C1	3379525	1	3105575|F|0	25:C>G	A01	2499341	1
3077445|F|0	13:A>G	TGCAGTATAATCCATCCGAGCGTCTCACAGCAAACGATGCTCTTGACCATCCTTTCTTTACAGATCGGA	0.963134	98.3607	0.148302	A01	2510812	1	C1	3394690	1	3077445|F|0	13:A>G	A01	2510881	1
3159115|F|0	12:A>G	TGCAGAGTTAAAACAAGAAGAGGTTCTCCAAGACTTACCTAAGGCCATAAGATCAAGCATTACAGATCG	0.115207	100	0.4864		0	0		0	0	3159115|F|0	12:A>G	A01	2517278	2
3106828|F|0	60:G>A	TGCAGCAATATGATAATCAGCTATCAAAGAAGTTCAATGATGTGGTAAATGAAATAAGGAGGCAAAGAT	0.677419	98.3607	0.264705	A01	2520498	1	C1	3406013	1	3106828|F|0	60:G>A	A01	2520498	1
100000871|F|0	28:T>C	TGCAGAAACTTTTTGGTGTTCCTTCAGCTGCTGAAATTCCAAGCCAGGTAATCTCAACTTCATTAGCGC	0.912442	98.3607	0.140623	A01	2520672	1	C1	3406242	1	100000871|F|0	28:T>C	A01	2520672	1
100000871|F|0	13:T>C	TGCAGAAACTTTTTGGTGTTCCTTCAGCTGCTGAAATTCCAAGCCAGGTAATCTCAACTTCATTAGCGC	0.898618	99.1803	0.0641157	A01	2520672	1	C1	3406242	1	100000871|F|0	13:T>C	A01	2520672	1
3080690|F|0	25:A>G	TGCAGATTCGTTTGGACTAATGATGACCTCTCAGTCTCCTTTTTACGCACCAGGTTTGTCTCCAACTTC	0.907834	99.5902	0.0955448	A01	2528915	1		0	0	3080690|F|0	25:A>G	A01	2528915	1
3113992|F|0	63:T>G	TGCAGCCATGCTTGATGAATCTGAAGCACCTCTTGGAACTGACACAAGAGGCAAGCCTCCTCCTTGTGT	0.898618	100	0.0594346	A01	2528981	1		0	0	3113992|F|0	63:T>G	A01	2528980	1
3081395|F|0	33:T>G	TGCAGGATGATTGTCCTCAGAAGGATCAGAGTATCCAAACAACAAAGCTTCCAAAGAGTTAGGAGCTGG	0.940092	100	0.0097078	A01	2529916	1	C1	3416759	1	3081395|F|0	33:T>G	A01	2529915	1
3076726|F|0	57:A>C	TGCAGTTGATGCAGACAAAAGTCCAGAACGTTGAGCAGACATATTGTGGACCCTGCAAGACTCAGATTG	0.953917	99.5902	0.137973	A01	2531387	1	C1	3418265	1	3076726|F|0	57:A>C	A01	2531386	1
100010780|F|0	17:G>T	TGCAGTCAAGTAATCTGGCTACCTCAAGCCTCAAGGCCACTGCCCCAAGAAGTATGTGGCAACAAAGCA	0.0921659	100	0.4675		0	0		0	0	100010780|F|0	17:G>T	A01	2534803	1
3094460|F|0	22:G>T	TGCAGAGCACCATCTTCAGAATGATCAGATACTGGAACTTGAATATTACAGATCGGAAGAGCGGTTCAG	0.953917	100	0.00480758		0	0		0	0	3094460|F|0	22:G>T	A01	2534838	1
3089732|F|0	52:G>C	TGCAGTTGGAAAACGTGCATTCTGATCCGCTTCCAGTGAAGGATGACCAGCTGGTTGTTACAGATCGGA	0.926267	99.1803	0.259102		0	0		0	0	3089732|F|0	52:G>C	A01	2537106	1
100043551|F|0	54:T>A	TGCAGGTGTTGGTTCAACTATTCCAGCAAGCCCCTTTCCCGTGTCCTTCATAGCTGACTCGGGCTCATC	0.221198	100	0.358941	A01	2545096	1		0	0	100043551|F|0	54:T>A	A01	2545095	1
3162886|F|0	38:T>A	TGCAGCCGAGGCTCCTAACTTGTACAGGTTAGTCCAAATTTTTCACACAAACCCTTGGCTGCATTTGTC	0.64977	99.1803	0.449877	A01	2565852	1		0	0	3162886|F|0	38:T>A	A01	2565852	1
3162886|F|0	60:G>A	TGCAGCCGAGGCTCCTAACTTGTACAGGTTAGTCCAAATTTTTCACACAAACCCTTGGCTGCATTTGTC	0.603687	99.1803	0.411514	A01	2565852	1		0	0	3162886|F|0	60:G>A	A01	2565852	1
3076235|F|0	18:G>A	TGCAGATGAATGCCCTCCGAATATCCATACATTACCAACCACAAACCACACCGCAAAGAAGCAATCCAG	0.949309	99.5902	0.0591243	A01	2565918	1	C1	3448980	1	3076235|F|0	18:G>A	A01	2565917	1
3130740|F|0	26:A>T	TGCAGATGAAGGCTCACGAACAGGGAAGAAAGGTCCACGCATCATGAGTTCTTATACAATGCCAAACCC	0.907834	100	0.029993		0	0	C1	3454551	1	3130740|F|0	26:A>T	A01	2571317	1
3114943|F|0	5:C>A	TGCAGCGGTATACTTTTCTTTTGAAGCATCACAGCGTCTCTGCTCTTCTTGAAGACCAAGTTGTACCTT	0.317972	100	0.0285654	A01	2573524	1	C1	3459138	1	3114943|F|0	5:C>A	A01	2573523	1
3114943|F|0	19:T>G	TGCAGCGGTATACTTTTCTTTTGAAGCATCACAGCGTCTCTGCTCTTCTTGAAGACCAAGTTGTACCTT	0.672811	98.7705	0.459373	A01	2573524	1	C1	3459138	1	3114943|F|0	19:T>G	A01	2573523	1
3136416|F|0	8:A>G	TGCAGCTTATCCCTAACATCACATTTTCTCTGATTCTAAGTTACAAACAGCAACAAAGTAAGAAACTGT	0.714286	98.7705	0.372529	A01	2574961	1		0	0	3136416|F|0	8:A>G	A01	2574960	1
3113033|F|0	22:C>T	TGCAGTTTCATCAACGTTGCACCATTGTTAGTATATTACAGATCGGAAGAGCGGTTCAGCAGGAATGCC	0.700461	100	0.0129848		0	0		0	0	3113033|F|0	22:C>T	A01	2641159	2
3076527|F|0	67:G>T	TGCAGCTTCTTACGATCACGTTCTCAACAGTGTCATCTATATCACCTTTCCCCAAACTTCCAATGCTGC	0.907834	99.1803	0.268804	A01	2654302	1	C1|C1	5625026|3569121	2	3076527|F|0	67:G>T	A01	2654301	1
100010964|F|0	37:A>G	TGCAGCTCCGCCTCCACCTTCTTCCTCCCTACCGCCAACTGCTCCTCTACCTCCACCTGTCCCAACACA	0.603687	98.7705	0.449275	A01	2707334	1	C1	3630579	1	100010964|F|0	37:A>G	A01	2707333	1
100027400|F|0	64:A>G	TGCAGCAAAGGCGGTTGTCGTCTATATATGTTGCCTGGACACCAATCATCCAAGATCCAATGGTAGTAT	0.921659	99.5902	0.03915	A01	2730518	1	C1	3654215	1	100027400|F|0	64:A>G	A01	2730518	1
100002532|F|0	29:T>A	TGCAGCTTAGTGATTGATTCCATGGCTTCTTCAATGCTGTCTCTCGGTTCTACGTCTCTGTTACCTCGC	0.78341	100	0.0896886	A01	2778150	1	C1	3707219	1	100002532|F|0	29:T>A	A01	2778149	1
100002532|F|0	53:G>T	TGCAGCTTAGTGATTGATTCCATGGCTTCTTCAATGCTGTCTCTCGGTTCTACGTCTCTGTTACCTCGC	0.774194	99.1803	0.0851403	A01	2778150	1	C1	3707219	1	100002532|F|0	53:G>T	A01	2778149	1
100024113|F|0	19:G>A	TGCAGTATCTCCCAATAGAGGGGTTGGCTGCATTCAACAAGGCCACTGCTGAGCTTCTGTTTGGAGCTG	0.21659	100	0.0814848	A01	2778935	1	C1|C7	3708023|46050078	2	100024113|F|0	19:G>A	A01	2778934	1
3154497|F|0	16:C>A	TGCAGTATCTCCCAATCGAAGGGTTGGCTGCATTCAACAAGGCCACTGCTGAGCTGCTGTTTGGAGCTG	0.778802	100	0.0405448	A01	2778935	1	C1|C7	3708023|46050078	2	3154497|F|0	16:C>A	A01	2778934	1
3154497|F|0	58:G>T	TGCAGTATCTCCCAATCGAAGGGTTGGCTGCATTCAACAAGGCCACTGCTGAGCTGCTGTTTGGAGCTG	0.797235	99.5902	0.0829296	A01	2778935	1	C1|C7	3708023|46050078	2	3154497|F|0	58:G>T	A01	2778934	1
3077126|F|0	40:T>G	TGCAGATGGAGTCCCCAAAGAAGGACTAATATGTCATGATTTACTTGCCAAAATTGCCCTTATGATGTT	0.917051	100	0.00999975	A01	2807729	1	C1	3742480	1	3077126|F|0	40:T>G	A01	2807729	1
3077126|F|0	48:C>A	TGCAGATGGAGTCCCCAAAGAAGGACTAATATGTCATGATTTACTTGCCAAAATTGCCCTTATGATGTT	0.912442	100	0.0149219	A01	2807729	1	C1	3742480	1	3077126|F|0	48:C>A	A01	2807729	1
3106886|F|0	63:C>A	TGCAGATATTATGCAATTCCCAATCCATGGATATATCAATCTCGATGGCAGTGACTTGGTATTCGTTGG	0.930876	99.5902	0.0244339	A01	2813519	1	C1	3748407	1	3106886|F|0	63:C>A	A01	2813518	1
3128996|F|0	64:A>G	TGCAGAAAATCTTCACTTGCTTAGTAGATGTTGAGCAGTCACCTCCTGCCTCAATGCAGAACGCACTCT	0.640553	98.7705	0.30692	A01	2827780	1	C1	3769549	1	3128996|F|0	64:A>G	A01	2827779	1
100006604|F|0	61:T>C	TGCAGAAAATTTTCACCTGCTTACTAGATGTTGAGCAGTCACCTCCTGCCTCAATGCAGAATGCACTCT	0.0967742	99.5902	0.240363	A01	2827780	1	C1	3769549	1	100006604|F|0	61:T>C	A01	2827780	1
3132017|F|0	63:A>C	TGCAGCGAAATACAAAAGGAATATCAAACACAAGAATTCCAAAATCACACCATCCCACACCACACACTT	0.884793	99.1803	0.0652941	A01	2827714	1	C1	3769483	1	3132017|F|0	63:A>C	A01	2827783	1
3085987|F|0	13:G>T	TGCAGAACAGTTTGTCATGTAAAGTGTACAAAACATAAGGTTGTGTAAATGTCATACTCCTGTTTCAAA	0.880184	99.1803	0.194074	A01	2844422	1	C1	3790289	1	3085987|F|0	13:G>T	A01	2844422	1
3091217|F|0	65:G>A	TGCAGATGCTCCACTTAGTGCAGAGAGCTCTAACTGTATTAGCCGTGTAAAAATTGTCAACCTCTGTTC	0.866359	98.7705	0.293543	A01	2844488	1		0	0	3091217|F|0	65:G>A	A01	2844487	1
100068348|F|0	46:C>G	TGCAGCTTTACCACTACGGAGAGACTGTCTCGATCCCTTTCTTCACCGAGACGTGGAGACCTGACAGCT	0.410138	98.7705	0.47696		0	0	C1	3841233	1	100068348|F|0	46:C>G	A01	2875355	1
3119483|F|0	32:T>C	TGCAGACCACAGATCCCAACAGCGTTCATGACTGATGCGTTGTGCACTACCTCTACTTTTACACCGAGT	0.907834	98.7705	0.253498	A01	2875421	1	C1	3841299	1	3119483|F|0	32:T>C	A01	2875420	1
3166065|F|0	12:T>A	TGCAGCTTTACCTTTACGGAGAGACGGTCTCGATCCCTTTCTTCACCGAGACGTGGAGACCTGACAGCT	0.603687	100	0.435755	A01	2875355	1	C1	3841233	1	3166065|F|0	12:T>A	A01	2875424	1
100083365|F|0	21:A>G	TGCAGATCGGAACAAATCAAAATCAAATCGATTTCAGTGGGAATTAGCGAGGATCGATGGTGAAATACA	0.313364	99.5902	0.0698529	A01	2885908	1	C1	3856495	1	100083365|F|0	21:A>G	A01	2885908	1
3110810|F|0	25:G>T	TGCAGCCTTCATAAAGCTCATTGCGGGATGGAGAAGACATTTCCAAGAGGCATATTTCTTGCCAAAATG	0.488479	100	0.0638127		0	0	C1	3925486	1	3110810|F|0	25:G>T	A01	2917637	1
3134772|F|0	35:T>C	TGCAGCTTCCGGCTCAAGCTCGCTTGGTAGTCGTATAAGCTATACACATGAAGGTTGAAGATGATTGAA	0.534562	100	0.0421373	A01	2917571	1	C1|C1	3925420|3910838	2	3134772|F|0	35:T>C	A01	2917640	1
3141639|F|0	44:A>G	TGCAGCAACGAGAAGAACACTCCTTCCCGCTTTCTGACACGAAAATTTACACCAAGCCGTTTCAAGACA	0.483871	98.7705	0.172154		0	0	C1	3930005	1	3141639|F|0	44:A>G	A01	2922159	1
3102916|F|0	68:C>A	TGCAGCAACGAGAAGAACACTCCTTCCCGCTTTCTGACACGAAAGTTTACACCAAGCCGTTTCAAGACC	0.926267	98.7705	0.0759882	A01	2922159	1	C1	3930005	1	3102916|F|0	68:C>A	A01	2922159	1
100086743|F|0	66:C>T	TGCAGCTGTTAGGAGTCTCTTGGCGGCTCAAGGAGTGCATTTCTACTTCTTGATGTTCCAAGGTGTCAC	0.797235	98.3607	0.408567	A01|A03	2930565|28363327	2	C1	3941464	1	100086743|F|0	66:C>T	A01	2930564	1
3097490|F|0	48:G>A	TGCAGTGAGCAAAAGAAAGGCTAACGCTAGCTCCTTGTGGTATATCTTGTTGATTTTCTTACAGATCGG	0.912442	99.5902	0.0344098	A01	2930499	1	C1	3941398	1	3097490|F|0	48:G>A	A01	2930568	1
100064017|F|0	33:G>T	TGCAGAGACTGTTAACTGTAAAATAACTAACTAGAACCAGTTTCTGTCTAGAATGGAACAAGACAAGTG	0.0921659	100	0.495	A01	2930958	1	C1	3941863	1	100064017|F|0	33:G>T	A01	2930957	1
100001168|F|0	16:A>T	TGCAGTTGTTCTTCATACCCAAGTTTCTCAACCAATTTTCCATGCAGATCTTTACAGATCGGAAGAGCG	0.101382	99.5902	0.126033		0	0		0	0	100001168|F|0	16:A>T	A01	2935433	1
3158459|F|0	37:A>C	TGCAGGGAGGATGGTCAAACTGGCACAAGTTCTGAGAATAACTTACAGATCGGAAGAGCGGTTCAGCAG	0.958525	99.1803	0.108797		0	0		0	0	3158459|F|0	37:A>C	A01	2935971	1
100021303|F|0	51:T>C	TGCAGAGGTGCTCAGAGGAACTGAGTTTGAAGGACACAAGGCTTCAGGAAGTAGAAGCAAAACTTACAG	0.115207	99.5902	0.352	A01	2936253	1	C7	45905764	1	100021303|F|0	51:T>C	A01	2936322	1
3152610|F|0	62:T>G	TGCAGGACCAACGGCTCTGTTGATGTGGCCACCAACAGCGATTAGAGCTTCTCTATCTGCTCTGATAGG	0.741935	98.3607	0.453223	A01	2955781	1	C1	3970923	1	3152610|F|0	62:T>G	A01	2955781	1
3115068|F|0	55:G>T	TGCAGTTATCTATGAATGTGCTGGGACTCTTGTTTCTCTCTCATCTGCCCCTACTGCTATTAGAGCTGC	0.580645	97.9508	0.474553	A01|A03|A08	2977215|28298587|13342531	3	C3|C1|C7	61087230|3989679|45870169	3	3115068|F|0	55:G>T	A01	2977215	1
3115979|F|0	47:G>A	TGCAGATTATTACGAAGGTTCTGGCATATCAAAATCATCTCAGGCAGGACCTTCCCCCTAGAATCCGTC	0.912442	100	0.104734	A01	2977735	1	C1	3990199	1	3115979|F|0	47:G>A	A01	2977734	1
3152381|F|0	31:G>T	TGCAGCATCCGAATGAGTACATTCGTGGAGTGACACTGAGGTTTCTCTGCCGGTTACAGATCGGAAGAG	0.580645	99.5902	0.152746		0	0		0	0	3152381|F|0	31:G>T	A01	2977738	2
100034217|F|0	64:T>A	TGCAGTAAGCTTTAGATTTTGAATTCATTCATTTGTTCATGAGAACCCATAAGAGATGATTTGATATCA	0.0829493	99.5902	0.496914	A01	2982856	1		0	0	100034217|F|0	64:T>A	A01	2982925	1
3144062|F|0	48:T>A	TGCAGTCTTCTGATCCGAGAGTAATCTCATCTACTATTGATACTAGGTTCTACTACATCGGTGGATCAT	0.870968	97.9508	0.35934	A01	2995077	1	C1	4012623	1	3144062|F|0	48:T>A	A01	2995076	1
100053646|F|0	35:A>G	TGCAGTAGAGACACATGTAGTCTCTCTTGACCTGAATGATGATCCATGGTATAAAGAGTAAATAGGAGT	0.903226	99.5902	0.139473	A01	3000638	1	C1	4019349	1	100053646|F|0	35:A>G	A01	3000707	1
3145514|F|0	27:C>T	TGCAGTATGCAGTTCTCTTATGGGTTTCATTCCGGATGTTGGTGTTGTGTTTGTGTATCTCTCTTCTTG	0.746544	98.3607	0.261241	A05|A01|A01	72235|3011462|179108	8	C7|C6|C2	45820609|35322684|20609446	3	3145514|F|0	27:C>T	A01	3011462	2
3084815|F|0	18:A>G	TGCAGCTCAGGTTGTGACAAATGAGATCATGAATCTACCTGAATCTAAGACAGCGAACCCCAAGATTGC	0.824885	98.7705	0.286133		0	0		0	0	3084815|F|0	18:A>G	A01	3033370	1
3120162|F|0	33:T>C	TGCAGCTTCGGTATCAGTAAGTTCCCTCGAAGGTACGAACAAGAACTGTTGGTATAACTGACATCCAGG	0.760369	99.5902	0.118714	A01	3033436	1	C1	4051957	1	3120162|F|0	33:T>C	A01	3033435	1
100031218|F|0	51:G>A	TGCAGCTCAGGTTGTGACGAATGAGATCATGAATCTACCTGAATCTAAGACGGCCAATCCCAAGATTGC	0.0829493	100	0.151235	A01	3033370	1		0	0	100031218|F|0	51:G>A	A01	3033439	1
3157185|F|0	49:G>A	TGCAGGCCTCTGCGTTGTTGGCGTTACCTATCTTCTTTGCATACAGAATGCTTGTTTCCCTCTTCTGGT	0.903226	99.1803	0.0688255	A01	3037489	1		0	0	3157185|F|0	49:G>A	A01	3037489	1
3138575|F|0	52:T>A	TGCAGTGAAAAGGTTTTATATGAAGTTGCTAAGAGAGGAAGCAAATCAAATGTACAAGAAAGTGTTGAT	0.834101	100	0.0536614	A01	3037555	1		0	0	3138575|F|0	52:T>A	A01	3037554	1
3138575|F|0	11:G>T	TGCAGTGAAAAGGTTTTATATGAAGTTGCTAAGAGAGGAAGCAAATCAAATGTACAAGAAAGTGTTGAT	0.884793	100	0.233887	A01	3037555	1		0	0	3138575|F|0	11:G>T	A01	3037554	1
3119657|F|0	28:T>C	TGCAGGGAAGCAAAGGCGGTCCACACAGTCCCTTGTTACCTAGGTAAATGGGAGAATACAGTTGATGGA	0.903226	99.1803	0.0199917	A01	3065185	1		0	0	3119657|F|0	28:T>C	A01	3065185	1
3111696|F|0	36:A>T	TGCAGAGTCTGGCAAATTGTCCACGCTTTAGCTTTGAGATGGAAAGATATTACAGATCGGAAGAGCGGT	0.940092	99.5902	0.0745867		0	0		0	0	3111696|F|0	36:A>T	A01	3079633	1
100062555|F|0	65:T>C	TGCAGTACCTAGACTCGCTCCTCTCCCATCCTCCTCTCTCTCCGAGCGGCATCTCTTCTCTCTTTTGAG	0.718894	99.1803	0.246137		0	0		0	0	100062555|F|0	65:T>C	A01	3095725	1
3138070|F|0	42:T>C	TGCAGCAGTAGTCCCCCGTTACGTTTGAAGAATTTATTCTTCTGCTTTGTCATCCTTCTCTTTATTAGA	0.658986	100	0.105629	A01	3098058	1		0	0	3138070|F|0	42:T>C	A01	3098057	1
100016589|F|0	68:C>A	TGCAGTATTGTACTATGTACTCGGCTTACTATAGGATTATTGTTTCAAGTCGACAAAATGATTAATTAC	0.35023	98.3607	0.243767	A01	3149260	1		0	0	100016589|F|0	68:C>A	A01	3149329	1
3134775|F|0	36:A>T	TGCAGCTGCAAAGGCTTCTCAAGCTAGCAGCGTTGCAGTTGTTCTGGCCTCCTCAGAGTCTAATGAATC	0.529954	100	0.0831758	A01	3179198	1	C1	4261371	1	3134775|F|0	36:A>T	A01	3179197	1
3134775|F|0	21:A>G	TGCAGCTGCAAAGGCTTCTCAAGCTAGCAGCGTTGCAGTTGTTCTGGCCTCCTCAGAGTCTAATGAATC	0.631336	98.7705	0.397038	A01	3179198	1	C1	4261371	1	3134775|F|0	21:A>G	A01	3179197	1
100068248|F|0	54:G>A	TGCAGGCATATATACGCCTAGTGATGAGCTTGCAAAGGAGGTAATTGCTGCATCGGAAAGAAGTGGAGA	0.907834	100	0.029993	A01	3180731	1	C1	4262829	1	100068248|F|0	54:G>A	A01	3180730	1
100043475|F|0	52:T>C	TGCAGTTCAGCTTGATACTCTGCACGGTCTCTCTTGCCGCTTCTGTCTCTTGTCTGTTTAGTTGATTTC	0.917051	99.1803	0.0393424	A01	3201041	1	C1	4280611	1	100043475|F|0	52:T>C	A01	3201041	1
100043475|F|0	36:C>T	TGCAGTTCAGCTTGATACTCTGCACGGTCTCTCTTGCCGCTTCTGTCTCTTGTCTGTTTAGTTGATTTC	0.912442	99.1803	0.0297929	A01	3201041	1	C1	4280611	1	100043475|F|0	36:C>T	A01	3201041	1
3095861|F|0	63:T>A	TGCAGAACGATGCCAAGGATGGAAGGATATTGGCATCCGGTACTGACCATATCTTCAATAGTCTTGATA	0.912442	99.5902	0.122794		0	0	C1	4282714	1	3095861|F|0	63:T>A	A01	3203121	1
3101806|F|0	13:T>C	TGCAGGCGAAAGATGAGTATGAGAAACATCTCTTGTCCATGCTCAAGGAGAAACAAAGGCATTGTGATT	0.83871	100	0.0474882	A01	3243675	1	C1	4314104	1	3101806|F|0	13:T>C	A01	3243674	1
3077104|F|0	51:G>C	TGCAGTTTAGCTTAGGCCTGTACTAGGCCCATTCATCGATATCCTTCCTCCGAAGCATTACAGATCGGA	0.778802	100	0.0233885		0	0		0	0	3077104|F|0	51:G>C	A01	3297409	1
3141494|F|0	11:C>T	TGCAGACGAAACTGGTGAAGGGTTGTTTGTTTGCTTCGATGGGTCATGACGAAGCTCCATAACATGAGG	0.695853	99.5902	0.243674	A01|A07	3353574|1114826	2		0	0	3141494|F|0	11:C>T	A01	3353573	1
3103872|F|0	66:G>C	TGCAGAGCCTCTCTGCTCAGGATCTATGGAGAGTAAAGCCTCCAGAAGAGAAAGCACATTCATAGGGAA	0.682028	100	0.0266618	A01|Scaffold000103	3371379|507951	2	C2|C7	39750910|26144562	2	3103872|F|0	66:G>C	A01	3371379	1
3092779|F|0	30:G>A	TGCAGAGCCTCTCTGCTCAGGATCTATGGAGAGTAAAGCCTCCAAAAGCGAAAGCACATTCGTAGGCAA	0.894009	100	0.106919	A01|Scaffold000103|A09	3371379|507951|13469876	3	C7|C2|C9	26144562|39750910|18119880	3	3092779|F|0	30:G>A	A01	3371379	1
100003392|F|0	26:T>G	TGCAGCTATCATCACTCCTTCTGGCTTATTTTTGTAACATGCCGATGCTATCAAAACACATAATAAAAC	0.110599	100	0.21875	A01	3419070	1	C1	4504210	1	100003392|F|0	26:T>G	A01	3419069	1
3144440|F|0	43:C>G	TGCAGAGGTTGCAGTTTATTTGGGCTGTCAAATGATGGCTTCTCTCCATTCTTCGTCTAACAAAACCGT	0.866359	99.5902	0.201873	A01	3419807	1		0	0	3144440|F|0	43:C>G	A01	3419807	1
3107682|F|0	43:G>T	TGCAGATTAGAATCCGAATGCTAATGGGCCGAACGGCAATATAGGAGACATTATTCTAAACCAAGCTCA	0.898618	99.5902	0.0491256	A01	3419873	1		0	0	3107682|F|0	43:G>T	A01	3419872	1
100017311|F|0	53:G>T	TGCAGAACGCTAAAGCCGACAACGTCGGTGACAAGAAACCTGTAAGTCTTATTGGTGAATTGATTCCAA	0.820276	99.1803	0.048889	A01	3431405	1		0	0	100017311|F|0	53:G>T	A01	3431405	1
100002000|F|0	13:C>T	TGCAGATTATTTACTCAAGTTACAGTTGCACTCAAGGTTGGTTTTGCACACCTTGTGTCAGCAATCCAG	0.603687	100	0.0447526		0	0	C1	4569934	1	100002000|F|0	13:C>T	A01	3443814	1
3076324|F|0	64:T>G	TGCAGACACCTCATTGTTCAGTCCATGATAACAATCTAGCAAACAAAAACAGAATCATCAATTATTATT	0.912442	100	0.015024	A01	3498822	1		0	0	3076324|F|0	64:T>G	A01	3498822	1
3083475|F|0	40:A>G	TGCAGCTCTTGGCTCACTGCGATCCTAGGCAAAGAAAGTTATTCCGTTATTCAAGATTAGTATCAGTTA	0.903226	98.7705	0.219466	A01|A06	3526934|14999475	2	C1	4700226	1	3083475|F|0	40:A>G	A01	3526933	1
3083118|F|0	42:T>A	TGCAGAAGCTCTTTCTTCCTACACATATGATCACAAACTCACTATTTTACAGATCGGAAGAGCGGTTCA	0.949309	99.1803	0.195141		0	0		0	0	3083118|F|0	42:T>A	A01	3544559	2
3116456|F|0	37:T>C	TGCAGGTTTGGCGTGTGAATGGTCAGGAAAAGATTCTTCTTCAAGCTGCTGATCATTCGAAGTTCTACA	0.847926	99.5902	0.12627	A08|A01|A03	13747254|3544779|27602752	3	C3|C1	61690261|4731784	2	3116456|F|0	37:T>C	A01	3544779	2
3139129|F|0	34:G>T	TGCAGATTCCCCGTGCAATCAATGAAAGCTTCGAGCTCCTCTTTAGGAGGAGCAGCTTTCATTAGTCCT	0.889401	100	0.0102553	A01|A08|A03	3544845|13747320|27602686	3	C1|C3	4731850|61690327	2	3139129|F|0	34:G>T	A01	3544844	1
3116851|F|0	49:C>T	TGCAGACGAACAAGCGGGTAACATGTTCTTCAGCTTCCACATGTTTGAACCCTGAAGCTACTCCACCTT	0.9447	99.1803	0.116454	A01	3545986	1	C1	4732984	1	3116851|F|0	49:C>T	A01	3545985	1
3116851|F|0	58:T>C	TGCAGACGAACAAGCGGGTAACATGTTCTTCAGCTTCCACATGTTTGAACCCTGAAGCTACTCCACCTT	0.949309	98.3607	0.186304	A01	3545986	1	C1	4732984	1	3116851|F|0	58:T>C	A01	3545985	1
100005737|F|0	5:A>G	TGCAGAGGAAAACATGTTGTCCATGTCAAAGAGGCAAGTCACATTTCATTTTCTTTGGTTCCTTTTATC	0.175115	99.5902	0.260388	A01	3545920	1	C1	4732918	1	100005737|F|0	5:A>G	A01	3545989	1
3083344|F|0	53:C>T	TGCAGCAGTCCCAGCTTCATCCTAATATCATCATCTCTTAGTTCTCTCTCGTTCTACTAAACGAAGAAT	0.907834	99.5902	0.0100492	A01	3546173	1	C1	4733171	1	3083344|F|0	53:C>T	A01	3546173	1
3086103|F|0	45:A>G	TGCAGAAGGTCCTTGTAGGAACTATCTAGCAGCTCTGAAACAAGAATCCGATTTGAATTTCAAGTACGA	0.949309	97.541	0.13333	A01|A01|Scaffold000193	3553647|10044492|137902	3	C7|C1|C1	28868145|4748832|4767721	4	3086103|F|0	45:A>G	A01	3553647	1
100036422|F|0	66:T>G	TGCAGTTGACAAGACAAGAGCTACAATGAGAGACTTACACACTCAGATGATGGTCTCAATACACTCTAT	0.0829493	100	0.42284	A01	3562275	1	C1	4778620	1	100036422|F|0	66:T>G	A01	3562344	1
100017966|F|0	48:G>A	TGCAGCAGTTGTCTTCTTATTCACAATTGCTGAATGGCTCCAATCTAGGGCTAGCTATAAGGTTCTTGC	0.0921659	99.5902	0.0475	A01	3578580	1		0	0	100017966|F|0	48:G>A	A01	3578579	1
100022804|F|0	56:G>A	TGCAGTACCTTATGGTCCTCATCCTAGTTACAAAGGGAAATGTGAAGATGATCCTCGTACTAAGGTTAG	0.18894	100	0.0475907	A01	3604622	1	C1	4859110	1	100022804|F|0	56:G>A	A01	3604622	1
100005888|F|0	43:C>A	TGCAGTAACAAAAACAGCATGAAAAGCATTAGCATCCCTGAAACAACAGTCAACAATCACTTACAGATC	0.110599	100	0.496528	A01	3605449	1		0	0	100005888|F|0	43:C>A	A01	3605449	1
3164180|F|0	51:T>G	TGCAGAAACAAGTTCTTGGATGGTCCTTGGACACACTTGGTGTTGTAGTGTTTGAATGGCGTTGAAAAA	0.493088	100	0.093982	A01	3613649	1	C9|C1	43645443|35304267	2	3164180|F|0	51:T>G	A01	3613648	1
3148270|F|0	41:C>G	TGCAGTGCCACTAAACGAAGCTGTGGTTCCCGGTATTTCTACTTTCCCATGATATTACAGATCGGAAGA	0.894009	98.7705	0.368955		0	0		0	0	3148270|F|0	41:C>G	A01	3629185	1
3084139|F|0	7:G>T	TGCAGCAGCACCTTCATATTTGAGATGGAGAAAGACAACATTATGTGCATCACCTCCAGTAGAATGTCA	0.875576	100	0.0707479	A01	3638319	1		0	0	3084139|F|0	7:G>T	A01	3638318	1
3094150|F|0	24:T>C	TGCAGCTCTTGGGATTCTAAACATTGGTCTCTTCCCTACTTTGCCTTCTACAGAGACAGAATCTCTCTC	0.898618	98.7705	0.365233	A01	3642782	1	C1	4901081	1	3094150|F|0	24:T>C	A01	3642782	1
3086497|F|0	49:C>T	TGCAGAGAAAACTAACTATGTGCAAATGAACAACTAATCTGCAAGACACCAGTATGTTGAAAATTTAGC	0.843318	99.1803	0.309594	A01	3660302	1	C1	4927959	1	3086497|F|0	49:C>T	A01	3660302	1
100001363|F|0	52:T>C	TGCAGCTACTTTACTGGTCACACGAAGGATGCAAATGGAGCCCCACAGTTTGTTGGAGGGACGACAAAA	0.953917	99.1803	0.0968517	A01	3701910	1		0	0	100001363|F|0	52:T>C	A01	3701908	1
100001363|F|0	68:A>G	TGCAGCTACTTTACTGGTCACACGAAGGATGCAAATGGAGCCCCACAGTTTGTTGGAGGGACGACAAAA	0.9447	98.7705	0.041975	A01	3701910	1		0	0	100001363|F|0	68:A>G	A01	3701908	1
3120046|F|0	49:T>A	TGCAGTTAGGCATGAATTTCGATGCCCTTAGGTCTGAGTCTTCTGCTGTTCATTTTTTTCCATTCAACT	0.898618	100	0.0401841	A01	3703126	1	C1	5008128	1	3120046|F|0	49:T>A	A01	3703125	1
3101015|F|0	19:T>C	TGCAGTTAGGCATGAATTTTGATGCCCTTAGGTCTGAGTCTTCTGCAATACATTTTTTTCCATTCAACT	0.898618	100	0.106404	A01	3703126	1		0	0	3101015|F|0	19:T>C	A01	3703125	1
3083429|F|0	27:A>G	TGCAGGAATGTGTATGGCTGTTCAATTATTTTCCCCTCCTGAATCACAGGGTTTCTTACATGTCTTAGC	0.930876	99.1803	0.0337467	A01	3709474	1	C1	5014688	1	3083429|F|0	27:A>G	A01	3709473	1
3083429|F|0	30:T>C	TGCAGGAATGTGTATGGCTGTTCAATTATTTTCCCCTCCTGAATCACAGGGTTTCTTACATGTCTTAGC	0.940092	98.3607	0.0949394	A01	3709474	1	C1	5014688	1	3083429|F|0	30:T>C	A01	3709473	1
100071798|F|0	57:C>T	TGCAGCGATTGAGATTCTTCAGCAGTTCGATTGGCAAGTTCCTGATTGGGTGATTGTCCCCGGTGGCAA	0.81106	97.9508	0.344718	A01	3713344	1		0	0	100071798|F|0	57:C>T	A01	3713344	1
3089070|F|0	9:C>T	TGCAGCACACTTACATCCCATCCCACTAGACTACTACGCAGCACATAGAACGTTAGTAGTATACACCGA	0.903226	99.5902	0.100349	A01	3724821	1		0	0	3089070|F|0	9:C>T	A01	3724820	1
3144806|F|0	5:T>C	TGCAGTAGGGTAGGTCGTCCACCCACTAGGAAACTCTCTGACCGCAAAGCTTACAAACGTCAGAGAAGT	0.917051	99.5902	0.0345446	A01|A03	3725355|27448143	2	C1	5032366	1	3144806|F|0	5:T>C	A01	3725355	1
3084180|F|0	21:T>C	TGCAGTATGATTTGAAGGTCTTATTGAGTCTTTATCCCTATCTAGAGCTGATTGCCGAACAATAGCATT	0.907834	99.5902	0.0435981	A01	3727290	1	C1	5034260	1	3084180|F|0	21:T>C	A01	3727286	1
100053566|F|0	66:A>G	TGCAGTTCAGGGTGAAGATCGATCTTCAATTGGTATTGATGGTTGGGAAAAGTCGAAAATGAAGAAAAA	0.101382	100	0.235537	A01	3727219	1	C7|C1	45167820|5034194	2	100053566|F|0	66:A>G	A01	3727288	1
3121614|F|0	5:T>C	TGCAGTGTACCACCCCCACCGTTACTCTCACAGTTACCAGAAACACTGACAATAGTCCAAGGTTCCAAT	0.78341	100	0.0403114	A01	3746425	1	C1	5123392	1	3121614|F|0	5:T>C	A01	3746425	1
3121614|F|0	14:C>T	TGCAGTGTACCACCCCCACCGTTACTCTCACAGTTACCAGAAACACTGACAATAGTCCAAGGTTCCAAT	0.78341	100	0.0346713	A01	3746425	1	C1	5123392	1	3121614|F|0	14:C>T	A01	3746425	1
100000612|F|0	47:A>G	TGCAGTTTGGAACAGTGTGTATGGTTTTGACATGTCATGCATCAAGAAAAAAGCTATGATGGAACCACT	0.917051	99.1803	0.0389384	A01|A08	3814600|13883091	2	C1	5271575	1	100000612|F|0	47:A>G	A01	3814600	1
3137082|F|0	37:T>G	TGCAGGAAACATATATGGTTGACATGGTTTACTATGTTGATGAGATTATCCAAGTCTTGAGTGAACAAT	0.912442	99.5902	0.00999898		0	0	C1	5275988	1	3137082|F|0	37:T>G	A01	3818942	1
100067366|F|0	37:T>C	TGCAGATTGCTAACGCGACCATCTAGCTTGCACGAAGTCATGGTTACAGATCGGAAGAGCGGTTCAGCA	0.723502	97.541	0.285285		0	0		0	0	100067366|F|0	37:T>C	A01	3824926	2
100055035|F|0	29:C>G	TGCAGATTTGCATACTGAAAATGGATCTCCAGTGTTGCAAAGACTTCGCTCACAGGGTGAAGAAGCGTC	0.0921659	100	0.495	A01	3829219	1		0	0	100055035|F|0	29:C>G	A01	3829219	1
3101955|F|0	39:G>A	TGCAGGGTTGGAGTATTTGCACCAAGGTTGCAGGCCACCGATAATACACAGAGATGTTACAGATCGGAA	0.608295	99.5902	0.422808		0	0		0	0	3101955|F|0	39:G>A	A01	3834979	1
3092702|F|0	8:A>C	TGCAGAGTACAAATTAGAACATCGATCAAGGATGATTACAGATCGGAAGAGCGGTTCAGCAGGAATGCC	0.917051	99.5902	0.0952501		0	0		0	0	3092702|F|0	8:A>C	A01	3918295	2
3142067|F|0	13:G>A	TGCAGGAGATTAGGAGACGTGGACTCAAAGTTGCTGTTGCTGGGATCCCCAAAACAATCGACAATGACA	0.608295	99.1803	0.152663	A01	3936926	1	C1	5441156	1	3142067|F|0	13:G>A	A01	3936925	1
3142067|F|0	61:C>T	TGCAGGAGATTAGGAGACGTGGACTCAAAGTTGCTGTTGCTGGGATCCCCAAAACAATCGACAATGACA	0.672811	97.9508	0.329893	A01	3936926	1	C1	5441156	1	3142067|F|0	61:C>T	A01	3936925	1
3101549|F|0	23:G>T	TGCAGACAAAAAGATTATTTAGTGTAGGAATTGAGATATAACATATTGTACATGAGAAGTAATATTTGG	0.866359	99.5902	0.132158		0	0	C1	5458377	1	3101549|F|0	23:G>T	A01	3955012	1
3153819|F|0	30:C>T	TGCAGAGAGTGAGATTCGATTAGGGTTCGGCAGAGAATTGAGACTGAAGTCAATTAGGGCTTTCAGATT	0.834101	99.5902	0.262812	A01|A01	3998672|20195064	2		0	0	3153819|F|0	30:C>T	A01	3998671	1
3143222|F|0	54:C>A	TGCAGGTACTGCGGCAGAAGCGGTGCTTCACCTAGAGTTTCCGATGCTGGTAAACCATTACAGATCGGA	0.829493	99.1803	0.42679		0	0		0	0	3143222|F|0	54:C>A	A01	4003691	1
3094849|F|0	20:C>T	TGCAGAATGTTTATATGCTCCTGCAAGAAGCTGAGGATCATGAAGAGCTCTGAGGCTATAGGCTTAGGT	0.912442	99.1803	0.149908	A01	4044581	1	C1	5616019	1	3094849|F|0	20:C>T	A01	4044580	1
3134723|F|0	44:T>C	TGCAGAGAAAAAGACAGTAAAGAGTTTCACTGATCTATCTTCTTTGGTTACAGATCGGAAGAGCGGTTC	0.852535	98.7705	0.289087		0	0		0	0	3134723|F|0	44:T>C	A01	4044584	1
3142784|F|0	36:A>G	TGCAGTTGGTGGACTGCAAACGCCATTTTCAAAATAATTTTACAGATCGGAAGAGCGGTTCAGCAGGAA	0.907834	98.3607	0.150274		0	0		0	0	3142784|F|0	36:A>G	A01	4047787	3
100036331|F|0	35:G>A	TGCAGATGAAACTTCATCAGTGGCTGAACTTTGAGGAATAGAGTTCTCAGCAACTTCCTCTTCATCTGG	0.0967742	99.5902	0.417234	A01	4049037	1	C1	5643445	1	100036331|F|0	35:G>A	A01	4049033	1
3183319|F|0	29:A>G	TGCAGCAGCTGAAGTTGAGGAGGTGGAAAAGGTTGAGGAAACGCCAGATGTTCCTCCAGTTCCAGAAAC	0.949309	99.5902	0.125672	A01	4049193	1	C1	5643601	1	3183319|F|0	29:A>G	A01	4049193	1
100030090|F|0	46:C>A	TGCAGGCATTTCGCTCTTCCTTCCAGGTCTTGCTGTTCCCATTTGACTGAGTTGTTGTAGTAGCAGCAG	0.0967742	100	0.244898		0	0		0	0	100030090|F|0	46:C>A	A01	4050148	1
3161678|F|0	55:A>G	TGCAGAGTGAACCTAAGGCGTCATCGAGGTCTCGAATGTGAATGCACAAGAAGGGAGCTTACAGATCGG	0.9447	98.7705	0.06953		0	0		0	0	3161678|F|0	55:A>G	A01	4078006	1
100049978|F|0	36:G>T	TGCAGTTTAGTAAGACCCCTGCGTGCCAGTTTCCTGGAAAACTCTGCAAAACGATCCTTAGCATCACTT	0.898618	98.7705	0.0393425	A01|A01|Scaffold000167	4107006|27714194|19716	3	C2	8352664	1	100049978|F|0	36:G>T	A01	4107006	1
100050188|F|0	66:G>A	TGCAGCTGGTCTTTGAGAAGTAGGATGAAGGAAGTTCTTGAAGTCATCAATCACTTTAGCGCTTCTGTT	0.0829493	100	0.493827	A01	4108968	1		0	0	100050188|F|0	66:G>A	A01	4109037	1
3153083|F|0	41:C>T	TGCAGAGCGAGAGTCTCAGTGGAAGATGAGTCCTCTGTTTACGGTAACAGCTTCCGGTTCTTGAATCAG	0.548387	99.5902	0.0718876	A01	4112782	1	C1	5759190	1	3153083|F|0	41:C>T	A01	4112781	1
100013641|F|0	39:G>C	TGCAGGCAATTCCTGGGTCTAGCAATGGTCGTGCAATGCGGATGGACACAAGCAATCGTCAAGGTTAGC	0.529954	100	0.144272	A01	4116289	1	C1	5762818	1	100013641|F|0	39:G>C	A01	4116289	1
3078375|F|0	60:A>G	TGCAGGCAATTCCTGGGTCTAGCAATGGTCGTGCAATGCCAATGGACACAAGCAATCATCAAGGTTAGC	0.940092	98.7705	0.239499	A01	4116289	1	C1	5762818	1	3078375|F|0	60:A>G	A01	4116289	1
3118627|F|0	11:C>G	TGCAGCTGCTCCGTGGGTTGTTTCAAGAAGCACAAAGGCAAGTTCTTTTCTTTACAGATCGGAAGAGCG	0.861751	100	0.0363751		0	0		0	0	3118627|F|0	11:C>G	A01	4139857	1
3109343|F|0	16:T>G	TGCAGCTGTTCCTTGGTTTGTTTCAAGAAGCACAAAGGCAAGTTATTTTTTACAGATCGGAAGAGCGGT	0.921659	99.1803	0.268075		0	0		0	0	3109343|F|0	16:T>G	A01	4139857	1
100043426|F|0	31:G>A	TGCAGAAGAAGGTTTAGCACATGGAGTCTCTGCATTATTGATCAGATTACAGATCGGAAGAGCGGTTCA	0.0921659	98.3607	0.4375		0	0		0	0	100043426|F|0	31:G>A	A01	4140091	1
100043426|F|0	31:G>C	TGCAGAAGAAGGTTTAGCACATGGAGTCTCTGCATTATTGATCAGATTACAGATCGGAAGAGCGGTTCA	0.0875576	98.7705	0.409972		0	0		0	0	100043426|F|0	31:G>C	A01	4140091	1
3106002|F|0	53:T>C	TGCAGATGAAGCTACAAAACACACAGGTAATGTGACTCAACCCAAAGTTCAAATGTTTATTATCTGACG	0.857143	100	0.0872066	A01	4140372	1	C1	5795043	1	3106002|F|0	53:T>C	A01	4140441	1
100032634|F|0	60:A>G	TGCAGCTCTTGACCTCTTCCTAGATGTTGACCCACGAGCTTCTTCACCAGTTTCCTGTACACCACGAGA	0.359447	100	0.403846	A01|A01	4149874|4160522	2	C1	5811097	1	100032634|F|0	60:A>G	A01	4149873	1
100053427|F|0	23:T>A	TGCAGACGTATAGGGAACCAAAATCCATGGTGGCTGGAAACGCTTGTTGATTACAGATCGGAAGAGCGG	0.391705	100	0.408304		0	0		0	0	100053427|F|0	23:T>A	A01	4160041	1
100039801|F|0	26:A>C	TGCAGCAATATTCAATCCGCTTTTGGATCAAATGCTTCAAGGACTTACAGATCGGAAGAGCGGTTCAGC	0.0921659	99.5902	0.45		0	0		0	0	100039801|F|0	26:A>C	A01	4166503	1
100043761|F|0	64:A>G	TGCAGACAGATGACTCCGGAGAAAATGAAGCTCGGCTGAAAGAGGAAGGAGAGAAAGGACTTTCAAACC	0.557604	99.5902	0.0401612	A01	4174384	1	C1	5838315	1	100043761|F|0	64:A>G	A01	4174383	1
3114588|F|0	53:G>T	TGCAGGTTTACTACTCTGTCCCTTCAAGAACATACCTGTAAAAGCAGAAGGAAGAAGAACAGATTTTTG	0.760369	100	0.129219	A01	4218744	1	C1	5901514	1	3114588|F|0	53:G>T	A01	4218744	1
100082660|F|0	26:T>C	TGCAGCCTTCTTTTGCGACGAGAATGTTGTACATTTAGCAACGGAGAGTATGTAAAATCTGGTTTACAG	0.949309	100	0.120487	A01	4219722	1	C1	5902504	1	100082660|F|0	26:T>C	A01	4219791	1
100074676|F|0	47:G>T	TGCAGAAGTCTCGGCAGAGGAAGGCGCTGAACGGAAACCCTGGTATAGTAGAAGATAATGCTTCAGAAT	0.907834	100	0.0101008	A01	4220372	1	C1	5903183	1	100074676|F|0	47:G>T	A01	4220371	1
3106242|F|0	65:C>T	TGCAGTCTCCAGGTGAGCTCTTCCACTTGTTTCTCAAGCTTATTCTTGGCAGCTTGAAGAGCTCCCGTT	0.921659	99.1803	0.124875	A01	4222126	1	C1	5904940	1	3106242|F|0	65:C>T	A01	4222125	1
3110482|F|0	33:G>A	TGCAGCTGAGCTCTTCATGTCAGTAACTTATTGGTTATTTATGACTTTCAAATGTGAAAACGCCCGTCC	0.83871	100	0.13697	A01	4225516	1	C1	5908332	1	3110482|F|0	33:G>A	A01	4225516	1
3135948|F|0	15:A>G	TGCAGTCTTCAGATGATAGTTGGACTTATCATCTTTTGGGGCTGATGAGTCTGCTTCTTTTCCTTTTCC	0.516129	97.9508	0.46014	A01	4225583	1		0	0	3135948|F|0	15:A>G	A01	4225581	1
3136927|F|0	58:A>G	TGCAGTTGATCCGTTGGTCCCATTAGGAAAAATTGCAAAGGTAAATAAATATACACATATATAGTACTA	0.631336	100	0.222175	A01	4246163	1		0	0	3136927|F|0	58:A>G	A01	4246163	1
3157270|F|0	15:G>A	TGCAGAGAGACAACAGAGTAGTGGTCAGGGTGAGAATGATGTTCTGAAGGCCGCTCATGAAATTTTCTA	0.852535	98.3607	0.159007	A01	4253863	1	Scaffold00285|C4	402954|34389356	2	3157270|F|0	15:G>A	A01	4253932	1
3077321|F|0	5:C>T	TGCAGCTATCATATATAACCAATTAGTGAACAATCGTAGAATTTCGTATTTTATCCAACGATCGAAAGG	0.654378	100	0.204424	A01	4260177	1		0	0	3077321|F|0	5:C>T	A01	4260177	1
3078244|F|0	16:A>G	TGCAGTGGCATACATTATAAATATTATATGCATCATGGTAACTCTTGATTGATTTTTTTACAGATCGGA	0.9447	99.5902	0.129447		0	0		0	0	3078244|F|0	16:A>G	A01	4260578	1
100029689|F|0	44:T>C	TGCAGGTTCTTGAACGAACGTGGAAGTGACCCTTGAAAGAAATTTCCACGGAGATCAAGAACTTCTAAA	0.0875576	100	0.493075		0	0	C1	5961797	1	100029689|F|0	44:T>C	A01	4262122	1
3108882|F|0	8:C>A	TGCAGGTTCTTATTTGATCTTTTCTTTCCGGTATCTGTTTCATTCTATGTCTTCTGATAAAATATAGTG	0.557604	100	0.0163923	A01	4277341	1		0	0	3108882|F|0	8:C>A	A01	4277340	1
3077940|F|0	26:A>G	TGCAGATGGCTTTTGACATGATATATAGTCAAGCCTTCAACTTTCATTTTCTTACAGATCGGAAGAGCG	0.921659	99.1803	0.05775		0	0		0	0	3077940|F|0	26:A>G	A01	4277344	1
3083744|F|0	7:C>T	TGCAGTACTGAAAGTATGATACGAATTCTTGTGGATAGGACTTGCACAAGACCTGTTACAAAGAATTAC	0.940092	99.1803	0.126634	A01|A03|A08	4294277|27004112|14099264	3	C1|C7	5988899|44718217	2	3083744|F|0	7:C>T	A01	4294276	1
3089512|F|0	50:G>T	TGCAGAAGCAACCTAAACTGGAATTGCTAACATATATTTTTTTTGAAAAAGAATTGCTAACATATTTGA	0.889401	99.5902	0.100996	A09|A08|A06	23225749|6103794|6340083	6		0	0	3089512|F|0	50:G>T	A01	4309739	5
3087973|F|0	17:T>A	TGCAGTGTCTTATTTACTTTTCTATGCATCTTTGTGTATCTTTTGTTTGAACTCTGCTAATTACAGATC	0.677419	99.5902	0.059142	A01	4311135	1	C1	6013179	1	3087973|F|0	17:T>A	A01	4311135	1
3187338|F|0	68:C>T	TGCAGCATGAGGACCCACGAGAACATTGATGACCCAGCCCGTGCTGACGTGTATAAGCCCAACCTCGGC	0.981567	99.5902	0.0231876	A01	4322614	1	C1	6023326	1	3187338|F|0	68:C>T	A01	4322614	1
3187338|F|0	62:C>T	TGCAGCATGAGGACCCACGAGAACATTGATGACCCAGCCCGTGCTGACGTGTATAAGCCCAACCTCGGC	0.986175	98.7705	0.0947244	A01	4322614	1	C1	6023326	1	3187338|F|0	62:C>T	A01	4322614	1
100039421|F|0	27:G>A	TGCAGGAGACTCAGCCGCTGTTGGAGAGGGAATGATTCTTTCAACGGTCTGAACATCGCTACGGTCATT	0.953917	100	0.0558706	A01	4329038	1	C1	6033760	1	100039421|F|0	27:G>A	A01	4329037	1
3143244|F|0	7:C>T	TGCAGCTCCGGGGACTGCAAGTTGTTGGTATACGAGTACATGCCTAATGGGAGCTTAGCTGATGTGTTA	0.953917	99.5902	0.065159	A01	4334430	1	C1	6037045	1	3143244|F|0	7:C>T	A01	4334430	1
3082827|F|0	41:C>G	TGCAGTACGGAAAATATATATCATGTGAGAAAAATACATTACGTAGAGGAAAGCTTTTTACAGCTGCCC	0.589862	99.5902	0.0231323	A01	4343784	1	C1|C1	6049537|6053688	2	3082827|F|0	41:C>G	A01	4343784	1
3169881|F|0	52:C>A	TGCAGCATGTCTCTGTCATCCTTATCTGCAACCATCTCAGAGTCGAGCTCAACGGTGATGCCCTGCATG	0.958525	99.1803	0.0376757	A01	4344014	1	C1|C1	6049767|6053918	2	3169881|F|0	52:C>A	A01	4344014	1
3169881|F|0	64:G>T	TGCAGCATGTCTCTGTCATCCTTATCTGCAACCATCTCAGAGTCGAGCTCAACGGTGATGCCCTGCATG	0.949309	97.9508	0.0466114	A01	4344014	1	C1|C1	6049767|6053918	2	3169881|F|0	64:G>T	A01	4344014	1
3097795|F|0	11:C>T	TGCAGTATCACCGCGTCTGTTGATCTGTACGCGTTCCTTATAGCATTATCCGTCTCACTCCAAAACTCC	0.958525	99.1803	0.0559819	A01	4375547	1	C1	6089480	1	3097795|F|0	11:C>T	A01	4375546	1
3097795|F|0	68:C>T	TGCAGTATCACCGCGTCTGTTGATCTGTACGCGTTCCTTATAGCATTATCCGTCTCACTCCAAAACTCC	0.9447	99.1803	0.0426413	A01	4375547	1	C1	6089480	1	3097795|F|0	68:C>T	A01	4375546	1
100032205|F|0	49:G>A	TGCAGGCAACCAAGATTGAGGAGAGGAAGGTTGACACAAAAGCGTTTGAGACCATGCAACAGCTCTCAA	0.0875576	100	0.227147	A01|A03	4393617|22879334	2	C1|C7	6112175|40501036	2	100032205|F|0	49:G>A	A01	4393616	1
100032205|F|0	42:C>T	TGCAGGCAACCAAGATTGAGGAGAGGAAGGTTGACACAAAAGCGTTTGAGACCATGCAACAGCTCTCAA	0.0967742	99.5902	0.399093	A01|A03	4393617|22879334	2	C1|C7	6112175|40501036	2	100032205|F|0	42:C>T	A01	4393616	1
3158001|F|0	16:T>A	TGCAGTTTGTGCAAAATAGCGGCGTTAGTTTTTTCCAAGAGAAGAACCATTTAGAACGAGCACCTGCGA	0.958525	99.5902	0.243667	A01	4437555	1	C1	6161228	1	3158001|F|0	16:T>A	A01	4437555	1
3114980|F|0	17:C>T	TGCAGAGTTACAGGGGACTGTCAAATTAGCAACGCAGTACACCTAAAAGAATCCATTGTGGAAAATAAA	0.788018	99.1803	0.101091	A01	4437621	1		0	0	3114980|F|0	17:C>T	A01	4437620	1
3134100|F|0	63:C>T	TGCAGAGATGCTATATGGAATGATTCATGCTCGTTACATTTTGACCAGCAAAGGCCTGGCTTCCATGGT	0.829493	100	0.058858	A01|A04	4456915|8579425	2	C1	6185760	1	3134100|F|0	63:C>T	A01	4456914	1
3109524|F|0	33:C>T	TGCAGCAAATAAATGGGAAATCCATCACCTAGACGTCAAGACAGCCTTTTTGCATGGAGAGTTGAATGA	0.884793	100	0.0603299	A01	4473886	1	C2	49498264	1	3109524|F|0	33:C>T	A01	4473886	1
3131906|F|0	55:G>T	TGCAGCAAATAAATGGGAAATCCATCACCTAGACGTCAAGACAGCTTTCTTGCACGGAGAGTTACAGAT	0.907834	100	0.09874	A01	4473886	1	C2	49498264	1	3131906|F|0	55:G>T	A01	4473886	1
3131906|F|0	56:G>A	TGCAGCAAATAAATGGGAAATCCATCACCTAGACGTCAAGACAGCTTTCTTGCACGGAGAGTTACAGAT	0.889401	100	0.0252356	A01	4473886	1	C2	49498264	1	3131906|F|0	56:G>A	A01	4473886	1
3158916|F|0	6:G>T	TGCAGAGAATGCATGACGTGTCAGCTTGTGTGGACCACTTGCCCATTCGGTCCCCAGTTGCTAGTCTGT	0.889401	100	0.0794115	A01	4527753	1	C1	6305530	1	3158916|F|0	6:G>T	A01	4527752	1
3075728|F|0	56:G>A	TGCAGATTTTACTTAGCTTTGACCGTGTTTGGCTGTAAATGAGTTGGGATATAATCGTTTTACAGATCG	0.898618	98.7705	0.0959895		0	0		0	0	3075728|F|0	56:G>A	A01	4543063	1
100059378|F|0	33:T>C	TGCAGGTCTCATGGCTACATACCATGCAGAGAATGAGTACTGTCTTCTTACAGACATGTGCCAAGGCTT	0.078341	99.5902	0.422145		0	0		0	0	100059378|F|0	33:T>C	A01	4575991	1
3123570|F|0	63:A>G	TGCAGTTATTGCATGCCTGAAAAACTTGAGGATGTTCCCGAAAGATGGTCTTGCAATGACTGTATTGAG	0.695853	97.9508	0.402	A01|A06	4582300|14796322	2	C1|C3	6371351|36297954	2	3123570|F|0	63:A>G	A01	4582299	1
3162644|F|0	8:T>G	TGCAGATTTGCTTAACCCCCTTCCACAAGCTCTCTCTCTCTTTCACTCTCTCTGTTCTTTAGTCACGTT	0.317972	100	0.498635	A03|A01	23146469|4689778	2		0	0	3162644|F|0	8:T>G	A01	4689777	2
3129626|F|0	17:A>T	TGCAGTAGTTGGGCTTGACGGAAACCAGGAGGCTGTTGATTCTGATGGCTGTAATATCCACTTCCTGGA	0.949309	99.1803	0.399519	A01	4745736	1		0	0	3129626|F|0	17:A>T	A01	4745736	1
100057179|F|0	53:T>G	TGCAGTTAACCAGGACGAGCCAAGACAAACCAATCCGGACAAAGACCGGTTTGTGCAAAACGATATTTA	0.465438	100	0.333693	A01	4746250	1	C1	6637270	1	100057179|F|0	53:T>G	A01	4746319	1
3145955|F|0	13:A>C	TGCAGCTACTGATAACATGAGTCTCCACAAAGCTCGTTCCTTTGAAGACTCTCTAGCTGACAAGGTATA	0.723502	97.541	0.329506	A01|A03	4776612|23223018	2	C1	6689748	1	3145955|F|0	13:A>C	A01	4776612	1
3116617|F|0	52:T>A	TGCAGCATTGATTTCTTCAAAGATGTCGGACAAGTTGTTCGTGTTCGTCTTCTGCTCAACGCCCGGGGC	0.921659	100	0.024675	A01	4780943	1	C1	6702831	1	3116617|F|0	52:T>A	A01	4780942	1
3084628|F|0	5:G>C	TGCAGGGAATATACTACAAAGTGTAACGTCTCTTGGCATCAACTACGGACAAGTCGGGAACAATTTGCC	0.921659	100	0.0198	A01	4820077	1	C1	6829746	1	3084628|F|0	5:G>C	A01	4820077	1
3087214|F|0	44:T>C	TGCAGTTATATCCAATCAAGGAATCAGAATTATAGAAAATAATGTCATGCAACACCTTTATGTTACAGA	0.792627	98.7705	0.0778123	A01	4820143	1		0	0	3087214|F|0	44:T>C	A01	4820142	1
3108183|F|0	26:G>A	TGCAGAAGGTAGAAAACTGAAACTTTGTAACCGTGTTTACTACTTATGCAGAAACTTTTGAGATCTTAT	0.525346	99.5902	0.0343183	A01	4837994	1	C1	6846330	1	3108183|F|0	26:G>A	A01	4837994	1
3081943|F|0	67:T>C	TGCAGGGATTATAGTTTCTAACCATGGAGCTCGTCAGCTCGATTATGTCCCTGCAACTATAATGGCCTT	0.884793	98.7705	0.363146	A01	4852923	1	C1|C7	6857515|40979016	2	3081943|F|0	67:T>C	A01	4852923	1
100030499|F|0	45:T>G	TGCAGCTTACCAGGCTGAGTGTCTTGCTTATTGCCGAGAACTTCTTGACCTCCAAAAGAGAAAGGACGA	0.884793	99.5902	0.121392	A01	4883745	1	C1	6896782	1	100030499|F|0	45:T>G	A01	4883745	1
3096552|F|0	6:A>G	TGCAGCAATTGTAATGATCTCATCTGAACAACCAAGCTCATTTGAAGCTAAGATCATCTTCGATATCAT	0.732719	99.5902	0.0489696	A01	4925146	1	C1	6956720	1	3096552|F|0	6:A>G	A01	4925146	1
3096552|F|0	32:C>A	TGCAGCAATTGTAATGATCTCATCTGAACAACCAAGCTCATTTGAAGCTAAGATCATCTTCGATATCAT	0.866359	97.9508	0.367446	A01	4925146	1	C1	6956720	1	3096552|F|0	32:C>A	A01	4925146	1
3128569|F|0	66:A>G	TGCAGCAGCAAATCTCAGTTTTGCTTCATCTTGTTCTTTCTGTACTCCCCTGGCAATGACCCAAACAGA	0.672811	100	0.0402515	A01	4925367	1	C1	6956954	1	3128569|F|0	66:A>G	A01	4925368	1
3091569|F|0	48:T>A	TGCAGGGTTTTTCGCCAATGCATGCCGCTTAGAAGTAAGTAACTGATTTTACTTCTCTGTTTATGTACA	0.875576	99.5902	0.24723	A01	4925889	1	C1	6957478	1	3091569|F|0	48:T>A	A01	4925889	1
3091569|F|0	45:A>G	TGCAGGGTTTTTCGCCAATGCATGCCGCTTAGAAGTAAGTAACTGATTTTACTTCTCTGTTTATGTACA	0.875576	98.7705	0.0354848	A01	4925889	1	C1	6957478	1	3091569|F|0	45:A>G	A01	4925889	1
100013634|F|0	41:A>C	TGCAGTCACTGCTTTTCTCACAGCCTGAAACATAATATGTAATGTTACAGATCGGAAGAGCGGTTCAGC	0.110599	100	0.185764		0	0		0	0	100013634|F|0	41:A>C	A01	4925892	1
100047616|F|0	60:T>A	TGCAGATGATGTTGCAACCGTTATCCCTAACTGCTTGAGGCACCGTCTCAGGAAGGATCCTTTGGAGTC	0.967742	98.3607	0.170703	A01	4926700	1	C1	6958293	1	100047616|F|0	60:T>A	A01	4926700	1
3103854|F|0	8:A>G	TGCAGAGAAAAGGCGCCGCCTGAGCCAACTTCTCGCGTGCCCCAAAGATGACATAAAACTGTAGAAATG	0.889401	99.5902	0.0452093	A01	4937988	1		0	0	3103854|F|0	8:A>G	A01	4937988	1
3097649|F|0	24:A>G	TGCAGATACTGTAAACACTGTGAAAAAGCTAAGAACTATTATGGAAACAAGTGTGGAACCATTGGCTTT	0.764977	98.3607	0.152635	A01	4941320	1		0	0	3097649|F|0	24:A>G	A01	4941319	1
3128351|F|0	36:A>G	TGCAGTATAGGACAATTGGAGGAAAAAAAGACCAACATAGTTCTGCATTGCAACCAGAAGCTCGCTCTT	0.857143	99.5902	0.0158689	A01	4949712	1		0	0	3128351|F|0	36:A>G	A01	4949711	1
3194994|F|0	47:G>C	TGCAGAAGCGAAGCCTTCTTGAGACTCGTTTTCTACCTAACCGTAAAGATCCTCGGACACTCCTTTGTC	0.898618	100	0.0401841	A01|Scaffold035115|A03	4982320|3|23356362	3	C7|C3	41079148|56079541	2	3194994|F|0	47:G>C	A01	4982320	1
3194994|F|0	46:A>G	TGCAGAAGCGAAGCCTTCTTGAGACTCGTTTTCTACCTAACCGTAAAGATCCTCGGACACTCCTTTGTC	0.921659	99.1803	0.116575	A01|Scaffold035115|A03	4982320|3|23356362	3	C7|C3	41079148|56079541	2	3194994|F|0	46:A>G	A01	4982320	1
3104692|F|0	27:C>T	TGCAGATACTCTCTTCATATACTTCATCGCTAGTTTCACAGACGCCAATTTACAGATCGGAAGAGCGGT	0.990783	99.5902	0.0876149		0	0		0	0	3104692|F|0	27:C>T	A01	5007897	2
3104692|F|0	47:A>G	TGCAGATACTCTCTTCATATACTTCATCGCTAGTTTCACAGACGCCAATTTACAGATCGGAAGAGCGGT	0.981567	98.3607	0.117481		0	0		0	0	3104692|F|0	47:A>G	A01	5007897	2
3101525|F|0	28:A>C	TGCAGAGCACTGCAACATCATTCAAAGTATTTGGCTTACAGATCGGAAGAGCGGTTCAGCAGGAATGCC	0.958525	99.5902	0.175735		0	0		0	0	3101525|F|0	28:A>C	A01	5015074	1
3079053|F|0	30:A>C	TGCAGGTGAATGATATTTCTTACATGTACGAATATAAATTTGTTGTCAAAGGCAAGTTATACCTATATA	0.894009	100	0.010203	A01	5027331	1	C1	7057712	1	3079053|F|0	30:A>C	A01	5027330	1
3079053|F|0	52:C>T	TGCAGGTGAATGATATTTCTTACATGTACGAATATAAATTTGTTGTCAAAGGCAAGTTATACCTATATA	0.898618	99.1803	0.0397107	A01	5027331	1	C1	7057712	1	3079053|F|0	52:C>T	A01	5027330	1
3196349|F|0	56:A>C	TGCAGTTACACCGGCGTTTACTGTGCTCCGGCGCCGGATAACCCACGGATCCGTACAGTCGCCGGGATA	0.9447	99.5902	0.0837597	A01	5088623	1	C1	7105141	1	3196349|F|0	56:A>C	A01	5088623	1
3090335|F|0	67:A>C	TGCAGATAAAGCTAAATCAAGAAGATCCACTAACTTCTCATCAGACACAAGTCCAACCTGCAAAAACAA	0.894009	98.7705	0.204857	A01|A01	5156226|4941254	2	C1	7205492	1	3090335|F|0	67:A>C	A01	5156295	1
3110346|F|0	16:C>T	TGCAGGAATCAAAATGCATAAACATCCGCCGAAAGCTAAAGACTCCAAATCTGATTTCTCCTTCCATGT	0.81106	99.5902	0.0867123	A01	5169888	1		0	0	3110346|F|0	16:C>T	A01	5169887	1
3078519|F|0	23:T>C	TGCAGTTTTCAATAAGAAAGCCTTATCTAATCTCACTTCCACATTTGACTTAGTTACAGATCGGAAGAG	0.907834	99.1803	0.0393208		0	0		0	0	3078519|F|0	23:T>C	A01	5179319	1
100031466|F|0	61:G>T	TGCAGAGTTTGCGTTTGGAATGGTGAAGCCTTGGGAAGGAGAGAGGATACATGGAGAATGCGTTTCAGA	0.0921659	100	0.37	A03|A01	23488872|5185521	2	C7|C7|C1	41215220|41229720|7239418	3	100031466|F|0	61:G>T	A01	5185519	2
100058145|F|0	45:C>T	TGCAGCTAAGGCTTTGCAGATCTTGAGGAAGAGAGGTCAATGGCACCGTGTGATTCAAGTAAGTAACAT	0.0737327	100	0.492188	A01	5219841	1		0	0	100058145|F|0	45:C>T	A01	5219841	1
3093107|F|0	63:C>A	TGCAGCAACGATGGGAAACTCAACCTCCCAAGCTACCCATTTGTTCAAAGCTCCATAAACAGCCTCTTT	0.880184	100	0.094515	A01	5219907	1	C1	7301605	1	3093107|F|0	63:C>A	A01	5219906	1
3132151|F|0	9:G>T	TGCAGCATCGATAATCAAAGGATGTGAAACAAGAACAGCCTCCAAATCTGCTGGTGCTATCTGCCAAAA	0.917051	99.1803	0.113128	A01	5239601	1	C1	7320608	1	3132151|F|0	9:G>T	A01	5239600	1
100028294|F|0	30:G>A	TGCAGCATCGATAATCAAAGGATGTGAAACGAGAACAGCCTCCAAATCTGCTGGTGCGATCTGCCCATA	0.0875576	100	0.409972	A01	5239601	1		0	0	100028294|F|0	30:G>A	A01	5239601	1
100060572|F|0	21:G>A	TGCAGAGAAAGGTCTATTCTCGATGGTGGTAAATGTTCAAGTAAGTTTTGTCCATCAAACGATTAGTAA	0.105991	100	0.340265	A01	5252329	1		0	0	100060572|F|0	21:G>A	A01	5252329	1
3155387|F|0	32:T>C	TGCAGGATCTGTTATCCTCAATGTGCTTCAAATTGTACGCCAAGAAAGACGATATCGCAGTGTGGCAAA	0.479263	100	0.225869	A01|A08	5268079|10824562	2	C1	7359349	1	3155387|F|0	32:T>C	A01	5268079	1
100055499|F|0	20:T>A	TGCAGCTTCTCGTAGTTTGATCGCTGCTCTTCAACGGTCGTGTCCCAACCTTTCCAACGGTTCTCGTAG	0.760369	100	0.0473095	A01|A08	5268145|10824628	2	C3|C1	56521553|7359415	2	100055499|F|0	20:T>A	A01	5268144	1
100055499|F|0	22:G>T	TGCAGCTTCTCGTAGTTTGATCGCTGCTCTTCAACGGTCGTGTCCCAACCTTTCCAACGGTTCTCGTAG	0.880184	98.7705	0.370878	A01|A08	5268145|10824628	2	C3|C1	56521553|7359415	2	100055499|F|0	22:G>T	A01	5268144	1
100024950|F|0	39:C>T	TGCAGCAGTGGACGATATGGGTGCTATCCACTTTGCTTCCCAAAAGGGACACTTGGAAGTTGTGAGGAC	0.603687	100	0.0447526	A01	5276117	1	C1	7380396	1	100024950|F|0	39:C>T	A01	5276117	1
3149514|F|0	48:A>G	TGCAGCACCAACATCGGCTTTGTTCTTGCATAAGTAGCTCACGACCTCATTGTGGCCTGCCCATGCTGC	0.866359	99.5902	0.217859	A01	5276183	1	C1	7380462	1	3149514|F|0	48:A>G	A01	5276182	1
100037896|F|0	32:C>T	TGCAGTAGGTGCTCCTCAGAGTCTGGATAAGACTGGTCTTGGACAGTTTCCAGCTCCTCCTCAGAATCA	0.0921659	100	0.175	A01	5281847	1		0	0	100037896|F|0	32:C>T	A01	5281847	1
3096238|F|0	53:T>A	TGCAGCAGATACGTCAAGACTTACAAATACAACGTTGAGAAACAAACCGGAACTCCGGTTATCCCTAAC	0.907834	99.5902	0.129506	A01	5286004	1	C1	7411768	1	3096238|F|0	53:T>A	A01	5286003	1
3096238|F|0	26:A>G	TGCAGCAGATACGTCAAGACTTACAAATACAACGTTGAGAAACAAACCGGAACTCCGGTTATCCCTAAC	0.889401	98.7705	0.05976	A01	5286004	1	C1	7411768	1	3096238|F|0	26:A>G	A01	5286003	1
3152171|F|0	9:T>C	TGCAGTGTCTGTCACCGGTTTCAAACCGTACTTCTTTACAGATCGGAAGAGCGGTTCAGCAGGAATGCC	0.880184	98.7705	0.0782873		0	0		0	0	3152171|F|0	9:T>C	A01	5317003	1
3152171|F|0	18:T>C	TGCAGTGTCTGTCACCGGTTTCAAACCGTACTTCTTTACAGATCGGAAGAGCGGTTCAGCAGGAATGCC	0.880184	98.7705	0.050492		0	0		0	0	3152171|F|0	18:T>C	A01	5317003	1
3096769|F|0	28:G>A	TGCAGCATCTGAACATCACCTTCAGAAGGGATCCCACCAACTTCAGACCAAGGATCAACAAATTAGAGT	0.884793	99.5902	0.0451118	A01|A08	5321283|10897287	2	C3	56637001	1	3096769|F|0	28:G>A	A01	5321282	1
100083152|F|0	60:T>C	TGCAGATTTTAAGGGAAATGGTGCTGGCGAGATGCAGAGGACCAATAAGGGCTTGAGTTTTTTTTTACA	0.16129	99.5902	0.292245	A01|A01|A01	5325749|4559636|4551638	3		0	0	100083152|F|0	60:T>C	A01	5325748	1
100083152|F|0	32:T>G	TGCAGATTTTAAGGGAAATGGTGCTGGCGAGATGCAGAGGACCAATAAGGGCTTGAGTTTTTTTTTACA	0.207373	100	0.454321	A01|A01|A01	5325749|4559636|4551638	3		0	0	100083152|F|0	32:T>G	A01	5325748	1
3148549|F|0	33:A>G	TGCAGCTGATCATTTTGCATCGCAGCTGGGTCGAAAAAACTTATAGCTTCATCTTCTGTATTGAAAGTA	0.829493	97.9508	0.339691	A01	5388036	1	C1	7576542	1	3148549|F|0	33:A>G	A01	5388036	1
3158881|F|0	30:T>C	TGCAGCAGCTCGAGAAGCTGAACCAATCGATCCATCATACCTGCAAAGAAGAACACAGTAAAAAACTTG	0.81106	97.541	0.346462	A01	5388111	1	C4|C1	49086125|7576617	2	3158881|F|0	30:T>C	A01	5388111	1
3093592|F|0	5:T>A	TGCAGTAGTCTTATTCGAGATATTTTAGTTGAAATTACAGATCGGAAGAGCGGTTCAGCAGGAATGCCG	0.866359	98.7705	0.365295		0	0		0	0	3093592|F|0	5:T>A	A01	5390096	2
100018399|F|0	23:T>A	TGCAGATACATTCTTCTCTTGTATTCTCAGCAAGACAAACTTGGGTTTTGTGCCTCTGGCGGCTCTCAT	0.907834	100	0.199438		0	0	C1	7750392	1	100018399|F|0	23:T>A	A01	5453376	1
100018399|F|0	35:C>T	TGCAGATACATTCTTCTCTTGTATTCTCAGCAAGACAAACTTGGGTTTTGTGCCTCTGGCGGCTCTCAT	0.83871	100	0.0162118		0	0	C1	7750392	1	100018399|F|0	35:C>T	A01	5453376	1
3091166|F|0	44:T>C	TGCAGTTCCACGTCGCAATATATGAGATTGTGGATGATCCTTCATTGGATTCAACAATCTCATGGAGCA	0.898618	99.5902	0.0980934	A01|A01	5488307|5473945	2	C1	7781838	1	3091166|F|0	44:T>C	A01	5488307	1
3086715|F|0	49:A>T	TGCAGTTCCTGAACCCATTTCTTTGCCCTCTCAAACGAAGCCTGAGAAGATAGCAAAAAAAGAAGTTAG	0.884793	100	0.050727	A01	5490395	1	C1	7791585	1	3086715|F|0	49:A>T	A01	5490394	1
3086715|F|0	17:T>C	TGCAGTTCCTGAACCCATTTCTTTGCCCTCTCAAACGAAGCCTGAGAAGATAGCAAAAAAAGAAGTTAG	0.861751	97.9508	0.0360319	A01	5490395	1	C1	7791585	1	3086715|F|0	17:T>C	A01	5490394	1
100078912|F|0	14:C>T	TGCAGCTGATCTCCCCTCCCTCGAAACTGTTTCAGAGCCTTCACCATCTCGTCCGAGTTCTCTAAATAC	0.147465	99.5902	0.459961	A01	5507101	1	C1	7825330	1	100078912|F|0	14:C>T	A01	5507104	1
3205196|F|0	64:T>G	TGCAGTCCACGGACCTTGGTTGATCAATGGATCTTCCGAGCTCATCCACCTACAATGAGGTAGATCACA	0.866359	98.7705	0.130913	A01	5509401	1	C1	7832954	1	3205196|F|0	64:T>G	A01	5509400	1
3117925|F|0	67:T>C	TGCAGAGGAGGCTTTGTAACTACGTTGAGAAGTCACTAGTGGAGAATGTTCTCGCAATCCTCTTAGTTG	0.364055	100	0.38904	A01	5513825	1	C1	7857779	1	3117925|F|0	67:T>C	A01	5513828	1
3141450|F|0	55:A>G	TGCAGGAAGCTATGGACTCGTTTGCTAAGAAGTTGGAGTCAGTTTACAAAGCTTCAGGAGAGAAGAAGA	0.331797	100	0.0407022	A01	5606197	1	C1|C7	8048152|41623936	2	3141450|F|0	55:A>G	A01	5606197	1
3141450|F|0	19:G>A	TGCAGGAAGCTATGGACTCGTTTGCTAAGAAGTTGGAGTCAGTTTACAAAGCTTCAGGAGAGAAGAAGA	0.341014	98.7705	0.155771	A01	5606197	1	C1|C7	8048152|41623936	2	3141450|F|0	19:G>A	A01	5606197	1
3115872|F|0	41:T>C	TGCAGTTCACTTCCCTTGATAACAATGTTGGGGAAATCCAGTAAGTGGACCTCAAGGGGATCGAGCATT	0.894009	97.541	0.172388	A01|A04	5612121|13966203	2	C1|C4	8052494|46559785	2	3115872|F|0	41:T>C	A01	5612120	1
3116286|F|0	56:C>T	TGCAGATCGTTTTATATTTTGAGAAAATCCTTGCAGGTGTAATGATTGGGCTTGATCTGGCATACAATT	0.926267	97.541	0.265538	A01|A04	5612876|13965443	2	C1	8053247	1	3116286|F|0	56:C>T	A01	5612876	1
3078724|F|0	35:A>G	TGCAGAGAACATATTCACCATCAGTTTACTACAATAACCTTGACAACATATGTTCAACCATTGCCCCCA	0.930876	100	0.0528625	A01	5616234	1	C1	8056603	1	3078724|F|0	35:A>G	A01	5616233	1
3078724|F|0	60:T>C	TGCAGAGAACATATTCACCATCAGTTTACTACAATAACCTTGACAACATATGTTCAACCATTGCCCCCA	0.926267	100	0.0389594	A01	5616234	1	C1	8056603	1	3078724|F|0	60:T>C	A01	5616233	1
3110602|F|0	17:C>T	TGCAGACCGTCAGCCAACTGGAAAGCATCAACATTTCCAAGTCGGAACTGGACATTTGCATCAACTACA	0.391705	100	0.151142	A01	5617494	1	C1	8057878	1	3110602|F|0	17:C>T	A01	5617493	1
3098257|F|0	32:G>T	TGCAGGCAGGGATATAATATGCTGAACCTGCTGATCCACAGGAAGAATTTGAACTACCTGCACCTTGAC	0.930876	100	0.0435497	A01|A04	5617672|13960706	2	C1|C4	8058056|46554334	2	3098257|F|0	32:G>T	A01	5617672	1
3122410|F|0	30:A>G	TGCAGGTGGGACTTTAGCTATATACTCGTTACTTTGTAGACATGCTAAAGTGAGTCTAATCCCGAATCA	0.912442	100	0.142766	A01	5641462	1	C1	8073337	1	3122410|F|0	30:A>G	A01	5641461	1
3098909|F|0	7:C>T	TGCAGATCTACCGTTTTCCACAAGTGAAGACTTTCTGCAAAAGGAGTTTTCAGCTTTTGGAGAGATAGC	0.834101	97.9508	0.241079	A01	5673158	1	C1|C7	8142359|41683726	2	3098909|F|0	7:C>T	A01	5673157	1
3098909|F|0	60:A>T	TGCAGATCTACCGTTTTCCACAAGTGAAGACTTTCTGCAAAAGGAGTTTTCAGCTTTTGGAGAGATAGC	0.83871	100	0.155084	A01	5673158	1	C1|C7	8142359|41683726	2	3098909|F|0	60:A>T	A01	5673157	1
3088937|F|0	67:A>T	TGCAGCAAACAGAGATGATCTTACCTGCAATGGCAGATAAAAGGTTAGACCAGATATTATTGTAATAAT	0.815668	97.541	0.383096	A01	5688465	1		0	0	3088937|F|0	67:A>T	A01	5688464	1
3167937|F|0	5:C>G	TGCAGCTTGCTTTTGTGAAGTAGCAGATGACTTTGCATTGGTTGTTTTGGGGATGTTACAGATCGGAAG	0.97235	98.7705	0.262393		0	0		0	0	3167937|F|0	5:C>G	A01	5688468	1
3123925|F|0	49:G>A	TGCAGGTTACTTTTGTGAAGTAGCAGATGACTTTGCATTGGTTGTTTTTGGGATGCTACATGACATGGT	0.880184	99.5902	0.025712	A01	5688399	1	C3|C1	56998437|8157289	2	3123925|F|0	49:G>A	A01	5688468	1
3136743|F|0	26:T>C	TGCAGCAGAAGTTCACGGGTGGATACTGAGAGGCCTACAAATATCCATAATATGCTCGGCATTCGGGAT	0.898618	98.7705	0.253202	A01|A05	5735850|16149179	2	C9|C9	45090847|43298480	2	3136743|F|0	26:T>C	A01	5735850	1
3102351|F|0	11:T>G	TGCAGAGCAAGTTAGAAATGTTTTATTACTACTATATGATTTTTTCGAGTATTTGAGTATGCTTAGTTA	0.898618	98.7705	0.12902	A01	5781738	1		0	0	3102351|F|0	11:T>G	A01	5781737	1
3096120|F|0	37:A>G	TGCAGTAAATCAATCATGTTCTGACAACAAGAGCATCATACCTTACAAGTTACAGATCGGAAGAGCGGT	0.414747	99.1803	0.0524691		0	0		0	0	3096120|F|0	37:A>G	A01	5796953	1
3103808|F|0	50:A>T	TGCAGTTACTGGTTAGTTTCATTCACCCTTTTGCTATGTATTTGATATATATTTTTTTCTTTCTAGAAA	0.889401	100	0.0889151	A01	5798150	1	C1	8334208	1	3103808|F|0	50:A>T	A01	5798150	1
3121742|F|0	61:T>C	TGCAGCAGAGTCTTTGGCTATGGAGGTTCTCTTCTTATCCTTTGCTTCTTGTAACCTCTAGTTTTCATG	0.921659	99.5902	0.0196	A01	5812237	1	C1	8352047	1	3121742|F|0	61:T>C	A01	5812236	1
3126696|F|0	43:G>A	TGCAGCAGAGTCTTTGGCTATGGAGGTTCTCTTCTTATCCTTTGCTTCTTATAACCTCTTGTTTTCATG	0.861751	97.9508	0.276874	A01	5812237	1	C1	8352047	1	3126696|F|0	43:G>A	A01	5812236	1
100003467|F|0	68:C>A	TGCAGTAACATCTCCTGTTGGTAGCTTTCTCGCCAACTTGATGATCTGCACACAAATACTTTATGTTAC	0.170507	98.3607	0.184076		0	0		0	0	100003467|F|0	68:C>A	A01	5816780	1
3148499|F|0	45:C>T	TGCAGTTCAGATGAATGCTGGTGATGATCTCGACGAGGATGATCTCACTTACAGATCGGAAGAGCGGTT	0.976959	99.5902	0.0185119		0	0		0	0	3148499|F|0	45:C>T	A01	5816783	1
3083322|F|0	42:A>T	TGCAGGACTAAACTTTCTGAACTTCTGCTTGATCAATGCAGCAACACCAGCTACATGAGGAGCAGCCAT	0.235023	100	0.110727	A01	5820741	1	C1	8360552	1	3083322|F|0	42:A>T	A01	5820741	1
3107836|F|0	63:A>G	TGCAGCAAATCCACCAAAACTCTTGTACAATGCCTTGTAAACAGAAATGCTAGTACATACCAAACACAC	0.870968	99.1803	0.0685871	A01	5822064	1	C1	8361877	1	3107836|F|0	63:A>G	A01	5822063	1
3172563|F|0	48:G>A	TGCAGCTCTTCAAGGGTTGATGAACAAGAACAGAGTGTATAAGACTCCGGGTCATAGCTGGATCACAGA	0.59447	99.1803	0.199267	A01	5838819	1	C1	8388254	1	3172563|F|0	48:G>A	A01	5838819	1
3161857|F|0	27:A>G	TGCAGCTCTTCAAGGGTTGATGAACAAAAACAGAGTGTATAAGACTCCAGGTCATAGCTGGATCACAGA	0.709677	99.5902	0.164952		0	0	C1	8388254	1	3161857|F|0	27:A>G	A01	5838819	1
100034277|F|0	67:C>T	TGCAGCATAACTCTCACGAACAAGTCATCAGAGACTTTGTCTGAAACAAACTGCCAACGGTGGATAACC	0.801843	98.3607	0.403224	A01	5869371	1	Scaffold01178	15485	1	100034277|F|0	67:C>T	A01	5869371	1
3154733|F|0	37:A>T	TGCAGTTGTTTTATCGATTGGCCACGTGAATATCTCAAATTGTGTATTTACAGATCGGAAGAGCGGTTC	0.903226	100	0.0101		0	0		0	0	3154733|F|0	37:A>T	A01	5872713	1
3079771|F|0	12:A>C	TGCAGGTAAAATAAAAATTGTACATTTGAAAGAGATACGATGCATCAGAACATTACAGATCGGAAGAGC	0.917051	100	0.0148481		0	0		0	0	3079771|F|0	12:A>C	A01	5881022	1
3130558|F|0	8:T>C	TGCAGGTGTATTCTCATTTAGGAATGGTTTTGGAATCGAATTACAGATCGGAAGAGCGGTTCAGCAGGA	0.903226	98.7705	0.0438099		0	0		0	0	3130558|F|0	8:T>C	A01	5882715	1
3109040|F|0	40:G>A	TGCAGGCTGAGGGTATCCCAGTTAGCCCATACAGTGTGAGGAGGGCCCTTGAGAATACATCAACTCCTG	0.907834	100	0.0542658	A01	5884691	1	C1	8429799	1	3109040|F|0	40:G>A	A01	5884691	1
3103650|F|0	37:C>G	TGCAGGCTGAGGGTATCCCAGTTAGCCCATACAGTGTCAGAAGGGCCCTTGAGAATACATCAACTCCTG	0.926267	100	0.0579194	A01	5884691	1	C1	8429799	1	3103650|F|0	37:C>G	A01	5884691	1
3099758|F|0	53:T>C	TGCAGGACTTGGTTTTAGACTGCTCACCAAGGAACTTCTACGAGAAGGAGAGCTACGCTATTCAAAACG	0.686636	98.7705	0.0514391	A01	5925639	1	C1	8490154	1	3099758|F|0	53:T>C	A01	5925639	1
3159960|F|0	10:A>G	TGCAGTTGTAACGTGGTTGAGACACGCTATAGTTGTTGTAGAAACAGAACTTGGTGTTGTCTGAGCTAC	0.391705	100	0.290657	Scaffold017878|A01|A01	73|5948899|5961754	3	Scaffold01143	10059	1	3159960|F|0	10:A>G	A01	5948899	2
3159960|F|0	49:C>T	TGCAGTTGTAACGTGGTTGAGACACGCTATAGTTGTTGTAGAAACAGAACTTGGTGTTGTCTGAGCTAC	0.410138	100	0.353996	Scaffold017878|A01|A01	73|5948899|5961754	3	Scaffold01143	10059	1	3159960|F|0	49:C>T	A01	5948899	2
3156952|F|0	28:G>A	TGCAGTTGTAGCGAGGTTGAGACACACTGTAGTTGTTGTAGTAACAGAACTTGGTGTTGTCTGAGCTAC	0.935484	99.1803	0.0569293	A01|A01	5968074|5971460	2	C1|C1|C1	8578102|8581538|8607534	3	3156952|F|0	28:G>A	A01	5968074	1
100039329|F|0	38:G>T	TGCAGTTGTTGGGAACCATTTCAGTTCTTTGCCTGAAAGTCATGGTGATATGGTGCTTCCAATTCGAAG	0.101382	99.5902	0.373967		0	0		0	0	100039329|F|0	38:G>T	A01	5968358	1
100082318|F|0	18:C>T	TGCAGCTTCACTTTCGTGCAACCATGTGTTCTGCAAGTAAGATCCTCTCTCTCTGTCTCTTTTGTTTTT	0.451613	99.5902	0.0296751	A01	5991890	1	C1	8617287	1	100082318|F|0	18:C>T	A01	5991889	1
3134874|F|0	44:C>T	TGCAGAGTCAAATAGACTCAAGCTGCAACGAAACAAAGTTGAAACCATTACGAGCTAATAATAAGAAAC	0.59447	100	0.156	A01	5991824	1		0	0	3134874|F|0	44:C>T	A01	5991893	1
100057412|F|0	59:T>C	TGCAGGACGTAAAGGAAATAAAAAAAAAAGACATTATCATTACGATGAGCTTTAGATTCTTTTATGCAA	0.396313	99.5902	0.379665	A01	6032145	1		0	0	100057412|F|0	59:T>C	A01	6032214	1
3108339|F|0	58:G>C	TGCAGAATAACTCATTGCTCTTCTCAAAAGCTAGCAATCGTTCAAACACAATCCGACAGAGAACAAAGG	0.124424	100	0.197531	A01|A01	6035321|6030413	2	C1	8661907	1	3108339|F|0	58:G>C	A01	6035321	1
100028114|F|0	67:C>T	TGCAGCAAGTGTTTGATTATGATGCATTTTCTGGTGATGACATAATGGGAGAAGCTGGGATTGATATCC	0.0875576	100	0.188366	A01|A01|A03	6036810|6031857|24060205	3	C1|C7	8663383|41939828	2	100028114|F|0	67:C>T	A01	6036810	3
3121055|F|0	51:G>A	TGCAGGATCCTGTTTCCAAAACTTAGCTTCATCTTGCTTCATCTTCTTAGGGTCCAGACTCAGCTCGCT	0.880184	99.1803	0.0944053	A01	6041019	1	C2|C1	52870628|8667526	2	3121055|F|0	51:G>A	A01	6041019	1
3154508|F|0	36:T>C	TGCAGGTGCCAAGAGCCTCCCCATCACCAATCTTGATCCAGTTTTACAGATCGGAAGAGCGGTTCAGCA	0.917051	98.7705	0.223176		0	0		0	0	3154508|F|0	36:T>C	A01	6042189	1
3106109|F|0	26:A>G	TGCAGAAAATAACAATATTGGGGCTGAAAAAATTGATGATGAAATACTTTATGATGGTTCTTTGTCTTT	0.903226	98.7705	0.459132		0	0	C1	8699733	1	3106109|F|0	26:A>G	A01	6051853	1
100047832|F|0	21:C>T	TGCAGGTTCGGATTCCGTTTCCTTCGACGTCTCCATACCTGACTCCGAACGAAAGCCTCGGAAATTCAG	0.0921659	100	0.475	A01	6064191	1	C1	8710323	1	100047832|F|0	21:C>T	A01	6064187	1
3115811|F|0	45:C>G	TGCAGCAGTTTCCTCTATTGCTCTCTCTGTTACTTCTGCAAAAGACAATTCACATTTTTTCATCAAACC	0.751152	98.7705	0.160563	A01	6065587	1	C1	8711684	1	3115811|F|0	45:C>G	A01	6065656	1
3114628|F|0	40:T>C	TGCAGAGAAGTGTTTCGAGGAAAGGGTCTCCAAGAAGCAATAACAACGAGAGGAAACTCCATTGTGACG	0.935484	98.7705	0.139581	A01	6073613	1	C1	8717336	1	3114628|F|0	40:T>C	A01	6073613	1
3114628|F|0	9:G>A	TGCAGAGAAGTGTTTCGAGGAAAGGGTCTCCAAGAAGCAATAACAACGAGAGGAAACTCCATTGTGACG	0.907834	98.3607	0.102914	A01	6073613	1	C1	8717336	1	3114628|F|0	9:G>A	A01	6073613	1
3167547|F|0	42:C>T	TGCAGATGAGATTGAGAGTACATACTCATTGCATTTTGATTTCGACACCATACGAGTAGCAAAAGATGA	0.502304	99.5902	0.0447774	A01	6080508	1		0	0	3167547|F|0	42:C>T	A01	6080508	1
3100325|F|0	57:G>A	TGCAGACAGACACTGCTTCTGTCCTCCATGATGCTATAGAGTACATCAAGTTTCTTCGAGAACAAATCA	0.903226	100	0.220012	A01	6099988	1	C1	8779367	1	3100325|F|0	57:G>A	A01	6099987	1
3079307|F|0	33:A>C	TGCAGAAATGATCAGAAATCAATAATAGTTATAATAAATGAACGAATGAAATAATTACAGATCGGAAGA	0.898618	100	0.18835	A01	6099922	1		0	0	3079307|F|0	33:A>C	A01	6099991	1
3122201|F|0	31:G>C	TGCAGTTTTGTTGATGTTAGAGAGTGACACAGCGACGCTACCTGTGCCAAGACAACCAACGTTTACTAC	0.741935	100	0.16342	A01	6111474	1	C1	8803866	1	3122201|F|0	31:G>C	A01	6111474	1
100049833|F|0	51:T>G	TGCAGATGTTTCAGGAACATATTGTGGTCATGACGCCGATACATCGGTTGTTGTTGTTGATATGGCCAA	0.0875576	100	0.437673		0	0	C1	8805261	1	100049833|F|0	51:T>G	A01	6112948	1
100001750|F|0	36:A>T	TGCAGGGCAATGAGAGCATATCAAAAGCTTGAGCAAAATACAACTAGATCTGAAAAGTTTACAGATCGG	0.0967742	100	0.471655		0	0		0	0	100001750|F|0	36:A>T	A01	6123345	1
3081536|F|0	53:T>A	TGCAGAAGTATAGAGATGAGTTTGTTTAGGCAAAGAAGGCACAGCAATCACTGTGGCCCCAGCAGCTTT	0.953917	99.5902	0.134005	A01	6151965	1	C1	8869235	1	3081536|F|0	53:T>A	A01	6151965	1
3140187|F|0	33:C>A	TGCAGCCTCTAGAAGAGTGATTTGCACTAAATTCTTGGCCACGGGATAGAGTTTGACTAGATCTCGTTG	0.281106	98.3607	0.309057	A01	6157322	1	C1	8874112	1	3140187|F|0	33:C>A	A01	6157321	1
3130761|F|0	36:A>G	TGCAGAACCAAAACTCACCGATCAAATGTAGATAATAAATCATCAGAACACAGAAAGAAAAAAAAGAGA	0.64977	99.1803	0.219104	A01	6170051	1		0	0	3130761|F|0	36:A>G	A01	6170051	1
100037937|F|0	50:T>C	TGCAGGCTGGAAAAAAAAACTATAGGTTACATAAATATACCTAAAATTATTTGCAATCTAAGCAAACCT	0.281106	100	0.14996	A01	6176437	1		0	0	100037937|F|0	50:T>C	A01	6176437	1
3084635|F|0	26:G>A	TGCAGAGCTCCATTGTTTACCTGGAAGTGGAGAATGAAAAGGTTCGCAAAGTTCCACATTCTACCATTG	0.917051	99.5902	0.270599	A01	6178598	1	C1	8912569	1	3084635|F|0	26:G>A	A01	6178597	1
3078297|F|0	16:T>C	TGCAGTCTCACAAGAATCTCAATGAACATTTGAATCCAATGCTTCCAGTGAGTTTTACAGATCGGAAGA	0.345622	98.7705	0.167822		0	0		0	0	3078297|F|0	16:T>C	A01	6188034	1
100075437|F|0	68:G>C	TGCAGTATCTCTGCGACCGAGTCTCCCAGTTGGAAACTAAGTTCGAGCGTTGTTTGGTCGGAGGAGGAG	0.926267	97.541	0.177075	A01	6195706	1	C1	8936466	1	100075437|F|0	68:G>C	A01	6195706	1
3096629|F|0	27:T>G	TGCAGTGAAGAAACTTCTCCCTGAATCTTCTCAAGGAGGAGGAGATCTAGCATCTTTTTGCTCATGGCC	0.267281	100	0.113258	A01	6209195	1	C1	8955156	1	3096629|F|0	27:T>G	A01	6209194	1
3096629|F|0	6:G>A	TGCAGTGAAGAAACTTCTCCCTGAATCTTCTCAAGGAGGAGGAGATCTAGCATCTTTTTGCTCATGGCC	0.43318	99.5902	0.467293	A01	6209195	1	C1	8955156	1	3096629|F|0	6:G>A	A01	6209194	1
3115252|F|0	17:T>C	TGCAGCTGCAAAGGTTGTTGTGTTCTCATCTAGAGGTCCTAACTCTGTCTCACCAGCCATTCTCAAGGT	0.723502	99.1803	0.197574	A01	6214940	1	C1	8972120	1	3115252|F|0	17:T>C	A01	6214940	1
3149834|F|0	30:T>C	TGCAGTAATGTCCCTTGGTGGAGAAGAGCTTCATTTGGTTGCCATGTGCTCGGAGGATATCAACAATGA	0.672811	100	0.167245	A01	6228667	1	C1	8985480	1	3149834|F|0	30:T>C	A01	6228666	1
3130551|F|0	55:G>A	TGCAGTAATGTCCCTTGGTGTGGAAGAGCTCCATTTGGTTGCCATGTGCTCGGAGGATATCAACAATGA	0.806452	98.3607	0.0999184	A01	6228667	1	C1	8985480	1	3130551|F|0	55:G>A	A01	6228666	1
3138436|F|0	60:C>G	TGCAGGCAGCTGCAACACCGGTACTGTGCGCTGCCAAAAATCTTGCTTGCGTTGTCAGAACTGGATTTT	0.894009	99.5902	0.0985493	A01	6229994	1	C1	8986793	1	3138436|F|0	60:C>G	A01	6229993	1
3077322|F|0	35:C>A	TGCAGAAAAGGAAATGAGCTATATGTAACACCAATCATTTACAGATCGGAAGAGCGGTTCAGCAGGAAT	0.958525	99.1803	0.199404		0	0		0	0	3077322|F|0	35:C>A	A01	6229997	1
3079289|F|0	51:A>T	TGCAGAAAAGGAGTAACAATAAGCCAACTGCTCACATATCCAAGACATGTCACAAGGGACCCACAGCCT	0.907834	99.5902	0.0393208	A01	6231962	1	C1	8988620	1	3079289|F|0	51:A>T	A01	6231962	1
3077882|F|0	36:T>C	TGCAGTTAGACCAGCTAAGAGGAAGTAGAATCTGTCTAAGTGTCCTTTGTTGAGGTTCCCAGGGATCCA	0.97235	100	0.0280317	A01	6233567	1	C1|C1	8999840|8990194	2	3077882|F|0	36:T>C	A01	6233566	1
3075814|F|0	19:T>C	TGCAGCGTAAAAACAAAGATCTGATCAGAACATAATAGTAGTCATGCATAGATGGCAGTTTTCAATCAT	0.870968	97.9508	0.064052	A01|A09|A09	6263961|29901121|20605808	6	C4	7189589	1	3075814|F|0	19:T>C	A01	6263961	1
3080991|F|0	12:C>T	TGCAGGTATTTTCTTTTACGATTTGGAAATAATATTATTACAGATCGGAAGAGCGGTTCAGCAGGAATG	0.861751	98.7705	0.251537		0	0		0	0	3080991|F|0	12:C>T	A01	6302442	1
3085101|F|0	45:G>T	TGCAGGTATTCATTAGTGTTAGCTTATTTCATAGTAGTTCATTAGGGACGAGGTTACAGATCGGAAGAG	0.884793	99.5902	0.0255805		0	0		0	0	3085101|F|0	45:G>T	A01	6327202	1
3085101|F|0	45:G>C	TGCAGGTATTCATTAGTGTTAGCTTATTTCATAGTAGTTCATTAGGGACGAGGTTACAGATCGGAAGAG	0.898618	99.5902	0.0954109		0	0		0	0	3085101|F|0	45:G>C	A01	6327202	1
3098903|F|0	22:A>G	TGCAGTCTCACAATTTTCAGAAAGATCATGATTTGAGCTACCGCTCGAGTTAGCAAACTCCAAGAAGAA	0.866359	99.1803	0.113711	A01	6358745	1		0	0	3098903|F|0	22:A>G	A01	6358744	1
3108200|F|0	45:C>T	TGCAGATTTGGACTTCTTGTTCCATATGTTCTTTCTAGCTAGATACTGCAAACTTCTTGAAGAAAACTC	0.778802	100	0.105669	A01|A08	6359152|11534877	2	C1|C3	9177694|57682425	2	3108200|F|0	45:C>T	A01	6359152	1
3108653|F|0	13:G>A	TGCAGAGCCGCACGCCATCTTGGAGGTCACCAAACAAGTCTCTCACTCTAAATTCATATTCAGCTATAG	0.866359	98.7705	0.208239	A01	6362799	1	C1	9181457	1	3108653|F|0	13:G>A	A01	6362799	1
100030579|F|0	21:T>C	TGCAGAGCCATTCAACTACTTTTTCATGATCCATCCATTCTCACGGTTTGTCAAAAGTTGATTTTAATT	0.497696	99.1803	0.427298	A01	6362865	1	C1	9181523	1	100030579|F|0	21:T>C	A01	6362864	1
100002168|F|0	6:T>A	TGCAGTTTGAAGGAGCATATAATATGCTTGGTAATTTGAAGAATTTTACAGATCGGAAGAGCGGTTCAG	0.0967742	100	0.154195		0	0		0	0	100002168|F|0	6:T>A	A01	6374195	1
100002168|F|0	13:A>T	TGCAGTTTGAAGGAGCATATAATATGCTTGGTAATTTGAAGAATTTTACAGATCGGAAGAGCGGTTCAG	0.101382	99.1803	0.161157		0	0		0	0	100002168|F|0	13:A>T	A01	6374195	1
100039152|F|0	16:C>A	TGCAGGAGATTCAAAACGTGCAAAGGAAATATCATCCAAGATTCCTAAGGATGATAGAGATGTTACAGA	0.488479	99.5902	0.0724457	A01	6375884	1		0	0	100039152|F|0	16:C>A	A01	6375884	1
100044483|F|0	25:G>A	TGCAGATGGCTGCAACTTCTTCGATGGCCGAGAGCGTTAGTGCCGCCAGTGCAGCGATTGCGTCCGATC	0.912442	100	0.0867258	A01	6468269	1	C1	9420905	1	100044483|F|0	25:G>A	A01	6468271	1
100044483|F|0	16:T>G	TGCAGATGGCTGCAACTTCTTCGATGGCCGAGAGCGTTAGTGCCGCCAGTGCAGCGATTGCGTCCGATC	0.949309	99.1803	0.151381	A01	6468269	1	C1	9420905	1	100044483|F|0	16:T>G	A01	6468271	1
100064762|F|0	14:G>C	TGCAGCGGCTGAGCGGGTAACTGTAAACCAGAAAATTTGGATTGTTGTTGGTTATAATACAAACCTTGA	0.815668	97.541	0.189665	A01	6468340	1	C1	9420971	1	100064762|F|0	14:G>C	A01	6468336	1
3154392|F|0	31:G>A	TGCAGCAGCAAGCATGCTCCTCTCAGGCTCAGTGTCTAGCCAAGACAATTTACAGATCGGAAGAGCGGT	0.949309	99.1803	0.153478		0	0		0	0	3154392|F|0	31:G>A	A01	6468666	1
100035505|F|0	22:T>G	TGCAGCCACCACATTTTATAGATTATTATGCCTCTACTCTGCATTACAGATCGGAAGAGCGGTTCAGCA	0.0829493	100	0.493827		0	0		0	0	100035505|F|0	22:T>G	A01	6482871	1
3086317|F|0	16:T>A	TGCAGAACAATTCTGATAATGTTGCATTTGTATATTCTGATGAATTCATTCTGTTTATAATAACTGTAG	0.903226	100	0.0783007	A01	6486209	1	C1	9435117	1	3086317|F|0	16:T>A	A01	6486209	1
3086317|F|0	27:T>G	TGCAGAACAATTCTGATAATGTTGCATTTGTATATTCTGATGAATTCATTCTGTTTATAATAACTGTAG	0.903226	98.7705	0.198537	A01	6486209	1	C1	9435117	1	3086317|F|0	27:T>G	A01	6486209	1
3135126|F|0	60:T>C	TGCAGCTCCGACAGAATTGCATAGTTTTGATCTTTTCAGAGGAAAACATGTTTGTGGAAGTTTGTTTGG	0.884793	100	0.0937229	A01	6488339	1	C1	9438166	1	3135126|F|0	60:T>C	A01	6488339	1
3199375|F|0	10:A>G	TGCAGCTCCAACAGAATTGGATAGTTTTGGTCTTTTCAGAGGAAAACATGTTTGTGGAAGTTTGTTTGG	0.903226	99.5902	0.0484173	A01	6488339	1	C1	9438166	1	3199375|F|0	10:A>G	A01	6488339	1
3199375|F|0	12:A>G	TGCAGCTCCAACAGAATTGGATAGTTTTGGTCTTTTCAGAGGAAAACATGTTTGTGGAAGTTTGTTTGG	0.907834	99.5902	0.0249427	A01	6488339	1	C1	9438166	1	3199375|F|0	12:A>G	A01	6488339	1
3136502|F|0	20:C>T	TGCAGGATTTATCCCCAACGCTACCGTTTTTCCTGTACCCTGTTTCATTTACAGATCGGAAGAGCGGTT	0.97235	99.1803	0.018598		0	0		0	0	3136502|F|0	20:C>T	A01	6488405	1
100082281|F|0	9:T>C	TGCAGCTTGTAAGCTCCGGGACTACCGCCCCATAAGCTGCTGTAACATAGTGTACAAGGTAATCACCAA	0.364055	99.1803	0.488383	Scaffold018746|A01	20|6523660	2		0	0	100082281|F|0	9:T>C	A01	6523659	2
3121234|F|0	35:C>A	TGCAGTTGTAATATCGTCCCTATCTGTCGAAACAACTTCATCAGCTTAGTTACAGATCGGAAGAGCGGT	0.709677	99.5902	0.13649		0	0		0	0	3121234|F|0	35:C>A	A01	6546798	1
100027588|F|0	63:T>C	TGCAGCAAAGGCAGCACCGTAGAGGAAGAGAAAAGTGGGCATGGTGCTTCTGTAATGCCAGTCTGGTGA	0.894009	100	0.0303964	A01	6629610	1	C1|C7	9625573|42328788	2	100027588|F|0	63:T>C	A01	6629610	1
3154223|F|0	38:T>A	TGCAGCTCATATATCTGCATGTATGCTTCCGATAGTTCTACCATTTGGGGAAGTGTTTCTGCAACATGC	0.9447	99.1803	0.0910886	A03|A01|A06	24539229|6634479|7771112	3	C7|C1	42329906|9634859	2	3154223|F|0	38:T>A	A01	6634478	2
3082556|F|0	45:A>C	TGCAGTCGTTTTCTACTTCACCCAACCAAGACTATAAGACTAAAAATTACAGCAAACACCATGGAAGAT	0.884793	99.5902	0.0153809	A01	6640107	1	C1	9640639	1	3082556|F|0	45:A>C	A01	6640107	1
3106607|F|0	29:G>T	TGCAGCAAGCAACAGAAGAGCAAGAAGGAGAAGTGTCATTGCTTGTCTCCTTATGTTTTCTACTGGTCT	0.884793	100	0.159451	A01	6640173	1	C1	9640705	1	3106607|F|0	29:G>T	A01	6640172	1
3133675|F|0	62:A>G	TGCAGCAAGTGGTGGCTTTCTTTTACTGGTTGATGATGAACCTGGGGAAAGATATCAAGATTATTGTTA	0.852535	98.7705	0.337823	A01	6640823	1	C1	9641358	1	3133675|F|0	62:A>G	A01	6640823	1
3091572|F|0	59:T>C	TGCAGTGCAACCCAACTCAGCCTTTTTTCTTATAATAAAATTACTTGAACTGAAGCCACTACTTATGTG	0.903226	98.3607	0.301307	A01	6664516	1	C1	9696916	1	3091572|F|0	59:T>C	A01	6664516	1
3099444|F|0	39:G>A	TGCAGTTGCAGAATTTGAAAAAGATAGAGAAGAAGAAAAGGTTCATCAGTTCGTAATGGGGCTAGATCA	0.801843	98.3607	0.141135	A01	6677752	1	Scaffold11154|C6|C1	453|34990936|8962229	3	3099444|F|0	39:G>A	A01	6677752	1
3103011|F|0	9:A>G	TGCAGATTGAAACTACAGGAACAAATCAAGCTGGGCCCATGAAGAAATCATTTTAGACTGGATAAGGCA	0.857143	100	0.270927	A01	6682958	1	C1	9711771	1	3103011|F|0	9:A>G	A01	6682957	1
3076157|F|0	8:T>A	TGCAGGAATTGCTGTAGGAAAAGCTGACACATAACAAATTCTGTCAGCGATGATTTAGCAAGTTTATGA	0.907834	99.5902	0.0150996	A01	6700514	1	C1	9736209	1	3076157|F|0	8:T>A	A01	6700513	1
3076169|F|0	17:T>G	TGCAGGAATTGCTGTAGTAAAAGCTGACACCTAACAAATTCTGTCAGCGATGATTTAGCAAGTTTATAA	0.907834	100	0.0149965	A01	6700514	1	C1	9736209	1	3076169|F|0	17:T>G	A01	6700513	1
3154439|F|0	37:A>G	TGCAGAATCAGTAATAACCATTGGAGTGCCCTCGAAGAGAAATCCTTCCATCTCCCTCTTATCACACTT	0.336406	100	0.371552	A01	6704343	1		0	0	3154439|F|0	37:A>G	A01	6704343	1
3091731|F|0	5:C>G	TGCAGCTGACCATCGATGGAGCCCATGGCATAGCTGAGAAATATTATCGAGCCCATAAGCCTAGAATTT	0.741935	100	0.244204	A01	6720547	1	C1	9772552	1	3091731|F|0	5:C>G	A01	6720547	1
3145881|F|0	6:G>T	TGCAGAGAGAAGGATCAGACACATGAATACAAATGCTATGGTGAACAGTGGACAATGGCAGCCACAGAC	0.81106	99.5902	0.0433884		0	0		0	0	3145881|F|0	6:G>T	A01	6788136	1
3108346|F|0	34:G>T	TGCAGTCAGACACATGCAAAACATGAATACAAATGCTATGGTGAACAGTGGACAATGGCAGCCACAGAC	0.949309	100	0.0610095	A01	6788082	1	Scaffold15804|Scaffold01195	345|12430	2	3108346|F|0	34:G>T	A01	6788151	1
3108346|F|0	32:A>T	TGCAGTCAGACACATGCAAAACATGAATACAAATGCTATGGTGAACAGTGGACAATGGCAGCCACAGAC	0.926267	100	0.093562	A01	6788082	1	Scaffold15804|Scaffold01195	345|12430	2	3108346|F|0	32:A>T	A01	6788151	1
3081545|F|0	43:C>T	TGCAGAAACATAAACACACAAGTCAAGTTACAAAGAAACAAAACAATCTCCTAACTTGGAAACTATAAC	0.898618	99.1803	0.126601	A01	6802034	1	Scaffold15804	123	1	3081545|F|0	43:C>T	A01	6788162	5
3139230|F|0	22:G>T	TGCAGATGAATTGGCTAGTTTTGAGCAGTTTTGGAGTAGCAATGCTGGAATGCAAATGCAATTCCCCAG	0.737327	99.1803	0.0423047	A01|A01	6801011|6787478	2	Scaffold01195	11820	1	3139230|F|0	22:G>T	A01	6801011	1
3090010|F|0	64:T>C	TGCAGCGTATACAACCTTAGTGACTGATGGTCTGTCTTTTGCAATGAAGTTGTAGCTAGTCAGATCCTG	0.903226	99.5902	0.173782	A03|A01|A01	16254111|6822458|22705105	3	C6	8218953	1	3090010|F|0	64:T>C	A01	6822458	3
3080557|F|0	34:A>G	TGCAGATAAGTGTTGTTGTTTTTCTTTCTCATAAATAGTGTAAGACAAAAGTTACATAAATACTGTCGT	0.903226	99.1803	0.105477		0	0	C1	9910423	1	3080557|F|0	34:A>G	A01	6832225	1
3110119|F|0	43:G>T	TGCAGGAATTGAAGGATCTTTCAAATGATGGGAGCACGAAATAGTCGATGTAGTTTATGTCATCTTCAC	0.737327	97.9508	0.254219	A01	6834097	1		0	0	3110119|F|0	43:G>T	A01	6834097	1
100001252|F|0	7:T>A	TGCAGCCTCTTCTCTACACATCCCCATCAACATATTCCTCTCTAGAGCATAGGGAATGGAAGGAGTTGC	0.912442	100	0.104938	A03	24729709	1	C1|C1|C7	9990665|10007231|42530591	3	100001252|F|0	7:T>A	A01	6851277	1
3076057|F|0	57:A>G	TGCAGCCACTTCTCTACACATCCCCATCAACATATTCCTCTCTAGAGCAAAGGGAATAGAAGGAGTTGC	0.907834	99.5902	0.0481847	A01|A03	6851277|24729709	2	C1|C1|C7	9990665|10007231|42530591	3	3076057|F|0	57:A>G	A01	6851277	1
3109031|F|0	53:T>C	TGCAGAAGATGCTTCTGCTAATGTCTTTACAAGATTCCCTCTGCAACATAGATTCAACAGTGAAAAAGG	0.603687	100	0.0300682	A01	6870565	1		0	0	3109031|F|0	53:T>C	A01	6870565	1
3097757|F|0	6:C>A	TGCAGACGATGCTTCTGCTATTGTCTTTACAAGATTCCCTCTGCAACATTGATCCAACAGTGAAAAAGG	0.617512	100	0.252952	A01	6870565	1		0	0	3097757|F|0	6:C>A	A01	6870634	1
3174118|F|0	35:C>G	TGCAGAGGGAAACTGTACGATCTTTTCAACAGATGCGAGCGCCAAAATTACAGATCGGAAGAGCGGTTC	0.709677	99.1803	0.10592		0	0		0	0	3174118|F|0	35:C>G	A01	6872341	1
3144767|F|0	40:A>G	TGCAGAGCTCAATCCGGTCATGGAGGTCATCACGGTCGAAAGCGCTTGGATCATTCCAGCCATGGAGAA	0.806452	97.541	0.2208	A09|A01|Scaffold019417	8937967|6891254|73	4		0	0	3144767|F|0	40:A>G	A01	6891253	2
3110592|F|0	16:C>A	TGCAGCTCAGATCTAACAGAGTTCACAAAAACATGGGAAGACTTACAGATCGGAAGAGCGGTTCAGCAG	0.695853	100	0.195255		0	0		0	0	3110592|F|0	16:C>A	A01	6899193	2
3152096|F|0	53:C>T	TGCAGCTACTGCTCTCAACAGCGAGGTACTTGGATTTGAATCTTTTACATGTTCCCTTGGTTTTGTTGT	0.917051	98.7705	0.233277	A01	6925292	1	C1	10139646	1	3152096|F|0	53:C>T	A01	6925292	1
3099564|F|0	16:T>C	TGCAGTGCCTCGAAGATCCGGATCTATAGAGAGCAAAGTCTCTAGAAGAGAAATAACAGGAACCGGAAA	0.894009	99.5902	0.203688	A01	6925359	1	C1	10139712	1	3099564|F|0	16:T>C	A01	6925357	1
3093064|F|0	41:T>G	TGCAGAGATATTACACACGTTTACACATCTGATGACTAACATTCATCCCTCTTCAATCAGTCTCCCTTG	0.834101	100	0.0217942	A01	6943053	1	C1	10171064	1	3093064|F|0	41:T>G	A01	6943053	1
3102820|F|0	66:G>A	TGCAGAAGGCATTCGGTATACCTCCTGTTTCGTTAGTACTGGAATATTCTCCCAAGGAAGCATCTAGTG	0.64977	99.5902	0.0747447	A01	6944949	1	C3	58396283	1	3102820|F|0	66:G>A	A01	6944949	1
3128440|F|0	62:C>T	TGCAGTTCAAGTCTTTTACTCATTTATTTGCGGAATTGTTACCATAACTTCTTTGATCGCCCCGTTTCT	0.737327	99.5902	0.167109	A01	6983595	1	C1	10215322	1	3128440|F|0	62:C>T	A01	6983595	1
3168699|F|0	36:C>T	TGCAGACAGGTGTGATTCTCCAGGTTTCTCCATATACCTGCTCACTAGGTTGACGGAGTAGATGAGATC	0.764977	100	0.0730512	A01	7053666	1	Scaffold08234|C6|C6	519|3254837|3257025	5	3168699|F|0	36:C>T	A01	7053666	1
3086062|F|0	31:C>T	TGCAGCAATTTTTAGCTGGAAAGCTTCCTTGCCTCCCAGGTGAACTGCCTACATATAATGATTGGGAAA	0.78341	98.7705	0.15519	A01	7055695	1	C1	10306223	1	3086062|F|0	31:C>T	A01	7055695	1
3085395|F|0	47:T>G	TGCAGTATCAATGAATATATGATTAGATGGCTCAAGAAGATGTAATATTTTATAGTTTGTTATTGTCAG	0.903226	99.5902	0.105737	A01	7055761	1	C1	10306289	1	3085395|F|0	47:T>G	A01	7055760	1
3110351|F|0	15:A>C	TGCAGCTAACTATTTATATTTATTTATCTATTATAACTAACTATATCATGTAGAGACAACTAAGGCCAT	0.75576	99.5902	0.237507	A01	7059657	1	C1	10311146	1	3110351|F|0	15:A>C	A01	7059656	1
100004438|F|0	37:G>C	TGCAGTTTTTCGGATTCTTCATCATCATGGAGTTATAGACGTCCATATCATATGCCTTACAGATCGGAA	0.364055	98.7705	0.308925		0	0		0	0	100004438|F|0	37:G>C	A01	7072154	1
100049251|F|0	34:T>A	TGCAGCTCGATTATAGATCGATTCAAACTGCAACTGCTGATTTTGCAGAGAGTAATAAGATTGGTGAAG	0.889401	99.5902	0.0254503	A01	7075447	1	C1	10331019	1	100049251|F|0	34:T>A	A01	7075446	1
3149716|F|0	7:T>G	TGCAGCTTGATTATAGATCAATCCAAACTGCAACTGCTGATTTTGCAGAGAGTAATAAGATTGGTCAAG	0.866359	100	0.0105817	A01	7075447	1	C1	10331019	1	3149716|F|0	7:T>G	A01	7075447	1
3149716|F|0	34:T>A	TGCAGCTTGATTATAGATCAATCCAAACTGCAACTGCTGATTTTGCAGAGAGTAATAAGATTGGTCAAG	0.898618	99.5902	0.0879947	A01	7075447	1	C1	10331019	1	3149716|F|0	34:T>A	A01	7075447	1
100007689|F|0	57:C>T	TGCAGGATCTTCTTGAACACACAAAAGACCAATATGGACACATCGAACAACTTCATTCCTTTGGCAATT	0.101382	100	0.235537	A01|A03|A08	7076518|24981765|8346359	3	C7|C7|C1	42793446|42783883|10332101	4	100007689|F|0	57:C>T	A01	7076522	2
3092232|F|0	67:T>A	TGCAGGATTTTCTTGAACGCACAATAACCCAATATGGATGCATCTAGTGACTTCATCTTTATCATAATT	0.953917	99.5902	0.00956848	A01	7077299	1	C1|C1	10339340|10523884	2	3092232|F|0	67:T>A	A01	7077298	1
3099015|F|0	15:T>C	TGCAGATCGTCCAACTATGTCCACAGTATTTCAGATGCTCACTAATACTTCCATTACACTGCCTGTCCC	0.898618	99.5902	0.0925707	A01	7077233	1	C1	10339274	1	3099015|F|0	15:T>C	A01	7077302	1
100041598|F|0	57:C>T	TGCAGCTTTGTTGAGTTGGAAATTGTGTGTGATGGTGTGGCGATTATAGAAAATTTTCTTACAGATCGG	0.612903	98.7705	0.199559		0	0		0	0	100041598|F|0	57:C>T	A01	7084534	1
3139106|F|0	52:A>G	TGCAGCTTTGTTGAGTTGGAAATTGTGTGTGATGGTGTGGCGATTATAGAAAAATTCTTTACAGATCGG	0.654378	97.9508	0.243999		0	0		0	0	3139106|F|0	52:A>G	A01	7084534	1
3139106|F|0	56:C>T	TGCAGCTTTGTTGAGTTGGAAATTGTGTGTGATGGTGTGGCGATTATAGAAAAATTCTTTACAGATCGG	0.672811	99.5902	0.326891		0	0		0	0	3139106|F|0	56:C>T	A01	7084534	1
3156290|F|0	36:T>G	TGCAGTTGCGATATCGTCGCCATCTGTAGAAACAACTTAATTACAGATCGGAAGAGCGGTTCAGCAGGA	0.631336	100	0.0287708		0	0		0	0	3156290|F|0	36:T>G	A01	7112286	1
100077650|F|0	18:G>A	TGCAGTTGCGATATCGTCGCCATCTGTAGAAACAACTTACAGATCGGAAGAGCGGTTCAGCAGGAATGC	0.880184	98.7705	0.059483		0	0		0	0	100077650|F|0	18:G>A	A01	7112286	1
3135810|F|0	27:G>A	TGCAGTTGTAATATCGTCCCCATCTGTGGAAACAACTTCAACAGCTTACAGATCGGAAGAGCGGTTCAG	0.907834	98.3607	0.24247		0	0		0	0	3135810|F|0	27:G>A	A01	7117205	1
3135810|F|0	26:T>C	TGCAGTTGTAATATCGTCCCCATCTGTGGAAACAACTTCAACAGCTTACAGATCGGAAGAGCGGTTCAG	0.866359	100	0.0209937		0	0		0	0	3135810|F|0	26:T>C	A01	7117205	1
3131296|F|0	27:G>A	TGCAGTTGTAATATCGTCCCCATCTGTGGAAACAACTTCAACAGCTTAATTACAGATCGGAAGAGCGGT	0.668203	99.1803	0.179405		0	0		0	0	3131296|F|0	27:G>A	A01	7117205	1
3135083|F|0	38:A>T	TGCAGTTGTAATATCGTCCCCATCTGTAGAAACAACTTAATTACAGATCGGAAGAGCGGTTCAGCAGGA	0.64977	98.7705	0.175243		0	0		0	0	3135083|F|0	38:A>T	A01	7118401	1
3114879|F|0	8:T>G	TGCAGCTGTGGATGATATTACAACTTCAGGTTCACTACAATTCGAGTTTACAGATCGGAAGAGCGGTTC	0.884793	99.5902	0.0846083		0	0		0	0	3114879|F|0	8:T>G	A01	7127078	1
3114879|F|0	27:A>T	TGCAGCTGTGGATGATATTACAACTTCAGGTTCACTACAATTCGAGTTTACAGATCGGAAGAGCGGTTC	0.903226	99.1803	0.213765		0	0		0	0	3114879|F|0	27:A>T	A01	7127078	1
100077484|F|0	43:G>A	TGCAGAAACAAGAACAGAACATAAGGGGACAATCCAGAAGACGGCGAACAACAAGTCGTCCATCCTGGT	0.465438	98.7705	0.199392	A01	7128157	1	C1	10536474	1	100077484|F|0	43:G>A	A01	7128156	1
100004900|F|0	26:G>T	TGCAGACATATGCTTTGAAAGATCTGGTTTTTTCACACCCAACGGTACTTACGACTTACAGATCGGAAG	0.820276	98.7705	0.271935		0	0		0	0	100004900|F|0	26:G>T	A01	7128160	2
100004900|F|0	6:C>T	TGCAGACATATGCTTTGAAAGATCTGGTTTTTTCACACCCAACGGTACTTACGACTTACAGATCGGAAG	0.870968	100	0.245906		0	0		0	0	100004900|F|0	6:C>T	A01	7128160	2
3076043|F|0	59:G>T	TGCAGCCTAACATAATGTGGTCGAGTTACATCAGTATTATTTCTCTCTGTAAGAAAGCTGGGACCACTG	0.884793	100	0.0893012		0	0	C1	10547210	1	3076043|F|0	59:G>T	A01	7132690	1
3076998|F|0	45:C>G	TGCAGCATGTTTGGGCTAGTCATGAAGGAGGGCCCTAAGTTGAGGCCCATCAAGATATAAACTATGGCT	0.903226	99.5902	0.210407	A01	7149731	1		0	0	3076998|F|0	45:C>G	A01	7149730	1
3097776|F|0	7:G>A	TGCAGTGGAGTCACAAAACCAAGGAACAATGTTACATCTTGAAGTACGGATTACTATTTGGTTTCACCA	0.894009	98.7705	0.138378	A01	7152921	1	C1	10588299	1	3097776|F|0	7:G>A	A01	7152990	1
3079258|F|0	15:A>C	TGCAGAGAATTAGTGAATAAAGAATGTCATGAGAATATTTTGTTTTACGTCTAAATTTACAGATCGGAA	0.903226	99.1803	0.151265	A01	7243868	1	Scaffold02549	1525	1	3079258|F|0	15:A>C	A01	7243868	1
3128083|F|0	8:A>C	TGCAGAGTATCTATCCTCTCCAATTTTGTTGCAAAGCTTGGCCAAGCATGAGGCTCCTTACAGATCGGA	0.253456	100	0.284298		0	0		0	0	3128083|F|0	8:A>C	A01	7279274	4
3076437|F|0	13:G>A	TGCAGAACCTCTTGTATGAGATTCTCCCCTGGTCGTCTGTTTCAAGACACTATTTTACAGATCGGAAGA	0.921659	99.1803	0.039		0	0		0	0	3076437|F|0	13:G>A	A01	7281966	1
100001774|F|0	39:C>A	TGCAGGTGAGTTCCTTCGCATTTTCACTTGAACAGTATTCTATTGTTTTTACAAAGTTTACAGATCGGA	0.262673	99.5902	0.0824869		0	0		0	0	100001774|F|0	39:C>A	A01	7284045	1
100039936|F|0	31:A>C	TGCAGTGGTTGCCATGGGGCCAGTGAAGCTAATAACACTTCTTCCTATCACCCTTACAGATCGGAAGAG	0.0875576	100	0.487535		0	0		0	0	100039936|F|0	31:A>C	A01	7284550	1
3155143|F|0	59:A>G	TGCAGAGTTGCACTATCCATGTCGATAGAATGCCTCGCCCAGTTGGTCACACCAAAAGCAACCCCTAAA	0.866359	97.9508	0.0550871	A01	7341225	1		0	0	3155143|F|0	59:A>G	A01	7341225	1
100000943|F|0	7:G>C	TGCAGAAGTCTTGATCGTCTTCAATGTCAGCAAAGCACGATATATCCAGCTTGGTCTGCGTAATAATGT	0.935484	100	0.0291199	A01	7352796	1	C1	10861459	1	100000943|F|0	7:G>C	A01	7352796	1
3095699|F|0	20:A>T	TGCAGAAGTCTTGATCGTCTACAATGTCAGCAAAGCACGATACATCCAACTTGGTCTGCGTAATAATGT	0.852535	99.5902	0.0825128		0	0		0	0	3095699|F|0	20:A>T	A01	7352796	1
3149377|F|0	5:G>T	TGCAGGAAGCTTGCTATGGAAGAAAATCTCGTCGTTTTGCCAGGTGCTAATTTTTCAAATCCCTTTGCA	0.949309	99.5902	0.137737	A01	7352862	1	C1	10861525	1	3149377|F|0	5:G>T	A01	7352861	1
3191758|F|0	39:A>G	TGCAGGAGCATCTCTGAATACGATCAAAAGAACGGTAAAATTCCTATGTCCAGCAGAGATCATCCCTCC	0.221198	99.1803	0.412326	A01	7359651	1	C1	10912370	1	3191758|F|0	39:A>G	A01	7359651	1
3115557|F|0	60:A>C	TGCAGGAGCATCTCTGAATACGATCAAAAGAACGGTAAAGTTCCTATGTCCAGCAGAGATAATCCCTCC	0.769585	98.3607	0.252286	A01	7359651	1	C3	55533552	1	3115557|F|0	60:A>C	A01	7359651	1
100023193|F|0	27:C>A	TGCAGAAAGATCAAGAAAAATGGTGATCAATATTGAAAATTTACAGATCGGAAGAGCGGTTCAGCAGGA	0.387097	99.1803	0.350765		0	0		0	0	100023193|F|0	27:C>A	A01	7359717	1
3103362|F|0	13:G>A	TGCAGAGCAAAGCGTACAAAGCAAAGATCCCTCCTGCAACACAGAGAAACTCAACAATTTACATGTAAT	0.534562	99.1803	0.0337396	A01	7367648	1		0	0	3103362|F|0	13:G>A	A01	7367647	1
100003335|F|0	45:G>A	TGCAGCCCATCCTAACAATGCTCCCCAGTTTATGGTCAAACCTAAGAATGCTTGAGGCTGCAATAAGAA	0.543779	100	0.0805803	A01|A03|A03	7373147|25253000|25268888	3	C7	43021721	1	100003335|F|0	45:G>A	A01	7373146	1
[truncated: 36,585 more rows]
