# Supplementary material for: Genome-Wide Delineation of Natural Variation for Pod Shatter Resistance in Brassica napus
Source: PLoS One. 2014 Jul 9;9(7):e101673. doi: 10.1371/journal.pone.0101673 (PMC4090071; doi:10.1371/journal.pone.0101673)
Supplement: Table S9 — Molecular markers associated with shatter resistance in a DH population from BLN2762/Surpass400 identified using Statistical Learning Machine method. (supplementary methods). Highlighted markers are significantly associated with pod strength at P = 0.001. QTL detected using WGAIM are also shown (in italics with ‘Qrps.wwai’ suffix. Physical map position refers to the coordinates on the A and C sequenced genomes, and ‘0’ indicates no significant hit was found between query (GBS-Seq marker sequence) and the reference B. rapa and B. oleracea genomes. (XLS) [file pone.0101673.s016.xls]

## Sheet: QTL detected with WAGIM vs SML
Supplemental Table S9: Molecular markers associated with pod shatter resistance in a DH population from BLN2762/Surpass400 identified using Statistical Learning Machine method (supplementary methods). Highlighted markers are significantly associated with pod strength at P = 0.001. QTL detected using WAGIM are also shown (in italics with 'Qrps.wwai' suffix. Physical map position refers to the coor…
	Rupture energy (experiment 2012)				RELSQ (2012 experiment)					Rupture energy (2011 experiment)
Marker	P Value determined with SML analysis	QTL detected with WAGIM	Chromosome (linkage group)	Physical position (coordinates)	Marker	P Value determined with SML analysis	QTL detected with WAGIM	Chromosome (linkage group)	Physical position (coordinates)	Marker	P Value determined with SML analysis	QTL detected with WAGIM	Chromosome (linkage group)	Physical position (coordinates)
100000516|F|0	0		A07_1	0	3171076|F|0	0	Qrps.wwai-C3	C3_1	0	brPb-841841	0		A05_1	0
3089935|F|0	5.74053e-05		A07_1	0	Ol12F08Aa	5.74053e-05	Qrps.wwai-C3	C3_1	0	brPb-840990	5.74053e-05		A05_1	0
100008896|F|0	0.000114811	Qrps.wwai-C3	C3_1	0	3199677|F|0	5.74053e-05	Qrps.wwai-C3	C3_1	57370389	3135358|F|0	0.000114811		A05_1	0
3086427|F|0	0.000172216		C5_1	0	3149173|F|0	5.74053e-05	Qrps.wwai-C3	C3_1	0	3112320|F|0--32:G>A	0.000172216		A05_1	0
3094230|F|0	0.000229621		A04_1	0	3140862|F|0	5.74053e-05	Qrps.wwai-C3	C3_1	0	3092866|F|0	0.000229621		A01_1	0
3108652|F|0	0.000287026		C2_2	2038621	3123078|F|0	5.74053e-05	Qrps.wwai-C3	C3_1	0	3091790|F|0	0.000287026		A05_1	0
3126390|F|0	0.000287026		C2_2	1297055	3143213|F|0	0.000344432	Qrps.wwai-C3	C3_1	57249994	3084658|F|0	0.000344432		A05_1	0
3104474|F|0	0.000287026		C2_2	1336890	3198404|F|0	0.000401837	0	C6_1	0	3109533|F|0	0.000401837		A03_1	22059079
3135199|F|0--54:C>T	0.000459242	Qrps.wwai-C3	C3_1	0	3144536|F|0--28:A>G	0.000459242	Qrps.wwai-C3	C3_1	0	3105798|F|0	0.000401837		A03_1	22059144
3144536|F|0--28:A>G	0.000459242	Qrps.wwai-C3	C3_1	0	3135199|F|0--54:C>T	0.000459242	Qrps.wwai-C3	C3_1	0	3104688|F|0--32:G>C	0.000516648		A05_1	4788851
3120511|F|0	0.000574053		C2_2	2059208	100008896|F|0	0.000459242	Qrps.wwai-C3	C3_1	0	3107134|F|0--13:T>C	0.000516648		A05_1	8280214
3174517|F|0	0.000631458	Qrps.wwai-C8b	C8_1	0	3204920|F|0	0.000631458	0	C2_2	1679913	3089321|F|0--31:C>A	0.000631458		A01_1	0
100000171|F|0	0.000688863	Qrps.wwai-C3	C3_1	55617743	3117413|F|0	0.000631458	0	C2_2	1688017	3104487|F|0	0.000688863		A03_1	22058823
3111266|F|0	0.000688863	Qrps.wwai-C3	C3_1	0	3154228|F|0--56:G>T	0.000746269	Qrps.wwai-C3	C3_1	57142168	3133450|F|0	0.000688863		A03_1	22059079
3121797|F|0	0.000688863	Qrps.wwai-C3	C3_1	0	3107415|F|0	0.000803674	Qrps.wwai-C3	C3_1	0	3104112|F|0	0.000803674		A05_1	4721097
100000506|F|0	0.000861079		A06_1	0	3102798|F|0--38:A>C	0.000803674	Qrps.wwai-C3	C3_1	0	3159406|F|0--67:C>T	0.000861079		A01_1	6039722
3150689|F|0	0.000918485	Qrps.wwai-C8b	C8_1	0	3099455|F|0	0.000803674	0	C6_1	0	3164732|F|0	0.000861079		A01_1	6040029
3155111|F|0	0.000918485	Qrps.wwai-C8b	C8_1	0	3097394|F|0	0.00097589	0	C6_1	0	3114872|F|0	0.000861079		A01_1	6051843
3136426|F|0	0.0010333	Qrps.wwai-C8b	C8_1	0	3147046|F|0	0.0010333	0	C2_2	1678529	3102557|F|0	0.000861079		A01_1	6051843
3141448|F|0	0.0010907	Qrps.wwai-C3	C3_1	55524228	3134851|F|0	0.0010333	0	C2_2	1660279	3167321|F|0	0.000861079		A01_1	0
3110423|F|0	0.0010907	Qrps.wwai-C3	C3_1	55578133	3122467|F|0	0.0010333	0	C2_2	1678464	3147086|F|0	0.000861079		A01_1	0
3125345|F|0	0.0010907	Qrps.wwai-C3	C3_1	55578133	3120511|F|0	0.0010333	0	C2_2	2059208	3117800|F|0	0.000861079		A01_1	0
3082288|F|0	0.0010907	Qrps.wwai-C3	C3_1	55617743	3174517|F|0	0.00126292	Qrps.wwai-C8b	C8_1	0	3077261|F|0	0.00126292		A01_1	0
3149536|F|0	0.00132032	Qrps.wwai-C3	C3_1	51384019	3136426|F|0	0.00126292	Qrps.wwai-C8b	C8_1	0	100000128|F|0	0.00126292		A01_1	0
3155690|F|0--49:G>C	0.00132032	Qrps.wwai-C3	C3_1	55284410	3119734|F|0	0.00126292	Qrps.wwai-C8b	C8_1	0	3079676|F|0	0.00137773		A01_1	0
3113511|F|0	0.00132032	Qrps.wwai-C3	C3_1	55307697	3118188|F|0	0.00126292	Qrps.wwai-C8b	C8_1	0	3078053|F|0	0.00137773		A01_1	0
3148094|F|0	0.00132032	Qrps.wwai-C3	C3_1	55307762	brPb-839756	0.00149254	0	A01_1	0	3091695|F|0--25:G>A	0.00137773		A01_1	6030413
3165205|F|0	0.00132032	Qrps.wwai-C3	C3_1	55324011	3146098|F|0	0.00149254	0	A01_1	3098057	3149138|F|0	0.00137773		A01_1	6039657
3162692|F|0	0.00132032	Qrps.wwai-C3	C3_1	55337525	3138070|F|0	0.00149254	0	A01_1	3098057	3165148|F|0	0.00160735		A01_1	0
3093661|F|0	0.00166475		C2_2	1963737	3110798|F|0	0.00149254	0	A01_1	3052367	3115038|F|0	0.00160735	Qrps.wwai-A9b	A09_2	0
3106365|F|0	0.00166475		C2_2	1969560	3092158|F|0	0.00149254	0	A01_1	3052302	3092972|F|0	0.00172216		A01_1	0
3165932|F|0	0.00177956		C2_2	0	3158064|F|0	0.00177956	0	A09_2	5976351	3083263|F|0	0.00172216		A01_1	0
3167769|F|0--6:G>T	0.00183697		A06_1	5581460	3135602|F|0--50:A>G	0.00177956	0	A09_2	31906730	3089525|F|0	0.00183697	Qrps.wwai-A9b	A09_2	35643187
3178297|F|0--68:G>A	0.00183697		A06_1	5581525	3127880|F|0--28:T>A	0.00177956	0	A09_2	31828867	3131376|F|0	0.00183697	Qrps.wwai-A9b	A09_2	35791836
3092525|F|0	0.00183697		A06_1	5582286	brPb-838797	0.00195178	0	A06_1	0	3108920|F|0	0.00183697	Qrps.wwai-A9b	A09_2	35791901
3176783|F|0--44:G>T	0.00183697		A06_1	5641550	brPb-670975	0.00195178	0	A06_1	0	3114591|F|0	0.00183697	Qrps.wwai-A9b	A09_2	35792412
3185963|F|0	0.00183697		A06_1	5668823	3173143|F|0	0.00195178	0	A06_1	0	3123188|F|0	0.00183697	Qrps.wwai-A9b	A09_2	0
3175108|F|0	0.00183697		A06_1	0	3160959|F|0	0.00195178	0	A06_1	5888384	3096120|F|0	0.002124		A01_1	0
3144709|F|0	0.00183697		A06_1	0	3160741|F|0	0.00195178	0	A06_1	0	3157408|F|0	0.0021814		C4_1	0
3134829|F|0	0.00183697		A06_1	0	3155008|F|0	0.00195178	0	A06_1	5786099	3084290|F|0	0.00223881		A01_1	5796900
3128401|F|0	0.00183697		A06_1	0	3149035|F|0	0.00195178	0	A06_1	0	3091598|F|0--57:T>A	0.00229621		A03_1	22058758
3119481|F|0	0.00183697		A06_1	0	3147181|F|0--29:T>C	0.00195178	0	A06_1	5888384	3146124|F|0	0.00229621		A03_1	22058823
3110081|F|0	0.00183697		A06_1	0	3146467|F|0	0.00195178	0	A06_1	5778413	3170367|F|0	0.00241102		A01_1	0
3109227|F|0	0.00183697		A06_1	0	3145739|F|0	0.00195178	0	A06_1	0	3159982|F|0	0.00241102		A01_1	0
3091256|F|0	0.00183697		A06_1	0	3142065|F|0	0.00195178	0	A06_1	0	3114210|F|0	0.00241102		A01_1	0
100000823|F|0	0.00183697		A06_1	0	3138206|F|0--59:T>C	0.00195178	0	A06_1	0	3106501|F|0	0.00241102		A01_1	0
100000681|F|0	0.00183697		A06_1	0	3134209|F|0	0.00195178	0	A06_1	5776249	3096250|F|0	0.00241102		A01_1	0
3204920|F|0	0.00183697		C2_2	1679913	3208795|F|0	0.00269805	0	C6_1	1221857	3079948|F|0	0.00241102		A01_1	0
3117413|F|0	0.00275545		C2_2	1688017	3177197|F|0	0.00269805	0	C6_1	1221857	3127583|F|0	0.00275545		C7_1	0
3134851|F|0	0.00281286		C2_2	1660279	3158838|F|0	0.00269805	0	C6_1	0	3103216|F|0	0.00281286		A01_1	0
3147046|F|0	0.00281286		C2_2	1678529	3080914|F|0	0.00269805	0	C6_1	0	3148784|F|0	0.00287026		A09_2	0
3178512|F|0	0.00292767		C2_2	0	100000391|F|0	0.00269805	Qrps.wwai-C8b	C8_1	0	3089946|F|0	0.00287026		A09_2	30529020
3099306|F|0	0.00298507		C2_2	0	3121797|F|0	0.00298507	Qrps.wwai-C3	C3_1	0	3093863|F|0	0.00298507		A01_1	6119768
3102067|F|0	0.00298507		C2_2	0	3111266|F|0	0.00298507	Qrps.wwai-C3	C3_1	0	100014950|F|0	0.00298507		A01_1	6178597
3105142|F|0	0.00298507		C2_2	0	100000171|F|0	0.00298507	Qrps.wwai-C3	C3_1	55617743	3078297|F|0	0.00298507		A01_1	6188033
3106194|F|0	0.00298507		C2_2	0	3113242|F|0	0.00315729	0	A06_1	0	3145721|F|0	0.00315729		C7_1	45854571
3110403|F|0	0.00298507		C2_2	0	3088375|F|0	0.00315729	0	A06_1	0	3136006|F|0	0.00315729		C7_1	45901678
3125081|F|0	0.00298507		C2_2	0	3176653|F|0	0.0032721	0	A06_1	5704771	brPb-659219	0.00315729		C7_1	0
3125436|F|0	0.00298507		C2_2	0	3170912|F|0	0.0032721	0	A06_1	5734672	brPb-840109	0.00315729		C7_1	0
3138665|F|0	0.00298507		C2_2	0	3148616|F|0	0.0032721	0	A06_1	5654241	3083213|F|0	0.00338691		A03_1	22059144
3147091|F|0	0.00298507		C2_2	0	3146158|F|0	0.0032721	0	A06_1	5704771	3104774|F|0	0.00344432		A01_1	0
3148861|F|0	0.00298507		C2_2	0	3143976|F|0	0.0032721	0	A06_1	5557191	3139169|F|0--49:G>A	0.00350172		C3_2	0
3164923|F|0--13:C>T	0.00298507		C2_2	0	3139112|F|0	0.0032721	0	A06_1	5776249	3144760|F|0	0.00350172		C3_2	0
3161963|F|0	0.00361653		C2_2	1413524	3138378|F|0--46:T>G	0.0032721	0	A06_1	5534912	3155145|F|0	0.00350172		C6_1	7564160
3145438|F|0	0.00361653		C2_2	0	3135333|F|0	0.0032721	0	A06_1	5560559	3099272|F|0	0.00350172		C6_1	0
3165335|F|0	0.00373134	Qrps.wwai-C8b	C8_1	39099777	3132873|F|0--61:A>G	0.0032721	0	A06_1	5714662	3104170|F|0	0.00350172		C6_1	0
3088016|F|0	0.00373134	Qrps.wwai-C8b	C8_1	39112256	3129951|F|0	0.0032721	0	A06_1	0	3116838|F|0	0.00350172		C6_1	0
3100190|F|0	0.00373134	Qrps.wwai-C8b	C8_1	39115533	3127425|F|0	0.0032721	0	A06_1	0	3118343|F|0	0.00350172		C6_1	0
3174379|F|0	0.00373134	Qrps.wwai-C8b	C8_1	39135160	3121258|F|0	0.0032721	0	A06_1	0	3129111|F|0	0.00350172		C6_1	0
3134437|F|0--44:T>G	0.00373134	Qrps.wwai-C8b	C8_1	39147943	3120275|F|0	0.0032721	0	A06_1	0	3158650|F|0	0.00350172		C6_1	0
3109148|F|0	0.00373134	Qrps.wwai-C8b	C8_1	39166555	3111997|F|0	0.0032721	0	A06_1	0	3189217|F|0	0.00350172		C6_1	0
3112582|F|0	0.00373134	Qrps.wwai-C8b	C8_1	39175960	3111541|F|0	0.0032721	0	A06_1	0	3113505|F|0	0.00407577		A03_1	0
3111551|F|0	0.00373134	Qrps.wwai-C8b	C8_1	39239953	3109499|F|0	0.0032721	0	A06_1	5166550	3109659|F|0--37:C>T	0.00413318		A09_2	30845319
3079313|F|0	0.00373134	Qrps.wwai-C8b	C8_1	39297275	3107348|F|0	0.0032721	0	A06_1	5504024	brPb-663196	0.00413318		A09_2	0
3210577|F|0	0.00373134	Qrps.wwai-C8b	C8_1	39323228	3102564|F|0	0.0032721	0	A06_1	5168024	3098341|F|0	0.00424799		C3_2	0
3110288|F|0	0.00373134	Qrps.wwai-C8b	C8_1	39323293	3099403|F|0	0.0032721	0	A06_1	0	3115660|F|0	0.00424799		C3_2	0
brPb-662994	0.00373134	Qrps.wwai-C8b	C8_1	0	3093190|F|0	0.0032721	0	A06_1	5654306	3116894|F|0	0.00424799		C3_2	0
3078095|F|0	0.00373134	Qrps.wwai-C8b	C8_1	0	3092304|F|0	0.0032721	0	A06_1	0	3136924|F|0	0.00424799		C3_2	0
3083309|F|0	0.00373134	Qrps.wwai-C8b	C8_1	0	3087670|F|0	0.0032721	0	A06_1	5157202	3139655|F|0	0.00424799		C7_1	45912611
3083977|F|0	0.00373134	Qrps.wwai-C8b	C8_1	0	3083361|F|0	0.0032721	0	A06_1	5167968	3107150|F|0	0.00424799		C7_1	45973294
3115171|F|0	0.00373134	Qrps.wwai-C8b	C8_1	0	100000760|F|0--34:A>G	0.0032721	0	A06_1	5505159	3119405|F|0	0.00459242		A03_1	22794832
3117426|F|0	0.00373134	Qrps.wwai-C8b	C8_1	0	100000570|F|0	0.0032721	0	A06_1	5504024	3085551|F|0	0.00464983		A01_1	1247938
3118188|F|0	0.00373134	Qrps.wwai-C8b	C8_1	0	3151107|F|0	0.00470723	0	C8_1	0	3079582|F|0--21:A>C	0.00464983		A01_1	1259931
3119734|F|0	0.00373134	Qrps.wwai-C8b	C8_1	0	3095362|F|0	0.00476464	0	C8_1	0	3192797|F|0	0.00464983		A09_2	33079858
3115239|F|0	0.00482204		C2_2	0	3108652|F|0	0.00482204	0	C2_2	2038621	3152813|F|0	0.00464983		A09_2	33219456
3120012|F|0	0.00482204		C2_2	0	brPb-670705	0.00487945	0	C6_1	0	3130579|F|0	0.00464983		A09_2	33692251
3122467|F|0	0.00493685		C2_2	1678464	3218147|F|0	0.00487945	0	C6_1	0	3153254|F|0--51:T>G	0.00464983		A09_2	33823011
3080112|F|0	0.00499426		C5_1	0	3208913|F|0	0.00487945	0	C6_1	0	3214435|F|0	0.00464983		A09_2	0
3140862|F|0	0.00505166	Qrps.wwai-C3	C3_1	0	brPb-662994	0.00505166	Qrps.wwai-C8b	C8_1	0	3212720|F|0	0.00464983		A09_2	0
3171076|F|0	0.00505166	Qrps.wwai-C3	C3_1	0	3210577|F|0	0.00505166	Qrps.wwai-C8b	C8_1	39323228	3188374|F|0	0.00464983		A09_2	0
3154228|F|0--56:G>T	0.00516648	Qrps.wwai-C3	C3_1	57142168	3174379|F|0	0.00505166	Qrps.wwai-C8b	C8_1	39135160	3161661|F|0	0.00464983		A09_2	0
3143213|F|0	0.00516648	Qrps.wwai-C3	C3_1	57249994	3165335|F|0	0.00505166	Qrps.wwai-C8b	C8_1	39099777	3152010|F|0	0.00464983		A09_2	0
3149173|F|0	0.00516648	Qrps.wwai-C3	C3_1	0	3155111|F|0	0.00505166	Qrps.wwai-C8b	C8_1	0	3105723|F|0	0.00464983		A09_2	0
3114537|F|0	0.00533869		C2_2	559417	3150689|F|0	0.00505166	Qrps.wwai-C8b	C8_1	0	3092214|F|0	0.00464983		A09_2	0
3130414|F|0	0.00533869		C2_2	817256	3142299|F|0	0.00505166	Qrps.wwai-C8b	C8_1	39069196	3091219|F|0	0.00464983		A09_2	0
3137771|F|0	0.00533869		C2_2	1036686	3134437|F|0--44:T>G	0.00505166	Qrps.wwai-C8b	C8_1	39147943	3091338|F|0	0.0054535		A03_1	0
3085755|F|0	0.00533869		C2_2	1061371	3130024|F|0--30:G>A	0.00505166	Qrps.wwai-C8b	C8_1	39074918	3163664|F|0	0.00551091		A03_1	22744866
3097655|F|0	0.00533869		C2_2	1104134	3117426|F|0	0.00505166	Qrps.wwai-C8b	C8_1	0	3092853|F|0	0.00556831		C6_1	10867696
3155803|F|0	0.00533869		C2_2	1178946	3115171|F|0	0.00505166	Qrps.wwai-C8b	C8_1	0	3137128|F|0	0.00556831		C6_1	11315660
3127520|F|0	0.00533869		C2_2	1188402	3112582|F|0	0.00505166	Qrps.wwai-C8b	C8_1	39175960	3140411|F|0	0.00568312		C6_1	7397317
3113942|F|0	0.00533869		C2_2	1243524	3111551|F|0	0.00505166	Qrps.wwai-C8b	C8_1	39239953	3128325|F|0	0.00574053		C3_2	1393403
3098248|F|0	0.00533869		C2_2	1254349	3110288|F|0	0.00505166	Qrps.wwai-C8b	C8_1	39323293	3131274|F|0	0.00574053		C3_2	0
3114664|F|0	0.00533869		C2_2	1254414	3109148|F|0	0.00505166	Qrps.wwai-C8b	C8_1	39166555	3129317|F|0	0.00585534		C4_1	0
3101760|F|0	0.00533869		C2_2	0	3100190|F|0	0.00505166	Qrps.wwai-C8b	C8_1	39115533	3151440|F|0	0.00591274		A09_2	0
3121886|F|0	0.00533869		C2_2	0	3088016|F|0	0.00505166	Qrps.wwai-C8b	C8_1	39112256	3146978|F|0	0.00591274		A09_2	0
3177800|F|0	0.00533869		C2_2	0	3083977|F|0	0.00505166	Qrps.wwai-C8b	C8_1	0	3137265|F|0	0.00591274		A09_2	0
3199677|F|0	0.00608496	Qrps.wwai-C3	C3_1	57370389	3083309|F|0	0.00505166	Qrps.wwai-C8b	C8_1	0	3135576|F|0	0.00591274		A09_2	0
Ol12F08Aa	0.00608496	Qrps.wwai-C3	C3_1	0	3079313|F|0	0.00505166	Qrps.wwai-C8b	C8_1	39297275	3120930|F|0	0.00591274		A09_2	0
3102798|F|0--38:A>C	0.00608496	Qrps.wwai-C3	C3_1	0	3078095|F|0	0.00505166	Qrps.wwai-C8b	C8_1	0	3117542|F|0	0.00591274		A09_2	0
3107415|F|0	0.00608496	Qrps.wwai-C3	C3_1	0	3104474|F|0	0.00625718	0	C2_2	1336890	3117385|F|0	0.00591274		A09_2	0
3123078|F|0	0.00608496	Qrps.wwai-C3	C3_1	0	3116269|F|0	0.00631458	0	C6_1	21998064	3112733|F|0	0.00591274		A09_2	0
3102236|F|0	0.00637199		C2_2	7031562	100002622|F|0	0.00637199	0	C6_1	2181378	3124417|F|0	0.00637199		C4_1	0
3107400|F|0	0.00637199		C2_2	7031562	3169069|F|0	0.00642939	Qrps.wwai-C8b	C8_1	0	100002161|F|0	0.00642939		C7_1	0
3142956|F|0	0.00637199		C2_2	7037410	brPb-661396	0.0064868	0	C2_2	0	CB10431a	0.0064868		C6_1	0
3091965|F|0--60:G>A	0.00637199		C2_2	7090611	brPb-660483	0.0064868	0	C2_2	0	3097646|F|0	0.0064868		C6_1	0
3166580|F|0	0.00637199		C2_2	7110563	3168495|F|0	0.0064868	0	C2_2	0	3145656|F|0	0.00660161		A09_2	0
3095436|F|0	0.00637199		C2_2	26947993	3145775|F|0	0.0064868	0	C2_2	0	3142549|F|0	0.00660161		A09_2	0
brPb-839257	0.00637199		C2_2	0	3140035|F|0	0.0064868	0	C2_2	0	3138454|F|0--54:T>C	0.00671642		C4_1	39739910
brPb-839730	0.00637199		C2_2	0	3139182|F|0	0.0064868	0	C2_2	0	3092468|F|0	0.00671642		C4_1	39876744
brPb-840538	0.00637199		C2_2	0	3137412|F|0	0.0064868	0	C2_2	0	3218612|F|0	0.00671642		C4_1	39902243
3089002|F|0	0.00637199		C2_2	0	3132336|F|0	0.0064868	0	C2_2	0	3086300|F|0--15:C>A	0.00671642		C4_1	39907960
3098349|F|0	0.00637199		C2_2	0	3128328|F|0	0.0064868	0	C2_2	2222104	3118395|F|0	0.00671642		C4_1	39910432
3162931|F|0	0.00700344		C2_2	5908010	3125462|F|0	0.0064868	0	C2_2	0	3080599|F|0	0.00671642		C4_1	39910434
3079250|F|0	0.00700344		C2_2	5964563	3118218|F|0	0.0064868	0	C2_2	0	3089015|F|0	0.00671642		C4_1	39927680
3098461|F|0	0.00700344		C2_2	5988396	3115833|F|0	0.0064868	0	C2_2	0	3111779|F|0	0.00711825	Qrps.wwai-C4	C4_1	0
3116608|F|0	0.00700344		C2_2	6006401	3114785|F|0	0.0064868	0	C2_2	0	100001229|F|0	0.00711825		C4_1	0
3119643|F|0	0.00700344		C2_2	6104667	3110059|F|0	0.0064868	0	C2_2	1756739	Na10G08	0.00723307		C5_1	0
3126095|F|0	0.00700344		C2_2	6153609	3106354|F|0	0.0064868	0	C2_2	0	3112905|F|0	0.00723307		C5_1	0
3111139|F|0	0.00700344		C2_2	6222564	3104908|F|0	0.0064868	0	C2_2	0	3114728|F|0--43:A>C	0.00723307		C5_1	0
100001756|F|0	0.00700344		C2_2	6282068	3095283|F|0	0.0064868	0	C2_2	0	3146561|F|0	0.00723307		C5_1	0
3165979|F|0	0.00700344		C2_2	6283760	3091040|F|0	0.0064868	0	C2_2	0	3141269|F|0	0.00746269		C3_2	1607175
3117196|F|0	0.00700344		C2_2	6303586	3080608|F|0	0.0064868	0	C2_2	0	3110040|F|0	0.00746269		C3_2	1695214
3145496|F|0	0.00700344		C2_2	11649415	100000773|F|0	0.0064868	0	C2_2	0	3158194|F|0--62:C>T	0.00746269		C3_2	1706683
3142299|F|0	0.0076349	Qrps.wwai-C8b	C8_1	39069196	100000297|F|0	0.0064868	0	C2_2	0	3123634|F|0	0.0076349		C7_1	0
3130024|F|0--30:G>A	0.0076349	Qrps.wwai-C8b	C8_1	39074918	3122268|F|0	0.00769231	0	A06_1	0	3155474|F|0	0.00769231		A03_1	21591522
3124373|F|0	0.00774971	Qrps.wwai-C8b	C8_1	38786146	3106365|F|0	0.00774971	0	C2_2	1969560	3125607|F|0--12:T>G	0.00769231		A03_1	21809231
3115320|F|0	0.00774971	Qrps.wwai-C8b	C8_1	38786211	3093661|F|0	0.00774971	0	C2_2	1963737	3194193|F|0	0.00769231		A03_1	0
3126604|F|0--21:C>A	0.00774971	Qrps.wwai-C8b	C8_1	38787775	100001999|F|0	0.00786452	0	C6_1	14176404	3125707|F|0	0.00769231		C3_2	1390345
3183824|F|0	0.00774971	Qrps.wwai-C8b	C8_1	38840060	3104441|F|0--68:G>A	0.00792193	0	C9_1	0	brPb-840402	0.00769231		C3_2	0
3091408|F|0	0.00774971	Qrps.wwai-C8b	C8_1	0	3104806|F|0	0.00797933	0	C6_1	0	3139262|F|0	0.00769231		C3_2	0
3093839|F|0	0.00774971	Qrps.wwai-C8b	C8_1	0	3101873|F|0	0.00797933	0	C6_1	0	3097147|F|0	0.00803674		A07_1	0
3097555|F|0	0.00774971	Qrps.wwai-C8b	C8_1	0	3100244|F|0	0.00797933	0	C6_1	721475	3128259|F|0	0.00803674		A07_1	0
3124911|F|0	0.00774971	Qrps.wwai-C8b	C8_1	0	3087003|F|0	0.00797933	0	C6_1	0	3107564|F|0	0.00815155		C6_1	0
3136165|F|0	0.00774971	Qrps.wwai-C8b	C8_1	0	3085420|F|0	0.00797933	0	C6_1	0	3108359|F|0	0.00815155		C6_1	0
3153420|F|0	0.00774971	Qrps.wwai-C8b	C8_1	0	3141156|F|0	0.00826636	0	C2_2	0	3110298|F|0	0.00815155		C6_1	0
3158148|F|0	0.00774971	Qrps.wwai-C8b	C8_1	0	3183456|F|0--23:C>G	0.00832377	0	A09_2	31647857	3110713|F|0--33:A>T	0.00815155		C6_1	0
3169069|F|0	0.00774971	Qrps.wwai-C8b	C8_1	0	3153720|F|0	0.00832377	0	A09_2	31669368	3113112|F|0	0.00815155		C6_1	0
3106114|F|0--20:C>T	0.00843858		A01_1	0	3150674|F|0	0.00832377	0	A09_2	0	3115349|F|0	0.00815155		C6_1	0
100013910|F|0	0.00843858		A01_1	0	3149539|F|0	0.00832377	0	A09_2	0	3122838|F|0--42:T>C	0.00815155		C6_1	0
3152056|F|0--10:G>A	0.00855339		A01_1	3737955	3127678|F|0	0.00832377	0	A09_2	0	3123292|F|0--16:C>T	0.00815155		C6_1	0
3095804|F|0	0.00861079	Qrps.wwai-C8b	C8_1	38866488	3118536|F|0	0.00832377	0	A09_2	31675918	3123674|F|0	0.00815155		C6_1	0
3093242|F|0	0.00861079	Qrps.wwai-C8b	C8_1	38902514	3105021|F|0	0.00832377	0	A09_2	0	3123700|F|0	0.00815155		C6_1	0
3114020|F|0	0.00861079	Qrps.wwai-C8b	C8_1	39222133	3097511|F|0	0.00832377	0	A09_2	0	3129204|F|0	0.00815155		C6_1	0
3080590|F|0	0.00861079	Qrps.wwai-C8b	C8_1	41222881	3092832|F|0	0.00832377	0	A09_2	0	3134281|F|0--10:A>G	0.00815155		C6_1	0
3084206|F|0	0.00861079	Qrps.wwai-C8b	C8_1	0	3163361|F|0	0.00884041	0	C6_1	14267398	3136045|F|0--48:T>C	0.00815155		C6_1	0
100000391|F|0	0.00861079	Qrps.wwai-C8b	C8_1	0	3163241|F|0	0.00884041	0	C6_1	14176815	3139353|F|0	0.00815155		C6_1	0
3111618|F|0	0.00895522		C7_1	0	3144689|F|0	0.00884041	0	C6_1	14176469	3156814|F|0	0.00815155		C6_1	0
3113615|F|0	0.00895522		C7_1	0	3116747|F|0	0.00884041	0	C6_1	15106776	3195456|F|0	0.00815155		C6_1	0
3134067|F|0--18:C>T	0.00907003		C5_1	1476794	3091954|F|0--48:A>G	0.00884041	0	C6_1	15121623	3221942|F|0	0.00815155		C6_1	0
3140052|F|0	0.00907003		C5_1	1479488	3091269|F|0--34:T>C	0.00884041	0	C6_1	0	100000127|F|0	0.00815155		C6_1	0
3158609|F|0	0.00918485		C7_1	7922978	brPb-841841	0.00918485	0	A05_1	0	100000200|F|0	0.00815155		C6_1	0
3098198|F|0	0.00918485		C7_1	0	brPb-663031	0.00918485	0	C6_1	0	3158909|F|0	0.00924225		A03_1	0
3114191|F|0	0.00929966		A04_1	0	brPb-659005	0.00918485	0	C6_1	0	3087779|F|0--35:A>C	0.00924225		A03_1	0
3116002|F|0	0.00929966		A04_1	0	3159466|F|0	0.00935706	0	A06_1	0	3135796|F|0	0.00935706		A03_1	22757948
3130493|F|0	0.00929966		A04_1	0	3123270|F|0	0.00935706	0	A06_1	0	3079461|F|0	0.00935706		A03_1	22782329
100013712|F|0	0.00947187		C9_1	0	3120808|F|0	0.00935706	0	A06_1	251803	3161913|F|0	0.00935706		A03_1	22814582
3116269|F|0	0.00952928		C6_1	21998064	3101236|F|0	0.00935706	0	A06_1	304302	3093054|F|0	0.00935706		A03_1	22814647
3119202|F|0	0.00958668		A01_1	3938562	3086379|F|0	0.00935706	0	A06_1	259804	3094185|F|0	0.00935706		A03_1	0
3092722|F|0	0.00958668		A01_1	3938630	3100589|F|0	0.00964409	0	A09_2	0	3122173|F|0	0.00964409		A07_1	0
3129938|F|0	0.00958668		A01_1	4083677	3166580|F|0	0.00970149	0	C2_2	7110563	3186238|F|0--12:A>T	0.00964409		C7_1	25203259
3153049|F|0	0.00958668		A01_1	4093729	3165979|F|0	0.00970149	0	C2_2	6283760	3126039|F|0--40:T>G	0.0097589		A03_1	22623791
3172464|F|0	0.00958668		A01_1	4115937	3165932|F|0	0.00970149	0	C2_2	0	3159337|F|0--20:T>G	0.0097589		A03_1	22659199
3162254|F|0	0.00958668		A01_1	0	3164923|F|0--13:C>T	0.00970149	0	C2_2	0	3103947|F|0--5:T>C	0.0097589		A03_1	22701162
3158612|F|0	0.00958668		A01_1	0	3148861|F|0	0.00970149	0	C2_2	0	3083532|F|0	0.0097589		A03_1	22724287
3122784|F|0	0.00958668		A01_1	0	3145496|F|0	0.00970149	0	C2_2	11649415	3084922|F|0	0.0097589		A03_1	22815523
3107449|F|0	0.00958668		A01_1	0	3142956|F|0	0.00970149	0	C2_2	7037410	3152206|F|0	0.0097589		A03_1	0
3102266|F|0	0.00958668		A01_1	3817939	3125436|F|0	0.00970149	0	C2_2	0	3146798|F|0	0.0097589		A03_1	0
3165180|F|0	0.00958668		A01_1	0	3125081|F|0	0.00970149	0	C2_2	0	3141451|F|0	0.0097589		A03_1	0
3093126|F|0	0.00958668		A01_1	0	3117196|F|0	0.00970149	0	C2_2	6303586	3138534|F|0	0.0097589		A03_1	0
100000345|F|0	0.0102755		A06_1	0	3107400|F|0	0.00970149	0	C2_2	7031562	3118235|F|0	0.0097589		A03_1	0
3091639|F|0	0.010333	Qrps.wwai-C8b	C8_1	0	3102236|F|0	0.00970149	0	C2_2	7031562	3114601|F|0	0.0097589		A03_1	0
3098176|F|0	0.010333	Qrps.wwai-C8b	C8_1	0	3091965|F|0--60:G>A	0.00970149	0	C2_2	7090611	3101468|F|0	0.0097589		A03_1	0
3074556|F|0	0.0104478		C5_1	1485822	100001756|F|0	0.00970149	0	C2_2	6282068	3100995|F|0	0.0097589		A03_1	0
100002622|F|0	0.0105052		C6_1	2181378	3092535|F|0	0.0105052	0	C8_1	0	3092210|F|0	0.0105052		A06_1	0
3103895|F|0	0.0105626		A04_1	0	3092287|F|0--49:G>C	0.0105052	0	C8_1	38672758	100015379|F|0	0.0105052		A06_1	0
3111425|F|0	0.0105626		A04_1	0	3089785|F|0	0.01062	0	A05_1	23105749	100012598|F|0	0.0105052		A06_1	0
3126524|F|0--25:G>A	0.0105626		A04_1	2149383	3190423|F|0--21:C>T	0.0106774	0	C7_1	36053114	3123026|F|0	0.0105052		A06_1	0
3141395|F|0	0.0105626		A04_1	2174073	3187500|F|0	0.0106774	0	C7_1	0	3126313|F|0	0.0105052		C2_2	1428916
3122253|F|0	0.0105626		A04_1	2196800	3146166|F|0	0.0106774	0	C7_1	0	3142206|F|0	0.0107922		C7_1	25189071
3125684|F|0	0.0105626		A04_1	2197846	3133237|F|0	0.0106774	0	C7_1	0	3150130|F|0--44:T>C	0.0107922		C7_1	25203377
3165196|F|0	0.010907		C3_3	63641992	3124678|F|0	0.0106774	0	C7_1	0	3099110|F|0	0.0107922		C7_1	25216847
3135149|F|0	0.0109644		A01_1	3754120	3097735|F|0--35:T>C	0.0106774	0	C7_1	36071079	3112830|F|0--8:C>G	0.0107922		C7_1	25216912
3101445|F|0	0.0109644		A01_1	3834126	3191050|F|0	0.0110218	Qrps.wwai-C8b	C8_1	0	3143896|F|0	0.0107922		C7_1	25358730
3093190|F|0	0.0110792		A06_1	5654306	3175493|F|0	0.0110792	0	C2_2	3906257	3077484|F|0--66:A>T	0.0107922		C7_1	0
3176653|F|0	0.0110792		A06_1	5704771	3164385|F|0	0.0110792	0	C2_2	3895308	3120403|F|0	0.0107922		C7_1	0
3146158|F|0	0.0110792		A06_1	5704771	3145307|F|0--28:A>T	0.0110792	0	A09_2	31722124	3101206|F|0	0.011194		A03_1	22098081
3132873|F|0--61:A>G	0.0110792		A06_1	5714662	3105486|F|0--43:A>T	0.0110792	0	C2_2	3938988	3114071|F|0--26:A>T	0.011194		A03_1	22099980
3170912|F|0	0.0110792		A06_1	5734672	3099967|F|0	0.0110792	0	A09_2	31675853	3084401|F|0	0.011194		A03_1	22101570
3139112|F|0	0.0110792		A06_1	5776249	3094915|F|0--68:G>C	0.0110792	0	C2_2	3957097	3101638|F|0	0.011194		A03_1	22115370
3134209|F|0	0.0110792		A06_1	5776249	3090396|F|0	0.0110792	0	C6_1	0	3098524|F|0	0.011194		A03_1	22346847
3094872|F|0	0.0110792		C5_1	0	3081013|F|0	0.0110792	0	C2_2	0	3216150|F|0	0.011194		A03_1	22425792
3078125|F|0	0.0115385		A06_1	0	3164197|F|0--66:C>T	0.0115385	0	C3_1	23992862	3102275|F|0--46:C>T	0.011194		A03_1	22495296
100001232|F|0	0.0115385		A06_1	0	3156240|F|0	0.0115385	0	C3_1	23987305	3199200|F|0	0.011194		A03_1	0
brPb-809236	0.0116533		A04_1	0	3116916|F|0	0.0115385	0	C3_1	0	3171570|F|0	0.011194		A03_1	0
3106813|F|0	0.0116533		A07_1	19732727	3110370|F|0	0.0115385	0	C3_1	24026544	3164474|F|0	0.011194		A03_1	0
3115327|F|0	0.0116533		A07_1	0	3105304|F|0--50:A>G	0.0115385	0	C3_1	0	3123114|F|0	0.011194		A03_1	0
3155057|F|0	0.0116533		A07_1	0	3100327|F|0	0.0115385	0	C3_1	23992927	3104563|F|0	0.011194		A03_1	0
3097344|F|0	0.0118829		C6_1	0	3098918|F|0	0.0115385	0	C3_1	0	3130657|F|0	0.011194		A03_1	22815880
3113340|F|0--38:A>G	0.0119403		C3_1	0	3096532|F|0	0.0115385	0	C3_1	0	3134616|F|0	0.011194		A03_1	22828864
3164835|F|0--13:T>G	0.0119403		C3_1	0	3090806|F|0--47:T>C	0.0115385	0	C3_1	24072558	3087897|F|0	0.011194		A03_1	22860326
3122164|F|0	0.0120551		C2_2	1940880	3090250|F|0	0.0115385	0	C3_1	23992927	3192757|F|0	0.011194		A03_1	0
3096428|F|0	0.0121125		C2_2	5834998	3089069|F|0	0.0115385	0	C3_1	24094969	3090000|F|0	0.011194		A03_1	0
3155428|F|0	0.0121125		C2_2	5835063	3087197|F|0--67:C>A	0.0115385	0	C3_1	24077128	3101447|F|0--29:A>G	0.0121699		A06_1	21206472
3128225|F|0	0.0121125		C2_2	5862585	3081324|F|0	0.0115385	0	C3_1	24094956	3110509|F|0	0.0121699		A06_1	21229227
3086224|F|0	0.0121125		C2_2	5862633	3080762|F|0	0.0115385	0	C3_1	24056676	3151925|F|0	0.0121699		A06_1	21240167
3149142|F|0	0.0121125		C2_2	5881663	100000228|F|0	0.0115385	0	C3_1	0	3114742|F|0	0.0121699		A06_1	21251501
3103869|F|0	0.0121125		C2_2	5890288	3097764|F|0	0.0123995	0	A07_1	0	3201507|F|0	0.0121699		A06_1	21283352
100014847|F|0	0.0121125		C2_2	5890353	3152119|F|0--51:C>G	0.0124569	0	A05_1	1179074	3162686|F|0	0.0121699		A06_1	21299011
3090184|F|0	0.0121125		C2_2	5894730	3150433|F|0--39:T>C	0.0124569	0	A05_1	987381	3099084|F|0	0.0121699		A06_1	21319236
3154163|F|0	0.0125718		A06_1	7751	3134509|F|0	0.0124569	0	A05_1	1247339	3078706|F|0	0.0121699		A06_1	21319236
3089608|F|0	0.0125718		A06_1	15099	3124813|F|0	0.0124569	0	A05_1	1207524	3084791|F|0	0.0121699		A06_1	21331707
3136815|F|0	0.0125718		A06_1	83814	3118748|F|0	0.0124569	0	A05_1	1190136	3150485|F|0	0.0121699		A06_1	0
3154181|F|0--26:T>C	0.0125718		A06_1	111755	3118448|F|0--25:G>A	0.0124569	0	A05_1	1176349	3123409|F|0	0.0121699		A06_1	0
100001399|F|0--25:T>A	0.0125718		A06_1	111972	3117494|F|0	0.0124569	0	A05_1	1245178	3095103|F|0	0.0121699		A06_1	0
3078132|F|0	0.0125718		A06_1	129172	3112989|F|0	0.0124569	0	A05_1	990580	3136013|F|0	0.0121699		A06_1	0
3155673|F|0	0.0125718		A06_1	133144	3111124|F|0	0.0124569	0	A05_1	1124751	3112567|F|0	0.0129162		C6_1	22736298
3081026|F|0	0.0125718		A06_1	145507	3077941|F|0	0.0124569	0	A05_1	1244554	3133925|F|0	0.0129736		A09_2	30808968
100013911|F|0	0.0125718		A06_1	145507	3147490|F|0--54:A>G	0.013031	0	C1_1	34080956	3196434|F|0	0.0129736		A09_2	30508653
3074945|F|0	0.0125718		A06_1	184812	3130137|F|0	0.013031	0	C1_1	34089089	3127325|F|0--62:A>G	0.0130884		C2_2	8417803
brPb-663109	0.0125718		A06_1	0	3128363|F|0--33:G>T	0.013031	0	C1_1	33229216	3160803|F|0	0.0130884		C2_2	8454305
3218765|F|0	0.0125718		A06_1	0	3119674|F|0	0.013031	0	C1_1	0	3077077|F|0	0.0130884		C2_2	8457394
3197312|F|0	0.0125718		A06_1	0	3112912|F|0	0.013031	0	C1_1	0	100011350|F|0	0.0130884		C2_2	8457394
3163639|F|0	0.0125718		A06_1	0	3112258|F|0	0.013031	0	C1_1	0	3160576|F|0--23:T>C	0.0130884		C2_2	8457849
3144753|F|0	0.0125718		A06_1	0	3107274|F|0	0.013031	0	C1_1	0	3091378|F|0--38:A>G	0.0130884		C2_2	8654693
3136100|F|0	0.0125718		A06_1	0	3104995|F|0--27:G>A	0.013031	0	C1_1	34081021	3118327|F|0	0.0130884		C2_2	8655084
3133684|F|0	0.0125718		A06_1	0	3102374|F|0	0.013031	0	C1_1	0	3120148|F|0	0.0130884		C2_2	0
3133393|F|0	0.0125718		A06_1	0	3099535|F|0	0.013031	0	C1_1	34074266	3148959|F|0	0.0130884		C2_2	0
3130222|F|0	0.0125718		A06_1	0	3099327|F|0	0.013031	0	C1_1	0	3086573|F|0--63:T>G	0.0136051		C4_1	41546253
3129692|F|0	0.0125718		A06_1	0	3092338|F|0	0.013031	0	C1_1	0	3092729|F|0--5:T>C	0.0136051		C4_1	41546318
3129656|F|0	0.0125718		A06_1	0	3086316|F|0	0.013031	0	C1_1	34076609	3098836|F|0--41:A>G	0.0136051		C4_1	41585005
3127125|F|0--27:A>G	0.0125718		A06_1	0	3084522|F|0	0.013031	0	C1_1	0	3093340|F|0--14:G>A	0.0136051		C4_1	0
3107146|F|0	0.0125718		A06_1	0	100000630|F|0	0.013031	0	C1_1	0	3119429|F|0	0.0138347		C6_1	19817650
3107043|F|0	0.0125718		A06_1	0	3185670|F|0--23:G>A	0.0138921	Qrps.wwai-C8b	C8_1	0	3103381|F|0	0.0138347		C6_1	19944066
3101474|F|0	0.0125718		A06_1	0	3175429|F|0	0.0138921	Qrps.wwai-C8b	C8_1	0	3116482|F|0	0.0138347		C6_1	19957586
3099215|F|0	0.0125718		A06_1	0	3162931|F|0	0.0138921	0	C2_2	5908010	3105224|F|0	0.0138347		C6_1	19978739
3098491|F|0	0.0125718		A06_1	0	3155428|F|0	0.0138921	0	C2_2	5835063	3140998|F|0--9:A>G	0.0138347		C6_1	20204614
3081913|F|0	0.0125718		A06_1	0	3149142|F|0	0.0138921	0	C2_2	5881663	3152609|F|0--24:G>A	0.0138347		C6_1	20458734
3087670|F|0	0.0125718		A06_1	5157202	3131042|F|0	0.0138921	Qrps.wwai-C8b	C8_1	39455459	3094792|F|0--41:T>C	0.0138347		C6_1	20593355
3109499|F|0	0.0125718		A06_1	5166550	3130673|F|0--25:A>G	0.0138921	Qrps.wwai-C8b	C8_1	0	3111100|F|0	0.0138347		C6_1	20702743
3083361|F|0	0.0125718		A06_1	5167968	3130515|F|0--12:A>G	0.0138921	Qrps.wwai-C8b	C8_1	0	3194636|F|0	0.0138347		C6_1	20877025
3102564|F|0	0.0125718		A06_1	5168024	3128225|F|0	0.0138921	0	C2_2	5862585	3104443|F|0	0.0138347		C6_1	31522337
3107348|F|0	0.0125718		A06_1	5504024	3126095|F|0	0.0138921	0	C2_2	6153609	brPb-660930	0.0138347		C6_1	0
3135333|F|0	0.0125718		A06_1	5560559	3119643|F|0	0.0138921	0	C2_2	6104667	brPb-660965	0.0138347		C6_1	0
3148616|F|0	0.0125718		A06_1	5654241	3116608|F|0	0.0138921	0	C2_2	6006401	3090648|F|0	0.0138347		C6_1	0
3146467|F|0	0.0125718		A06_1	5778413	3112431|F|0--45:G>T	0.0138921	Qrps.wwai-C8b	C8_1	38790515	3095245|F|0	0.0138347		C6_1	0
3155008|F|0	0.0125718		A06_1	5786099	3111501|F|0	0.0138921	Qrps.wwai-C8b	C8_1	39418096	3105368|F|0	0.0138347		C6_1	0
3160959|F|0	0.0125718		A06_1	5888384	3111139|F|0	0.0138921	0	C2_2	6222564	3100227|F|0	0.0146958		C2_2	8403106
3147181|F|0--29:T>C	0.0125718		A06_1	5888384	3104455|F|0	0.0138921	Qrps.wwai-C8b	C8_1	0	3133081|F|0	0.0146958		C2_2	8403171
brPb-838797	0.0125718		A06_1	0	3103869|F|0	0.0138921	0	C2_2	5890288	3093520|F|0--13:G>A	0.0146958		C2_2	8404900
brPb-670975	0.0125718		A06_1	0	3098461|F|0	0.0138921	0	C2_2	5988396	3136625|F|0	0.0146958		C2_2	8407535
3111541|F|0	0.0125718		A06_1	0	3096428|F|0	0.0138921	0	C2_2	5834998	3165331|F|0--48:G>T	0.0146958		C2_2	8507662
3146098|F|0	0.0149828		A01_1	3098057	3090184|F|0	0.0138921	0	C2_2	5894730	3098703|F|0--13:A>G	0.0146958		C2_2	8507727
3138070|F|0	0.0149828		A01_1	3098057	3087174|F|0--52:T>C	0.0138921	Qrps.wwai-C8b	C8_1	0	3105023|F|0	0.0146958		C2_2	0
brPb-839756	0.0149828		A01_1	0	3086224|F|0	0.0138921	0	C2_2	5862633	3111498|F|0	0.0146958		C2_2	0
3164576|F|0--7:C>A	0.015155		C9_1	20890395	3082264|F|0	0.0138921	Qrps.wwai-C8b	C8_1	0	3117932|F|0	0.0146958		C2_2	0
3098214|F|0--67:T>C	0.015155		C9_1	20960965	3079571|F|0	0.0138921	Qrps.wwai-C8b	C8_1	39396546	3121318|F|0	0.0146958		C2_2	0
3094918|F|0	0.015155		C9_1	21014750	3079250|F|0	0.0138921	0	C2_2	5964563	3126770|F|0	0.0146958		C2_2	0
3127368|F|0	0.015155		C9_1	21074422	100014847|F|0	0.0138921	0	C2_2	5890353	3135422|F|0	0.0146958		C2_2	0
3159125|F|0--11:T>C	0.015155		C9_1	21264421	3143430|F|0--50:G>A	0.0153846	0	A05_1	23140186	3161618|F|0	0.0146958		C2_2	0
3091568|F|0	0.015155		C9_1	0	3124062|F|0	0.0153846	0	A05_1	23116171	3165209|F|0	0.0146958		C2_2	0
3104441|F|0--68:G>A	0.015155		C9_1	0	3113902|F|0--36:G>A	0.0153846	0	A05_1	23141005	3218088|F|0	0.0146958		C2_2	0
3110798|F|0	0.0155568		A01_1	3052367	3099393|F|0	0.0153846	0	A05_1	23116171	100015380|F|0	0.0155568	Qrps.wwai-A3a	A03_1	0
3131155|F|0	0.0155568		A04_1	1775149	3080203|F|0	0.0153846	0	A05_1	23107817	3149275|F|0	0.0155568		A03_1	0
3096217|F|0--36:T>C	0.0155568		A04_1	1863864	3165205|F|0	0.0156716	Qrps.wwai-C3	C3_1	55324011	3141084|F|0	0.0155568		A03_1	0
3117703|F|0	0.0155568		A04_1	1881216	3162692|F|0	0.0156716	Qrps.wwai-C3	C3_1	55337525	3124997|F|0	0.0155568		A03_1	0
3118976|F|0	0.0155568		A04_1	1883501	3148094|F|0	0.0156716	Qrps.wwai-C3	C3_1	55307762	3121286|F|0	0.0155568		A03_1	0
3126344|F|0	0.0155568		A04_1	1895701	3141448|F|0	0.0156716	Qrps.wwai-C3	C3_1	55524228	3110272|F|0	0.0155568		A03_1	0
3198566|F|0	0.0155568		A04_1	2053179	3125345|F|0	0.0156716	Qrps.wwai-C3	C3_1	55578133	3116278|F|0	0.0155568		A05_1	0
100001215|F|0--36:A>G	0.0155568		A04_1	0	3110423|F|0	0.0156716	Qrps.wwai-C3	C3_1	55578133	3117041|F|0	0.0155568		A05_1	0
3082571|F|0	0.0155568		A04_1	0	3082288|F|0	0.0156716	Qrps.wwai-C3	C3_1	55617743	3155078|F|0--55:T>A	0.0160161		A03_1	22021752
3098638|F|0	0.0155568		A04_1	0	3098427|F|0	0.0160735	0	C6_1	0	100008539|F|0	0.0160161		A03_1	22022313
3142601|F|0	0.0155568		A08_1	0	3114205|F|0	0.0161309	0	C6_1	707326	100001221|F|0	0.0161309		C6_1	0
3103731|F|0	0.0155568		A08_1	0	3155690|F|0--49:G>C	0.0161883	Qrps.wwai-C3	C3_1	55284410	3108109|F|0	0.0161883		A05_1	5843442
3099597|F|0	0.0155568		A08_1	0	3149536|F|0	0.0161883	Qrps.wwai-C3	C3_1	51384019	3092409|F|0	0.0161883		A05_1	6691262
3084249|F|0	0.0155568		A08_1	0	3113511|F|0	0.0161883	Qrps.wwai-C3	C3_1	55307697	3093397|F|0--41:A>G	0.0163031		A06_1	21205848
3103780|F|0--38:C>A	0.0155568		A08_1	16622980	3172264|F|0	0.0163605	0	A07_1	0	3132371|F|0	0.0163605		C2_2	0
3082465|F|0	0.0155568		A08_1	16671639	3123209|F|0	0.0163605	0	A05_1	23142257	3153573|F|0	0.0164179		A01_1	1240919
3101483|F|0	0.0155568		A08_1	0	3118543|F|0	0.0163605	0	A05_1	28264008	3104299|F|0	0.0164179		A01_1	1250560
brPb-840813	0.0165327		A03_4	0	3114756|F|0--28:A>T	0.0163605	0	A05_1	23143492	3091245|F|0	0.0164179		A01_1	1250719
brPb-838688	0.0165327		A03_4	0	3110431|F|0	0.0163605	0	A05_1	23258765	3107428|F|0	0.0164179		A01_1	1250784
3111986|F|0	0.0166475		A06_1	3851652	3102617|F|0	0.0163605	0	A05_1	23334414	3093561|F|0	0.0164179		A01_1	1259866
3087703|F|0	0.0166475		A06_1	3875171	3093019|F|0	0.0163605	0	A05_1	23351017	3119298|F|0--14:G>T	0.0164179		A01_1	1266250
3129720|F|0	0.0166475		A06_1	3885189	3089724|F|0	0.0163605	0	A05_1	23258830	brPb-659711	0.0164179		A01_1	0
3108555|F|0	0.0166475		A06_1	3906460	3084826|F|0	0.0163605	0	A05_1	0	3109365|F|0	0.0164179		A01_1	0
3114505|F|0	0.0166475		A06_1	3913404	3084125|F|0--13:T>C	0.0163605	0	A05_1	23099330	100000451|F|0	0.0168772		C2_2	0
3204005|F|0--10:A>G	0.0166475		A06_1	3950721	3083989|F|0	0.0163605	0	A05_1	0	3078170|F|0--9:C>A	0.0169346	Qrps.wwai-C4	C4_1	0
3095968|F|0--52:C>A	0.0166475		A06_1	3960366	3080759|F|0	0.0163605	0	A05_1	0	3157901|F|0	0.016992		C4_1	0
Na12D08	0.0166475		A06_1	0	3076849|F|0	0.0163605	0	A05_1	0	3165445|F|0	0.016992		C4_1	0
brPb-658593	0.0166475		A06_1	0	brPb-838930	0.0171068	0	C8_1	0	3114243|F|0--42:A>G	0.0171068		C3_2	1219349
3198203|F|0	0.0166475		A06_1	0	3199365|F|0	0.0171068	0	C8_1	38732369	100001296|F|0--28:T>G	0.0171642		C7_1	22690769
3181446|F|0	0.0166475		A06_1	0	3174018|F|0	0.0171068	Qrps.wwai-C8a	C8_1	38559104	3123341|F|0--68:C>G	0.0171642		C7_1	22691190
3179796|F|0	0.0166475		A06_1	0	3141549|F|0	0.0171068	0	C8_1	38733458	3162160|F|0--49:A>T	0.0171642		C7_1	22708839
3176961|F|0	0.0166475		A06_1	0	3132280|F|0	0.0171068	0	C8_1	38571808	3097769|F|0--19:G>C	0.0171642		C7_1	22781246
3162184|F|0--7:A>C	0.0166475		A06_1	0	3118982|F|0	0.0171068	0	C8_1	38764171	3153653|F|0	0.0171642		C7_1	22781296
3151979|F|0	0.0166475		A06_1	0	3108591|F|0	0.0171068	0	C8_1	38559169	3109621|F|0	0.0171642		C7_1	22865223
3139421|F|0	0.0166475		A06_1	0	3101492|F|0	0.0171068	0	A06_1	0	3165317|F|0	0.0171642		C7_1	22888376
3135019|F|0	0.0166475		A06_1	0	3101367|F|0	0.0171068	0	A06_1	0	3158051|F|0	0.0171642		C7_1	22888912
3131242|F|0	0.0166475		A06_1	0	3100229|F|0	0.0171068	0	A06_1	0	3103917|F|0--48:C>G	0.0171642		C7_1	22897017
3126534|F|0	0.0166475		A06_1	0	3099773|F|0--64:T>C	0.0171068	0	A06_1	0	3086934|F|0--61:A>G	0.0171642		C7_1	22898572
3126466|F|0	0.0166475		A06_1	0	3092129|F|0	0.0171068	0	C8_1	0	3194437|F|0	0.0171642		C7_1	22898666
3124818|F|0	0.0166475		A06_1	0	3079423|F|0	0.0171068	0	A06_1	0	3130958|F|0	0.0171642		C7_1	22908586
3117270|F|0	0.0166475		A06_1	0	100014078|F|0	0.0171068	0	A06_1	0	3099769|F|0	0.0171642		C7_1	25272498
3114429|F|0	0.0166475		A06_1	0	100001006|F|0	0.0171068	0	A06_1	0	3126444|F|0	0.0171642		C7_1	25272498
3110872|F|0	0.0166475		A06_1	0	3148015|F|0	0.0179679	0	A05_1	21491265	3129891|F|0	0.0171642		C7_1	0
3108033|F|0	0.0166475		A06_1	0	3147163|F|0	0.0179679	0	C1_1	0	3144613|F|0	0.0171642		C7_1	0
3104361|F|0	0.0166475		A06_1	0	3146362|F|0--18:T>A	0.0179679	0	C1_1	0	3162518|F|0	0.0171642		C7_1	0
3101191|F|0	0.0166475		A06_1	0	3143854|F|0	0.0179679	0	A05_1	21441524	3207882|F|0	0.0171642		C7_1	0
3100866|F|0	0.0166475		A06_1	0	3124755|F|0	0.0179679	0	C1_1	0	100001694|F|0--54:T>C	0.0171642		C7_1	0
3087694|F|0	0.0166475		A06_1	0	3122135|F|0	0.0179679	0	A05_1	0	3128453|F|0--18:A>G	0.0182549		A09_2	30508588
100000554|F|0	0.0166475		A06_1	0	3121174|F|0	0.0179679	0	C1_1	9795125	3127632|F|0	0.0183123		C6_1	0
3171397|F|0	0.0183697		A07_1	19813261	3111621|F|0	0.0179679	0	C1_1	9568677	3158273|F|0	0.0183123		C6_1	0
3084000|F|0	0.0183697		A07_1	19954001	3105100|F|0	0.0179679	0	A05_1	0	3085739|F|0	0.0184271		A03_2	3814730
3110804|F|0	0.0183697		A07_1	19954066	3104098|F|0	0.0179679	0	C1_1	9568741	brPb-657719	0.0184271	Qrps.wwai-A9a	A09_2	0
brPb-841298	0.0183697		A07_1	0	3099334|F|0	0.0179679	0	A05_1	0	3134510|F|0	0.0184271		C4_1	37111199
3086921|F|0	0.0183697		A07_1	0	3090792|F|0--65:A>G	0.0179679	0	A05_1	21436387	3078230|F|0	0.0184271		C4_1	37111264
3098429|F|0	0.0183697		A07_1	0	3089903|F|0--7:T>C	0.0179679	0	C1_1	9552037	3082048|F|0	0.0184271		C4_1	0
3092158|F|0	0.0187141		A01_1	3052302	3087677|F|0	0.0179679	0	A05_1	21473895	3101927|F|0	0.0184271		C4_1	0
100015406|F|0	0.0187715		C2_2	5511451	3077294|F|0	0.0179679	0	A05_1	21514249	3118145|F|0	0.0184271		C4_1	0
3171636|F|0	0.0187715		C2_2	5646104	100002103|F|0	0.0179679	0	C1_1	0	3146589|F|0	0.0184271		C4_1	0
3152418|F|0	0.0187715		C2_2	5646169	100000087|F|0--6:C>T	0.0179679	0	A05_1	21473960	3164210|F|0	0.0184271		C4_1	0
3169868|F|0	0.0187715		C2_2	5646373	3094804|F|0	0.0189437	0	A09_2	31720586	3199028|F|0	0.0184271		C4_1	0
3119506|F|0	0.0187715		C2_2	5702925	brPb-841298	0.0190011	0	A07_1	0	3119008|F|0	0.0190011		C4_1	37076494
3095242|F|0	0.0187715		C2_2	5705718	3171397|F|0	0.0190011	0	A07_1	19813261	3112363|F|0	0.0190011		C4_1	37111033
3125188|F|0	0.0187715		C2_2	5717013	3152563|F|0	0.0190011	0	A07_1	0	3083739|F|0--29:C>T	0.019116		A01_1	1083860
3090360|F|0	0.0187715		C2_2	5749949	3140669|F|0	0.0190011	0	A07_1	0	3077176|F|0	0.019116		A01_1	1083925
3115136|F|0	0.0187715		C2_2	0	3137643|F|0	0.0190011	0	A07_1	0	3105103|F|0	0.019116		A01_1	1084051
3145795|F|0	0.0187715		C2_2	0	3127427|F|0	0.0190011	0	A07_1	0	3136802|F|0	0.019116		A01_1	0
3162501|F|0	0.0187715		C2_2	0	3119927|F|0	0.0190011	0	A07_1	0	3136615|F|0	0.019116		A01_1	0
3104112|F|0	0.019403		A05_1	4721097	3111726|F|0	0.0190011	0	A07_1	0	3095279|F|0	0.019403	Qrps.wwai-A3a	A03_1	20862238
3104688|F|0--32:G>C	0.019403		A05_1	4788851	3110804|F|0	0.0190011	0	A07_1	19954066	3199360|F|0	0.019403		A03_1	20898251
3107134|F|0--13:T>C	0.019403		A05_1	8280214	3098429|F|0	0.0190011	0	A07_1	0	3115508|F|0	0.019403		A03_1	20935026
3084658|F|0	0.019403		A05_1	0	3086921|F|0	0.0190011	0	A07_1	0	3159938|F|0	0.019403		A03_1	20940507
3091790|F|0	0.019403		A05_1	0	3084000|F|0	0.0190011	0	A07_1	19954001	brPb-660269	0.019403		A03_1	0
3112320|F|0--32:G>A	0.019403		A05_1	0	3098176|F|0	0.01969	Qrps.wwai-C8b	C8_1	0	3158939|F|0	0.019403		A03_1	0
3135358|F|0	0.019403		A05_1	0	3150112|F|0--36:A>C	0.0197474	0	C9_1	0	3147000|F|0	0.0197474		A07_1	0
brPb-840990	0.019403		A05_1	0	3144319|F|0	0.0197474	0	C9_1	0	3124690|F|0	0.0197474		A09_2	0
brPb-841841	0.019403		A05_1	0	3111224|F|0	0.0197474	0	C9_1	0	3094202|F|0--35:C>A	0.0198622		A07_1	1158399
3132623|F|0--53:G>A	0.0199196		C3_3	63119800	3091639|F|0	0.0199196	Qrps.wwai-C8b	C8_1	0	3132197|F|0--41:C>G	0.0198622		A07_1	1158464
3161251|F|0	0.0199196		C3_3	63509099	3174900|F|0	0.019977	0	A07_1	20100003	3210966|F|0	0.0198622		A07_1	1168101
3091042|F|0--17:T>A	0.0199196		C3_3	63556640	3129961|F|0	0.019977	0	A07_1	20099560	3219727|F|0	0.0198622		A07_1	1168101
3099883|F|0	0.0199196		C3_3	63569245	3118665|F|0	0.019977	0	A07_1	0	3219728|F|0	0.0198622		A07_1	1168101
3084806|F|0	0.0199196		C3_3	63591098	3102408|F|0	0.019977	0	A07_1	0	3161372|F|0--15:T>C	0.0198622		A07_1	1183693
brPb-841480	0.0199196		C3_3	0	3100811|F|0	0.019977	0	A07_1	20100068	3182675|F|0--27:G>T	0.0198622		A07_1	1192221
3083151|F|0	0.0199196		C3_3	0	3089074|F|0	0.019977	0	A07_1	20100762	3102625|F|0--16:A>C	0.0198622		A07_1	0
3090005|F|0	0.0199196		C3_3	0	3093705|F|0	0.0203215	0	C8_1	0	3090298|F|0--58:A>G	0.0203215		A05_1	7156729
3096809|F|0	0.0199196		C3_3	0	brPb-659147	0.0203789	0	C6_1	0	3139018|F|0	0.0203215		A05_1	7172949
3113578|F|0	0.0199196		C3_3	0	brPb-658885	0.0203789	0	C6_1	0	3115003|F|0--8:T>C	0.0203215		A05_1	7211780
3117345|F|0	0.0199196		C3_3	0	brPb-657710	0.0203789	0	C6_1	0	3117999|F|0	0.0203215		A05_1	7231231
3141420|F|0	0.0199196		C3_3	0	3123678|F|0	0.0205511	0	C6_1	0	3103658|F|0--9:A>G	0.0203215		A05_1	7231548
3174018|F|0	0.0199196	Qrps.wwai-C8a	C8_1	38559104	3139412|F|0	0.0206085	0	C1_1	41359916	3090028|F|0	0.0203215		A05_1	7232055
3108591|F|0	0.0199196		C8_1	38559169	3133384|F|0	0.0206085	0	C1_1	0	3148323|F|0	0.0203215		A05_1	0
3132280|F|0	0.0199196		C8_1	38571808	3127644|F|0--60:T>C	0.0206085	0	C1_1	0	3153150|F|0	0.0203215		A05_1	0
3092287|F|0--49:G>C	0.0199196		C8_1	38672758	3107570|F|0	0.0206085	0	C6_1	0	3163028|F|0--43:C>A	0.0203215		A05_1	0
3199365|F|0	0.0199196		C8_1	38732369	3104027|F|0	0.0206085	0	C6_1	0	3166933|F|0	0.0203215		A05_1	0
3141549|F|0	0.0199196		C8_1	38733458	3101334|F|0	0.0206085	0	C6_1	0	3167445|F|0	0.0203215		A05_1	0
3118982|F|0	0.0199196		C8_1	38764171	3100579|F|0	0.0206085	0	C6_1	0	brPb-839708	0.0203215		A05_1	0
3151107|F|0	0.0199196		C8_1	0	3081643|F|0	0.0206085	0	C6_1	0	3078946|F|0	0.0203215		C6_1	19632925
3103276|F|0	0.0199196	Qrps.wwai-C8b	C8_1	39484816	3159125|F|0--11:T>C	0.0210677	0	C9_1	21264421	3208094|F|0	0.0203215		C6_1	19741086
3099673|F|0	0.0199196	Qrps.wwai-C8b	C8_1	39541592	3154712|F|0--61:C>T	0.0210677	0	C9_1	0	100000431|F|0	0.0203215		C6_1	20142695
3091767|F|0	0.0199196	Qrps.wwai-C8b	C8_1	0	3091568|F|0	0.0210677	0	C9_1	0	3085743|F|0--37:C>T	0.0203215		C6_1	20145852
3092964|F|0	0.0199196	Qrps.wwai-C8b	C8_1	0	100001796|F|0--51:T>A	0.0210677	0	C9_1	0	3109179|F|0	0.0203215		C6_1	17291387
100000570|F|0	0.0212974		A06_1	5504024	3174609|F|0	0.0212974	0	C9_1	0	3082197|F|0	0.0203215		C6_1	17343828
100000760|F|0--34:A>G	0.0212974		A06_1	5505159	3173712|F|0	0.0212974	0	C9_1	0	3090376|F|0	0.0203215		C6_1	17343828
3138378|F|0--46:T>G	0.0212974		A06_1	5534912	3190977|F|0	0.0214122	0	C9_1	0	3086167|F|0	0.0203215		C6_1	0
3143976|F|0	0.0212974		A06_1	5557191	3158810|F|0	0.0214122	0	C9_1	0	3088864|F|0--44:T>C	0.0203215		C6_1	0
3173143|F|0	0.0212974		A06_1	0	3157211|F|0	0.0214122	0	C9_1	0	3108186|F|0--28:A>G	0.0203215		C6_1	0
3160741|F|0	0.0212974		A06_1	0	3155872|F|0--12:G>A	0.0214122	0	C9_1	0	3095749|F|0	0.0215844		C4_1	39951343
3149035|F|0	0.0212974		A06_1	0	3153714|F|0--9:T>C	0.0214122	0	C9_1	0	3129952|F|0	0.0215844		C4_1	39951408
3145739|F|0	0.0212974		A06_1	0	100012881|F|0	0.0214122	0	C9_1	0	Na10C01c	0.0215844		C4_1	0
3142065|F|0	0.0212974		A06_1	0	3142175|F|0--65:G>C	0.0217566	0	C9_1	0	3088138|F|0	0.0215844		C4_1	0
3138206|F|0--59:T>C	0.0212974		A06_1	0	3136452|F|0	0.0217566	0	C9_1	0	3088624|F|0	0.0215844		C4_1	0
3129951|F|0	0.0212974		A06_1	0	3135959|F|0	0.0217566	0	C9_1	0	3117066|F|0	0.0215844		C4_1	0
3127425|F|0	0.0212974		A06_1	0	3135955|F|0	0.0217566	0	C9_1	0	3122896|F|0	0.0215844		C4_1	0
3121258|F|0	0.0212974		A06_1	0	3135729|F|0	0.0217566	0	C9_1	0	3129967|F|0	0.0219862		A01_1	0
3120275|F|0	0.0212974		A06_1	0	3130882|F|0	0.0217566	0	C9_1	0	3121927|F|0	0.0219862		A01_1	0
3111997|F|0	0.0212974		A06_1	0	3125395|F|0	0.0217566	0	C9_1	0	3121077|F|0	0.0219862		A01_1	0
3101492|F|0	0.0212974		A06_1	0	3115298|F|0	0.0217566	0	C9_1	0	3115075|F|0--27:A>C	0.0219862		A01_1	0
3101367|F|0	0.0212974		A06_1	0	3099392|F|0	0.0217566	0	C1_1	0	3112123|F|0	0.0219862		A01_1	0
3100229|F|0	0.0212974		A06_1	0	3095510|F|0	0.0217566	0	C9_1	0	3109413|F|0	0.0219862		A01_1	0
3099773|F|0--64:T>C	0.0212974		A06_1	0	3093473|F|0	0.0217566	0	C9_1	0	3142350|F|0--41:A>G	0.0223307		A03_4	13700796
3099403|F|0	0.0212974		A06_1	0	3092888|F|0	0.0217566	0	C9_1	0	3089271|F|0	0.0223881		A06_1	22244614
3092304|F|0	0.0212974		A06_1	0	3124690|F|0	0.0224455	0	A09_2	0	3130560|F|0	0.0223881		A06_1	0
3079423|F|0	0.0212974		A06_1	0	3216246|F|0	0.0225029	0	C1_1	0	3095631|F|0	0.0225029		A05_1	6125023
100014078|F|0	0.0212974		A06_1	0	3198606|F|0	0.0225029	0	C1_1	0	3112211|F|0	0.0225029		A05_1	6148870
100001006|F|0	0.0212974		A06_1	0	3140656|F|0--19:T>G	0.0225029	0	C1_1	0	3140566|F|0	0.0225029		A05_1	6534857
3197605|F|0	0.0226751		C3_1	55284410	3128998|F|0	0.0225029	0	C1_1	0	3146167|F|0	0.0225029		A05_1	6669472
3079819|F|0	0.0226751		C3_1	0	3121170|F|0	0.0225029	0	C1_1	0	100001044|F|0--13:T>C	0.0225029		A05_1	6676074
3101669|F|0	0.0226751		C3_1	0	100014595|F|0	0.0225029	0	A03_1	19337993	3086716|F|0	0.0225029		A05_1	6692297
3100059|F|0	0.0228473		A08_1	16346222	3104922|F|0	0.0228473	0	A03_1	0	3089158|F|0	0.0225029		A05_1	6705906
3084418|F|0	0.0228473		A08_1	16346275	3103613|F|0--32:A>G	0.0228473	0	A03_1	0	3112832|F|0	0.0225029		A05_1	6975832
3082230|F|0	0.0228473		A08_1	16424239	3093012|F|0	0.0228473	0	A03_1	19382498	3196397|F|0--42:C>T	0.0225029		A06_1	17548471
3113250|F|0	0.0228473		A08_1	16482203	100003227|F|0	0.0228473	0	A03_1	19337991	3149218|F|0	0.0225029		A06_1	17848271
3187218|F|0	0.0228473		A08_1	0	3157599|F|0	0.0230769	0	C1_1	0	3084245|F|0--62:A>G	0.0225029		A06_1	17910456
3170259|F|0	0.0228473		A08_1	0	3154433|F|0--11:T>G	0.0230769	0	C1_1	0	100015252|F|0	0.0225029		A06_1	17943689
3163445|F|0	0.0228473		A08_1	0	3137689|F|0	0.0230769	0	C1_1	0	100000528|F|0	0.0225029		A06_1	17961628
3093111|F|0	0.0228473		A08_1	0	3152056|F|0--10:G>A	0.0232491	0	A01_1	3737955	3079011|F|0	0.0225029		A06_1	17962054
3087669|F|0	0.0228473		A08_1	0	3155145|F|0	0.0233065	0	C6_1	7564160	3093945|F|0	0.0225029		A06_1	17969520
3087505|F|0	0.0228473		A08_1	0	3116838|F|0	0.0233065	0	C6_1	0	3157947|F|0	0.0225029		A06_1	17969640
3081919|F|0	0.0228473		A08_1	0	3104170|F|0	0.0233065	0	C6_1	0	3121437|F|0	0.0225029		A06_1	18067809
3082885|F|0	0.0234788		A03_2	0	3099272|F|0	0.0233065	0	C6_1	0	3148356|F|0	0.0225029		A06_1	18067874
3111224|F|0	0.0234788		C9_1	0	brPb-840538	0.0235362	0	C2_2	0	3097151|F|0	0.0225029		A06_1	18097947
3144319|F|0	0.0234788		C9_1	0	brPb-839730	0.0235362	0	C2_2	0	3129081|F|0--26:T>C	0.0225029		A06_1	18139498
3094704|F|0	0.023651		C5_1	2173872	brPb-839257	0.0235362	0	C2_2	0	3143016|F|0--30:T>C	0.0225029		A06_1	18141094
brPb-838930	0.0237084		C8_1	0	3147091|F|0	0.0235362	0	C2_2	0	3117294|F|0--39:T>G	0.0225029		A06_1	18283657
3092129|F|0	0.0237084		C8_1	0	3138665|F|0	0.0235362	0	C2_2	0	3116962|F|0	0.0237658		A03_2	0
3092535|F|0	0.0237084		C8_1	0	3120012|F|0	0.0235362	0	C2_2	0	3143812|F|0	0.0237658		A06_1	18256962
3095362|F|0	0.0237084		C8_1	0	3115239|F|0	0.0235362	0	C2_2	0	3084800|F|0	0.0237658		A06_1	18257027
3089284|F|0	0.023938		A06_1	8058	3110403|F|0	0.0235362	0	C2_2	0	3121687|F|0	0.0237658		A06_1	18257244
3084962|F|0--12:G>A	0.023938		A06_1	9368	3106194|F|0	0.0235362	0	C2_2	0	3108720|F|0	0.0237658		A06_1	18257244
3101673|F|0	0.023938		A08_1	16347837	3105142|F|0	0.0235362	0	C2_2	0	3152045|F|0--44:C>G	0.0237658		A06_1	18276477
3215896|F|0	0.023938		A08_1	16424174	3102067|F|0	0.0235362	0	C2_2	0	3164828|F|0	0.0237658		A06_1	18291621
3114139|F|0--26:G>T	0.023938		A08_1	16455566	3099306|F|0	0.0235362	0	C2_2	0	3084990|F|0--61:T>C	0.0237658		A06_1	18298615
3080988|F|0	0.023938		C9_1	9146527	3098349|F|0	0.0235362	0	C2_2	0	3099882|F|0	0.0237658		A06_1	18298680
3079665|F|0	0.023938		C9_1	17019461	3095436|F|0	0.0235362	0	C2_2	26947993	3093838|F|0	0.0237658		A06_1	18308819
3147874|F|0--41:C>T	0.023938		C9_1	18042129	3089002|F|0	0.0235362	0	C2_2	0	3096435|F|0--54:A>T	0.0237658		A06_1	18350837
3080113|F|0	0.023938		C9_1	18064033	3124749|F|0	0.0243972	0	C9_1	0	3148130|F|0	0.0237658		A06_1	18354276
3112962|F|0	0.023938		C9_1	18064033	3123304|F|0--59:T>C	0.0243972	0	C9_1	47874523	3102835|F|0	0.0237658		A06_1	18354808
3099816|F|0	0.023938		C9_1	0	3174305|F|0--15:G>A	0.0245121	0	C7_1	44715148	3093975|F|0	0.0237658		A06_1	18358891
3197493|F|0	0.0245695		A03_1	0	3151791|F|0	0.0245695	0	A07_1	0	3084966|F|0	0.0237658		A06_1	18358956
3147911|F|0	0.0245695		A03_1	0	3151563|F|0	0.0245695	0	A07_1	0	3074855|F|0	0.0237658		A06_1	18358956
3142703|F|0--7:T>C	0.0245695		A03_1	0	3126741|F|0	0.0245695	0	A07_1	0	3083740|F|0	0.0237658		A06_1	18441858
3080857|F|0	0.0245695		A03_1	0	3125955|F|0	0.0245695	0	A07_1	0	3083159|F|0	0.0237658		A06_1	18447165
3114325|F|0	0.0247991		C2_2	627385	3112830|F|0--8:C>G	0.0245695	0	C7_1	25216912	brPb-841762	0.0237658		A06_1	0
brPb-657641	0.0248565		A04_1	0	3099110|F|0	0.0245695	0	C7_1	25216847	brPb-662802	0.0237658		A06_1	0
brPb-658153	0.0248565		A04_1	0	3116782|F|0	0.0249139	0	C1_1	0	brPb-660854	0.0237658		A06_1	0
brPb-659798	0.0248565		A04_1	0	3109451|F|0	0.0249139	0	C1_1	0	3219298|F|0	0.0237658		A06_1	0
3162346|F|0	0.0250287		A10_1	13154723	3109349|F|0	0.0249139	0	C1_1	0	3126390|F|0	0.0250287		C2_2	1297055
3111726|F|0	0.0250861		A07_1	0	3075544|F|0	0.0249139	0	C1_1	0	3104474|F|0	0.0250287		C2_2	1336890
3119927|F|0	0.0250861		A07_1	0	3168973|F|0	0.0251435	0	C2_2	0	3092401|F|0	0.0250287		C6_1	19806224
3127427|F|0	0.0250861		A07_1	0	3157445|F|0	0.0251435	0	C2_2	0	3095832|F|0	0.0252009		C6_1	0
3137643|F|0	0.0250861		A07_1	0	3130408|F|0	0.0251435	0	C2_2	0	3100031|F|0	0.0252009		C6_1	0
3097764|F|0	0.0250861		A07_1	0	3124853|F|0--15:T>C	0.0251435	0	C9_1	48011051	3118582|F|0	0.0252009		C6_1	0
3122259|F|0	0.0250861		A07_1	20175854	3110217|F|0	0.0251435	0	C2_2	0	3126629|F|0	0.0252009		C6_1	0
3184212|F|0	0.0250861		A07_1	0	3095932|F|0	0.0251435	0	C2_2	0	3115174|F|0	0.0254305		C3_2	778884
3175429|F|0	0.0254879	Qrps.wwai-C8b	C8_1	0	3222115|F|0	0.0254879	0	C2_2	7417630	3147378|F|0	0.0254305		C3_2	0
3185670|F|0--23:G>A	0.0254879	Qrps.wwai-C8b	C8_1	0	3171990|F|0	0.0254879	0	C2_2	0	3143108|F|0	0.0254305		C7_1	45657371
3191050|F|0	0.0254879	Qrps.wwai-C8b	C8_1	0	3147316|F|0	0.0254879	0	C2_2	7307426	3092333|F|0	0.0254305		C7_1	45661871
3143002|F|0	0.0256602		A06_1	3628718	3144066|F|0	0.0254879	0	C2_2	7307361	3137551|F|0	0.0254305		C7_1	45661871
3084940|F|0	0.0256602		A06_1	3653723	3140007|F|0	0.0254879	0	C2_2	0	3165842|F|0--24:T>G	0.0254305		C7_1	45723772
3151788|F|0--68:T>C	0.0256602		A06_1	3653776	3131418|F|0	0.0254879	0	C2_2	7343705	3126396|F|0--6:A>T	0.0254305		C7_1	45756228
3107584|F|0--67:C>A	0.0256602		A06_1	3661627	3122128|F|0	0.0254879	0	C2_2	0	3129418|F|0	0.0254305		C7_1	0
3111246|F|0	0.0256602		A06_1	3683500	3116150|F|0	0.0254879	0	A05_1	5079861	3134486|F|0	0.0254305		C7_1	0
3093069|F|0--67:T>A	0.0256602		A06_1	3713609	3098696|F|0--19:C>T	0.0254879	0	C2_2	0	3134591|F|0	0.0259472		A10_2	14258440
3146960|F|0	0.0256602		A06_1	3727528	3097894|F|0	0.0254879	0	C2_2	0	3106162|F|0	0.0259472		A10_2	14487479
3101652|F|0--48:T>C	0.0256602		A06_1	3731126	3097265|F|0	0.0254879	0	C2_2	0	3118288|F|0	0.0259472		A10_2	14645838
3079474|F|0--7:T>C	0.0256602		A06_1	3786648	3095393|F|0--61:A>G	0.0254879	0	A05_1	5067266	3097075|F|0	0.0259472		A10_2	14662527
3164589|F|0	0.0256602		A06_1	3786713	3095287|F|0	0.0254879	0	A05_1	5068803	3117026|F|0	0.0259472		A10_2	0
3125247|F|0	0.0256602		A06_1	3810192	3093094|F|0	0.0254879	0	C2_2	0	3096102|F|0	0.0259472		A10_2	0
3113224|F|0	0.0256602		A06_1	3810192	3090488|F|0	0.0254879	0	C2_2	0	3094974|F|0	0.0259472		A10_2	0
3089869|F|0	0.0256602		A06_1	3822334	3079885|F|0	0.0254879	0	A05_1	5068803	3159697|F|0	0.026349		A02_1	8550039
3118465|F|0	0.0256602		A06_1	3823182	100015421|F|0	0.0254879	0	C2_2	7304884	3158372|F|0	0.026349		A02_1	8550039
3171473|F|0	0.0256602		A06_1	3825439	brPb-840813	0.0264638	0	A03_4	0	3106250|F|0	0.026349		A02_1	0
3133333|F|0	0.0256602		A06_1	3825504	3116712|F|0	0.0264638	0	C9_2	0	3086272|F|0	0.026349		A07_1	10750391
3130965|F|0	0.0256602		A06_1	3851652	3108227|F|0	0.0264638	0	C9_2	52508953	3099765|F|0	0.026349		A07_1	10750451
3124581|F|0	0.0266361		A03_1	25790663	3105728|F|0	0.0266361	0	C1_1	0	100011278|F|0	0.026349		A07_1	10791532
3116520|F|0	0.0266361		A03_1	25804237	3207605|F|0	0.0266935	0	C4_1	0	3156147|F|0--21:G>A	0.026349		A07_1	10813403
3189410|F|0	0.0266361		A03_1	25838080	3191928|F|0	0.0266935	0	C4_1	0	3143313|F|0	0.026349		A07_1	10841762
3120370|F|0	0.0266361		A03_1	26062900	3160462|F|0	0.0266935	0	C4_1	5903598	3130922|F|0	0.026349		A07_1	10883923
3177953|F|0	0.0266361		A03_1	0	3151340|F|0	0.0266935	0	C4_1	0	3081366|F|0	0.026349		A07_1	11009770
3099457|F|0	0.0269231		A07_1	0	3129106|F|0	0.0266935	0	C4_1	5821548	3175004|F|0	0.026349		A07_1	11013560
100000139|F|0	0.0269231		A07_1	0	3127355|F|0	0.0266935	0	C4_1	5821548	3111878|F|0	0.026349		A07_1	22128419
3078424|F|0	0.0269231		A07_1	20998724	3123688|F|0	0.0266935	0	C4_1	0	brPb-661422	0.026349		A07_1	0
3075384|F|0	0.0269231		A07_1	21000432	3111830|F|0--18:A>C	0.0266935	0	C4_1	0	brPb-662924	0.026349		A07_1	0
3206683|F|0	0.0271527		A04_1	0	3110201|F|0	0.0266935	0	C4_1	0	3081002|F|0	0.026349		A07_1	0
3099073|F|0--49:C>G	0.0271527		C3_3	63622841	3109917|F|0	0.0266935	0	C4_1	5560797	3087743|F|0	0.026349		A07_1	0
3123785|F|0	0.0272675		A03_1	25711417	3107711|F|0	0.0266935	0	C4_1	5572734	3090227|F|0	0.026349		A07_1	0
3097929|F|0	0.0272675		A03_1	25711417	3100827|F|0	0.0266935	0	C4_1	0	3096827|F|0	0.026349		A07_1	0
3124579|F|0	0.0272675		A03_1	0	3097078|F|0	0.0266935	0	C4_1	0	3100179|F|0	0.026349		A07_1	0
3099386|F|0	0.0272675		A03_1	0	3091088|F|0--40:A>G	0.0266935	0	C4_1	6243703	3102040|F|0	0.026349		A07_1	0
3147831|F|0	0.0272675		A08_1	0	3087993|F|0	0.0266935	0	A05_1	0	3105860|F|0	0.026349		A07_1	0
3156240|F|0	0.0275545		C3_1	23987305	3082968|F|0	0.0266935	0	C4_1	5560862	3112273|F|0	0.026349		A07_1	0
3164197|F|0--66:C>T	0.0275545		C3_1	23992862	3079653|F|0	0.0266935	0	A05_1	0	3112498|F|0	0.026349		A07_1	0
3090250|F|0	0.0275545		C3_1	23992927	100001394|F|0	0.0266935	0	A05_1	0	3121001|F|0	0.026349		A07_1	0
3100327|F|0	0.0275545		C3_1	23992927	100000969|F|0--15:C>A	0.0266935	0	C4_1	0	3126387|F|0	0.026349		A07_1	0
3119044|F|0--8:G>A	0.0277842		A07_1	0	3109821|F|0	0.0277842	0	A04_1	4349059	3126437|F|0	0.026349		A07_1	0
3090766|F|0	0.0277842		A07_1	4279493	3111712|F|0	0.0278416	0	A06_1	0	3127201|F|0--40:C>G	0.026349		A07_1	0
3094776|F|0--53:A>G	0.0277842		A07_1	4652231	brPb-659874	0.027899	0	A04_1	0	3130692|F|0	0.026349		A07_1	0
3097031|F|0--10:G>A	0.0277842		A07_1	4748515	3155178|F|0	0.027899	0	A04_1	5803803	3133527|F|0	0.026349		A07_1	0
3125469|F|0	0.0277842		A07_1	4807722	3129415|F|0	0.027899	0	A04_1	4413355	3139062|F|0	0.026349		A07_1	0
3177345|F|0	0.0277842		A07_1	4818108	3113712|F|0	0.027899	0	A04_1	4823694	3139152|F|0	0.026349		A07_1	0
3117423|F|0	0.0277842		A07_1	4837631	3107127|F|0	0.027899	0	A04_1	4723292	3141804|F|0	0.026349		A07_1	0
brPb-839409	0.0277842		A07_1	0	3106287|F|0	0.027899	0	A04_1	4824206	3144846|F|0	0.026349		A07_1	0
brPb-840944	0.0277842		A07_1	0	3095173|F|0	0.027899	0	A04_1	4823873	3145884|F|0	0.026349		A07_1	0
brPb-841010	0.0277842		A07_1	0	3093166|F|0	0.027899	0	A04_1	4609295	3148473|F|0	0.026349		A07_1	0
brPb-842165	0.0277842		A07_1	0	3093009|F|0	0.027899	0	A04_1	4411822	3151699|F|0	0.026349		A07_1	0
3076433|F|0	0.0277842		A07_1	0	3086129|F|0	0.027899	0	A04_1	4360284	3154289|F|0	0.026349		A07_1	0
3104239|F|0--12:G>A	0.028473		A03_1	25485734	3083764|F|0	0.027899	0	A04_1	4723292	3144013|F|0--55:C>T	0.028473		A03_1	29268793
3159705|F|0	0.028473		A03_1	25635238	3083247|F|0	0.027899	0	A04_1	4823694	3176711|F|0	0.028473		A03_1	29364787
3089723|F|0	0.028473		A03_1	25642221	3082428|F|0--21:A>G	0.027899	0	A04_1	4413290	3150452|F|0	0.028473		A03_1	29395757
3121685|F|0	0.028473		A03_1	25661462	brPb-658816	0.0286452	0	A05_1	0	3189273|F|0	0.028473		A03_1	0
3100509|F|0	0.028473		A03_1	25661691	3106301|F|0	0.0287026	0	C6_1	0	3166243|F|0	0.028473		A03_1	0
3107782|F|0	0.028473		A03_1	25695559	100008902|F|0	0.0287026	0	C6_1	0	3157890|F|0	0.028473		A03_1	0
3129651|F|0	0.028473		A03_1	25701672	3136894|F|0--35:C>T	0.0288175	0	C2_2	3732910	3157684|F|0	0.028473		A03_1	0
3155397|F|0	0.028473		A03_1	25703910	3135353|F|0	0.0288175	0	C2_2	3763202	3152108|F|0--61:T>A	0.028473		A03_1	0
3150268|F|0	0.028473		A03_1	25703910	3131157|F|0	0.0288175	0	C2_2	3740913	3138327|F|0	0.028473		A03_1	0
3115839|F|0--19:T>G	0.0289897		A03_1	26447161	3121519|F|0	0.0288175	0	A10_1	15663770	3138262|F|0--21:G>C	0.028473		A03_1	0
3110946|F|0	0.0289897		A03_1	26469015	3106176|F|0	0.0288175	0	C2_2	3585470	3107133|F|0	0.0290471		A07_1	10193084
brPb-657878	0.0289897		A03_1	0	3102090|F|0	0.0288175	0	C3_1	0	3089906|F|0	0.0290471		A07_1	10195113
3140669|F|0	0.0289897		A07_1	0	3078994|F|0	0.0288175	0	A10_1	0	3161930|F|0	0.0290471		A07_1	10195184
3152563|F|0	0.0289897		A07_1	0	3078325|F|0	0.0288175	0	C2_2	3732975	3199162|F|0	0.0290471		A07_1	10211278
3122173|F|0	0.0289897		A07_1	0	3165001|F|0	0.0292767	0	C1_1	42039483	3135926|F|0	0.0290471		A07_1	10316765
3090857|F|0	0.0289897		A09_1	0	3161131|F|0	0.0292767	0	C1_1	0	3146009|F|0	0.0290471		A07_1	10343610
100000870|F|0--8:T>A	0.0293915		C9_1	17019526	3158148|F|0	0.0292767	Qrps.wwai-C8b	C8_1	0	3118325|F|0	0.0290471		A07_1	10497505
3103325|F|0	0.0293915		C9_1	0	3154481|F|0	0.0292767	0	C1_1	42061194	3168457|F|0	0.0290471		A07_1	10590244
3107643|F|0	0.0293915		C9_1	0	3127871|F|0	0.0292767	0	C1_1	0	3160090|F|0	0.0290471		A07_1	10600307
3113558|F|0	0.0293915		C9_1	0	brPb-842051	0.0295637	0	C9_1	0	3114481|F|0--26:T>A	0.0290471		A07_1	10673598
3126677|F|0	0.0293915		C9_1	0	3184271|F|0	0.0295637	0	C9_1	48203026	3085918|F|0	0.0290471		A07_1	10748355
3128789|F|0	0.0293915		C9_1	0	3164289|F|0--40:C>A	0.0295637	0	C9_1	0	3081989|F|0	0.0290471		A07_1	10750391
3149809|F|0	0.0293915		C9_1	0	3150258|F|0--61:C>A	0.0295637	0	C9_1	48105051	brPb-659368	0.0290471		A07_1	0
3149899|F|0	0.0293915		C9_1	0	3149999|F|0	0.0295637	0	C9_1	0	3106004|F|0	0.0290471		A07_1	0
3152758|F|0	0.0293915		C9_1	0	3108904|F|0	0.0295637	0	C9_1	0	3107338|F|0	0.0290471		A07_1	0
3162976|F|0	0.0293915		C9_1	0	3104045|F|0	0.0295637	0	C9_1	0	3111081|F|0	0.0290471		A07_1	0
100000668|F|0--53:A>G	0.0293915		C9_1	0	3094449|F|0--37:A>G	0.0295637	0	C9_1	48107926	3155763|F|0	0.0290471		A07_1	0
100001570|F|0--33:C>T	0.0293915		C9_1	0	3093005|F|0	0.0295637	0	C9_1	0	3174045|F|0	0.0290471		A07_1	0
3110370|F|0	0.0300804		C3_1	24026544	3088861|F|0	0.0295637	0	C9_1	0	100008602|F|0	0.0290471		A07_1	0
3080762|F|0	0.0300804		C3_1	24056676	3086426|F|0	0.0295637	0	C9_1	0	3120830|F|0	0.0301378		A03_2	3829614
3090806|F|0--47:T>C	0.0300804		C3_1	24072558	3096805|F|0	0.0301952	0	C9_1	18675800	3109665|F|0	0.0301378		A03_2	3829614
3087197|F|0--67:C>A	0.0300804		C3_1	24077128	3093349|F|0	0.0301952	0	C9_1	18675865	BRMS269a	0.0301378		A03_2	0
3081324|F|0	0.0300804		C3_1	24094956	3162339|F|0	0.03031	0	C7_1	25143577	100000169|F|0	0.03031		A03_1	23037604
3089069|F|0	0.0300804		C3_1	24094969	3158843|F|0	0.03031	0	C7_1	24536927	3099866|F|0	0.03031		A05_1	6300224
3096532|F|0	0.0300804		C3_1	0	3156473|F|0	0.03031	0	C7_1	24290085	3089219|F|0--38:A>T	0.03031		A05_1	6344456
3098918|F|0	0.0300804		C3_1	0	3154475|F|0	0.03031	0	C7_1	25158392	3093027|F|0	0.03031		A05_1	6688150
3075895|F|0	0.0305396		A02_3	1485120	3150130|F|0--44:T>C	0.03031	0	C7_1	25203377	3093137|F|0	0.03031		A05_1	6688215
3125144|F|0	0.0305396		A02_3	1486819	3143896|F|0	0.03031	0	C7_1	25358730	3103777|F|0	0.03031		A05_1	6741740
3150057|F|0	0.0305396		A02_3	1522205	3142206|F|0	0.03031	0	C7_1	25189071	3117991|F|0	0.03031		A05_1	6741805
3085235|F|0	0.0305396		A02_3	0	3123634|F|0	0.03031	0	C7_1	0	3094620|F|0	0.03031		A05_1	6900639
3075245|F|0	0.0305396		A02_3	0	3120403|F|0	0.03031	0	C7_1	0	3086223|F|0	0.03031		A05_1	6911252
3149575|F|0	0.0305396		A07_1	0	3116792|F|0--20:A>G	0.03031	0	C7_1	25157675	3124065|F|0	0.03031		A05_1	7091782
3097147|F|0	0.030884		A07_1	0	3110025|F|0	0.03031	0	A10_1	0	3104344|F|0	0.03031		A05_1	7099798
3128259|F|0	0.030884		A07_1	0	3091317|F|0--56:C>G	0.03031	0	C7_1	25160374	3111095|F|0	0.03031		A05_1	7099798
3119858|F|0	0.030884		A07_1	3746083	3082183|F|0	0.03031	0	C7_1	20063874	100000922|F|0	0.03031		A05_1	0
3104269|F|0	0.030884		A07_1	3772485	3077484|F|0--66:A>T	0.03031	0	C7_1	0	3082918|F|0	0.03031		A05_1	0
3108232|F|0	0.030884		A07_1	3772550	100002161|F|0	0.03031	0	C7_1	0	3083522|F|0	0.03031		A05_1	0
3077700|F|0--44:A>T	0.030884		A07_1	3796175	100000723|F|0	0.03031	0	C7_1	0	3096121|F|0	0.03031		A05_1	0
3097187|F|0	0.030884		A07_1	3844921	3108912|F|0	0.0312285	Qrps.wwai-C6	C6_1	2990824	3098581|F|0	0.03031		A05_1	0
3128852|F|0	0.030884		A07_1	3900322	3144478|F|0	0.0312859	0	A05_1	3280134	3108726|F|0	0.03031		A05_1	0
3121288|F|0	0.030884		A07_1	4104172	brPb-809513	0.0313433	0	C1_1	0	3109231|F|0	0.03031		A05_1	0
3147899|F|0--42:T>C	0.030884		A07_1	4203709	3164758|F|0	0.0313433	0	C1_1	0	3109506|F|0	0.03031		A05_1	0
3108439|F|0	0.030884		A07_1	4247802	3111616|F|0	0.0313433	0	C1_1	0	3110394|F|0	0.03031		A05_1	0
100001784|F|0--46:T>C	0.030884		A07_1	4248263	3091769|F|0	0.0313433	0	C1_1	0	3112920|F|0--5:C>A	0.03031		A05_1	0
3138980|F|0	0.030884		A07_1	4257418	brPb-839324	0.0315729	0	C1_1	0	3126605|F|0	0.03031		A05_1	0
brPb-808330	0.0316303		A01_1	0	3148770|F|0	0.0315729	0	C1_1	8157354	3151373|F|0	0.03031		A05_1	0
3083843|F|0--49:T>A	0.0316303		C2_2	0	3145023|F|0--20:A>G	0.0315729	0	C1_1	8574455	3162099|F|0	0.03031		A05_1	0
3088443|F|0	0.0316303		C2_2	0	3118425|F|0	0.0315729	0	C1_1	8157354	3133344|F|0	0.03031		C4_1	0
3101334|F|0	0.0316303		C6_1	0	3113554|F|0	0.0315729	0	C1_1	0	3140550|F|0	0.03031		C4_1	0
3104027|F|0	0.0316303		C6_1	0	3103354|F|0--20:T>C	0.0315729	0	C1_1	8490219	3144650|F|0	0.03031		C4_1	0
3107570|F|0	0.0316303		C6_1	0	3101346|F|0	0.0315729	0	C1_1	8110549	100000817|F|0	0.03031		C4_1	0
3154428|F|0--37:T>A	0.0319747		A08_1	16117992	3101309|F|0--60:T>A	0.0315729	0	C1_1	8142293	3129479|F|0--43:G>A	0.03031	Qrps.wwai-C4	C4_1	42052615
3133476|F|0	0.0319747		A08_1	16143434	3092802|F|0	0.0315729	0	C1_1	8157950	3121608|F|0	0.03031	Qrps.wwai-C4	C4_1	46525991
3109649|F|0--45:A>C	0.0319747		A08_1	16189894	3082834|F|0	0.0315729	0	C1_1	8574520	3112384|F|0	0.0320896		A02_1	8225461
3094045|F|0--34:C>T	0.0319747		A08_1	16190774	3078008|F|0	0.0315729	0	C1_1	8158015	3138364|F|0	0.0320896		A02_1	9648492
3151159|F|0	0.0319747		A08_1	16213043	100001142|F|0	0.0315729	0	C1_1	8490154	brPb-841802	0.0320896		A02_1	0
3101476|F|0	0.0319747		A08_1	16213897	100000300|F|0	0.0315729	0	C1_1	8158015	brPb-840499	0.0320896		A02_1	0
3090817|F|0	0.0319747		A08_1	16259182	3172563|F|0	0.0323192	0	C1_1	8388254	brPb-661207	0.0320896		A02_1	0
3081539|F|0	0.0319747		A08_1	16261493	3165180|F|0	0.0323192	0	A01_1	0	3115732|F|0	0.0320896		A02_1	0
3219144|F|0	0.0319747		A08_1	0	3161857|F|0	0.0323192	0	C1_1	8388254	3103750|F|0	0.0320896		A02_1	0
3120198|F|0	0.0319747		A08_1	0	3135149|F|0	0.0323192	0	A01_1	3754120	3090831|F|0	0.0320896		A02_1	0
3113946|F|0	0.0319747		A08_1	0	3113147|F|0	0.0323192	0	C8_2	0	3086753|F|0	0.0320896		A02_1	0
3107538|F|0	0.0319747		A08_1	0	3102266|F|0	0.0323192	0	A01_1	3817939	3132063|F|0--55:A>C	0.0320896		A06_1	18381716
3098506|F|0--46:C>T	0.0319747		A08_1	0	3101445|F|0	0.0323192	0	A01_1	3834126	brPb-840115	0.0320896		A06_1	0
3094064|F|0	0.0319747		A08_1	0	3093126|F|0	0.0323192	0	A01_1	0	brPb-839131	0.0320896		A06_1	0
3078837|F|0	0.0319747		A08_1	0	3087098|F|0	0.0323192	0	C1_1	8233979	brPb-838947	0.0320896		A06_1	0
3077835|F|0	0.0319747		A08_1	0	3192155|F|0	0.0328358	0	C2_2	0	brPb-670232	0.0320896		A06_1	0
3078923|F|0	0.0328932		C2_3	627385	3188105|F|0	0.0328358	0	C2_2	0	brPb-662267	0.0320896		A06_1	0
3170536|F|0	0.0328932		C2_3	651968	3184175|F|0	0.0328358	0	A07_1	0	brPb-661510	0.0320896		A06_1	0
3162330|F|0	0.0328932		C2_3	823118	3171118|F|0	0.0328358	0	C2_2	3778728	3190430|F|0	0.0320896		A06_1	0
3117603|F|0	0.0328932		C2_3	833358	3148993|F|0	0.0328358	0	C2_2	3781358	3160101|F|0	0.0320896		A06_1	0
3114476|F|0	0.0328932		C2_3	846296	3116360|F|0--29:G>A	0.0328358	0	C2_2	3782541	3128550|F|0	0.0320896		A06_1	0
3126627|F|0	0.0328932		C2_3	863587	3101945|F|0	0.0328358	0	C2_2	0	3125564|F|0	0.0320896		A06_1	0
3127115|F|0	0.0328932		C2_3	865157	3098215|F|0	0.0328358	0	C2_2	0	3096989|F|0	0.0320896		A06_1	0
3111399|F|0	0.0328932		C2_3	863977	100000308|F|0--67:G>C	0.0328358	0	C2_2	3696170	3086443|F|0	0.0320896		A06_1	0
3082111|F|0	0.0328932		C2_3	1104134	3111338|F|0	0.0333525	0	C8_2	27339346	3076227|F|0	0.0320896		A06_1	0
3162846|F|0	0.0328932		C2_3	0	3098612|F|0	0.0333525	0	C8_2	27339346	3128497|F|0	0.0320896		A06_1	11261730
3099694|F|0--58:G>A	0.0334673		C8_1	35668537	3079174|F|0	0.0333525	0	C8_2	0	3108838|F|0	0.0320896		A06_1	18159542
3098075|F|0	0.0335247		C2_1	15170391	3174897|F|0	0.0335247	0	A05_1	0	3106320|F|0	0.0320896		A06_1	18159882
3140938|F|0	0.0335247		C2_1	49653644	3147151|F|0	0.0335247	0	C6_1	0	3128099|F|0--30:C>G	0.0320896		A06_1	18169599
3097376|F|0--63:G>A	0.0335247		C2_1	49682072	brPb-808460	0.0336395	0	C2_2	0	3132746|F|0--60:C>T	0.0320896		A06_1	18192283
3088575|F|0--68:G>C	0.0335247		C2_1	49818626	3210092|F|0	0.0336395	0	A06_1	0	3077273|F|0--24:G>A	0.0320896		A06_1	18218477
3150201|F|0--16:T>A	0.0335247		C2_1	49855648	3187695|F|0	0.0336395	0	A06_1	2389630	3081357|F|0--44:C>G	0.0320896		A06_1	18247872
3145206|F|0	0.0335247		C2_1	49859252	3168579|F|0--12:A>G	0.0336395	0	A06_1	2412609	3119626|F|0	0.0320896		A06_1	18250223
3128955|F|0	0.0335247		C2_1	49863215	3159073|F|0	0.0336395	0	C2_2	0	3211819|F|0	0.0320896		A06_1	0
3107279|F|0	0.0335247		C2_1	49896465	3151696|F|0	0.0336395	0	C2_2	0	3154511|F|0	0.0320896		A06_1	0
3164698|F|0	0.0335247		C2_1	49899176	3143442|F|0	0.0336395	0	C2_2	0	3151804|F|0	0.0320896		A06_1	0
3164630|F|0	0.0335247		C2_1	49912912	3133108|F|0	0.0336395	0	A06_1	0	3147504|F|0	0.0320896		A06_1	0
3092313|F|0	0.0335247		C2_1	49912977	3132157|F|0	0.0336395	0	C2_2	0	3134371|F|0--31:G>T	0.0320896		A06_1	0
3152553|F|0	0.0335247		C3_3	0	3123364|F|0	0.0336395	0	A06_1	2412914	3131849|F|0	0.0320896		A06_1	0
3157567|F|0	0.0335247		C3_3	0	3122963|F|0	0.0336395	0	A06_1	2412849	3118041|F|0	0.0320896		A06_1	0
3155522|F|0	0.034271		A03_2	2229332	3122574|F|0	0.0336395	0	C2_2	0	3111643|F|0	0.0320896		A06_1	0
3098329|F|0	0.034271		C2_3	0	3117473|F|0	0.0336395	0	C2_2	0	3108844|F|0	0.0320896		A06_1	0
3098336|F|0	0.034271		C2_3	0	3116727|F|0	0.0336395	0	C2_2	0	3096395|F|0	0.0320896		A06_1	0
3099912|F|0	0.034271		C2_3	0	3113510|F|0	0.0336395	0	C2_2	0	3093567|F|0	0.0320896		A06_1	0
3100667|F|0	0.034271		C2_3	0	3108829|F|0--9:G>A	0.0336395	0	C2_2	2808900	3090450|F|0	0.0320896		A06_1	0
3131458|F|0	0.034271		C2_3	0	3103943|F|0	0.0336395	0	C2_2	0	3089478|F|0	0.0320896		A06_1	0
3138582|F|0	0.034271		C2_3	0	3102585|F|0	0.0336395	0	C2_2	0	3087522|F|0	0.0320896		A06_1	0
3140964|F|0	0.034271		C2_3	0	3100989|F|0	0.0336395	0	C2_2	0	3084593|F|0	0.0320896		A06_1	0
3151055|F|0	0.034271		C2_3	0	3094630|F|0	0.0336395	0	A06_1	2412213	3080425|F|0	0.0320896		A06_1	0
3152211|F|0	0.034271		C2_3	0	3092407|F|0	0.0336395	0	A06_1	0	3133962|F|0	0.0320896		C2_2	8476075
3135949|F|0--50:G>T	0.034271		C5_1	0	3090909|F|0	0.0336395	0	C2_2	2864038	3213909|F|0	0.0320896		C2_2	8537971
3112431|F|0--45:G>T	0.034271	Qrps.wwai-C8b	C8_1	38790515	3081871|F|0	0.0336395	0	C2_2	0	100000616|F|0	0.0320896		C2_2	0
3079571|F|0	0.034271	Qrps.wwai-C8b	C8_1	39396546	3078886|F|0	0.0336395	0	A06_1	0	3092038|F|0	0.0320896		C2_2	0
3111501|F|0	0.034271	Qrps.wwai-C8b	C8_1	39418096	100000516|F|0	0.0350172	0	A07_1	0	3099359|F|0	0.0320896		C2_2	0
3131042|F|0	0.034271	Qrps.wwai-C8b	C8_1	39455459	brPb-838675	0.0350746	0	A06_1	0	3151730|F|0	0.0350746		A10_2	0
3082264|F|0	0.034271	Qrps.wwai-C8b	C8_1	0	3083946|F|0	0.0350746	0	C6_1	0	3115997|F|0--58:C>G	0.0350746		A10_2	16335219
3087174|F|0--52:T>C	0.034271	Qrps.wwai-C8b	C8_1	0	brPb-838688	0.0351894	0	A03_4	0	3149058|F|0--63:T>G	0.0350746		A10_2	16335284
3104455|F|0	0.034271	Qrps.wwai-C8b	C8_1	0	3132371|F|0	0.0352468	0	C2_2	0	3169772|F|0	0.0352468		A03_1	28832512
3130515|F|0--12:A>G	0.034271	Qrps.wwai-C8b	C8_1	0	3127977|F|0	0.0353042	0	A04_1	15873894	3085355|F|0--41:A>G	0.0352468		A03_1	28878473
3130673|F|0--25:A>G	0.034271	Qrps.wwai-C8b	C8_1	0	3158043|F|0	0.0353617	0	C2_2	1181081	3089513|F|0--54:A>G	0.0352468		A03_1	28881473
3078219|F|0--18:A>T	0.0354191		C8_1	35699537	3148532|F|0	0.0353617	0	C6_1	14267398	3103499|F|0	0.0352468		A03_1	28887198
3081643|F|0	0.0354765		C6_1	0	100015388|F|0	0.0353617	0	C2_2	0	3144048|F|0	0.0352468		A03_1	28929781
3100579|F|0	0.0354765		C6_1	0	brPb-809236	0.0355339	0	A04_1	0	3121071|F|0	0.0352468		A03_1	28929781
3110020|F|0--12:C>T	0.0355913		C7_1	6788911	brPb-659798	0.0355339	0	A04_1	0	3100406|F|0--11:C>A	0.0352468		A03_1	28941787
3091590|F|0--30:G>A	0.0355913		C7_1	6799516	brPb-658153	0.0355339	0	A04_1	0	3148697|F|0--42:T>C	0.0352468		A03_1	28962838
3143124|F|0	0.0355913		C7_1	6857694	brPb-657641	0.0355339	0	A04_1	0	3121563|F|0	0.0352468		A03_1	28978554
3132211|F|0--36:T>G	0.0355913		C7_1	6861034	3134895|F|0--64:C>G	0.0355339	0	A05_1	20294014	3154618|F|0	0.0352468		A03_1	29009759
3129208|F|0	0.0355913		C7_1	6879945	3104182|F|0	0.0355339	0	A05_1	20320230	3122898|F|0	0.0352468		A03_1	29009826
3149467|F|0	0.0355913		C7_1	6882256	3095531|F|0	0.0355339	0	A04_1	0	3103095|F|0	0.0352468		A03_1	29015245
3090916|F|0	0.0355913		C7_1	6924919	3094184|F|0--11:C>G	0.0355339	0	A05_1	20295092	3116797|F|0	0.0352468		A03_1	29051266
3110965|F|0	0.0359931		C8_1	0	3082510|F|0	0.0355339	0	A05_1	20423067	3100642|F|0	0.0352468		A03_1	29051331
3121173|F|0	0.0359931		C8_1	0	100000750|F|0	0.0355339	0	A04_1	0	3154404|F|0	0.0352468		A03_1	29053909
3180864|F|0	0.0359931		C8_1	0	3211282|F|0	0.0361079	0	C7_1	36792038	3133243|F|0	0.0352468		A03_1	29062708
3127556|F|0--41:T>A	0.0361653		C8_2	1926504	3166059|F|0	0.0361079	0	C7_1	36838956	3176978|F|0	0.0352468		A03_1	29063121
3142804|F|0--53:T>C	0.0361653		C8_2	2003784	3164112|F|0	0.0361079	0	C7_1	36810495	3133703|F|0	0.0352468		A03_1	29097879
3096858|F|0--21:A>C	0.0361653		C8_2	4367588	3152756|F|0--33:T>C	0.0361079	0	C7_1	0	3112825|F|0	0.0352468		A03_1	29097944
3112256|F|0	0.0361653		C8_2	4436022	3141542|F|0	0.0361079	0	C7_1	36838956	3160555|F|0	0.0352468		A03_1	29101959
3105365|F|0	0.0361653		C8_2	4436302	3140869|F|0	0.0361079	0	C7_1	0	3078737|F|0	0.0352468		A03_1	29113281
3095875|F|0	0.0361653		C8_2	4602278	3127368|F|0	0.0361079	0	C9_1	21074422	3120721|F|0	0.0352468		A03_1	29116903
3153152|F|0--26:C>T	0.0361653		C8_2	4655566	3123866|F|0	0.0361079	0	C7_1	36810430	3113769|F|0	0.0352468		A03_1	29120630
3108927|F|0	0.0361653		C8_2	4845752	3122376|F|0	0.0361079	0	C4_2	0	3087852|F|0	0.0352468		A03_1	29120695
3171178|F|0--28:A>T	0.0361653		C8_2	4901660	3113874|F|0	0.0361079	0	C4_2	0	100011680|F|0	0.0352468		A03_1	29147781
3081888|F|0	0.0361653		C8_2	5006898	3103176|F|0	0.0361079	0	C4_2	7559294	3165389|F|0	0.0352468		A03_1	29176975
3096761|F|0	0.0361653		C8_2	5991071	3098040|F|0	0.0361079	0	C7_1	0	3160084|F|0--16:T>C	0.0352468		A03_1	29197127
3103046|F|0--57:T>G	0.0361653		C8_2	6220879	3094918|F|0	0.0361079	0	C9_1	21014750	3133375|F|0	0.0352468		A03_1	0
3137877|F|0--44:G>A	0.0361653		C8_2	6306664	3089348|F|0	0.0361079	0	A07_1	0	3128250|F|0	0.0352468		A03_1	0
3115847|F|0	0.0361653		C8_2	6339943	3076041|F|0	0.0361079	0	C7_1	36981249	3120330|F|0	0.0352468		A03_1	0
3124806|F|0--14:C>A	0.0361653		C8_2	6686310	100000050|F|0	0.0361079	0	C7_1	36981249	3116295|F|0	0.0352468		A03_1	0
3088467|F|0--64:G>A	0.0361653		C8_2	6888894	3185214|F|0--48:G>A	0.0370264	0	C7_1	37667250	3113111|F|0	0.0352468		A03_1	0
3104017|F|0	0.0361653		C8_2	6897373	3156938|F|0	0.0370264	0	C7_1	0	3106582|F|0	0.0352468		A03_1	0
3094939|F|0	0.0361653		C8_2	6929217	3142380|F|0	0.0370264	0	C7_1	0	3101065|F|0	0.0352468		A03_1	0
3118417|F|0	0.0361653		C8_2	6949038	3132378|F|0	0.0370264	0	C7_1	37808284	3100171|F|0	0.0352468		A03_1	0
3114506|F|0	0.0361653		C8_2	6949039	3130614|F|0	0.0370264	0	C7_1	37808284	3087598|F|0	0.0352468		A03_1	0
3159307|F|0	0.0361653		C8_2	6949098	3127264|F|0	0.0370264	0	A09_2	34447985	3080544|F|0	0.0352468		A03_1	0
3128948|F|0	0.0361653		C8_2	6960467	3123937|F|0	0.0370264	0	C7_1	9512184	3076636|F|0	0.0352468		A03_1	0
3107698|F|0--7:T>C	0.0361653		C8_2	7449400	3123880|F|0	0.0370264	0	C7_1	27915645	3076013|F|0	0.0352468		A03_1	0
3146410|F|0	0.0361653		C8_2	10574183	3122666|F|0	0.0370264	0	A09_2	0	3104023|F|0	0.0352468		A03_1	0
3157428|F|0	0.0361653		C8_2	10925857	3122585|F|0	0.0370264	0	C7_1	37740380	3138927|F|0	0.0352468		C6_1	24945563
3125108|F|0	0.0376005		C2_1	14860445	3121342|F|0	0.0370264	0	A09_2	0	3171521|F|0	0.0352468		C6_1	0
3148270|F|0--41:C>G	0.0376579		A01_1	3629184	3119310|F|0	0.0370264	0	C7_1	37937155	3157198|F|0--6:T>G	0.0376579		A03_1	21530432
3148737|F|0	0.0376579		A01_1	0	3114613|F|0	0.0370264	0	A09_2	0	3175861|F|0	0.0376579		A03_1	21850393
100000495|F|0--56:T>A	0.0376579		A01_1	0	3109542|F|0	0.0370264	0	C7_1	37921803	3153927|F|0	0.0376579		A03_1	21863610
3103205|F|0	0.0378301		A05_1	22022505	3109240|F|0--28:A>C	0.0370264	0	C7_1	38110273	3114748|F|0--21:A>G	0.0376579		A03_1	21917849
3079229|F|0--61:G>A	0.0378301		A05_1	22356315	3099523|F|0	0.0370264	0	C7_1	0	3096586|F|0	0.0376579		A03_1	21979273
3094936|F|0	0.0378301		A05_1	22396743	3098827|F|0	0.0370264	0	A09_2	34260858	3136729|F|0	0.0376579		A03_1	0
3107482|F|0--58:T>A	0.0378301		A08_1	16051251	3097305|F|0	0.0370264	0	C7_1	0	3087865|F|0--60:T>C	0.0376579		C6_1	17323245
brPb-670248	0.0378301		A08_1	0	brPb-840990	0.0380597	0	A05_1	0	3110030|F|0--10:G>C	0.0376579		C6_1	17343763
3214939|F|0	0.0378301		A08_1	0	3135358|F|0	0.0380597	0	A05_1	0	3128525|F|0--43:G>C	0.0376579		C6_1	17371788
3201833|F|0	0.0378301		A08_1	0	3161353|F|0	0.0381745	0	C4_1	0	3150561|F|0--54:A>G	0.0376579		C6_1	17371853
3143486|F|0	0.0382319		A04_1	2733743	3155769|F|0	0.0381745	0	C7_1	0	3126638|F|0--40:G>C	0.0376579		C6_1	17388760
3081162|F|0	0.0382319		A04_1	0	3153890|F|0--58:C>T	0.0381745	0	C7_1	35178346	3090823|F|0--36:A>G	0.0376579		C6_1	17390012
3161995|F|0	0.0382319		A04_1	0	3135736|F|0	0.0381745	0	C7_1	35026761	3179814|F|0	0.0383467		C6_1	22822013
3113726|F|0--46:T>C	0.0382319		C8_2	10937752	3118519|F|0	0.0381745	0	C7_1	0	3096578|F|0	0.0383467		C6_1	22830332
3088067|F|0	0.0382319		C8_2	11048987	3114845|F|0	0.0381745	0	C7_1	0	3095800|F|0	0.0383467		C6_1	22832281
3139695|F|0	0.0382319		C8_2	11048987	3091341|F|0	0.0381745	0	C7_1	35180381	3139985|F|0	0.0383467		C6_1	22986839
3150008|F|0--29:T>C	0.0382319		C8_2	11101623	3202440|F|0	0.0385763	0	A04_1	5875499	3134438|F|0	0.0383467		C6_1	22763793
3120024|F|0--22:A>G	0.0382319		C8_2	11101688	3201571|F|0	0.0385763	0	A04_1	5862213	3153138|F|0--34:C>T	0.0383467		C6_1	22997135
3101240|F|0	0.0382319		C8_2	11208114	3192971|F|0	0.0385763	0	A04_1	0	3126215|F|0--20:A>T	0.0386912		A05_1	6015364
3138225|F|0	0.0382319		C8_2	11236070	3164175|F|0	0.0385763	0	A04_1	5875026	3134124|F|0	0.0386912		A05_1	6058009
3143879|F|0--16:T>C	0.0382319		C8_2	11612212	3149975|F|0	0.0385763	0	A10_2	0	3208940|F|0	0.0386912		A05_1	6125088
3167791|F|0--25:G>T	0.0382319		C8_2	11760664	3132859|F|0	0.0385763	0	A04_1	5808307	3123113|F|0--42:A>T	0.0386912		A05_1	6140044
3099164|F|0--68:A>T	0.0382319		C8_2	11829048	3126856|F|0	0.0385763	0	A10_2	0	3120099|F|0	0.0389208		A05_1	6343818
3078868|F|0--57:G>A	0.0382319		C8_2	11858161	3123572|F|0--40:G>A	0.0385763	0	A10_2	15295257	3078269|F|0	0.0389208		A06_1	18250288
3138896|F|0--35:A>T	0.0382319		C8_2	11927515	3116826|F|0	0.0385763	0	A10_2	0	3078769|F|0	0.0389208		A06_1	18256160
3088828|F|0--46:T>C	0.0382319		C8_2	12065604	3114631|F|0--19:C>A	0.0385763	0	A04_1	5874977	3111719|F|0	0.039093		A02_1	9065446
3175278|F|0--59:T>G	0.0382319		C8_2	12091980	3098956|F|0--43:T>C	0.0385763	0	A04_1	6017060	3141473|F|0--46:A>G	0.039093		A02_1	9273135
3160735|F|0--32:C>G	0.0382319		C8_2	12294973	3090938|F|0	0.0385763	0	A04_1	6062928	3123296|F|0	0.039093		A02_1	19377969
3110379|F|0--20:T>C	0.0382319		C8_2	12321394	3089100|F|0--21:T>C	0.0385763	0	A04_1	0	3194297|F|0	0.039093		A02_1	0
3156512|F|0--21:C>T	0.0382319		C8_2	12408715	3087701|F|0	0.0385763	0	A04_1	11630451	3163997|F|0	0.039093		A02_1	0
3089945|F|0--44:A>C	0.0382319		C8_2	12509564	3087146|F|0	0.0385763	0	A04_1	0	3155628|F|0	0.039093		A02_1	0
3169777|F|0--39:T>A	0.0382319		C8_2	12532735	3084567|F|0	0.0385763	0	A10_2	15275255	3150067|F|0	0.039093		A02_1	0
3124168|F|0--22:G>A	0.0382319		C8_2	12601852	3082079|F|0	0.0385763	0	A10_2	15302575	3130998|F|0	0.039093		A02_1	0
3095147|F|0	0.0382319		C8_2	39080311	100015398|F|0	0.0385763	0	A04_1	0	3122978|F|0	0.039093		A02_1	0
3123233|F|0	0.0382319		C8_2	56483531	100010723|F|0	0.0385763	0	A04_1	0	3092073|F|0	0.039093		A02_1	0
Na10F01	0.0382319		C8_2	0	100000086|F|0	0.0385763	0	A05_1	0	3086711|F|0	0.039093		A02_1	0
3086415|F|0	0.0382319		C8_2	0	brPb-841303	0.0397245	0	A04_1	0	3075353|F|0	0.0397245		C2_2	1711820
3088204|F|0	0.0382319		C8_2	0	brPb-840348	0.0397245	0	A04_1	0	3081574|F|0	0.0397245		C2_2	1750882
3088470|F|0--31:C>T	0.0382319		C8_2	0	brPb-809825	0.0397245	0	A04_1	0	3120238|F|0	0.0397245		C2_2	1751568
3189138|F|0	0.0382319		C8_2	0	brPb-809631	0.0397245	0	A04_1	0	3088901|F|0	0.0397245		C2_2	1756739
3091876|F|0	0.0399541		C7_1	5939272	3221131|F|0--30:A>G	0.0397245	0	A04_1	3652320	3093652|F|0	0.0397245		C2_2	1762509
3111673|F|0	0.0399541		C7_1	5939272	3212717|F|0	0.0397245	0	A04_1	0	3085065|F|0	0.0397245		C2_2	1767688
3133660|F|0	0.0399541		C7_1	5940815	3212703|F|0	0.0397245	0	A04_1	0	3115384|F|0	0.0397245		C2_2	1768977
3182757|F|0	0.0399541		C7_1	5940815	3197081|F|0	0.0397245	0	A04_1	3757117	3126827|F|0	0.0397245		C2_2	1797010
3107342|F|0	0.0399541		C7_1	0	3179946|F|0	0.0397245	0	A04_1	0	3154762|F|0	0.0397245		C2_2	1809588
3120253|F|0	0.0399541		C7_1	0	3179776|F|0	0.0397245	0	A04_1	0	3152604|F|0	0.0397245		C2_2	1810423
3133456|F|0	0.0399541		C7_1	0	3177570|F|0	0.0397245	0	A04_1	0	3117684|F|0	0.0397245		C2_2	1810488
3142641|F|0	0.0399541		C7_1	0	3174992|F|0--46:T>C	0.0397245	0	A04_1	0	3115124|F|0	0.0397245		C2_2	1817492
3145634|F|0	0.0399541		C7_1	0	3172584|F|0	0.0397245	0	A04_1	0	3156128|F|0--15:T>A	0.0397245		C2_2	1818465
3166821|F|0	0.0399541		C7_1	0	3169683|F|0	0.0397245	0	A04_1	3896103	3106461|F|0	0.0397245		C2_2	1839791
3133533|F|0	0.0405281		C8_2	4609288	3169059|F|0	0.0397245	0	A04_1	3743603	3131225|F|0	0.0397245		C2_2	1863295
3167005|F|0	0.0405281		C8_2	4653983	3164257|F|0	0.0397245	0	A04_1	3747406	3163965|F|0	0.0397245		C2_2	1866792
3161303|F|0--47:A>G	0.0405281		C8_2	4654298	3162490|F|0	0.0397245	0	A07_1	0	3158280|F|0	0.0397245		C2_2	1868739
3150538|F|0--66:C>A	0.0407003		A08_2	0	3162073|F|0	0.0397245	0	A04_1	0	3187836|F|0--5:A>G	0.0407003		C5_2	0
3167304|F|0	0.0407577		A08_1	16332154	3162058|F|0	0.0397245	0	A04_1	0	3082606|F|0	0.0407577	Qrps.wwai-A3b	A03_2	0
3081293|F|0	0.0407577		A08_1	16332737	3160378|F|0	0.0397245	0	A07_1	21886937	3082397|F|0	0.0407577		C2_2	4068664
3153866|F|0	0.0407577		A09_3	0	3158832|F|0--36:A>C	0.0397245	0	A05_1	0	3157577|F|0--5:C>T	0.0407577		C2_2	4068720
3117533|F|0	0.0407577		A09_3	0	3151437|F|0	0.0397245	0	A04_1	5345121	3140603|F|0	0.0407577		C2_2	4116752
3078639|F|0	0.0409874		A08_1	16800783	3151210|F|0	0.0397245	0	A04_1	0	3132066|F|0--57:C>T	0.0407577		C2_2	4116817
100000088|F|0	0.0409874		A08_1	16800783	3148707|F|0	0.0397245	0	A04_1	5279490	3144107|F|0	0.0407577		C2_2	4123748
3143773|F|0--16:A>G	0.0409874		A08_1	16801453	3148516|F|0	0.0397245	0	A04_1	0	3159653|F|0	0.0407577		C2_2	4123748
3077439|F|0--54:C>T	0.0409874		A08_1	16801736	3148000|F|0--61:T>C	0.0397245	0	A04_1	0	3114452|F|0	0.0407577		C2_2	4124965
3106267|F|0	0.0409874		A08_1	16830000	3146090|F|0	0.0397245	0	A04_1	0	3138689|F|0	0.0407577		C2_2	4124965
3159849|F|0--15:A>C	0.0409874		A08_1	16865359	3144470|F|0	0.0397245	0	A04_1	0	3160355|F|0	0.0407577		C2_2	4173171
3097174|F|0--67:T>G	0.0409874		A08_1	17346194	3144060|F|0	0.0397245	0	A04_1	0	3108273|F|0	0.0407577		C2_2	4208260
3158227|F|0	0.0409874		A08_1	0	3143639|F|0	0.0397245	0	A04_1	0	3100978|F|0--42:C>T	0.0407577		C2_2	4211464
3144004|F|0	0.0409874		A08_1	0	3142044|F|0	0.0397245	0	A05_1	0	3096954|F|0	0.0407577		C2_2	4211582
3113623|F|0--27:T>G	0.0409874		A08_1	0	3139554|F|0	0.0397245	0	A04_1	0	3109812|F|0--25:G>T	0.0407577		C2_2	4411767
3087178|F|0--49:T>C	0.0409874		A08_1	0	3138009|F|0	0.0397245	0	A04_1	0	3115792|F|0	0.0407577		C2_2	4412377
100000696|F|0--7:G>A	0.0409874		A08_1	0	3135423|F|0	0.0397245	0	A07_1	0	3220441|F|0	0.0407577		C2_2	4412377
3084290|F|0	0.0416762		A01_1	5796900	3135169|F|0--11:C>A	0.0397245	0	A04_1	0	3087066|F|0--9:A>G	0.0407577		C2_2	4412442
3096120|F|0	0.0416762		A01_1	0	3133062|F|0	0.0397245	0	A04_1	3747341	3150651|F|0--7:G>A	0.0407577		C2_2	4548564
3121011|F|0	0.041791		C2_3	1954431	3132661|F|0	0.0397245	0	A04_1	0	3101293|F|0	0.0407577		C2_2	4572897
3083458|F|0	0.041791		C2_3	1963737	3132490|F|0	0.0397245	0	A04_1	0	3096300|F|0	0.0407577		C2_2	4577472
3106268|F|0	0.041791		C2_3	2039573	3129101|F|0	0.0397245	0	A04_1	0	3079008|F|0	0.0407577		C2_2	0
3092749|F|0	0.041791		C2_3	0	3127834|F|0	0.0397245	0	A04_1	0	3080132|F|0	0.0407577		C2_2	0
3095055|F|0	0.041791		C2_3	0	3125190|F|0	0.0397245	0	A04_1	0	3102487|F|0	0.0407577		C2_2	0
3095955|F|0	0.041791		C2_3	0	3124952|F|0	0.0397245	0	A04_1	0	3123167|F|0	0.0407577		C2_2	0
3104539|F|0	0.041791		C2_3	0	3124846|F|0	0.0397245	0	A04_1	0	3144234|F|0--9:T>C	0.0407577		C2_2	0
3160894|F|0	0.041791		C2_3	0	3123837|F|0	0.0397245	0	A04_1	0	3147908|F|0	0.0407577		C2_2	0
3150112|F|0--36:A>C	0.041791		C9_1	0	3123809|F|0	0.0397245	0	A04_1	0	3148811|F|0	0.0407577		C2_2	0
3154712|F|0--61:C>T	0.041791		C9_1	0	3121606|F|0	0.0397245	0	A04_1	0	3147210|F|0--14:G>A	0.0423077		A03_1	21888497
3173712|F|0	0.041791		C9_1	0	3121393|F|0	0.0397245	0	A04_1	0	3089201|F|0	0.0423077		A07_1	1372419
3174609|F|0	0.041791		C9_1	0	3120818|F|0	0.0397245	0	A04_1	0	3143247|F|0	0.0423077		A07_1	1400036
100001796|F|0--51:T>A	0.041791		C9_1	0	3118594|F|0	0.0397245	0	A04_1	0	3162121|F|0	0.0423077		A07_1	1400036
3121826|F|0	0.0425373		A09_1	0	3117575|F|0	0.0397245	0	A04_1	0	3214168|F|0	0.0423077		A07_1	1439286
3123928|F|0--39:T>C	0.0425373		A09_1	16858493	3117208|F|0	0.0397245	0	A04_1	0	3089196|F|0	0.0423077		A07_1	0
brPb-808605	0.0425373		A09_1	0	3116382|F|0	0.0397245	0	A04_1	0	3098887|F|0	0.0423077		A07_1	0
3194196|F|0	0.0425373		A09_1	0	3115410|F|0	0.0397245	0	A04_1	3154124	3101724|F|0	0.0423077		A07_1	0
3183942|F|0	0.0425373		A09_1	0	3115224|F|0--50:C>T	0.0397245	0	A05_1	0	3117360|F|0	0.0423077		A07_1	0
3160121|F|0	0.0425373		A09_1	0	3115034|F|0	0.0397245	0	A04_1	0	3168626|F|0	0.0423077		A07_1	0
3154477|F|0	0.0425373		A09_1	0	3112755|F|0	0.0397245	0	A04_1	3896038	3158234|F|0	0.0423077		A10_2	13587276
3152943|F|0	0.0425373		A09_1	0	3111794|F|0	0.0397245	0	A05_1	1699716	3086707|F|0	0.0429392		A02_1	7512330
3147248|F|0--38:G>A	0.0425373		A09_1	0	3111147|F|0	0.0397245	0	A05_1	0	3094380|F|0--41:G>A	0.0429392		A02_1	7888776
3103732|F|0	0.0425373		A09_1	0	3110789|F|0	0.0397245	0	A04_1	0	3077192|F|0--26:A>C	0.0429392		A02_1	7890297
3086336|F|0	0.0425373		A09_1	0	3109801|F|0	0.0397245	0	A04_1	0	3121112|F|0--7:A>G	0.0429392		A02_1	7974965
100004257|F|0	0.0425373		A09_1	0	3108280|F|0	0.0397245	0	A04_1	0	3083107|F|0	0.0429392		A02_1	7978275
100000617|F|0	0.0425373		A09_1	0	3107705|F|0	0.0397245	0	A04_1	0	3088387|F|0	0.0429392		A02_1	8198509
3155768|F|0	0.0432836		A03_3	8070197	3107576|F|0	0.0397245	0	A04_1	0	3170807|F|0	0.0429392		A02_1	8214217
3146776|F|0	0.0432836		A03_3	8089766	3106903|F|0	0.0397245	0	A05_1	1699651	3124373|F|0	0.0429392	Qrps.wwai-C8b	C8_1	38786146
3098473|F|0	0.0432836		A03_3	8091666	3106871|F|0	0.0397245	0	A04_1	0	3115320|F|0	0.0429392	Qrps.wwai-C8b	C8_1	38786211
3215876|F|0	0.0432836		A03_3	8095119	3106860|F|0	0.0397245	0	A10_2	0	3126604|F|0--21:C>A	0.0429392	Qrps.wwai-C8b	C8_1	38787775
3179046|F|0	0.0432836		A03_3	8095119	3106706|F|0	0.0397245	0	A07_1	21910701	3183824|F|0	0.0429392	Qrps.wwai-C8b	C8_1	38840060
3090661|F|0	0.0432836		A03_3	8096334	3103105|F|0--59:A>G	0.0397245	0	A04_1	0	3095804|F|0	0.0429392	Qrps.wwai-C8b	C8_1	38866488
100012486|F|0	0.0432836		A03_3	8096334	3102922|F|0	0.0397245	0	A05_1	0	3093242|F|0	0.0429392	Qrps.wwai-C8b	C8_1	38902514
3147910|F|0	0.0432836		A03_3	8111361	3102080|F|0	0.0397245	0	A04_1	0	3169069|F|0	0.0429392	Qrps.wwai-C8b	C8_1	0
3098334|F|0	0.0432836		A03_3	8124478	3101775|F|0--63:T>C	0.0397245	0	A04_1	0	3114020|F|0	0.0437428	Qrps.wwai-C8b	C8_1	39222133
3207609|F|0	0.0432836		A03_3	8419925	3100331|F|0	0.0397245	0	A04_1	0	3080590|F|0	0.0437428	Qrps.wwai-C8b	C8_1	41222881
brPb-840894	0.0432836		A03_3	0	3098168|F|0	0.0397245	0	A04_1	0	3153420|F|0	0.0437428	Qrps.wwai-C8b	C8_1	0
brPb-658934	0.0432836		A03_3	0	3097350|F|0	0.0397245	0	A05_1	0	3158148|F|0	0.0437428	Qrps.wwai-C8b	C8_1	0
BRMS043	0.0432836		A03_3	0	3096933|F|0	0.0397245	0	A04_1	3761017	100001344|F|0	0.0439724		A09_2	32943266
3175415|F|0	0.0432836		A03_3	0	3096759|F|0--47:G>A	0.0397245	0	A04_1	0	100000425|F|0	0.0439724		A09_2	33063696
3169784|F|0	0.0432836		A03_3	0	3096624|F|0--22:C>A	0.0397245	0	A04_1	5188184	brPb-660306	0.0439724		A09_2	0
3160643|F|0	0.0432836		A03_3	0	3095015|F|0	0.0397245	0	A04_1	0	3163400|F|0	0.0439724		A09_2	0
3151883|F|0	0.0432836		A03_3	0	3094651|F|0	0.0397245	0	A05_1	0	3154438|F|0	0.0439724		A09_2	0
3150066|F|0	0.0432836		A03_3	0	3094100|F|0	0.0397245	0	A05_1	0	3139917|F|0	0.0439724		A09_2	0
3147764|F|0	0.0432836		A03_3	0	3093723|F|0	0.0397245	0	A04_1	0	3132916|F|0	0.0439724		A09_2	0
3135687|F|0	0.0432836		A03_3	0	3093133|F|0	0.0397245	0	A04_1	0	3105867|F|0	0.0439724		A09_2	0
3134211|F|0	0.0432836		A03_3	0	3092205|F|0	0.0397245	0	A04_1	3747341	3103324|F|0	0.0439724		A09_2	0
3132728|F|0	0.0432836		A03_3	0	3091097|F|0--14:A>T	0.0397245	0	A04_1	0	100000627|F|0	0.0439724		A09_2	0
3125664|F|0	0.0432836		A03_3	0	3090305|F|0	0.0397245	0	A04_1	3650322	3150238|F|0	0.0445465		A03_2	0
3124495|F|0	0.0432836		A03_3	0	3089941|F|0	0.0397245	0	A05_1	1247387	3136185|F|0	0.0445465		A03_2	0
3124441|F|0	0.0432836		A03_3	0	3089774|F|0	0.0397245	0	A04_1	0	3127128|F|0	0.0445465		A03_2	0
3118757|F|0	0.0432836		A03_3	0	3087449|F|0	0.0397245	0	A07_1	21902002	3111918|F|0	0.0445465		A03_2	0
3111544|F|0--15:T>G	0.0432836		A03_3	0	3087143|F|0	0.0397245	0	A04_1	3184872	3103157|F|0	0.0445465		A03_2	0
3111017|F|0	0.0432836		A03_3	0	3085073|F|0	0.0397245	0	A04_1	0	3094359|F|0	0.0445465		A03_2	0
3110240|F|0	0.0432836		A03_3	0	3084346|F|0	0.0397245	0	A04_1	0	3082500|F|0	0.0448909		A02_2	0
3101252|F|0	0.0432836		A03_3	0	3082817|F|0	0.0397245	0	A04_1	3742588	brPb-671004	0.0448909		A07_1	0
3097865|F|0	0.0432836		A03_3	0	3082004|F|0--41:C>T	0.0397245	0	A04_1	0	brPb-839259	0.0448909		A07_1	0
3088978|F|0	0.0432836		A03_3	0	3081813|F|0	0.0397245	0	A04_1	0	3194795|F|0	0.0448909		A09_2	29051545
3086341|F|0	0.0432836		A03_3	0	3081584|F|0--18:A>G	0.0397245	0	A04_1	5352055	3102070|F|0--9:C>T	0.0448909		A09_2	29101871
3089544|F|0	0.0432836		A03_3	7815023	3081091|F|0	0.0397245	0	A05_1	0	3104733|F|0	0.0448909		A09_2	29134158
3188507|F|0	0.0432836		A07_1	20255033	3076864|F|0	0.0397245	0	A04_1	0	3144757|F|0--65:T>C	0.0448909		A09_2	29168241
3126313|F|0	0.0452928		C2_2	1428916	100003132|F|0	0.0397245	0	A04_1	0	3079181|F|0	0.0448909		A09_2	29191438
3095187|F|0	0.0452928		C3_1	0	3163743|F|0	0.0453502	0	A09_2	0	3078535|F|0	0.0448909		A09_2	29298868
3104277|F|0	0.0454076		A03_3	7858570	3140809|F|0--20:T>A	0.0453502	0	C4_1	49166975	3133535|F|0	0.0448909		A09_2	29329323
3114834|F|0--59:A>T	0.0454076		A03_3	7858635	3135809|F|0--66:T>C	0.0453502	0	C4_1	0	3088739|F|0--7:T>A	0.0448909		A09_2	29332807
3102357|F|0	0.0454076		A03_3	7968331	3133040|F|0	0.0453502	0	A09_2	0	SHP1 00925	0.0448909		A09_2	0
3111474|F|0	0.0454076		A03_3	7994254	3129086|F|0	0.0453502	0	C4_1	0	brPb-663342	0.0448909		A09_2	0
3087889|F|0	0.0454076		A03_3	8030513	3123545|F|0	0.0453502	0	A09_2	34492488	brPb-661991	0.0448909		A09_2	0
3098475|F|0--31:A>G	0.0454076		A03_3	8030578	3112226|F|0	0.0453502	0	C4_1	0	3170861|F|0	0.0448909		A09_2	0
3078181|F|0	0.0454076		A03_3	8040830	3109157|F|0	0.0453502	0	C4_1	49159224	3123692|F|0	0.0448909		A09_2	0
3151030|F|0	0.0458094		A10_3	10827540	3102549|F|0--9:A>G	0.0453502	0	C9_1	20791393	3103161|F|0	0.0448909		A09_2	0
3129112|F|0	0.0458094		A10_3	10893516	3093277|F|0	0.0453502	0	C4_1	49166910	3093676|F|0	0.0448909		A09_2	0
brPb-662988	0.0458094		A10_3	0	3088286|F|0	0.0453502	0	A09_2	34472807	3113088|F|0--15:G>A	0.0448909		C6_1	18003475
3146225|F|0	0.0458094		A10_3	0	3216134|F|0	0.0459816	0	A10_2	0	3113407|F|0	0.0448909		C6_1	27053706
3146555|F|0	0.0458094		C4_1	2020369	3167788|F|0	0.0459816	0	C7_1	0	3112921|F|0	0.0448909		C6_1	27169789
3081043|F|0--19:C>T	0.0458094		C4_1	2043109	3167061|F|0	0.0459816	0	A10_2	0	3150739|F|0	0.0448909		C6_1	27170039
3096853|F|0	0.0458094		C4_1	0	3155245|F|0	0.0459816	0	A10_2	0	3106837|F|0	0.0448909		C6_1	27357611
3157110|F|0	0.0458094		C4_1	0	3152708|F|0	0.0459816	0	C7_1	45149569	3101684|F|0	0.0448909		C6_1	27417398
3172743|F|0--30:A>G	0.0462687		C6_1	24347278	3151222|F|0	0.0459816	0	C7_1	0	3121697|F|0	0.0448909		C6_1	27591926
3199238|F|0	0.0462687		C6_1	24412670	3122971|F|0	0.0459816	0	C7_1	0	3115119|F|0	0.0448909		C6_1	27592417
3098622|F|0--17:G>T	0.0462687		C6_1	24599210	3117945|F|0	0.0459816	0	A10_1	0	3106310|F|0	0.0448909		C6_1	27592482
100001234|F|0--25:G>A	0.0462687		C6_1	24605086	3112736|F|0	0.0459816	0	A10_1	0	3137415|F|0	0.0448909		C6_1	27600338
100000453|F|0--19:T>C	0.0462687		C6_1	0	3110763|F|0	0.0459816	0	A10_1	0	3220554|F|0	0.0448909		C6_1	27643878
3097869|F|0	0.0462687		C8_1	35805990	3110489|F|0	0.0459816	0	A07_1	0	3109281|F|0	0.0448909		C6_1	27778029
3121132|F|0	0.0462687		C8_1	35805990	3109335|F|0	0.0459816	0	A10_1	0	3136921|F|0	0.0448909		C6_1	27818333
3112239|F|0	0.0462687		C8_1	35953267	3105314|F|0--67:A>C	0.0459816	0	C7_1	45031556	3107027|F|0	0.0448909		C6_1	27832904
3143612|F|0	0.0462687		C8_1	35953267	3089284|F|0	0.0459816	0	A06_1	8058	3154246|F|0	0.0448909		C6_1	27832904
3129908|F|0	0.0462687		C8_1	0	3084962|F|0--12:G>A	0.0459816	0	A06_1	9368	3113645|F|0	0.0448909		C6_1	27933068
3156633|F|0	0.0462687		C8_1	0	3218783|F|0	0.0468427	0	C2_3	0	3165254|F|0	0.0448909		C6_1	27964096
3158124|F|0	0.0462687		C8_1	0	3162316|F|0--24:T>C	0.0468427	0	C3_1	55027992	3114489|F|0	0.0448909		C6_1	27976685
3104009|F|0--31:C>T	0.0462687		C8_2	0	3151988|F|0	0.0468427	0	C3_1	9937449	3138895|F|0	0.0448909		C6_1	27976685
3157026|F|0--68:A>G	0.0462687		C8_2	0	3123733|F|0	0.0468427	0	C3_1	54663269	3099879|F|0--40:G>A	0.0448909		C6_1	28063590
3162211|F|0	0.0462687		C8_2	0	3115310|F|0	0.0468427	0	C2_3	0	100000180|F|0--31:T>G	0.0448909		C6_1	28449758
3127775|F|0	0.0471297		A03_1	23035524	3105151|F|0	0.0468427	0	C3_1	54727376	3107929|F|0--14:A>G	0.0448909		C6_1	28468051
3092254|F|0	0.0471297		A03_1	23336146	3103702|F|0	0.0468427	0	C2_3	0	3099225|F|0	0.0448909		C6_1	28620308
brPb-660462	0.0471297		A03_1	0	3094916|F|0	0.0468427	0	C3_1	54619043	3120455|F|0	0.0448909		C6_1	28620308
3151901|F|0	0.0471297		A03_1	0	3094406|F|0--51:A>T	0.0468427	0	C3_1	55041510	3096585|F|0	0.0448909		C6_1	28639333
3149564|F|0	0.0471297		A03_1	0	3091292|F|0	0.0468427	0	C3_1	54635675	3164352|F|0	0.0448909		C6_1	28749923
brPb-659102	0.0474168		A03_3	0	3219399|F|0	0.0474168	0	C3_1	0	3098896|F|0	0.0448909		C6_1	28857469
100000812|F|0	0.0474168		A10_3	10766437	3218832|F|0	0.0474168	0	C3_1	0	3171332|F|0	0.0448909		C6_1	28965910
3128179|F|0	0.0474168		A10_3	10782570	3204904|F|0	0.0474168	0	C3_1	0	3163961|F|0	0.0448909		C6_1	30675464
3109250|F|0	0.0474168		A10_3	10827475	3202578|F|0	0.0474168	0	C2_2	1798990	3118783|F|0	0.0448909		C6_1	30754019
100000471|F|0	0.0476464		A07_1	9835404	3177515|F|0	0.0474168	0	C2_2	1295429	3166323|F|0	0.0448909		C6_1	30755109
3101197|F|0	0.0476464		A07_1	9980610	3172897|F|0	0.0474168	0	C2_2	1579423	3127805|F|0	0.0448909		C6_1	36260941
3138553|F|0	0.0476464		A07_1	0	3163965|F|0	0.0474168	0	C2_2	1866792	3138928|F|0	0.0448909		C6_1	36894084
3146077|F|0	0.0476464		A07_1	0	3158280|F|0	0.0474168	0	C2_2	1868739	3097789|F|0--44:A>G	0.0448909		C6_1	0
3089226|F|0	0.0476464		A09_1	14874958	3156128|F|0--15:T>A	0.0474168	0	C2_2	1818465	3098436|F|0	0.0448909		C6_1	0
3094798|F|0	0.0476464		A09_1	14919129	3154762|F|0	0.0474168	0	C2_2	1809588	3100358|F|0	0.0448909		C6_1	0
3110025|F|0	0.0479908		A10_1	0	3152604|F|0	0.0474168	0	C2_2	1810423	3104673|F|0	0.0448909		C6_1	0
3141259|F|0	0.0480482		C2_2	675172	3146484|F|0	0.0474168	0	C3_1	0	3105482|F|0	0.0448909		C6_1	0
3096805|F|0	0.0480482		C9_1	18675800	3145363|F|0	0.0474168	0	C3_1	0	3108849|F|0	0.0448909		C6_1	0
3093349|F|0	0.0480482		C9_1	18675865	3145071|F|0	0.0474168	0	C2_2	1522115	3109516|F|0	0.0448909		C6_1	0
3141478|F|0	0.0482204		C5_2	40712727	3131225|F|0	0.0474168	0	C2_2	1863295	3112946|F|0	0.0448909		C6_1	0
3165121|F|0	0.0482204		C5_2	41040592	3129122|F|0	0.0474168	0	C2_2	1940369	3114531|F|0--16:C>T	0.0448909		C6_1	0
3092417|F|0	0.0482204		C5_2	41389112	3126827|F|0	0.0474168	0	C2_2	1797010	3119596|F|0	0.0448909		C6_1	0
3105168|F|0	0.0482204		C5_2	41389372	3124541|F|0	0.0474168	0	C3_1	54829464	3125298|F|0	0.0448909		C6_1	0
3096545|F|0	0.0482204		C5_2	41397988	3122500|F|0	0.0474168	0	C3_1	54927345	3126964|F|0	0.0448909		C6_1	0
3102127|F|0	0.0482204		C5_2	0	3122388|F|0	0.0474168	0	C3_1	0	3127262|F|0	0.0448909		C6_1	0
3102648|F|0	0.0482204		C5_2	0	3121738|F|0	0.0474168	0	C3_1	0	3138248|F|0--11:T>A	0.0448909		C6_1	0
3192797|F|0	0.0486223		A09_2	33079858	3120238|F|0	0.0474168	0	C2_2	1751568	3138593|F|0	0.0448909		C6_1	0
3152813|F|0	0.0486223		A09_2	33219456	3119628|F|0	0.0474168	0	C2_2	1913511	3143544|F|0	0.0448909		C6_1	0
3130579|F|0	0.0486223		A09_2	33692251	3119361|F|0--53:T>A	0.0474168	0	C3_1	54946455	3143720|F|0	0.0448909		C6_1	0
3153254|F|0--51:T>G	0.0486223		A09_2	33823011	3119000|F|0	0.0474168	0	C2_2	1578705	3146721|F|0	0.0448909		C6_1	0
3214435|F|0	0.0486223		A09_2	0	3118633|F|0	0.0474168	0	C2_2	2222914	3146956|F|0	0.0448909		C6_1	0
3212720|F|0	0.0486223		A09_2	0	3117684|F|0	0.0474168	0	C2_2	1810488	3149167|F|0--28:G>C	0.0448909		C6_1	0
3188374|F|0	0.0486223		A09_2	0	3115384|F|0	0.0474168	0	C2_2	1768977	3149171|F|0	0.0448909		C6_1	0
3161661|F|0	0.0486223		A09_2	0	3115124|F|0	0.0474168	0	C2_2	1817492	3155044|F|0	0.0448909		C6_1	0
3152010|F|0	0.0486223		A09_2	0	3113140|F|0--23:C>G	0.0474168	0	C2_2	2243423	3155933|F|0	0.0448909		C6_1	0
3151440|F|0	0.0486223		A09_2	0	3108476|F|0	0.0474168	0	C3_1	0	3156020|F|0	0.0448909		C6_1	0
3146978|F|0	0.0486223		A09_2	0	3107365|F|0	0.0474168	0	C3_1	54844326	3221637|F|0	0.0448909		C6_1	0
3145656|F|0	0.0486223		A09_2	0	3106620|F|0	0.0474168	0	C2_2	1579358	100000628|F|0	0.0448909		C6_1	0
3142549|F|0	0.0486223		A09_2	0	3106461|F|0	0.0474168	0	C2_2	1839791	100001555|F|0	0.0448909		C6_1	0
3137265|F|0	0.0486223		A09_2	0	3096875|F|0	0.0474168	0	C3_1	54793577	100014251|F|0	0.0448909		C6_1	0
3135576|F|0	0.0486223		A09_2	0	3095542|F|0	0.0474168	0	C3_1	55010457	100015471|F|0	0.0448909		C6_1	0
3120930|F|0	0.0486223		A09_2	0	3094364|F|0	0.0474168	0	C3_1	55010522	3092155|F|0	0.0494834		C6_1	17372937
3117542|F|0	0.0486223		A09_2	0	3093652|F|0	0.0474168	0	C2_2	1762509	3087952|F|0--18:A>T	0.0494834		C6_1	17178062
3117385|F|0	0.0486223		A09_2	0	3092550|F|0	0.0474168	0	C3_1	0	3086106|F|0	0.0494834		C6_1	17237969
3112733|F|0	0.0486223		A09_2	0	3092382|F|0	0.0474168	0	C2_2	1597680	3098560|F|0	0.0496556		A10_2	0
3105723|F|0	0.0486223		A09_2	0	3090665|F|0	0.0474168	0	C2_2	2145014	3085472|F|0	0.0496556		A10_2	0
3092214|F|0	0.0486223		A09_2	0	3088901|F|0	0.0474168	0	C2_2	1756739	3082796|F|0	0.0496556		A10_2	0
3091219|F|0	0.0486223		A09_2	0	3085815|F|0	0.0474168	0	C2_2	2212370	3177515|F|0	0.0496556		C2_2	1295429
3114167|F|0	0.0486223		C7_1	0	3085385|F|0	0.0474168	0	C3_1	54869763	3145071|F|0	0.0496556		C2_2	1522115
3170309|F|0	0.0499426		A10_1	13168916	3085065|F|0	0.0474168	0	C2_2	1767688	3172897|F|0	0.0496556		C2_2	1579423
brPb-657710	0.05		C6_1	0	3084457|F|0	0.0474168	0	C2_2	2192000	3092382|F|0	0.0496556		C2_2	1597680
brPb-658885	0.05		C6_1	0	3082369|F|0	0.0474168	0	C2_2	1998361	3119628|F|0	0.0496556		C2_2	1913511
3218147|F|0	0.05		C6_1	0	3081574|F|0	0.0474168	0	C2_2	1750882	3129122|F|0	0.0496556		C2_2	1940369
3112678|F|0	0.0501722		A03_1	28544565	3078437|F|0--22:G>A	0.0474168	0	C3_1	54750991	3076625|F|0	0.0496556		C2_2	1962484
3092850|F|0	0.0501722		A04_1	15339314	3077481|F|0	0.0474168	0	C2_2	2472221	100000723|F|0	0.0496556		C7_1	0
3111587|F|0	0.0501722		A04_1	0	3076625|F|0	0.0474168	0	C2_2	1962484	3127765|F|0	0.050287		A03_1	969050
brPb-658557	0.0501722		A04_1	0	3075353|F|0	0.0474168	0	C2_2	1711820	3156432|F|0	0.050287		A03_1	4826630
3082782|F|0	0.0501722		A07_1	9228379	100001444|F|0	0.0474168	0	C2_2	2375548	3092016|F|0	0.050287		A03_1	12471830
3156325|F|0--39:A>C	0.0501722		A07_1	9246991	100000899|F|0--20:A>G	0.0474168	0	A07_1	7126862	100014790|F|0	0.050287		A03_1	15303605
3082735|F|0	0.0501722		A07_1	9265475	100000734|F|0	0.0474168	0	C2_2	2375613	3108696|F|0--7:T>C	0.050287		A03_1	25780528
3151601|F|0	0.0501722		A07_1	9265540	3163669|F|0	0.0505741	0	C1_1	0	3174266|F|0	0.050287		A03_1	29571701
3110140|F|0	0.0501722		A07_1	9269712	3137743|F|0	0.0505741	0	C1_1	0	3081118|F|0	0.050287		A03_1	29746567
3127524|F|0	0.0501722		A07_1	9269778	3113286|F|0	0.0505741	0	C1_1	0	3150065|F|0	0.050287		A03_1	29746632
3129603|F|0--32:G>A	0.0501722		A07_1	9560627	3101113|F|0	0.0505741	0	C1_1	0	3142315|F|0--56:G>A	0.050287		A03_1	29755433
3115341|F|0	0.0501722		A07_1	9574380	3080443|F|0	0.0505741	0	C1_1	0	3213828|F|0	0.050287		A03_1	29764001
3093571|F|0	0.0501722		A07_1	0	3209433|F|0	0.0508611	0	C2_2	444920	3195599|F|0	0.050287		A03_1	29764001
3097630|F|0	0.0501722		A07_1	0	3154533|F|0	0.0508611	0	A07_1	6961953	3195598|F|0	0.050287		A03_1	29764001
3128952|F|0	0.0501722		A07_1	0	3151614|F|0	0.0508611	0	C2_2	451766	3139130|F|0--5:A>C	0.050287		A03_1	29803519
3213927|F|0	0.0510333		A01_1	0	3125124|F|0	0.0508611	0	C2_2	451831	3123760|F|0	0.050287		A03_1	29847493
3103284|F|0	0.0510333		A06_1	0	3124977|F|0	0.0508611	0	C2_2	212782	3095138|F|0	0.050287		A03_1	29847497
3118190|F|0--46:A>T	0.0510333		A10_1	13229316	3112689|F|0	0.0508611	0	A06_2	15342347	3132715|F|0--26:T>C	0.050287		A03_1	29889217
3124757|F|0	0.0510333		A10_1	13411555	3085373|F|0	0.0508611	0	C2_2	502023	3086708|F|0	0.050287		A03_1	29899473
3122594|F|0--46:C>T	0.0510333		A10_1	13411620	3098642|F|0	0.0512629	0	A04_1	3832478	3165559|F|0	0.050287		A03_1	30069506
3112869|F|0	0.0513203		C6_3	7351731	3081645|F|0	0.0512629	0	A06_1	0	3138272|F|0	0.050287		A03_1	30659715
3094466|F|0	0.0513203		C6_3	7628668	3075194|F|0	0.0512629	0	A06_1	2381442	3088409|F|0	0.050287		A03_1	30659769
3137287|F|0	0.0513203		C6_3	0	3189217|F|0	0.0514351	0	C6_1	0	3091342|F|0	0.050287		A03_1	30663202
3162035|F|0--11:A>G	0.0514925		C2_1	0	3140411|F|0	0.0514351	0	C6_1	7397317	3162125|F|0	0.050287		A03_1	30875664
3162421|F|0	0.0514925		C2_1	0	3120986|F|0	0.0514351	0	C1_1	17076782	3095838|F|0	0.050287		A03_1	31177236
3163278|F|0--21:C>G	0.0514925		C2_1	0	3118343|F|0	0.0514351	0	C6_1	0	3126991|F|0	0.050287		A03_1	31179328
3164972|F|0	0.0514925		C2_1	0	3113604|F|0--40:G>T	0.0514351	0	C1_1	17086806	3138769|F|0--55:T>C	0.050287		A03_1	31185580
3165050|F|0--15:T>C	0.0514925		C2_1	0	3112907|F|0	0.0514351	0	C1_1	17196946	3091025|F|0	0.050287		A03_1	31228253
3165377|F|0	0.0514925		C2_1	0	3108870|F|0	0.0514351	0	C1_1	20189486	3090493|F|0	0.050287		A03_1	31228253
3165893|F|0--64:G>A	0.0514925		C2_1	0	3100836|F|0	0.0514351	0	C1_1	17306516	Na12H06	0.050287		A03_1	0
3166128|F|0	0.0514925		C2_1	0	3081551|F|0	0.0514351	0	C1_1	0	3121498|F|0	0.0518944		A03_1	24344389
3166296|F|0--16:G>A	0.0514925		C2_1	0	3081066|F|0	0.0514351	0	C1_1	0	3111028|F|0	0.0518944		A03_1	0
3166594|F|0--39:C>T	0.0514925		C2_1	0	3220037|F|0	0.0520092	0	A10_1	8609634	3126419|F|0	0.0518944		C1_1	38124536
3166856|F|0--44:C>T	0.0514925		C2_1	0	3144599|F|0	0.0520092	0	A10_1	8707310	3209982|F|0	0.0518944		C1_1	38124601
3168971|F|0	0.0514925		C2_1	0	3143162|F|0	0.0520092	0	C2_1	0	3127569|F|0	0.0518944		C1_1	38131145
3170095|F|0	0.0514925		C2_1	0	3140543|F|0	0.0520092	0	A10_1	0	3097475|F|0	0.0518944		C1_1	38144338
3172091|F|0	0.0514925		C2_1	0	3139421|F|0	0.0520092	0	A06_1	0	3135843|F|0	0.0518944		C1_1	38144338
3172427|F|0--43:A>G	0.0514925		C2_1	0	3138650|F|0--28:C>G	0.0520092	0	A10_1	8541676	3100138|F|0	0.0518944		C1_1	0
3172766|F|0	0.0514925		C2_1	0	3135019|F|0	0.0520092	0	A06_1	0	3117727|F|0--17:G>A	0.0518944		C1_1	0
3182439|F|0	0.0514925		C2_1	0	3131242|F|0	0.0520092	0	A06_1	0	3126154|F|0	0.0518944		C1_1	0
3182565|F|0	0.0514925		C2_1	0	3129906|F|0	0.0520092	0	C1_1	0	3128252|F|0--59:A>C	0.0518944		C1_1	0
3191823|F|0--49:T>C	0.0514925		C2_1	0	3128178|F|0	0.0520092	0	A10_1	8655796	3106891|F|0	0.0525258		A01_1	2084405
3198340|F|0--20:T>C	0.0514925		C2_1	0	3126534|F|0	0.0520092	0	A06_1	0	3085018|F|0	0.0525258		A01_1	2089645
3199714|F|0	0.0514925		C2_1	0	3126466|F|0	0.0520092	0	A06_1	0	3164600|F|0	0.0525258		A01_1	0
3201590|F|0	0.0514925		C2_1	0	3125663|F|0	0.0520092	0	C1_1	0	3143480|F|0	0.0525258		A01_1	0
3205830|F|0	0.0514925		C2_1	0	3124818|F|0	0.0520092	0	A06_1	0	3103744|F|0	0.0525258		A01_1	0
3206395|F|0	0.0514925		C2_1	0	3123778|F|0--17:T>A	0.0520092	0	A10_1	8638866	100013133|F|0	0.0525258		A01_1	0
3209171|F|0	0.0514925		C2_1	0	3122086|F|0	0.0520092	0	C1_1	42726424	brPb-663628	0.0528703		C2_2	0
3209474|F|0	0.0514925		C2_1	0	3117270|F|0	0.0520092	0	A06_1	0	3133711|F|0	0.0528703		C3_2	1971768
3209735|F|0	0.0514925		C2_1	0	3115861|F|0	0.0520092	0	C1_1	0	3126850|F|0	0.0528703		C3_2	0
3212010|F|0	0.0514925		C2_1	0	3114429|F|0	0.0520092	0	A06_1	0	3130464|F|0	0.0528703		C3_2	0
3216402|F|0	0.0514925		C2_1	0	3110872|F|0	0.0520092	0	A06_1	0	3157127|F|0	0.0528703		C3_2	0
3217966|F|0	0.0514925		C2_1	0	3109922|F|0	0.0520092	0	A10_1	0	3208253|F|0	0.0528703		C4_1	4526358
100000255|F|0--23:C>A	0.0514925		C2_1	0	3109398|F|0	0.0520092	0	C2_1	0	3145573|F|0	0.0528703		C4_1	26262094
100000351|F|0--48:T>G	0.0514925		C2_1	0	3108994|F|0	0.0520092	0	C1_1	0	3152067|F|0--41:A>C	0.0528703		C4_1	40770587
100000729|F|0	0.0514925		C2_1	0	3108033|F|0	0.0520092	0	A06_1	0	3103429|F|0	0.0528703		C4_1	0
100000931|F|0	0.0514925		C2_1	0	3104361|F|0	0.0520092	0	A06_1	0	3104498|F|0	0.0528703		C4_1	0
100001084|F|0	0.0514925		C2_1	0	3101191|F|0	0.0520092	0	A06_1	0	3118049|F|0	0.0528703		C4_1	0
100001093|F|0--33:A>T	0.0514925		C2_1	0	3100866|F|0	0.0520092	0	A06_1	0	3118050|F|0	0.0528703		C4_1	0
100001151|F|0--13:G>A	0.0514925		C2_1	0	3095496|F|0	0.0520092	0	A10_1	0	3134791|F|0	0.0528703		C4_1	0
100001284|F|0--36:T>A	0.0514925		C2_1	0	3094740|F|0	0.0520092	0	C1_1	0	3142638|F|0	0.0528703		C4_1	0
100001739|F|0--66:A>T	0.0514925		C2_1	0	3089448|F|0	0.0520092	0	C1_1	0	3125183|F|0	0.0536739		A03_1	21251237
100001755|F|0--52:T>C	0.0514925		C2_1	0	3087694|F|0	0.0520092	0	A06_1	0	3103088|F|0	0.0536739		A03_1	21363649
100001782|F|0--53:T>C	0.0514925		C2_1	0	3084505|F|0	0.0520092	0	A10_1	8777613	3091914|F|0	0.0536739		A03_1	21364382
100001850|F|0--21:T>C	0.0514925		C2_1	0	3084450|F|0	0.0520092	0	A10_1	0	3151475|F|0	0.0536739		A03_1	0
100001863|F|0--59:T>C	0.0514925		C2_1	0	3077679|F|0	0.0520092	0	C2_1	47507335	100014956|F|0	0.0536739		A03_1	0
100001890|F|0--18:T>C	0.0514925		C2_1	0	100000554|F|0	0.0520092	0	A06_1	0	3112641|F|0	0.0536739	Qrps.wwai-A9a	A09_2	0
100001978|F|0--35:T>G	0.0514925		C2_1	0	brPb-841413	0.0540184	0	A05_1	0	3095461|F|0	0.0540184		A03_1	23285403
100002025|F|0--64:A>C	0.0514925		C2_1	0	3157465|F|0	0.0540184	0	C6_1	0	3159829|F|0--51:T>C	0.0540184		A03_1	23298844
100005520|F|0	0.0514925		C2_1	0	3145172|F|0	0.0540184	0	C6_1	0	3108970|F|0	0.0540184		A03_1	0
100012137|F|0	0.0514925		C2_1	0	3141454|F|0	0.0540184	0	C6_1	0	3105799|F|0	0.0540184		A03_1	0
100014780|F|0	0.0514925		C2_1	0	3110931|F|0	0.0540184	0	C6_1	0	3105233|F|0	0.0540184		A03_1	0
3113136|F|0	0.0543054		A02_1	0	100000085|F|0--34:C>T	0.0540184	0	C2_1	47531337	3103689|F|0	0.0540184		A03_1	0
3094213|F|0	0.0543054		A02_1	0	3183937|F|0	0.0543628	0	A05_1	4018439	3083901|F|0	0.0540184		A03_1	0
3093163|F|0	0.0543054		A02_1	0	3168925|F|0	0.0543628	0	A03_4	9918404	3083731|F|0--65:T>A	0.0540184	Qrps.wwai-A3b	A03_2	2610795
3090973|F|0	0.0543054		A02_1	0	3159739|F|0	0.0543628	0	A05_1	3359757	3153353|F|0--31:A>G	0.0540184	Qrps.wwai-A3b	A03_2	2711842
3088602|F|0	0.0543054		A02_1	0	3158766|F|0	0.0543628	0	A05_1	3320682	3095393|F|0--61:A>G	0.0540184		A05_1	5067266
3088385|F|0	0.0543054		A02_1	0	3155734|F|0--44:A>G	0.0543628	0	A05_1	3477256	3079885|F|0	0.0540184		A05_1	5068803
3081708|F|0	0.0543054		A02_1	0	3154969|F|0	0.0543628	0	A05_1	0	3095287|F|0	0.0540184		A05_1	5068803
3080969|F|0--36:A>T	0.0543054		A02_1	0	3152302|F|0--25:A>G	0.0543628	0	A05_1	3313552	3116150|F|0	0.0540184		A05_1	5079861
3078072|F|0	0.0543054		A02_1	0	3145539|F|0	0.0543628	0	A03_4	0	100001394|F|0	0.0540184		A05_1	0
3076661|F|0--49:C>G	0.0543054		A02_1	0	3120336|F|0	0.0543628	0	A05_1	0	CB10513	0.0540184		C3_2	0
3075598|F|0	0.0543054		A02_1	0	3118854|F|0	0.0543628	0	A05_1	3366074	3106229|F|0	0.0548794		A03_1	28931629
100002256|F|0	0.0543054		A02_1	0	3117414|F|0	0.0543628	0	A05_1	3323219	3105058|F|0--29:T>A	0.0548794		A03_1	29053844
100001915|F|0--30:A>G	0.0543054		A02_1	0	3114968|F|0--24:T>G	0.0543628	0	A05_1	3466947	3217534|F|0	0.0548794		A03_1	29113804
100001340|F|0	0.0543054		A02_1	0	3114549|F|0	0.0543628	0	A05_1	4022098	3162627|F|0	0.0548794		A03_1	0
3082650|F|0	0.0543054		C3_1	50168380	3107139|F|0	0.0543628	0	A05_1	3365122	3094567|F|0	0.0548794		A03_1	0
3135587|F|0	0.0543054		C3_1	50189574	3106851|F|0	0.0543628	0	A05_1	0	3104179|F|0	0.0548794		A03_1	0
3138379|F|0	0.0543054		C3_1	50189639	3105507|F|0--28:T>C	0.0543628	0	A05_1	3357894	3103918|F|0--45:T>C	0.0548794		A03_1	0
3092977|F|0	0.0543054		C3_1	0	3094618|F|0	0.0543628	0	A03_4	9923072	3105408|F|0	0.0552813		C5_2	40931552
3093065|F|0	0.0543054		C3_1	0	3088804|F|0	0.0543628	0	C7_1	0	3136461|F|0	0.0552813		C5_2	40988191
3096556|F|0	0.0543054		C3_1	0	3080527|F|0	0.0543628	0	A03_4	10060434	3091035|F|0	0.0552813		C5_2	40988256
3104290|F|0	0.0543054		C3_1	0	3080104|F|0--46:C>G	0.0543628	0	C7_1	36052689	3081088|F|0	0.0552813		C5_2	41039516
3160910|F|0--51:T>C	0.0543054		C3_1	0	BRMS315a	0.0555109	0	A10_1	0	3095545|F|0--21:T>G	0.0552813		C5_2	41390310
3168991|F|0--41:A>G	0.0543054		C3_1	0	3191986|F|0	0.0555109	0	C9_1	47682084	3183141|F|0	0.0555683		A07_1	1327464
3192290|F|0	0.0543054		C3_1	0	3168595|F|0	0.0555109	0	C2_2	0	3095493|F|0	0.0555683		A07_1	1351122
3160079|F|0	0.0556831		C8_1	34443688	3160309|F|0	0.0555109	0	C2_2	0	3096409|F|0	0.0555683		A07_1	1366423
3136673|F|0	0.0556831		C8_1	34452668	3146003|F|0--48:C>A	0.0555109	0	C9_1	47866666	3147094|F|0	0.0557405		A09_2	32544515
3113733|F|0--62:C>T	0.0556831		C8_1	34490125	3132694|F|0	0.0555109	0	C9_1	47509252	3122531|F|0	0.0557405		A09_2	32552921
3144175|F|0	0.0556831		C8_1	34704517	3126204|F|0	0.0555109	0	C9_1	47540310	3089101|F|0	0.0557405		A09_2	32727877
3123062|F|0	0.0556831		C8_1	34729289	3115381|F|0	0.0555109	0	C9_1	47542615	3119986|F|0	0.0557405		A09_2	32884439
3159386|F|0	0.0556831		C8_1	34730181	3115184|F|0	0.0555109	0	C2_2	0	3113140|F|0--23:C>G	0.0557405		C2_2	2243423
3124084|F|0	0.0556831		C8_1	34740127	3113413|F|0	0.0555109	0	C9_1	47723708	100001444|F|0	0.0557405		C2_2	2375548
3115864|F|0--15:G>A	0.0556831		C8_1	34793017	3103321|F|0	0.0555109	0	C9_1	47687622	100000734|F|0	0.0557405		C2_2	2375613
3125485|F|0	0.0556831		C8_1	34793232	3096749|F|0	0.0555109	0	C9_1	47746558	3077481|F|0	0.0557405		C2_2	2472221
3140105|F|0	0.0556831		C8_1	34793297	3096109|F|0--23:T>G	0.0555109	0	C9_1	47538573	3108829|F|0--9:G>A	0.0557405		C2_2	2808900
3148504|F|0--35:C>T	0.0556831		C8_1	34846248	3095763|F|0--38:T>C	0.0555109	0	C9_1	47642807	3090909|F|0	0.0557405		C2_2	2864038
3160263|F|0--61:T>C	0.0556831		C8_1	34944371	3094904|F|0	0.0555109	0	A01_2	0	brPb-808460	0.0557405		C2_2	0
3149995|F|0--15:T>C	0.0556831		C8_1	35000299	3091415|F|0	0.0555109	0	C9_1	47723773	3081871|F|0	0.0557405		C2_2	0
3149459|F|0	0.0556831		C8_1	35018460	3091062|F|0--54:T>G	0.0555109	0	C9_1	47432906	3100989|F|0	0.0557405		C2_2	0
3099992|F|0	0.0556831		C8_1	35051295	3090753|F|0	0.0555109	0	C9_1	0	3102585|F|0	0.0557405		C2_2	0
brPb-660292	0.0556831		C8_1	0	3085729|F|0	0.0555109	0	C9_1	0	3103943|F|0	0.0557405		C2_2	0
CB10305	0.0556831		C8_1	0	3083433|F|0	0.0555109	0	C9_1	47687622	3113510|F|0	0.0557405		C2_2	0
3120341|F|0	0.0556831		C8_1	0	3083407|F|0	0.0555109	0	C9_1	0	3116727|F|0	0.0557405		C2_2	0
3151397|F|0	0.0556831		C8_2	0	3083350|F|0	0.0555109	0	C9_1	0	3132157|F|0	0.0557405		C2_2	0
3095952|F|0	0.0567738		A02_1	1578603	3081896|F|0	0.0555109	0	C9_1	0	3143442|F|0	0.0557405		C2_2	0
3135918|F|0	0.0567738		A02_1	1581577	3080911|F|0--63:T>A	0.0555109	0	C9_1	47751830	3151696|F|0	0.0557405		C2_2	0
3138687|F|0	0.0567738		A02_1	10340289	3079832|F|0--22:T>C	0.0555109	0	C9_1	47540960	3159073|F|0	0.0557405		C2_2	0
3207368|F|0	0.0567738		A02_1	19033836	100013251|F|0	0.0555109	0	C9_1	47509681	100000162|F|0	0.0557405		C2_2	0
3078783|F|0	0.0567738		A02_1	19057428	100003297|F|0	0.0555109	0	C9_1	47509681	100002174|F|0	0.0570034		C6_1	0
100000938|F|0	0.0567738		A02_1	19057428	3102816|F|0	0.0570608	0	A10_2	0	3090808|F|0	0.0570608		A07_1	1256576
3098079|F|0	0.0567738		A02_1	19163389	3095071|F|0	0.0570608	0	A10_2	0	3083079|F|0	0.0570608		A07_1	1279698
3090338|F|0--59:G>C	0.0567738		A02_1	19374913	3080764|F|0--13:T>A	0.0570608	0	C7_1	44979128	3085511|F|0	0.0570608		A07_1	1279698
3080603|F|0	0.0567738		A02_1	19455573	3184209|F|0--41:T>G	0.0572331	0	C1_1	32215753	3165192|F|0	0.0570608		C6_1	24338085
3108238|F|0	0.0567738		A02_1	19534245	3160744|F|0--42:A>G	0.0572331	0	C1_1	32215818	3099147|F|0	0.0570608		C6_1	0
3156341|F|0	0.0567738		A02_1	19535891	3131513|F|0	0.0572331	0	C1_1	34162633	CB10526b	0.0570608		C6_1	0
3096361|F|0	0.0567738		A02_1	19630207	100000823|F|0	0.0572331	0	A06_1	0	3102851|F|0	0.0570608		C6_1	0
3087991|F|0	0.0567738		A02_1	19647489	100000681|F|0	0.0572331	0	A06_1	0	3142920|F|0	0.0570608		C6_1	0
100001849|F|0--26:T>C	0.0567738		A02_1	19710351	100000506|F|0	0.0572331	0	A06_1	0	3091317|F|0--56:C>G	0.0570608		C7_1	25160374
3112215|F|0--46:A>G	0.0567738		A02_1	20242799	CB10439	0.0575775	0	A07_1	0	3111687|F|0	0.0575775		A06_1	24764929
3173313|F|0--65:C>T	0.0567738		A02_1	20242964	brPb-841130	0.0575775	0	A07_1	0	3125846|F|0	0.0575775		A06_1	0
3120987|F|0	0.0567738		A02_1	20434068	brPb-671253	0.0575775	0	A07_1	0	3123417|F|0	0.0575775		A06_1	0
3132014|F|0	0.0567738		A02_1	20434592	brPb-662475	0.0575775	0	A07_1	0	3118583|F|0	0.0575775		A06_1	0
3133142|F|0	0.0567738		A02_1	20511771	brPb-661145	0.0575775	0	A07_1	0	3111039|F|0	0.0575775		A06_1	0
3108995|F|0	0.0567738		A02_1	20511857	brPb-660951	0.0575775	0	A07_1	0	3103281|F|0	0.0575775		A06_1	0
3084204|F|0	0.0567738		A02_1	20586917	brPb-660589	0.0575775	0	A07_1	0	3085415|F|0	0.0575775		A06_1	0
3084685|F|0	0.0567738		A02_1	20586984	brPb-660356	0.0575775	0	A07_1	0	3113528|F|0	0.0579793		A02_1	16266937
3080064|F|0--66:T>C	0.0567738		A02_1	20609399	brPb-658620	0.0575775	0	A07_1	0	3119387|F|0	0.0579793		A02_1	0
3103675|F|0	0.0567738		A02_1	20839447	brPb-658260	0.0575775	0	A07_1	0	3117661|F|0	0.0579793		A02_1	0
3075093|F|0	0.0567738		A02_1	20852845	brPb-657653	0.0575775	0	A07_1	0	3091399|F|0--28:C>T	0.0579793		A09_2	29051480
3136325|F|0--57:C>T	0.0567738		A02_1	21188665	BRMS075	0.0575775	0	A07_1	0	NA10G10a	0.0579793		C3_2	0
3079734|F|0	0.0567738		A02_1	21208002	3220427|F|0	0.0575775	0	C5_2	41975389	3166548|F|0	0.0582664		A02_2	26560563
3116251|F|0--24:A>C	0.0567738		A02_1	21242156	3216569|F|0	0.0575775	0	A07_1	0	3156901|F|0	0.0582664		A02_2	0
3153096|F|0	0.0567738		A02_1	21274980	3211860|F|0	0.0575775	0	C5_2	41975389	3098020|F|0	0.0582664	Qrps.wwai-A3a	A03_1	0
3118321|F|0--40:T>C	0.0567738		A02_1	0	3194969|F|0	0.0575775	0	A07_1	14494200	3128824|F|0--60:C>G	0.0582664		A10_2	14655112
3117842|F|0	0.0567738		A02_1	0	3180677|F|0	0.0575775	0	C5_2	41975389	SSRNA13b	0.0582664		A10_2	0
brPb-660811	0.0567738		A02_1	0	3169429|F|0--18:G>C	0.0575775	0	C1_1	0	brPb-659637	0.0582664		A10_2	0
brPb-659521	0.0567738		A02_1	0	3168115|F|0	0.0575775	0	C5_2	41975389	3217117|F|0	0.0582664		A10_2	0
brPb-658914	0.0567738		A02_1	0	3167866|F|0--5:G>A	0.0575775	0	A07_1	14761114	3191920|F|0	0.0582664		A10_2	0
brPb-658493	0.0567738		A02_1	0	3166092|F|0	0.0575775	0	A07_1	15445408	3154019|F|0	0.0582664		A10_2	0
3199791|F|0	0.0567738		A02_1	0	3160106|F|0--41:A>G	0.0575775	0	A07_1	14576389	3151219|F|0	0.0582664		A10_2	0
3192265|F|0	0.0567738		A02_1	0	3152404|F|0	0.0575775	0	A07_1	14590687	3140513|F|0	0.0582664		A10_2	0
3186426|F|0	0.0567738		A02_1	0	3146085|F|0	0.0575775	0	A07_1	7782483	3134513|F|0	0.0582664		A10_2	0
3175384|F|0	0.0567738		A02_1	0	3142455|F|0	0.0575775	0	A07_1	0	3133007|F|0	0.0582664		A10_2	0
3173007|F|0	0.0567738		A02_1	0	3142377|F|0	0.0575775	0	A07_1	14108222	3130158|F|0	0.0582664		A10_2	0
3166772|F|0--46:A>C	0.0567738		A02_1	0	3141221|F|0	0.0575775	0	A07_1	14626475	3124290|F|0	0.0582664		A10_2	0
3163205|F|0	0.0567738		A02_1	0	3140632|F|0--39:A>C	0.0575775	0	A07_1	14188191	3123070|F|0	0.0582664		A10_2	0
3163170|F|0	0.0567738		A02_1	0	3137359|F|0	0.0575775	0	A07_1	14494200	3119698|F|0	0.0582664		A10_2	0
3161429|F|0	0.0567738		A02_1	0	3135339|F|0	0.0575775	0	A07_1	14729973	3115545|F|0	0.0582664		A10_2	0
3159918|F|0	0.0567738		A02_1	0	3134422|F|0	0.0575775	0	A07_1	14160669	3107680|F|0--27:A>T	0.0582664		A10_2	0
3156479|F|0	0.0567738		A02_1	0	3133808|F|0	0.0575775	0	C5_2	41960267	3101541|F|0	0.0582664		A10_2	0
3155165|F|0--43:C>A	0.0567738		A02_1	0	3133106|F|0	0.0575775	0	A07_1	0	3099875|F|0	0.0582664		C6_1	0
3152219|F|0	0.0567738		A02_1	0	3132004|F|0	0.0575775	0	A07_1	0	3149754|F|0	0.0594719		A03_2	3971968
3149757|F|0	0.0567738		A02_1	0	3129255|F|0	0.0575775	0	A07_1	0	3106705|F|0	0.0594719		A03_2	3972018
3149495|F|0	0.0567738		A02_1	0	3129157|F|0	0.0575775	0	A07_1	14560235	3211156|F|0	0.0594719		A03_2	3978662
3144535|F|0	0.0567738		A02_1	0	3128808|F|0	0.0575775	0	A07_1	0	3175342|F|0	0.0594719		A03_2	4028175
3143044|F|0	0.0567738		A02_1	0	3127472|F|0	0.0575775	0	A07_1	0	3101997|F|0	0.0594719		A03_2	4028354
3142978|F|0	0.0567738		A02_1	0	3126110|F|0	0.0575775	0	A07_1	14530447	3138528|F|0	0.0594719		A03_2	4030040
3142919|F|0	0.0567738		A02_1	0	3125506|F|0	0.0575775	0	A07_1	0	3094134|F|0	0.0594719		A09_2	29089658
3141709|F|0--35:T>G	0.0567738		A02_1	0	3124344|F|0	0.0575775	0	A07_1	14160669	3090463|F|0	0.0594719		A09_2	29134223
3139782|F|0	0.0567738		A02_1	0	3123597|F|0--40:A>T	0.0575775	0	A07_1	0	3158579|F|0--54:A>G	0.0594719		A09_2	29163539
3136993|F|0	0.0567738		A02_1	0	3123278|F|0	0.0575775	0	A07_1	14428266	3104685|F|0	0.0594719		A09_2	29167713
3135051|F|0	0.0567738		A02_1	0	3122018|F|0	0.0575775	0	A07_1	0	3097553|F|0	0.0594719		A09_2	29177364
3133209|F|0	0.0567738		A02_1	0	3121179|F|0	0.0575775	0	A07_1	14573591	3117051|F|0	0.0594719		A09_2	29255071
3131991|F|0	0.0567738		A02_1	0	3120928|F|0	0.0575775	0	A07_1	0	3090618|F|0	0.0594719		A09_2	29255071
3130917|F|0	0.0567738		A02_1	0	3120751|F|0	0.0575775	0	A07_1	0	3110295|F|0	0.0594719		A09_2	29319496
3127950|F|0	0.0567738		A02_1	0	3118701|F|0	0.0575775	0	A07_1	0	3099948|F|0	0.0594719		A09_2	29329323
3124635|F|0	0.0567738		A02_1	0	3118494|F|0--43:T>C	0.0575775	0	A07_1	14433925	3185064|F|0	0.0594719		A09_2	0
3123602|F|0--21:A>G	0.0567738		A02_1	0	3118350|F|0	0.0575775	0	A07_1	0	3129027|F|0	0.0594719		A09_2	0
3122184|F|0	0.0567738		A02_1	0	3117386|F|0	0.0575775	0	C5_2	42108671	3092660|F|0	0.0594719		A09_2	0
3116618|F|0	0.0567738		A02_1	0	3117327|F|0	0.0575775	0	A07_1	0	3099132|F|0--18:A>C	0.0594719		C2_2	8616143
3112235|F|0	0.0567738		A02_1	0	3117323|F|0	0.0575775	0	A07_1	0	3170566|F|0--11:A>G	0.0594719		C2_2	8652501
3109950|F|0	0.0567738		A02_1	0	3116547|F|0	0.0575775	0	A07_1	0	3117812|F|0	0.0594719		C2_2	0
3109245|F|0--16:A>G	0.0567738		A02_1	0	3116516|F|0	0.0575775	0	A07_1	15829409	3120702|F|0	0.0594719		C2_2	0
3109110|F|0	0.0567738		A02_1	0	3113759|F|0--37:A>G	0.0575775	0	A07_1	0	3122506|F|0	0.0594719		C2_2	0
3106955|F|0	0.0567738		A02_1	0	3113751|F|0	0.0575775	0	A07_1	15558942	3137099|F|0	0.0594719		C2_2	0
3101691|F|0	0.0567738		A02_1	0	3113430|F|0	0.0575775	0	A07_1	0	3142495|F|0	0.0594719		C2_2	0
3100145|F|0	0.0567738		A02_1	0	3113338|F|0	0.0575775	0	A07_1	0	3180780|F|0	0.0594719		C2_2	0
3100121|F|0	0.0567738		A02_1	0	3112671|F|0	0.0575775	0	A07_1	0	3195046|F|0	0.0594719		C2_2	0
3098906|F|0	0.0567738		A02_1	0	3110580|F|0	0.0575775	0	A07_1	0	3216214|F|0	0.0594719		C2_2	0
3096891|F|0	0.0567738		A02_1	0	3110490|F|0	0.0575775	0	A07_1	0	3165036|F|0--28:C>T	0.0594719		C6_1	25053051
3096887|F|0	0.0567738		A02_1	0	3109672|F|0	0.0575775	0	A07_1	0	3152122|F|0--24:A>G	0.0594719		C6_1	0
3105268|F|0--32:G>C	0.0567738		A05_1	450261	3109646|F|0	0.0575775	0	A07_1	14296086	100000272|F|0--27:A>G	0.0594719		C6_1	0
3112689|F|0	0.0567738		A06_2	15342347	3109327|F|0	0.0575775	0	A07_1	0	3166724|F|0	0.0594719		C6_1	0
3134649|F|0	0.0567738		C2_1	0	3109290|F|0	0.0575775	0	A07_1	0	3123374|F|0--54:A>T	0.0613088		A03_4	16847471
100002797|F|0--31:C>A	0.0567738		C2_1	0	3109149|F|0	0.0575775	0	A07_1	0	3114299|F|0	0.0613088		C6_1	25670868
100003324|F|0--10:A>G	0.0567738		C2_1	0	3108133|F|0	0.0575775	0	A07_1	0	3138751|F|0	0.0613088		C6_1	25734967
3214949|F|0	0.0567738		C3_1	0	3107917|F|0--59:G>C	0.0575775	0	A07_1	0	3123675|F|0	0.0613088		C6_1	25735391
3101077|F|0	0.0567738		C9_1	0	3107557|F|0	0.0575775	0	A07_1	0	3087943|F|0	0.0613088		C6_1	25749969
3107286|F|0	0.0567738		C9_1	0	3107204|F|0--28:G>A	0.0575775	0	A07_1	0	3132422|F|0	0.0613088		C6_1	25836220
3107492|F|0	0.0616533		A07_1	21081791	3104957|F|0--38:T>C	0.0575775	0	A07_1	14342242	100000155|F|0	0.0613088		C6_1	25937524
3076707|F|0	0.0616533		A10_1	13234369	3103342|F|0	0.0575775	0	A07_1	14530447	3084285|F|0	0.0613088		C6_1	0
3089826|F|0	0.0616533		A10_1	13234782	3102261|F|0	0.0575775	0	A07_1	0	3088878|F|0	0.0617681		C4_1	0
3077277|F|0	0.0616533		A10_1	13282704	3102182|F|0	0.0575775	0	A07_1	14610625	3098941|F|0	0.0617681		C4_1	0
3093481|F|0	0.0616533		A10_1	13347869	3101035|F|0	0.0575775	0	A07_1	14469390	3109186|F|0--6:A>G	0.0617681		C4_1	0
3081992|F|0	0.0616533		A10_1	13370033	3101025|F|0	0.0575775	0	A07_1	0	3113445|F|0	0.0617681		C4_1	0
3096424|F|0	0.0616533		A10_1	13496958	3101010|F|0	0.0575775	0	A07_1	0	3121026|F|0	0.0617681		C4_1	0
3110997|F|0	0.0616533		A10_1	13497865	3100177|F|0	0.0575775	0	A07_1	0	3125998|F|0	0.0617681		C4_1	0
3139224|F|0	0.0616533		C1_1	7552903	3099768|F|0--66:T>C	0.0575775	0	A07_1	0	3141478|F|0	0.0617681		C5_2	40712727
100000591|F|0--21:A>G	0.0616533		C1_1	7569173	3099641|F|0	0.0575775	0	A07_1	0	3165121|F|0	0.0617681		C5_2	41040592
3112677|F|0	0.0616533		C1_1	7569238	3098733|F|0	0.0575775	0	A07_1	14145302	3092417|F|0	0.0617681		C5_2	41389112
3164675|F|0	0.0616533		C1_1	7576607	3098664|F|0	0.0575775	0	A07_1	0	3089843|F|0	0.0617681		C5_2	0
3187238|F|0	0.0616533		C1_1	7576607	3098469|F|0	0.0575775	0	A07_1	0	3098221|F|0	0.0617681		C5_2	0
3115748|F|0--42:A>T	0.0616533		C1_1	7600869	3097558|F|0	0.0575775	0	A07_1	14406079	3095668|F|0	0.0617681		C9_2	51662565
3118206|F|0--41:G>C	0.0616533		C1_1	7757428	3097366|F|0	0.0575775	0	A07_1	0	3152807|F|0--33:C>T	0.0617681		C9_2	51752619
3095891|F|0--45:C>A	0.0616533		C1_1	7890029	3095251|F|0	0.0575775	0	A07_1	0	3144493|F|0--17:A>G	0.0617681		C9_2	0
3150400|F|0	0.0616533		C1_1	7924554	3094803|F|0	0.0575775	0	A07_1	0	3126548|F|0	0.0625718		A02_2	27367736
3106440|F|0	0.0616533		C1_1	8056602	3094092|F|0	0.0575775	0	A07_1	15031409	3198922|F|0	0.0625718		A02_2	27379967
3106884|F|0	0.0616533		C1_1	8068394	3094040|F|0	0.0575775	0	A07_1	14554340	3089643|F|0	0.0625718		A02_2	0
3083694|F|0	0.0616533		C1_1	0	3093475|F|0	0.0575775	0	A07_1	0	brPb-839640	0.0625718		A03_1	0
3111021|F|0	0.0616533		C1_1	0	3091682|F|0	0.0575775	0	A07_1	0	3102158|F|0	0.0625718		A06_1	10024389
3135029|F|0	0.0616533		C1_1	0	3090568|F|0--44:A>C	0.0575775	0	A07_1	0	3117065|F|0--31:T>C	0.0625718		A06_1	10039615
3138830|F|0	0.0616533		C1_1	0	3090374|F|0	0.0575775	0	A07_1	0	3121672|F|0	0.0625718		A06_1	10314811
3154329|F|0	0.0616533		C1_1	0	3089083|F|0	0.0575775	0	A07_1	14956228	3143319|F|0	0.0625718		A06_1	10350697
3110059|F|0	0.0616533		C2_2	1756739	3089058|F|0	0.0575775	0	A07_1	0	3105553|F|0	0.0625718		A06_1	10482761
3128328|F|0	0.0616533		C2_2	2222104	3087860|F|0	0.0575775	0	A07_1	0	Na12G11	0.0625718		A06_1	0
brPb-660483	0.0616533		C2_2	0	3087745|F|0	0.0575775	0	A07_1	14167062	3199900|F|0	0.0625718		A06_1	0
brPb-661396	0.0616533		C2_2	0	3087129|F|0	0.0575775	0	A07_1	0	3176302|F|0	0.0625718		A06_1	0
3080608|F|0	0.0616533		C2_2	0	3085868|F|0--33:C>T	0.0575775	0	A07_1	14225980	3124988|F|0	0.0625718		A06_1	0
3091040|F|0	0.0616533		C2_2	0	3085497|F|0	0.0575775	0	A07_1	0	3097072|F|0	0.0625718		A06_1	0
3095283|F|0	0.0616533		C2_2	0	3085294|F|0	0.0575775	0	A07_1	14150069	3093298|F|0	0.0625718		A06_1	0
3104908|F|0	0.0616533		C2_2	0	3085170|F|0	0.0575775	0	A07_1	0	3127112|F|0--19:C>G	0.0625718		A10_1	1593545
3106354|F|0	0.0616533		C2_2	0	3081427|F|0	0.0575775	0	A07_1	0	3127775|F|0	0.0634902		A03_1	23035524
3114785|F|0	0.0616533		C2_2	0	3079530|F|0	0.0575775	0	A07_1	14419500	3092254|F|0	0.0634902		A03_1	23336146
3115833|F|0	0.0616533		C2_2	0	3076279|F|0	0.0575775	0	A07_1	0	3076697|F|0	0.0634902		A05_1	6154357
3118218|F|0	0.0616533		C2_2	0	3076029|F|0	0.0575775	0	A07_1	14509898	3134645|F|0	0.0634902		A05_1	6158141
3125462|F|0	0.0616533		C2_2	0	100014212|F|0	0.0575775	0	A07_1	14489569	3110349|F|0--46:G>A	0.0634902		A05_1	6173076
3105304|F|0--50:A>G	0.0616533		C3_1	0	100005767|F|0	0.0575775	0	A07_1	14477719	3149630|F|0	0.0634902		A05_1	6179247
3116916|F|0	0.0616533		C3_1	0	100002321|F|0--27:A>G	0.0575775	0	A07_1	14107314	3125069|F|0	0.0634902		A05_1	6303953
100000228|F|0	0.0616533		C3_1	0	100001280|F|0--66:G>A	0.0575775	0	A07_1	14519182	3092402|F|0	0.0634902		A05_1	6368689
3155309|F|0	0.0616533		C9_1	0	100000372|F|0--50:G>A	0.0575775	0	A07_1	14602699	3080816|F|0--10:A>T	0.0634902		A05_1	6475282
3097521|F|0	0.0640069		A06_1	3131457	3214182|F|0	0.0640069	0	A08_1	0	3077949|F|0	0.0634902		A05_1	6497321
3089765|F|0	0.0640069		A06_1	3134284	3197576|F|0	0.0640069	0	A08_1	0	3104966|F|0--17:C>T	0.0634902		A05_1	6525349
3075164|F|0	0.0640069		A06_1	3135924	3182569|F|0	0.0640069	0	A08_1	0	3205441|F|0	0.0634902		A05_1	6595625
3166170|F|0--11:A>C	0.0640069		A06_1	3135975	3168700|F|0	0.0640069	0	A08_1	0	3130994|F|0	0.0634902		A05_1	6622854
3171536|F|0--43:T>G	0.0640069		A06_1	3174979	3165088|F|0	0.0640069	0	A08_1	0	3080797|F|0	0.0634902		A05_1	11670428
3123568|F|0--39:T>A	0.0640069		A06_1	3179964	3160856|F|0	0.0640069	0	A08_1	20783094	3088354|F|0	0.0634902		A05_1	0
3098205|F|0	0.0640069		A06_1	3184579	3158690|F|0	0.0640069	0	A08_1	0	3098402|F|0	0.0634902		A05_1	0
3098288|F|0--23:A>G	0.0640069		A06_1	3202493	3158611|F|0--55:T>C	0.0640069	0	A07_1	7194838	3099869|F|0	0.0634902		A05_1	0
3088684|F|0	0.0640069		A06_1	3231752	3156565|F|0	0.0640069	0	A08_1	0	3101491|F|0	0.0634902		A05_1	0
3137373|F|0--50:C>G	0.0645235		A03_1	0	3153916|F|0	0.0640069	0	A08_1	0	3108380|F|0	0.0634902		A05_1	0
3113973|F|0	0.0645235		A03_1	0	3153485|F|0	0.0640069	0	A08_1	0	3111924|F|0	0.0634902		A05_1	0
3103663|F|0	0.0645235		A03_1	0	3150894|F|0	0.0640069	0	A08_1	0	3114835|F|0	0.0634902		A05_1	0
100015412|F|0	0.0645235		A03_1	0	3149616|F|0	0.0640069	0	A08_1	20369791	3120264|F|0	0.0634902		A05_1	0
100015296|F|0	0.0645235		A03_1	0	3148658|F|0	0.0640069	0	A08_1	0	3122922|F|0	0.0634902		A05_1	0
3103051|F|0	0.0645235		A03_1	0	3148212|F|0	0.0640069	0	A08_1	20358260	3127407|F|0	0.0634902		A05_1	0
brPb-660509	0.0645235		C6_1	0	3142986|F|0	0.0640069	0	A08_1	0	3135514|F|0	0.0634902		A05_1	0
brPb-660873	0.0645235		C6_1	0	3139078|F|0	0.0640069	0	A08_1	0	3135568|F|0	0.0634902		A05_1	0
brPb-661105	0.0645235		C6_1	0	3134681|F|0	0.0640069	0	A08_1	20341488	3136859|F|0	0.0634902		A05_1	0
brPb-670808	0.0645235		C6_1	0	3130947|F|0	0.0640069	0	A08_1	20341488	3139898|F|0	0.0634902		A05_1	0
brPb-840280	0.0645235		C6_1	0	3130442|F|0	0.0640069	0	A08_1	20441111	3150333|F|0	0.0634902		A05_1	0
3116351|F|0	0.0645235		C6_1	0	3130322|F|0	0.0640069	0	A08_1	8269214	3151091|F|0	0.0634902		A05_1	0
3135131|F|0	0.0652124		C2_1	0	3127572|F|0	0.0640069	0	A07_1	0	3170874|F|0	0.0634902		A05_1	0
3138166|F|0	0.0652124		C2_1	0	3123613|F|0	0.0640069	0	A08_1	20445406	3205440|F|0	0.0634902		A05_1	0
3149601|F|0	0.0652124		C2_1	0	3121696|F|0	0.0640069	0	A08_1	20341553	3205695|F|0	0.0634902		A05_1	0
3150040|F|0	0.0652124		C2_1	0	3120294|F|0--59:G>A	0.0640069	0	A08_1	8315223	3218291|F|0	0.0634902		A05_1	0
3151768|F|0	0.0652124		C2_1	0	3116219|F|0	0.0640069	0	A08_1	20354614	brPb-657789	0.0634902		A05_1	0
3152686|F|0	0.0652124		C2_1	0	3114339|F|0--60:G>T	0.0640069	0	A08_1	20336374	brPb-659137	0.0634902		A05_1	0
3153801|F|0	0.0652124		C2_1	0	3110556|F|0	0.0640069	0	A08_1	8309191	brPb-660572	0.0634902		A05_1	0
3154942|F|0	0.0652124		C2_1	0	3108568|F|0	0.0640069	0	A08_1	20367161	brPb-660935	0.0634902		A05_1	0
3156170|F|0--50:G>T	0.0652124		C2_1	0	3108282|F|0--53:A>G	0.0640069	0	A08_1	20589432	brPb-661790	0.0634902		A05_1	0
3156615|F|0	0.0652124		C2_1	0	3103873|F|0	0.0640069	0	A08_1	20610780	brPb-663452	0.0634902		A05_1	0
3162929|F|0	0.0652124		C2_1	0	3100602|F|0	0.0640069	0	A08_1	20425615	brPb-670566	0.0634902		A05_1	0
3166345|F|0	0.0652124		C2_1	0	3099817|F|0	0.0640069	0	A08_1	20367212	brPb-671320	0.0634902		A05_1	0
3171663|F|0	0.0652124		C2_1	0	3098866|F|0	0.0640069	0	A08_1	20504290	brPb-839236	0.0634902		A05_1	0
3210284|F|0	0.0652124		C2_1	0	3096830|F|0	0.0640069	0	A08_1	0	brPb-839451	0.0634902		A05_1	0
3211383|F|0--68:A>G	0.0652124		C2_1	0	3095638|F|0--59:C>T	0.0640069	0	A08_1	20451610	3122899|F|0	0.0660161		A04_1	0
3213588|F|0	0.0652124		C2_1	0	3094142|F|0	0.0640069	0	A08_1	0	3089311|F|0	0.0660735		A10_2	13958424
100000569|F|0	0.0652124		C2_1	0	3092916|F|0	0.0640069	0	A08_1	20354292	3108534|F|0	0.0660735		A10_2	0
100001140|F|0	0.0652124		C2_1	0	3092768|F|0	0.0640069	0	A08_1	20610780	3190567|F|0	0.0660735		A10_2	14056562
100001159|F|0--18:T>A	0.0652124		C2_1	0	3085878|F|0	0.0640069	0	A08_1	8281803	3138096|F|0	0.0660735		A10_2	14142885
100001580|F|0--54:A>G	0.0652124		C2_1	0	3084739|F|0	0.0640069	0	A08_1	20472258	3111026|F|0	0.0660735		A10_2	14321891
100001954|F|0--35:T>C	0.0652124		C2_1	0	3084677|F|0	0.0640069	0	A08_1	20441460	3100882|F|0	0.0660735		A10_2	14369495
100012699|F|0	0.0652124		C2_1	0	3084327|F|0	0.0640069	0	A08_1	0	3100362|F|0	0.0660735		A10_2	14378274
3106097|F|0	0.0652124		C2_1	0	3082391|F|0	0.0640069	0	A08_1	20408780	3079523|F|0	0.0660735		A10_2	14385398
100001854|F|0	0.0652124		C2_1	0	3081699|F|0	0.0640069	0	A08_1	0	3092736|F|0	0.0660735		A10_2	14571054
3157781|F|0	0.0652124		C2_1	6656515	3078028|F|0	0.0640069	0	A08_1	8269279	3154205|F|0	0.0660735		A10_2	14577084
3123968|F|0	0.0652124		C2_1	12161698	100002169|F|0--61:C>T	0.0640069	0	A08_1	20691610	3117523|F|0	0.0660735		A10_2	14634219
3132195|F|0	0.0652124		C2_1	12161698	100001797|F|0	0.0640069	0	A08_1	0	3126496|F|0	0.0660735		C1_1	0
3144744|F|0	0.0652124		C2_1	17683504	100001412|F|0--46:G>A	0.0640069	0	A07_1	0	3092891|F|0	0.0667623		A06_1	18558461
3090588|F|0	0.0652124		C2_1	27192377	3165612|F|0	0.0668197	0	C4_1	0	3152416|F|0	0.0667623		A06_1	18563773
3081625|F|0	0.0652124		C2_1	28027550	3117887|F|0	0.0668197	0	C4_1	0	3113268|F|0	0.0667623		A06_1	18564334
3166759|F|0--57:G>T	0.0652124		C2_1	28304797	3079905|F|0	0.0668197	0	C4_1	0	3134349|F|0	0.0667623		A06_1	18567830
3121384|F|0	0.0652124		C2_1	28641831	3135127|F|0	0.066992	0	A08_1	0	3113037|F|0	0.0667623		A06_1	18567895
3170271|F|0--9:T>C	0.0652124		C2_1	28819627	3131802|F|0	0.066992	0	A08_1	0	3127416|F|0--59:C>G	0.0667623		A06_1	18612066
3114959|F|0	0.0652124		C2_1	28943081	3128416|F|0	0.066992	0	A08_1	0	brPb-840095	0.0667623		A06_1	0
3109144|F|0	0.0652124		C2_1	28949138	3121585|F|0	0.066992	0	A08_1	0	brPb-661279	0.0667623		A06_1	0
3116403|F|0	0.0652124		C2_1	28949138	3104717|F|0	0.066992	0	A08_1	0	3082451|F|0	0.0667623		A09_2	28177662
3087331|F|0--41:G>T	0.0652124		C2_1	29014408	3102507|F|0	0.066992	0	A08_1	0	3137335|F|0--64:T>A	0.0667623		A09_2	28189263
3128896|F|0--25:G>C	0.0652124		C2_1	29025092	3098181|F|0	0.066992	0	A08_1	0	3172420|F|0	0.0667623		A09_2	28193780
3153855|F|0--15:T>G	0.0652124		C2_1	29076146	3087478|F|0	0.066992	0	A08_1	0	3096448|F|0	0.0667623		A09_2	28198727
3118615|F|0	0.0652124		C2_1	29139143	3086525|F|0	0.066992	0	A08_1	0	3119619|F|0--6:G>A	0.0667623		A09_2	28305221
3085167|F|0	0.0652124		C2_1	29173182	brPb-661001	0.0675086	0	C8_1	0	3155969|F|0	0.0667623		A09_2	28323944
3096787|F|0	0.0652124		C2_1	29173182	brPb-659007	0.0675086	0	C8_1	0	3078488|F|0	0.0667623		A09_2	28324384
3103813|F|0	0.0652124		C2_1	29185851	brPb-658174	0.0675086	0	C8_1	0	3168155|F|0	0.0667623		A09_2	0
3090966|F|0	0.0652124		C2_1	29210960	3198230|F|0	0.0675086	0	A05_1	0	3115081|F|0	0.0667623		A10_2	0
3113775|F|0--27:T>C	0.0652124		C2_1	29251144	3178758|F|0	0.0675086	0	A05_1	3527175	3092784|F|0	0.0677382		A10_2	13268446
3089481|F|0	0.0652124		C2_1	29372243	3171550|F|0--54:T>C	0.0675086	0	A05_1	3487283	3096849|F|0	0.0677382		A10_2	13397271
3105511|F|0	0.0652124		C2_1	29392124	3157884|F|0--31:A>T	0.0675086	0	A05_1	3548048	3093117|F|0	0.0677382		A10_2	13397271
3108171|F|0--68:C>T	0.0652124		C2_1	29417978	3141988|F|0	0.0675086	0	A05_1	0	3093927|F|0	0.0677382		A10_2	13425772
3132060|F|0--62:C>T	0.0652124		C2_1	29443843	3139452|F|0--19:A>G	0.0675086	0	C6_1	0	3093616|F|0	0.0677382		A10_2	13436630
3118967|F|0--14:C>T	0.0652124		C2_1	29476315	3138937|F|0--66:T>C	0.0675086	0	C6_1	25749904	3105795|F|0	0.0677382		A10_2	13458934
3109911|F|0--21:T>G	0.0652124		C2_1	29498138	3131227|F|0	0.0675086	0	A05_1	0	3086061|F|0	0.0677382		A10_2	13466982
3079030|F|0	0.0652124		C2_1	29523424	3120669|F|0	0.0675086	0	A05_1	0	3163648|F|0	0.0677382		A10_2	13587341
3092331|F|0	0.0652124		C2_1	29593815	3119063|F|0	0.0675086	0	C7_1	0	100000253|F|0--19:T>G	0.0677382		A10_2	13589336
3147293|F|0	0.0652124		C2_1	29679949	3118151|F|0	0.0675086	0	A05_1	0	3084751|F|0--6:G>T	0.0677382		A10_2	13661442
3098915|F|0	0.0652124		C2_1	29881771	3108374|F|0	0.0675086	0	A05_1	3547983	3113162|F|0	0.0677382		A10_2	13664361
3110685|F|0--5:C>A	0.0652124		C2_1	29957615	3104815|F|0	0.0675086	0	A05_1	0	3131281|F|0	0.0677382		A10_2	13778524
3212288|F|0--54:T>C	0.0652124		C2_1	29985404	3100117|F|0	0.0675086	0	A05_1	0	3113686|F|0	0.0677382		A10_2	13778524
3098707|F|0--21:A>G	0.0652124		C2_1	30005255	3098085|F|0	0.0675086	0	A05_1	0	3083825|F|0	0.0677382		A10_2	13780494
3189324|F|0	0.0652124		C2_1	30009565	3096550|F|0	0.0675086	0	A05_1	0	100000669|F|0	0.0677382		A10_2	13809976
3195584|F|0	0.0652124		C2_1	30009565	3095863|F|0	0.0675086	0	A05_1	0	3105064|F|0--52:T>C	0.0677382		A10_2	13814324
3203302|F|0	0.0652124		C2_1	30009565	3083456|F|0--54:A>G	0.0675086	0	A05_1	3706122	3095920|F|0	0.0677382		A10_2	13817735
3203533|F|0	0.0652124		C2_1	30009565	3080809|F|0	0.0675086	0	A05_1	3707683	3082225|F|0	0.0677382		A10_2	13833394
3099519|F|0--47:T>G	0.0652124		C2_1	30038738	100000468|F|0	0.0675086	0	A05_1	3707683	Na12F09a	0.0677382		A10_2	0
3136528|F|0--58:T>C	0.0652124		C2_1	30059325	100000251|F|0	0.0675086	0	A05_1	0	3190172|F|0	0.0677382		A10_2	0
3109059|F|0--33:C>A	0.0652124		C2_1	30082064	brPb-841749	0.0688863	0	A04_1	0	3139478|F|0	0.0677382		A10_2	0
3152255|F|0--7:C>T	0.0652124		C2_1	30144943	brPb-662215	0.0688863	0	A04_1	0	3139225|F|0	0.0677382		A10_2	0
3160051|F|0--24:A>G	0.0652124		C2_1	30168859	brPb-658557	0.0688863	0	A04_1	0	3109027|F|0	0.0677382		A10_2	0
3079962|F|0	0.0652124		C2_1	30247441	3158650|F|0	0.0688863	0	C6_1	0	3104725|F|0	0.0677382		A10_2	0
3077498|F|0	0.0652124		C2_1	30247506	3129111|F|0	0.0688863	0	C6_1	0	3098671|F|0	0.0677382		A10_2	0
3116609|F|0	0.0652124		C2_1	30408111	3119360|F|0	0.0688863	0	A08_1	0	3087276|F|0	0.0677382		A10_2	0
3116068|F|0	0.0652124		C2_1	30449478	3112836|F|0	0.0688863	0	A08_1	0	3085436|F|0	0.0677382		A10_2	0
3139220|F|0	0.0652124		C2_1	30450621	3112416|F|0	0.0688863	0	A08_1	0	100001192|F|0	0.0677382		A10_2	0
3080543|F|0	0.0652124		C2_1	30490463	3112214|F|0	0.0688863	0	A08_1	0	3114412|F|0--62:T>C	0.0693456		C6_1	24872609
3094044|F|0	0.0652124		C2_1	30620964	3111587|F|0	0.0688863	0	A04_1	0	3096911|F|0--67:T>C	0.0693456		C6_1	0
3092111|F|0	0.0652124		C2_1	30659486	3107261|F|0	0.0688863	0	A08_1	0	100000910|F|0	0.0693456		C6_1	0
3093109|F|0	0.0652124		C2_1	30682883	3104723|F|0	0.0688863	0	A08_1	0	3108903|F|0--6:C>A	0.0693456		C6_1	20730159
3093994|F|0	0.0652124		C2_1	30691342	3092850|F|0	0.0688863	0	A04_1	15339314	3087773|F|0	0.0693456		C6_1	0
3166611|F|0	0.0652124		C2_1	30734533	CB10172d	0.0696326	0	A10_2	0	3109622|F|0--67:T>C	0.0693456		C6_1	0
3084755|F|0	0.0652124		C2_1	30754550	brPb-663109	0.0696326	0	A06_1	0	3125825|F|0	0.0693456		C6_1	0
3105358|F|0	0.0652124		C2_1	30754550	3218765|F|0	0.0696326	0	A06_1	0	3127567|F|0	0.0693456		C6_1	0
100000067|F|0	0.0652124		C2_1	30941104	3197312|F|0	0.0696326	0	A06_1	0	3153890|F|0--58:C>T	0.0693456		C7_1	35178346
3098933|F|0--38:C>T	0.0652124		C2_1	30978599	3163639|F|0	0.0696326	0	A06_1	0	3091341|F|0	0.0693456		C7_1	35180381
3114420|F|0	0.0652124		C2_1	31260607	3155673|F|0	0.0696326	0	A06_1	133144	3114845|F|0	0.0693456		C7_1	0
3159448|F|0	0.0652124		C2_1	31344646	3154181|F|0--26:T>C	0.0696326	0	A06_1	111755	3118519|F|0	0.0693456		C7_1	0
3166954|F|0	0.0652124		C2_1	31350185	3154163|F|0	0.0696326	0	A06_1	7751	3155769|F|0	0.0693456		C7_1	0
3094354|F|0	0.0652124		C2_1	31359717	3146105|F|0	0.0696326	0	A10_2	0	3196912|F|0	0.0700918		A03_1	23427747
3098960|F|0	0.0652124		C2_1	31359717	3144753|F|0	0.0696326	0	A06_1	0	3132121|F|0	0.0700918		A03_1	23427747
3106149|F|0--68:A>G	0.0652124		C2_1	31369481	3136815|F|0	0.0696326	0	A06_1	83814	3089469|F|0	0.0700918		A03_1	23433910
100000805|F|0	0.0652124		C2_1	31417405	3136100|F|0	0.0696326	0	A06_1	0	3106408|F|0	0.0700918		A03_1	23443999
3086984|F|0	0.0652124		C2_1	31544944	3133684|F|0	0.0696326	0	A06_1	0	3144263|F|0	0.0700918		A03_1	23495374
3194441|F|0	0.0652124		C2_1	31548523	3133393|F|0	0.0696326	0	A06_1	0	3106795|F|0	0.0700918		A03_1	23554139
3102680|F|0	0.0652124		C2_1	31629514	3130222|F|0	0.0696326	0	A06_1	0	3118699|F|0	0.0700918		A03_1	23554204
3098945|F|0	0.0652124		C2_1	31705076	3129692|F|0	0.0696326	0	A06_1	0	3098440|F|0	0.0700918		A03_1	23557504
3092741|F|0	0.0652124		C2_1	31705141	3129656|F|0	0.0696326	0	A06_1	0	3133714|F|0--62:T>C	0.0700918		A03_1	23562409
3084481|F|0	0.0652124		C2_1	31765808	3127125|F|0--27:A>G	0.0696326	0	A06_1	0	100001308|F|0--25:C>T	0.0700918		A03_1	23588850
3101420|F|0	0.0652124		C2_1	31765866	3123431|F|0--40:T>C	0.0696326	0	A10_2	11265748	3099493|F|0	0.0700918		A03_1	23591008
3084076|F|0--21:C>T	0.0652124		C2_1	31766635	3116464|F|0	0.0696326	0	A10_2	0	3101108|F|0	0.0700918		A03_1	23701161
3105628|F|0	0.0652124		C2_1	31802050	3115159|F|0	0.0696326	0	A10_2	0	3117165|F|0--45:G>A	0.0700918		A03_1	23703917
3129722|F|0	0.0652124		C2_1	31868821	3113376|F|0	0.0696326	0	A10_2	0	3158324|F|0--63:T>C	0.0700918		A03_1	24051902
100000774|F|0--26:T>C	0.0652124		C2_1	31966476	3107146|F|0	0.0696326	0	A06_1	0	3201474|F|0	0.0700918		A03_1	0
3106217|F|0	0.0652124		C2_1	31975774	3107043|F|0	0.0696326	0	A06_1	0	3113318|F|0	0.0700918		A03_1	0
3099135|F|0	0.0652124		C2_1	32000965	3101771|F|0	0.0696326	0	A10_2	4384974	3107123|F|0	0.0700918		A03_1	0
3104058|F|0	0.0652124		C2_1	32001030	3101474|F|0	0.0696326	0	A06_1	0	3106580|F|0	0.0700918		A03_1	0
3141097|F|0	0.0652124		C2_1	32059762	3099215|F|0	0.0696326	0	A06_1	0	3094366|F|0	0.0700918		A03_1	0
3159392|F|0	0.0652124		C2_1	32059762	3098491|F|0	0.0696326	0	A06_1	0	3084086|F|0	0.0700918		A03_1	0
3135612|F|0--59:T>G	0.0652124		C2_1	32060962	3095938|F|0	0.0696326	0	A10_2	10735316	100001621|F|0--68:A>C	0.0700918		A03_1	0
100000275|F|0	0.0652124		C2_1	32088534	3089608|F|0	0.0696326	0	A06_1	15099	100000465|F|0	0.0700918		A03_1	0
3097928|F|0	0.0652124		C2_1	32231180	3081913|F|0	0.0696326	0	A06_1	0	100000415|F|0	0.0700918		A03_1	0
3100520|F|0	0.0652124		C2_1	32263930	3081026|F|0	0.0696326	0	A06_1	145507	3080042|F|0	0.0700918		A03_1	24161313
3089587|F|0	0.0652124		C2_1	32263995	3078132|F|0	0.0696326	0	A06_1	129172	3105207|F|0	0.0700918		A03_1	24163776
3096462|F|0	0.0652124		C2_1	32263995	3074945|F|0	0.0696326	0	A06_1	184812	3158233|F|0	0.0700918		A03_1	24318988
3083559|F|0	0.0652124		C2_1	32278485	100013911|F|0	0.0696326	0	A06_1	145507	3152802|F|0	0.0700918		A03_1	24405765
3109661|F|0	0.0652124		C2_1	32287803	100001399|F|0--25:T>A	0.0696326	0	A06_1	111972	3150765|F|0	0.0700918		A03_1	24472668
3116257|F|0	0.0652124		C2_1	32287803	100000740|F|0	0.0696326	0	A10_2	10754806	3148289|F|0	0.0700918		A03_1	24518763
3158782|F|0--41:C>T	0.0652124		C2_1	32288535	100000345|F|0	0.0696326	0	A06_1	0	3167500|F|0	0.0700918		A03_1	24527225
3164381|F|0--55:T>G	0.0652124		C2_1	32458629	3157580|F|0	0.071814	0	A03_1	0	3086049|F|0	0.0700918		A03_1	24730480
3149251|F|0--22:A>G	0.0652124		C2_1	32555448	3146622|F|0	0.071814	0	A03_1	0	3160000|F|0	0.0700918		A03_1	24764458
3108432|F|0--57:C>T	0.0652124		C2_1	32556015	3131050|F|0	0.071814	0	C5_2	43956446	3097720|F|0	0.0700918		A03_1	24876764
3105805|F|0--6:T>G	0.0652124		C2_1	32706808	3141960|F|0	0.0719862	0	C4_1	13077698	3129496|F|0	0.0700918		A03_1	24876829
3158635|F|0	0.0652124		C2_1	32837904	3121802|F|0	0.0719862	0	C4_1	13778069	3126342|F|0	0.0700918		A03_1	24912716
3167353|F|0	0.0652124		C2_1	32837904	3171786|F|0	0.072101	0	A01_1	0	3147151|F|0	0.0700918		C6_1	0
3090286|F|0--20:T>C	0.0652124		C2_1	32972955	3154686|F|0	0.072101	0	A01_1	2723242	3119165|F|0	0.0721584		A09_2	36579152
3116771|F|0--11:G>C	0.0652124		C2_1	33025304	3154497|F|0	0.072101	0	A01_1	2778934	3097377|F|0	0.0721584		A09_2	36698364
3109826|F|0--36:T>G	0.0652124		C2_1	33349850	3133917|F|0	0.072101	0	A01_1	0	3109329|F|0	0.0721584		A09_2	36863254
3108027|F|0	0.0652124		C2_1	33363365	3126316|F|0	0.072101	0	A01_1	2721356	3084052|F|0	0.0721584		A09_2	36877838
3119647|F|0	0.0652124		C2_1	33363365	3110134|F|0	0.072101	0	A01_1	2749950	3096490|F|0	0.0721584		A09_2	36877901
3121083|F|0	0.0652124		C2_1	33379267	3095679|F|0--6:T>A	0.072101	0	A01_1	0	3115226|F|0	0.0721584		A09_2	36912210
3148928|F|0	0.0652124		C2_1	33379267	3086117|F|0	0.072101	0	A01_1	0	3186487|F|0	0.0721584		A09_2	37038867
3138846|F|0--48:T>C	0.0652124		C2_1	33448572	3082485|F|0	0.072101	0	A01_1	0	3152343|F|0	0.0721584		A09_2	0
3102418|F|0	0.0652124		C2_1	33593510	3077705|F|0	0.072101	0	A01_1	2675326	3131909|F|0	0.0721584		C5_2	43391873
3089108|F|0--28:A>G	0.0652124		C2_1	33638713	3131828|F|0	0.0726751	0	C3_1	0	3125740|F|0	0.0721584		C5_2	43204004
3174270|F|0	0.0652124		C2_1	33725306	3130554|F|0--60:A>G	0.0726751	0	C3_1	0	3110645|F|0--13:A>G	0.0721584	Qrps.wwai-C6	C6_2	0
3087267|F|0--13:A>G	0.0652124		C2_1	33731591	3118732|F|0	0.0726751	0	C3_1	18924299	3115657|F|0	0.0721584		C6_2	0
3135891|F|0--36:A>G	0.0652124		C2_1	33790583	3111067|F|0	0.0726751	0	A08_1	0	3122333|F|0	0.0721584		C6_2	0
3154365|F|0--58:A>C	0.0652124		C2_1	33928360	3109636|F|0	0.0726751	0	C3_1	46139179	3149740|F|0	0.0721584		C6_2	0
3147866|F|0--24:A>C	0.0652124		C2_1	33945358	3108230|F|0	0.0726751	0	C3_1	46239584	3154418|F|0	0.0721584		C6_2	0
3159451|F|0	0.0652124		C2_1	33973014	3105327|F|0	0.0726751	0	A08_1	0	100005102|F|0	0.0721584		C6_2	0
3134433|F|0	0.0652124		C2_1	33982332	3101390|F|0	0.0726751	0	A08_1	0	100011646|F|0	0.0721584		C6_2	0
3094063|F|0	0.0652124		C2_1	34099359	3099659|F|0	0.0726751	0	C3_1	46356333	3107045|F|0	0.0731343		A03_1	24932759
3083419|F|0	0.0652124		C2_1	34159654	3097466|F|0	0.0726751	0	A08_1	0	3086414|F|0	0.0731343		A03_1	24962481
3105155|F|0	0.0652124		C2_1	34168451	3093183|F|0	0.0726751	0	C3_1	46298498	3111996|F|0	0.0732491		A05_1	6705841
3098476|F|0	0.0652124		C2_1	34174244	3090009|F|0	0.0726751	0	A08_1	0	3156658|F|0	0.0732491		A05_1	6706979
3111426|F|0	0.0652124		C2_1	34269522	3089060|F|0	0.0726751	0	A08_1	0	3125057|F|0	0.0732491		A05_1	6708578
3132842|F|0--56:A>G	0.0652124		C2_1	34311908	3087311|F|0	0.0726751	0	A08_1	0	3102676|F|0	0.0732491		A05_1	6980173
100001685|F|0--28:T>G	0.0652124		C2_1	34311908	3081919|F|0	0.0726751	0	A08_1	0	3100118|F|0	0.0732491		A05_1	7022991
100001685|F|0--52:T>A	0.0652124		C2_1	34311908	3080941|F|0	0.0726751	0	A08_1	0	3110416|F|0--38:G>A	0.0732491		A05_1	7028789
3105605|F|0--68:T>G	0.0652124		C2_1	34458171	100011010|F|0	0.0726751	0	A08_1	0	3162725|F|0--40:A>T	0.0732491		A05_1	7064058
3088492|F|0--12:G>A	0.0652124		C2_1	34487744	100010706|F|0	0.0726751	0	A08_1	0	3120656|F|0--42:A>G	0.0732491		A05_1	7100338
3122473|F|0--62:A>G	0.0652124		C2_1	34642927	brPb-809627	0.0737084	0	A05_1	0	3145291|F|0--46:T>C	0.0732491		A05_1	7154560
3172404|F|0--61:T>A	0.0652124		C2_1	34751283	BRMS085	0.0737084	0	A10_1	0	3104886|F|0	0.0732491		A05_1	7256457
3162739|F|0	0.0652124		C2_1	34820557	3165911|F|0	0.0737084	0	A10_1	0	3115426|F|0	0.0732491		A05_1	0
3163629|F|0--22:T>G	0.0652124		C2_1	34938577	3156433|F|0	0.0737084	0	A10_1	8369874	3115958|F|0	0.0732491		A05_1	0
3094646|F|0	0.0652124		C2_1	35001451	3156216|F|0	0.0737084	0	A10_1	0	3126010|F|0	0.0732491		A05_1	0
3128696|F|0--40:G>A	0.0652124		C2_1	35070750	3152919|F|0	0.0737084	0	A10_1	8368102	3127233|F|0	0.0732491		A05_1	0
3128513|F|0--30:G>T	0.0652124		C2_1	35088271	3146899|F|0	0.0737084	0	A10_1	0	3129097|F|0	0.0732491		A05_1	0
3108975|F|0--43:A>G	0.0652124		C2_1	35100123	3145914|F|0	0.0737084	0	A10_1	8507330	3142464|F|0	0.0732491		A05_1	0
3166027|F|0	0.0652124		C2_1	35139897	3144239|F|0	0.0737084	0	A10_1	8368455	3092821|F|0	0.0732491		A06_1	17209494
3165284|F|0	0.0652124		C2_1	35166667	3143245|F|0	0.0737084	0	A10_1	8260552	100015007|F|0	0.0732491		A06_1	0
3147196|F|0--18:T>A	0.0652124		C2_1	35205590	3141886|F|0	0.0737084	0	C7_1	30568132	3120071|F|0	0.0732491		A10_2	0
3116096|F|0--49:C>A	0.0652124		C2_1	35335489	3140130|F|0	0.0737084	0	A10_1	0	3115176|F|0	0.0732491		A10_2	0
3112792|F|0--68:G>C	0.0652124		C2_1	35344080	3135899|F|0	0.0737084	0	A10_1	8260617	3097055|F|0	0.0743972		A09_2	35509620
3088792|F|0--13:A>T	0.0652124		C2_1	35625307	3135483|F|0	0.0737084	0	A10_1	8376482	3141350|F|0	0.0743972		A09_2	35522379
3120888|F|0	0.0652124		C2_1	35747110	3129832|F|0	0.0737084	0	A10_1	0	3100166|F|0	0.0743972		A09_2	35543506
3136040|F|0	0.0652124		C2_1	35747110	3126304|F|0	0.0737084	0	A10_1	8512358	3114369|F|0	0.0743972		A09_2	35543562
3116915|F|0	0.0652124		C2_1	35800421	3115602|F|0	0.0737084	0	C7_1	0	brPb-661799	0.0743972		A09_2	0
100000547|F|0	0.0652124		C2_1	35899430	3102563|F|0--47:A>T	0.0737084	0	A10_1	8339187	3135736|F|0	0.0743972		C7_1	35026761
3121721|F|0	0.0652124		C2_1	35963484	3101429|F|0	0.0737084	0	C7_1	0	3163667|F|0	0.0747417		A01_1	135600
3154643|F|0	0.0652124		C2_1	36030707	3100821|F|0	0.0737084	0	C7_1	30583025	3126027|F|0	0.0747417		A01_1	138304
3108522|F|0--13:G>C	0.0652124		C2_1	36053234	3100592|F|0	0.0737084	0	A10_1	0	3100079|F|0	0.0747417		A01_1	177816
3116208|F|0--5:G>A	0.0652124		C2_1	36183067	3099076|F|0	0.0737084	0	C7_1	0	3101453|F|0	0.0747417		A01_1	0
3093030|F|0	0.0652124		C2_1	36204888	3098776|F|0	0.0737084	0	A10_1	8402555	3095136|F|0	0.0747417		A01_1	0
3140687|F|0--52:T>C	0.0652124		C2_1	36333188	3097608|F|0	0.0737084	0	A10_1	0	3094699|F|0	0.0747417		A01_1	0
3165409|F|0--29:A>G	0.0652124		C2_1	36398653	3096619|F|0	0.0737084	0	A10_1	0	3083202|F|0	0.0747417		A01_1	0
3147348|F|0--16:G>A	0.0652124		C2_1	36444214	3096469|F|0	0.0737084	0	A10_1	8387306	3103695|F|0	0.0751435		A01_1	1080777
3132566|F|0--42:T>G	0.0652124		C2_1	36486021	3096136|F|0	0.0737084	0	A10_1	8507265	3109175|F|0	0.0751435		A01_1	0
3136312|F|0--16:A>G	0.0652124		C2_1	36525042	3095150|F|0	0.0737084	0	A10_1	0	3106534|F|0	0.0751435		A01_1	0
3103536|F|0	0.0652124		C2_1	36577039	3092372|F|0--63:C>A	0.0737084	0	C7_1	30489461	3099030|F|0	0.0751435		A01_1	0
3164526|F|0--27:G>A	0.0652124		C2_1	36594548	3084994|F|0	0.0737084	0	C7_1	30488047	3094110|F|0	0.0751435		A01_1	0
3095368|F|0	0.0652124		C2_1	36621261	3083870|F|0	0.0737084	0	A10_1	8283980	3091117|F|0--66:A>G	0.0751435		A01_1	0
3142771|F|0--48:C>T	0.0652124		C2_1	36756130	3083534|F|0	0.0737084	0	A10_1	8512423	3082767|F|0	0.0751435		A01_1	0
3104795|F|0--19:A>C	0.0652124		C2_1	37110271	3083201|F|0	0.0737084	0	A10_1	0	100000214|F|0	0.0751435		A01_1	0
3195730|F|0	0.0652124		C2_1	37144364	3083125|F|0	0.0737084	0	A10_1	0	3153493|F|0	0.0751435		A01_2	0
3203625|F|0	0.0652124		C2_1	37144364	3080566|F|0	0.0737084	0	A10_1	8424817	3108564|F|0	0.0751435		A01_2	0
3171533|F|0--49:C>A	0.0652124		C2_1	37243546	3079718|F|0	0.0737084	0	A10_1	8472302	3107734|F|0	0.0757176	Qrps.wwai-A3a	A03_1	0
3209573|F|0	0.0652124		C2_1	37294795	3078736|F|0	0.0737084	0	A10_1	8314940	3077522|F|0	0.075775		A06_1	21449039
3146219|F|0--63:A>G	0.0652124		C2_1	37359057	3078235|F|0	0.0737084	0	A10_1	8424761	3160479|F|0	0.075775		A06_1	21449096
3107243|F|0--13:T>C	0.0652124		C2_1	37395591	100013937|F|0	0.0737084	0	A10_1	8487169	3135151|F|0	0.075775		A06_1	21451899
3120934|F|0--20:G>A	0.0652124		C2_1	38615863	3159705|F|0	0.0759472	0	A03_1	25635238	3085351|F|0	0.075775		A06_1	21475271
3162936|F|0--50:T>G	0.0652124		C2_1	38643678	3156636|F|0	0.0759472	0	A10_1	9861692	3092511|F|0--19:G>A	0.075775		A06_1	21510191
3099993|F|0--21:T>A	0.0652124		C2_1	38727917	3155397|F|0	0.0759472	0	A03_1	25703910	3219877|F|0	0.075775		A06_1	0
3165197|F|0--54:A>G	0.0652124		C2_1	38900879	3150268|F|0	0.0759472	0	A03_1	25703910	3159585|F|0	0.075775		A06_1	0
3137772|F|0--25:G>T	0.0652124		C2_1	39785406	3144649|F|0--25:T>C	0.0759472	0	A10_1	9251584	3091100|F|0	0.075775		A06_1	0
3137760|F|0	0.0652124		C2_1	40037228	3141123|F|0--33:A>G	0.0759472	0	A10_1	9345732	100000258|F|0	0.0762342		A03_2	82330
brPb-662889	0.0652124		C2_1	0	3133924|F|0--61:C>A	0.0759472	0	A10_1	9146648	3151377|F|0	0.0762342		A03_2	111012
brPb-663597	0.0652124		C2_1	0	3131105|F|0	0.0759472	0	A10_1	9635802	3116955|F|0	0.0762342		A03_2	111073
brPb-838519	0.0652124		C2_1	0	3129824|F|0	0.0759472	0	A10_1	8937319	3103737|F|0	0.0762342		A03_2	122703
brPb-840342	0.0652124		C2_1	0	3129651|F|0	0.0759472	0	A03_1	25701672	3099644|F|0	0.0762342		A03_2	149120
brPb-842056	0.0652124		C2_1	0	3128946|F|0--15:T>G	0.0759472	0	A10_1	9617446	3092180|F|0	0.0762342		A03_2	149120
3079428|F|0	0.0652124		C2_1	0	3128761|F|0	0.0759472	0	A10_1	5734464	3084830|F|0	0.0762342		A03_2	149474
3080397|F|0--27:T>G	0.0652124		C2_1	0	3124579|F|0	0.0759472	0	A03_1	0	3092581|F|0	0.0762342		C8_1	0
3081035|F|0	0.0652124		C2_1	0	3123785|F|0	0.0759472	0	A03_1	25711417	3084206|F|0	0.0762342	Qrps.wwai-C8b	C8_1	0
3083514|F|0	0.0652124		C2_1	0	3121685|F|0	0.0759472	0	A03_1	25661462	3091408|F|0	0.0762342	Qrps.wwai-C8b	C8_1	0
3085109|F|0	0.0652124		C2_1	0	3120471|F|0--7:G>A	0.0759472	0	A10_1	9635737	3093839|F|0	0.0762342	Qrps.wwai-C8b	C8_1	0
3085289|F|0	0.0652124		C2_1	0	3117317|F|0--47:G>A	0.0759472	0	A10_1	9248517	3097555|F|0	0.0762342	Qrps.wwai-C8b	C8_1	0
3086275|F|0	0.0652124		C2_1	0	3116431|F|0	0.0759472	0	A10_1	9823129	3124911|F|0	0.0762342	Qrps.wwai-C8b	C8_1	0
3089123|F|0	0.0652124		C2_1	0	3116080|F|0	0.0759472	0	A10_1	9125037	3136165|F|0	0.0762342	Qrps.wwai-C8b	C8_1	0
3090322|F|0	0.0652124		C2_1	0	3115731|F|0	0.0759472	0	A10_1	10121603	brPb-660462	0.0770379		A03_1	0
3090628|F|0	0.0652124		C2_1	0	3114083|F|0--68:C>T	0.0759472	0	A10_1	9272189	3151901|F|0	0.0770379		A03_1	0
3090704|F|0	0.0652124		C2_1	0	3110225|F|0	0.0759472	0	A10_1	9207822	3149564|F|0	0.0770379		A03_1	0
3090996|F|0	0.0652124		C2_1	0	3110208|F|0--38:C>T	0.0759472	0	A10_1	9592699	3096507|F|0	0.0770379		A03_1	23848192
3091112|F|0	0.0652124		C2_1	0	3110033|F|0	0.0759472	0	A10_1	8904190	3144169|F|0--11:A>C	0.0770379		A03_1	24031360
3091946|F|0--17:G>A	0.0652124		C2_1	0	3107782|F|0	0.0759472	0	A03_1	25695559	3078568|F|0	0.0770379		A03_1	24058737
3092183|F|0	0.0652124		C2_1	0	3104239|F|0--12:G>A	0.0759472	0	A03_1	25485734	3098218|F|0	0.0770379		A03_1	24161248
3092931|F|0--49:T>G	0.0652124		C2_1	0	3101818|F|0	0.0759472	0	A10_1	9271527	3101577|F|0	0.0770379		A03_1	25016959
3092947|F|0	0.0652124		C2_1	0	3100509|F|0	0.0759472	0	A03_1	25661691	3125575|F|0	0.0770379		A03_1	25028632
3093416|F|0--47:C>A	0.0652124		C2_1	0	3099877|F|0	0.0759472	0	A10_1	9276464	3111336|F|0	0.0770379		A03_1	25028697
3093498|F|0--11:C>A	0.0652124		C2_1	0	3099386|F|0	0.0759472	0	A03_1	0	3116047|F|0	0.0770379		A03_1	0
3094575|F|0	0.0652124		C2_1	0	3097929|F|0	0.0759472	0	A03_1	25711417	3109119|F|0	0.0770379		A03_1	0
3096159|F|0	0.0652124		C2_1	0	3089723|F|0	0.0759472	0	A03_1	25642221	3103335|F|0	0.0770379		A03_1	0
3096738|F|0--58:T>A	0.0652124		C2_1	0	3201191|F|0	0.0777842	0	C5_2	43948991	3097237|F|0	0.0770379		A03_1	0
3097645|F|0	0.0652124		C2_1	0	3187238|F|0	0.0777842	0	C1_1	7576607	3092734|F|0	0.0770379		A03_1	0
3098829|F|0	0.0652124		C2_1	0	3164675|F|0	0.0777842	0	C1_1	7576607	3091531|F|0	0.0770379		A03_1	0
3099092|F|0	0.0652124		C2_1	0	3162501|F|0	0.0777842	0	C2_2	0	3090182|F|0	0.0770379		A03_1	0
3100294|F|0	0.0652124		C2_1	0	3139224|F|0	0.0777842	0	C1_1	7552903	3086982|F|0	0.0770379		A03_1	0
3100709|F|0	0.0652124		C2_1	0	3118206|F|0--41:G>C	0.0777842	0	C1_1	7757428	3160066|F|0	0.0770379		C2_1	14617423
3101889|F|0	0.0652124		C2_1	0	3115748|F|0--42:A>T	0.0777842	0	C1_1	7600869	3139493|F|0	0.0770379		C2_1	14627311
3103592|F|0	0.0652124		C2_1	0	3112677|F|0	0.0777842	0	C1_1	7569238	3108477|F|0	0.0770379		C2_1	14627376
3103672|F|0	0.0652124		C2_1	0	100000591|F|0--21:A>G	0.0777842	0	C1_1	7569173	3137410|F|0	0.0770379		C2_1	14664381
3104208|F|0	0.0652124		C2_1	0	3107286|F|0	0.0783008	0	C9_1	0	3147335|F|0	0.0770379		C2_1	0
3104373|F|0	0.0652124		C2_1	0	3218191|F|0	0.0783582	0	A06_1	0	3209433|F|0	0.0770379		C2_2	444920
3104497|F|0--51:T>G	0.0652124		C2_1	0	3218132|F|0	0.0783582	0	C9_1	0	3151614|F|0	0.0770379		C2_2	451766
3104822|F|0	0.0652124		C2_1	0	3207734|F|0	0.0783582	0	A07_1	11298195	3125124|F|0	0.0770379		C2_2	451831
3105577|F|0--5:A>G	0.0652124		C2_1	0	3192248|F|0	0.0783582	0	C9_1	0	3085373|F|0	0.0770379		C2_2	502023
3105638|F|0	0.0652124		C2_1	0	3192005|F|0	0.0783582	0	A07_1	11298193	3158043|F|0	0.0770379		C2_2	1181081
3106643|F|0	0.0652124		C2_1	0	3189744|F|0	0.0783582	0	A10_1	0	3126671|F|0	0.0770379		C2_2	0
3106735|F|0	0.0652124		C2_1	0	3171147|F|0	0.0783582	0	A06_1	6810564	3126997|F|0	0.0770379		C2_2	0
3107512|F|0--39:T>C	0.0652124		C2_1	0	3158452|F|0--5:G>A	0.0783582	0	A10_1	0	100015388|F|0	0.0770379		C2_2	0
3108275|F|0--13:A>G	0.0652124		C2_1	0	3155455|F|0	0.0783582	0	A10_1	0	3106813|F|0	0.0788175		A07_1	19732727
3108470|F|0	0.0652124		C2_1	0	3152793|F|0	0.0783582	0	A10_1	0	3115327|F|0	0.0788175		A07_1	0
3109595|F|0--23:T>C	0.0652124		C2_1	0	3152403|F|0--42:G>C	0.0783582	0	A10_1	0	3088269|F|0	0.0788175		C2_2	1157473
3110762|F|0	0.0652124		C2_1	0	3151525|F|0	0.0783582	0	A10_1	0	3136727|F|0	0.0788175		C2_2	1166117
3111165|F|0--49:A>G	0.0652124		C2_1	0	3151397|F|0	0.0783582	0	C8_2	0	3087749|F|0	0.0788175		C2_2	1166182
3111793|F|0	0.0652124		C2_1	0	3150655|F|0	0.0783582	0	C7_1	0	3114639|F|0	0.0788175		C2_2	1174537
3112587|F|0--34:C>T	0.0652124		C2_1	0	3150027|F|0	0.0783582	0	A07_1	11249589	3112218|F|0	0.0788175		C2_2	1281679
3112901|F|0	0.0652124		C2_1	0	3147970|F|0	0.0783582	0	A10_1	0	3129886|F|0	0.0788175		C2_2	1282275
3114519|F|0	0.0652124		C2_1	0	3144941|F|0	0.0783582	0	A06_1	0	3107873|F|0	0.0788175		C2_2	1336955
3114630|F|0--54:G>T	0.0652124		C2_1	0	3143885|F|0	0.0783582	0	A10_1	0	3108853|F|0	0.0788175		C2_2	1378402
3114636|F|0	0.0652124		C2_1	0	3143471|F|0--24:A>G	0.0783582	0	A06_1	6638404	3076357|F|0	0.0788175		C2_2	1379579
3114655|F|0	0.0652124		C2_1	0	3142459|F|0	0.0783582	0	A10_1	0	3115540|F|0	0.0788175		C2_2	1428851
3114902|F|0	0.0652124		C2_1	0	3140794|F|0	0.0783582	0	A10_1	0	3133626|F|0	0.0788175		C2_2	1432227
3115631|F|0	0.0652124		C2_1	0	3140375|F|0	0.0783582	0	A10_1	0	3102346|F|0	0.0788175		C2_2	1466788
3115676|F|0	0.0652124		C2_1	0	3137658|F|0	0.0783582	0	A10_1	0	3167058|F|0	0.0788175		C2_2	0
3116100|F|0	0.0652124		C2_1	0	3134785|F|0	0.0783582	0	C9_1	47896644	brPb-670316	0.0788175		C6_1	0
3116910|F|0--6:T>A	0.0652124		C2_1	0	3133151|F|0	0.0783582	0	A10_1	24027708	3079464|F|0	0.0797359		A01_1	2103696
3117023|F|0--34:T>C	0.0652124		C2_1	0	3130778|F|0	0.0783582	0	A10_1	0	3083750|F|0	0.0797359		A01_1	2131027
3117833|F|0--23:A>G	0.0652124		C2_1	0	3129728|F|0	0.0783582	0	A10_1	0	3146858|F|0	0.0797359		A01_1	2153319
3117993|F|0--33:T>A	0.0652124		C2_1	0	3129398|F|0	0.0783582	0	A10_1	0	3208284|F|0	0.0797359		A01_1	0
3118182|F|0	0.0652124		C2_1	0	3128036|F|0	0.0783582	0	A10_1	0	3176187|F|0	0.0797359		A01_1	0
3118485|F|0	0.0652124		C2_1	0	3126045|F|0	0.0783582	0	A10_1	0	3158161|F|0	0.0797359		A01_1	0
3118632|F|0	0.0652124		C2_1	0	3122197|F|0	0.0783582	0	A10_1	0	3153064|F|0	0.0797359		A01_1	0
3119243|F|0	0.0652124		C2_1	0	3120514|F|0	0.0783582	0	A10_1	0	3149696|F|0	0.0797359		A01_1	0
3119327|F|0	0.0652124		C2_1	0	3120057|F|0	0.0783582	0	A10_1	0	3135673|F|0	0.0797359		A01_1	0
3119811|F|0	0.0652124		C2_1	0	3119778|F|0	0.0783582	0	A10_1	20900095	3133376|F|0	0.0797359		A01_1	0
3120211|F|0--42:T>G	0.0652124		C2_1	0	3117177|F|0	0.0783582	0	A07_1	0	3133018|F|0	0.0797359		A01_1	0
3121005|F|0--14:C>A	0.0652124		C2_1	0	3115945|F|0	0.0783582	0	C7_1	0	3099999|F|0--8:A>G	0.0797359		A01_1	0
3121496|F|0	0.0652124		C2_1	0	3115585|F|0	0.0783582	0	A10_1	0	3091379|F|0	0.0797359		A01_1	0
3122946|F|0	0.0652124		C2_1	0	3114874|F|0	0.0783582	0	A07_1	0	3100942|F|0	0.0797359		A01_2	0
3123254|F|0	0.0652124		C2_1	0	3114247|F|0	0.0783582	0	A10_1	20900028	3088190|F|0	0.0797359		A09_2	30476451
3123521|F|0--37:C>G	0.0652124		C2_1	0	3114087|F|0	0.0783582	0	A10_1	0	3131722|F|0	0.0797359		A09_2	0
3125502|F|0	0.0652124		C2_1	0	3114050|F|0	0.0783582	0	A10_1	0	3183456|F|0--23:C>G	0.0797359		A09_2	31647857
3126431|F|0	0.0652124		C2_1	0	3112823|F|0	0.0783582	0	A06_1	0	3153720|F|0	0.0797359		A09_2	31669368
3127020|F|0	0.0652124		C2_1	0	3112670|F|0	0.0783582	0	A10_1	0	3099967|F|0	0.0797359		A09_2	31675853
3127073|F|0	0.0652124		C2_1	0	3112518|F|0	0.0783582	0	A06_1	0	3118536|F|0	0.0797359		A09_2	31675918
3127605|F|0--21:G>A	0.0652124		C2_1	0	3112075|F|0	0.0783582	0	A10_1	0	3122164|F|0	0.0797359		C2_2	1940880
3130405|F|0	0.0652124		C2_1	0	3111706|F|0	0.0783582	0	A10_1	0	3108912|F|0	0.0797359	Qrps.wwai-C6	C6_1	2990824
3131320|F|0	0.0652124		C2_1	0	3110894|F|0--39:T>A	0.0783582	0	A07_1	11243907	3098404|F|0	0.0797359		C8_1	37841095
3131920|F|0	0.0652124		C2_1	0	3110674|F|0	0.0783582	0	A10_1	0	3118985|F|0	0.0797359		C8_1	0
3132099|F|0	0.0652124		C2_1	0	3109824|F|0	0.0783582	0	A07_1	0	3131180|F|0--25:G>A	0.0797359		C8_1	0
3132135|F|0	0.0652124		C2_1	0	3109138|F|0	0.0783582	0	A10_1	24028892	3164010|F|0--5:G>A	0.0797359		C8_1	0
3132383|F|0	0.0652124		C2_1	0	3107449|F|0	0.0783582	0	A01_1	0	3206186|F|0	0.0797359		C8_1	0
3132767|F|0	0.0652124		C2_1	0	3106114|F|0--20:C>T	0.0783582	0	A01_1	0	brPb-658314	0.0812859		A05_1	0
3132815|F|0--29:C>T	0.0652124		C2_1	0	3102951|F|0	0.0783582	0	A10_1	0	3080074|F|0	0.0813433		A05_1	0
3133235|F|0--31:C>A	0.0652124		C2_1	0	3102214|F|0	0.0783582	0	A10_1	0	3093696|F|0	0.0813433		A05_1	0
3134850|F|0	0.0652124		C2_1	0	3101364|F|0	0.0783582	0	A06_1	6746120	3101617|F|0	0.0813433		A05_1	0
3134964|F|0	0.0652124		C2_1	0	3097975|F|0	0.0783582	0	A07_1	0	3104362|F|0	0.0813433		A05_1	0
3135429|F|0	0.0652124		C2_1	0	3096247|F|0	0.0783582	0	A07_1	11326595	3179953|F|0	0.0813433		A05_1	0
3136002|F|0	0.0652124		C2_1	0	3096122|F|0	0.0783582	0	A10_1	0	3096996|F|0	0.0813433		A08_1	16986881
3136342|F|0--41:T>C	0.0652124		C2_1	0	3094799|F|0--11:A>T	0.0783582	0	A07_1	0	3132696|F|0	0.0813433		A08_1	17071866
3137381|F|0	0.0652124		C2_1	0	3091719|F|0--34:A>G	0.0783582	0	A10_1	0	3112811|F|0	0.0813433		A08_1	17071931
3137906|F|0--21:C>T	0.0652124		C2_1	0	3090825|F|0	0.0783582	0	A07_1	0	3091170|F|0	0.0813433		A08_1	17096106
3138455|F|0	0.0652124		C2_1	0	3089004|F|0	0.0783582	0	A07_1	0	3096405|F|0--59:A>T	0.0818599		C3_1	21273879
3138566|F|0	0.0652124		C2_1	0	3088832|F|0--38:T>A	0.0783582	0	C9_1	47893630	3075802|F|0--44:C>T	0.0819173		A01_1	1722466
3139515|F|0	0.0652124		C2_1	0	3087844|F|0	0.0783582	0	A06_1	6810707	3095801|F|0	0.0819173		A01_1	1806739
3140238|F|0	0.0652124		C2_1	0	3086943|F|0	0.0783582	0	A07_1	0	3123947|F|0--47:T>G	0.0819173		A01_1	1822747
3141205|F|0--52:T>C	0.0652124		C2_1	0	3086200|F|0	0.0783582	0	A07_1	0	3128217|F|0--5:A>G	0.0819173		A01_1	1842224
3141333|F|0	0.0652124		C2_1	0	100013910|F|0	0.0783582	0	A01_1	0	3179864|F|0--47:T>C	0.0819173		A01_1	1853567
3141773|F|0	0.0652124		C2_1	0	100000633|F|0--15:G>A	0.0783582	0	A06_1	6847482	3090807|F|0	0.0819173		A01_1	1877132
3143446|F|0	0.0652124		C2_1	0	100000534|F|0--5:A>G	0.0783582	0	C9_1	0	3181449|F|0--35:T>C	0.0819173		A01_1	1880290
3143935|F|0--34:T>C	0.0652124		C2_1	0	100000105|F|0	0.0783582	0	A10_1	0	3077241|F|0	0.0819173		A01_1	1905504
3145132|F|0	0.0652124		C2_1	0	brPb-671041	0.0823766	0	C8_1	0	3096340|F|0	0.0819173		A01_1	1907729
3145347|F|0--30:A>G	0.0652124		C2_1	0	brPb-670449	0.0823766	0	C8_1	0	3120207|F|0	0.0819173		A01_1	1907794
3145636|F|0--33:T>C	0.0652124		C2_1	0	brPb-662547	0.0823766	0	C8_1	0	3153935|F|0	0.0819173		A01_1	1909430
3145918|F|0	0.0652124		C2_1	0	brPb-662176	0.0823766	0	C8_1	0	3092484|F|0	0.0819173		A01_1	1962375
3146786|F|0--45:T>C	0.0652124		C2_1	0	brPb-661577	0.0823766	0	C8_1	0	3173618|F|0	0.0819173		A01_1	1969612
3147665|F|0--28:G>T	0.0652124		C2_1	0	brPb-659274	0.0823766	0	C8_1	0	3088655|F|0--41:T>A	0.0819173		A01_1	0
3147847|F|0	0.0652124		C2_1	0	3197943|F|0	0.0823766	0	C8_1	36871822	3194347|F|0	0.0819173		A01_1	0
3148189|F|0	0.0652124		C2_1	0	3142827|F|0--51:T>G	0.0823766	0	C8_1	37421292	3125635|F|0	0.0819173		A01_1	0
3148222|F|0	0.0652124		C2_1	0	3131126|F|0	0.0823766	0	C8_1	36893052	3118176|F|0	0.0819173		A01_1	0
3149325|F|0	0.0652124		C2_1	0	3121054|F|0	0.0823766	0	C8_1	36848991	3114933|F|0	0.0819173		A01_1	0
3149669|F|0	0.0652124		C2_1	0	3111981|F|0	0.0823766	0	C8_1	0	3106022|F|0	0.0819173		A01_1	0
3150937|F|0	0.0652124		C2_1	0	3110109|F|0	0.0823766	0	C8_1	0	3100611|F|0	0.0819173		A01_1	0
3153210|F|0--33:T>C	0.0652124		C2_1	0	3109582|F|0	0.0823766	0	C8_1	36807631	3098076|F|0	0.0819173		A01_1	0
3154431|F|0--8:T>C	0.0652124		C2_1	0	3104779|F|0	0.0823766	0	C2_2	2570661	3095529|F|0	0.0819173		A01_1	0
3154679|F|0	0.0652124		C2_1	0	3103760|F|0	0.0823766	0	C8_1	0	3082590|F|0	0.0819173		A01_1	0
3154746|F|0--34:A>T	0.0652124		C2_1	0	3103522|F|0	0.0823766	0	C8_1	36850580	3081571|F|0	0.0819173		A01_1	0
3155333|F|0	0.0652124		C2_1	0	3100857|F|0	0.0823766	0	C8_1	36886984	3136666|F|0	0.0819173		A01_1	2011228
3158751|F|0--24:G>T	0.0652124		C2_1	0	3099560|F|0	0.0823766	0	C8_1	0	3131161|F|0	0.0819173		A01_1	2011228
3159387|F|0--13:A>G	0.0652124		C2_1	0	3098735|F|0	0.0823766	0	C8_1	0	3104533|F|0	0.0819173		A01_1	2011295
3159780|F|0--68:A>C	0.0652124		C2_1	0	3098140|F|0	0.0823766	0	C8_1	0	3138072|F|0	0.0819173		A01_1	0
3159985|F|0--16:G>T	0.0652124		C2_1	0	3096739|F|0	0.0823766	0	C8_1	0	3110990|F|0	0.0819173		A01_1	0
3161300|F|0	0.0652124		C2_1	0	3095028|F|0	0.0823766	0	C8_1	36932460	3103044|F|0	0.0819173		A01_1	0
3164113|F|0--53:C>T	0.0652124		C2_1	0	3091436|F|0	0.0823766	0	C8_1	0	3079653|F|0	0.0819173		A05_1	0
3164333|F|0--39:A>G	0.0652124		C2_1	0	3089935|F|0	0.0823766	0	A07_1	0	3087993|F|0	0.0819173		A05_1	0
100002795|F|0	0.0652124		C2_1	0	3089788|F|0	0.0823766	0	C8_1	0	3109666|F|0	0.0819173		C2_2	7603538
100006468|F|0--56:T>G	0.0652124		C2_1	0	3077455|F|0	0.0823766	0	C8_1	0	3095495|F|0	0.0819173		C2_2	7632842
100012101|F|0	0.0652124		C2_1	0	3076925|F|0	0.0823766	0	C8_1	36898670	3096884|F|0--30:A>T	0.0819173		C2_2	7632842
3082183|F|0	0.0839265		C7_1	20063874	3076190|F|0	0.0823766	0	C8_1	0	3159282|F|0	0.0819173		C2_2	7710528
3156473|F|0	0.0839265		C7_1	24290085	3075462|F|0	0.0823766	0	C8_1	0	3082307|F|0	0.0819173		C2_2	7710534
3158843|F|0	0.0839265		C7_1	24536927	100000926|F|0	0.0823766	0	C8_1	36830390	3100012|F|0	0.0819173		C2_2	7714278
3162339|F|0	0.0839265		C7_1	25143577	brPb-660637	0.0840987	0	A10_1	0	3106248|F|0	0.0819173		C2_2	7767295
3116792|F|0--20:A>G	0.0839265		C7_1	25157675	3213750|F|0	0.0840987	0	A07_1	0	3162072|F|0	0.0819173		C2_2	7772108
3154475|F|0	0.0839265		C7_1	25158392	3212239|F|0	0.0840987	0	A07_1	0	3161344|F|0--53:T>G	0.0819173		C2_2	7834027
3091317|F|0--56:C>G	0.0839265		C7_1	25160374	3199342|F|0	0.0840987	0	C3_1	0	3111069|F|0--6:A>T	0.0819173		C2_2	7909674
3152696|F|0	0.0843284		A08_1	8104545	3188156|F|0--32:A>G	0.0840987	0	C3_1	0	3091226|F|0	0.0819173		C2_2	0
3110516|F|0	0.0843284		A08_1	8111487	3183297|F|0	0.0840987	0	A07_1	0	3095565|F|0	0.0819173		C2_2	0
3144524|F|0	0.0843284		A08_1	8115681	3181824|F|0	0.0840987	0	A10_1	6021097	3100426|F|0	0.0819173		C2_2	0
3175164|F|0--68:T>C	0.0843284		A08_1	8133340	3179047|F|0	0.0840987	0	A07_1	13713796	3101126|F|0	0.0819173		C2_2	0
100000947|F|0	0.0843284		A08_1	8135401	3177948|F|0	0.0840987	0	A07_1	0	3108614|F|0	0.0819173		C2_2	0
3102082|F|0--38:G>A	0.0843284		A08_1	8217307	3173994|F|0	0.0840987	0	A10_1	0	100001938|F|0	0.0819173		C2_2	0
3085012|F|0--66:T>A	0.0843284		A08_1	8225726	3171052|F|0	0.0840987	0	A07_1	0	3084994|F|0	0.0846728		C7_1	30488047
3091123|F|0	0.0843284		A08_1	8231293	3168424|F|0	0.0840987	0	A10_1	0	3092372|F|0--63:C>A	0.0846728		C7_1	30489461
3144322|F|0	0.0843284		A08_1	8231358	3165473|F|0	0.0840987	0	A07_1	0	3141886|F|0	0.0846728		C7_1	30568132
3106262|F|0	0.0843284		A08_1	20269949	3163142|F|0	0.0840987	0	A07_1	0	3100821|F|0	0.0846728		C7_1	30583025
3117145|F|0	0.0843284		A08_1	20275893	3161864|F|0	0.0840987	0	A10_1	5532607	3099076|F|0	0.0846728		C7_1	0
3133292|F|0	0.0843284		A08_1	20276328	3160118|F|0	0.0840987	0	A07_1	0	3101429|F|0	0.0846728		C7_1	0
3082236|F|0	0.0843284		A08_1	20291096	3158609|F|0	0.0840987	0	C7_1	7922978	3115602|F|0	0.0846728		C7_1	0
3112840|F|0	0.0843284		A08_1	0	3157789|F|0	0.0840987	0	A07_1	0	3112689|F|0	0.0850746		A06_2	15342347
3111309|F|0	0.0843284		A08_1	0	3156283|F|0	0.0840987	0	C3_1	58413726	3084705|F|0	0.0850746		A06_3	10139838
3111067|F|0	0.0843284		A08_1	0	3156226|F|0--60:A>G	0.0840987	0	A10_1	6660542	3104913|F|0	0.0850746		A06_3	10202088
3105327|F|0	0.0843284		A08_1	0	3154903|F|0--18:A>T	0.0840987	0	A07_1	10576742	3170670|F|0	0.0850746		A06_3	10421013
3101390|F|0	0.0843284		A08_1	0	3154617|F|0--21:A>C	0.0840987	0	A10_1	0	3140653|F|0	0.0850746		A06_3	0
3097466|F|0	0.0843284		A08_1	0	3153590|F|0--58:G>T	0.0840987	0	A07_1	14002736	3133446|F|0	0.0850746		A06_3	0
3160128|F|0	0.0854191		A06_1	0	3153333|F|0--28:A>C	0.0840987	0	A07_1	14001015	3111312|F|0	0.0850746		A06_3	0
3108958|F|0	0.0854191		A06_1	0	3152969|F|0	0.0840987	0	A07_1	13895404	3108053|F|0	0.0850746		A06_3	0
3096321|F|0	0.0854191		A06_1	0	3152274|F|0--37:G>A	0.0840987	0	A07_1	0	3088287|F|0	0.0850746		A06_3	0
3093525|F|0	0.0854191		A06_1	0	3151813|F|0	0.0840987	0	A07_1	0	3162886|F|0--60:G>A	0.0855913		A01_1	2565851
3090009|F|0	0.0856487		A08_1	0	3151428|F|0--45:C>T	0.0840987	0	A07_1	14023981	3106869|F|0	0.0855913		A01_1	0
3089060|F|0	0.0856487		A08_1	0	3150912|F|0	0.0840987	0	A07_1	0	3197303|F|0	0.0855913		A03_1	0
3087311|F|0	0.0856487		A08_1	0	3148806|F|0	0.0840987	0	A07_1	0	3190749|F|0	0.0855913		A03_1	0
3080941|F|0	0.0856487		A08_1	0	3148098|F|0	0.0840987	0	A10_1	6671495	3185311|F|0--22:T>C	0.0855913		A03_1	0
100011010|F|0	0.0856487		A08_1	0	3147817|F|0	0.0840987	0	A07_1	0	3169714|F|0--61:C>T	0.0855913		A03_1	0
100010706|F|0	0.0856487		A08_1	0	3146750|F|0	0.0840987	0	A07_1	0	3169468|F|0	0.0855913		A03_1	0
3216502|F|0	0.0856487		A10_1	11303243	3144487|F|0	0.0840987	0	A10_1	5908306	3163395|F|0--37:T>G	0.0855913		A03_1	0
3077492|F|0	0.0856487		A10_1	11332152	3142918|F|0	0.0840987	0	A10_1	5919791	3162235|F|0--19:C>T	0.0855913		A03_1	0
3149147|F|0--12:T>C	0.0856487		A10_1	11349099	3141959|F|0--7:A>C	0.0840987	0	A07_1	13773098	3162148|F|0--53:T>C	0.0855913		A03_1	0
3090421|F|0	0.0856487		A10_1	11377000	3141845|F|0	0.0840987	0	A07_1	0	3159879|F|0	0.0855913		A03_1	0
3099369|F|0	0.0856487		A10_1	11387898	3141761|F|0--31:A>G	0.0840987	0	A10_1	6329043	3158203|F|0	0.0855913		A03_1	0
3083060|F|0--48:T>C	0.0856487		A10_1	11410626	3139265|F|0	0.0840987	0	A07_1	0	3155630|F|0--22:A>T	0.0855913		A03_1	0
3217731|F|0	0.0856487		A10_1	0	3138987|F|0	0.0840987	0	A07_1	13890868	3145794|F|0--53:C>A	0.0855913		A03_1	0
3133146|F|0--29:C>T	0.0856487		A10_1	0	3138815|F|0	0.0840987	0	A10_1	6556598	3144561|F|0	0.0855913		A03_1	0
3108300|F|0	0.0856487		A10_1	0	3137548|F|0	0.0840987	0	A07_1	0	3138853|F|0--31:T>C	0.0855913		A03_1	0
3103876|F|0	0.0856487		A10_1	0	3136989|F|0--14:A>G	0.0840987	0	A10_1	6844700	3136230|F|0	0.0855913		A03_1	0
3094436|F|0	0.0856487		A10_1	0	3135553|F|0	0.0840987	0	A07_1	0	3133536|F|0--24:A>G	0.0855913		A03_1	0
3083507|F|0	0.0856487		A10_1	0	3133681|F|0	0.0840987	0	A10_1	6193283	3130190|F|0	0.0855913		A03_1	0
3082247|F|0	0.0856487		A10_1	0	3131245|F|0	0.0840987	0	A10_1	6453504	3125962|F|0--6:A>G	0.0855913		A03_1	0
3098484|F|0	0.0856487		C2_3	0	3130680|F|0	0.0840987	0	A07_1	14067432	3122714|F|0--58:A>T	0.0855913		A03_1	0
3156456|F|0	0.0856487		C2_3	0	3128622|F|0--52:G>A	0.0840987	0	A10_1	6647578	3122643|F|0	0.0855913		A03_1	0
3085276|F|0--34:A>G	0.0856487		C4_2	1765291	3127819|F|0--59:T>C	0.0840987	0	A07_1	13931116	3121078|F|0--25:T>C	0.0855913		A03_1	0
3081963|F|0	0.0856487		C4_2	0	3127108|F|0	0.0840987	0	A07_1	14033992	3118090|F|0	0.0855913		A03_1	0
3105408|F|0	0.0856487		C5_2	40931552	3126390|F|0	0.0840987	0	C2_2	1297055	3115358|F|0--51:G>C	0.0855913		A03_1	0
3136461|F|0	0.0856487		C5_2	40988191	3123695|F|0	0.0840987	0	A10_1	6344988	3114480|F|0	0.0855913		A03_1	0
3091035|F|0	0.0856487		C5_2	40988256	3122856|F|0	0.0840987	0	A07_1	13979720	3112929|F|0	0.0855913		A03_1	0
3081088|F|0	0.0856487		C5_2	41039516	3121162|F|0	0.0840987	0	A07_1	14033945	3112797|F|0	0.0855913		A03_1	0
3095545|F|0--21:T>G	0.0856487		C5_2	41390310	3120391|F|0	0.0840987	0	A07_1	0	3112426|F|0	0.0855913		A03_1	0
3089843|F|0	0.0856487		C5_2	0	3119282|F|0--38:G>C	0.0840987	0	A10_1	5694589	3109848|F|0	0.0855913		A03_1	0
3098221|F|0	0.0856487		C5_2	0	3118138|F|0	0.0840987	0	A07_1	0	3106763|F|0	0.0855913		A03_1	0
3142315|F|0--56:G>A	0.0873708		A03_1	29755433	3117736|F|0	0.0840987	0	A07_1	13996889	3106090|F|0--52:C>G	0.0855913		A03_1	0
3213828|F|0	0.0873708		A03_1	29764001	3117504|F|0	0.0840987	0	A10_1	6298576	3104388|F|0	0.0855913		A03_1	0
3195599|F|0	0.0873708		A03_1	29764001	3117431|F|0	0.0840987	0	A07_1	0	3101858|F|0	0.0855913		A03_1	0
3195598|F|0	0.0873708		A03_1	29764001	3113770|F|0	0.0840987	0	A07_1	13990983	3101712|F|0--41:C>A	0.0855913		A03_1	0
3139130|F|0--5:A>C	0.0873708		A03_1	29803519	3113615|F|0	0.0840987	0	C7_1	0	3098249|F|0--10:A>T	0.0855913		A03_1	0
3123760|F|0	0.0873708		A03_1	29847493	3112031|F|0	0.0840987	0	A10_1	5919726	3097684|F|0	0.0855913		A03_1	0
3095138|F|0	0.0873708		A03_1	29847497	3107907|F|0	0.0840987	0	A07_1	6756	3096095|F|0	0.0855913		A03_1	0
3132715|F|0--26:T>C	0.0873708		A03_1	29889217	3103408|F|0	0.0840987	0	A10_1	5739423	3094830|F|0	0.0855913		A03_1	0
3086708|F|0	0.0873708		A03_1	29899473	3102820|F|0	0.0840987	0	C3_1	58396282	3093788|F|0	0.0855913		A03_1	0
3165559|F|0	0.0873708		A03_1	30069506	3101918|F|0	0.0840987	0	A07_1	14033336	3092378|F|0--35:C>G	0.0855913		A03_1	0
3138272|F|0	0.0873708		A03_1	30659715	3099552|F|0--59:T>A	0.0840987	0	A07_1	13810715	3086560|F|0	0.0855913		A03_1	0
3088409|F|0	0.0873708		A03_1	30659769	3099321|F|0--28:C>T	0.0840987	0	A10_1	6415777	3082447|F|0	0.0855913		A03_1	0
3091342|F|0	0.0873708		A03_1	30663202	3097450|F|0	0.0840987	0	A10_1	6728267	100000185|F|0	0.0855913		A03_1	0
3162125|F|0	0.0873708		A03_1	30875664	3096246|F|0	0.0840987	0	A10_1	6455770	3086162|F|0	0.0855913		A03_2	2997684
3095838|F|0	0.0873708		A03_1	31177236	3096079|F|0	0.0840987	0	A07_1	14097328	3078871|F|0	0.0855913		A03_2	3036656
3126991|F|0	0.0873708		A03_1	31179328	3095878|F|0	0.0840987	0	A10_1	5739488	100000634|F|0	0.0855913		C4_1	0
3138769|F|0--55:T>C	0.0873708		A03_1	31185580	3093611|F|0	0.0840987	0	A07_1	13979720	3144272|F|0	0.0855913		C4_1	0
3091025|F|0	0.0873708		A03_1	31228253	3093500|F|0	0.0840987	0	A07_1	14061419	3123841|F|0	0.0855913		C9_2	0
3090493|F|0	0.0873708		A03_1	31228253	3089436|F|0--33:C>G	0.0840987	0	A07_1	13829737	3098850|F|0	0.0884041		A10_3	15968387
Na12H06	0.0873708		A03_1	0	3080650|F|0	0.0840987	0	A07_1	13964940	3184691|F|0	0.0884041		A10_3	0
brPb-839640	0.0873708		A03_1	0	3077797|F|0--37:C>T	0.0840987	0	A07_1	13747531	3114709|F|0	0.0884041		A10_3	0
3197303|F|0	0.0873708		A03_1	0	3075935|F|0	0.0840987	0	A07_1	13410642	3114328|F|0	0.0884041		A10_3	0
3190749|F|0	0.0873708		A03_1	0	100010389|F|0	0.0840987	0	C3_1	0	3097628|F|0	0.0884041		A10_3	0
3185311|F|0--22:T>C	0.0873708		A03_1	0	100001791|F|0	0.0840987	0	A07_1	14059086	3125378|F|0--34:C>T	0.0886912		A10_1	1593610
3169714|F|0--61:C>T	0.0873708		A03_1	0	100000565|F|0	0.0840987	0	A07_1	14033336	3116792|F|0--20:A>G	0.0886912		C7_1	25157675
3169468|F|0	0.0873708		A03_1	0	100000470|F|0--62:T>C	0.0840987	0	C3_1	0	3154475|F|0	0.0886912		C7_1	25158392
3163395|F|0--37:T>G	0.0873708		A03_1	0	100000062|F|0--67:G>A	0.0840987	0	A07_1	6083	3104557|F|0	0.0888634		A03_2	255973
3162235|F|0--19:C>T	0.0873708		A03_1	0	brPb-657873	0.0889208	0	A01_1	0	3099965|F|0	0.0888634		A03_2	255973
3162148|F|0--53:T>C	0.0873708		A03_1	0	3205196|F|0	0.0889208	0	A01_1	5509400	3074360|F|0--27:C>G	0.0888634		A03_2	318395
3159879|F|0	0.0873708		A03_1	0	3197605|F|0	0.0889208	0	C3_1	55284410	3150484|F|0	0.0888634		A03_2	319253
3158203|F|0	0.0873708		A03_1	0	3164835|F|0--13:T>G	0.0889208	0	C3_1	0	3112553|F|0	0.0888634		A03_2	319253
3155630|F|0--22:A>T	0.0873708		A03_1	0	3161995|F|0	0.0889208	0	A04_1	0	3088028|F|0	0.0888634		A03_2	348591
3145794|F|0--53:C>A	0.0873708		A03_1	0	3143486|F|0	0.0889208	0	A04_1	2733743	3100370|F|0	0.0888634		A03_2	399889
3144561|F|0	0.0873708		A03_1	0	3141450|F|0	0.0889208	0	A01_1	5606197	3075282|F|0	0.0888634		A03_2	410274
3138853|F|0--31:T>C	0.0873708		A03_1	0	3137342|F|0--61:T>C	0.0889208	0	A01_1	5660176	3163817|F|0	0.0888634		A03_2	463453
3136230|F|0	0.0873708		A03_1	0	3122084|F|0	0.0889208	0	A01_1	0	3091102|F|0	0.0888634		A03_2	463518
3133536|F|0--24:A>G	0.0873708		A03_1	0	3115206|F|0	0.0889208	0	A01_1	0	3168536|F|0	0.0888634		A03_2	494003
3130190|F|0	0.0873708		A03_1	0	3113340|F|0--38:A>G	0.0889208	0	C3_1	0	100009896|F|0	0.0888634		A03_2	536174
3125962|F|0--6:A>G	0.0873708		A03_1	0	3111641|F|0	0.0889208	0	A01_1	20466564	3137943|F|0--68:G>T	0.0888634		A03_2	0
3122714|F|0--58:A>T	0.0873708		A03_1	0	3111529|F|0	0.0889208	0	A01_1	0	3119316|F|0	0.0888634		A03_2	0
3122643|F|0	0.0873708		A03_1	0	3110602|F|0	0.0889208	0	A01_1	5617493	3118945|F|0	0.0888634		A03_2	0
3121078|F|0--25:T>C	0.0873708		A03_1	0	3110486|F|0	0.0889208	0	A01_1	0	BRMS008	0.0888634		A03_2	0
3118090|F|0	0.0873708		A03_1	0	3101669|F|0	0.0889208	0	C3_1	0	3115683|F|0	0.0888634		A06_1	23542066
3115358|F|0--51:G>C	0.0873708		A03_1	0	3098909|F|0--60:A>T	0.0889208	0	A01_1	5673157	3107938|F|0	0.0888634		A06_1	23542131
3114480|F|0	0.0873708		A03_1	0	3098812|F|0	0.0889208	0	A01_1	5605232	3119087|F|0	0.0888634		A06_1	0
3112929|F|0	0.0873708		A03_1	0	3089802|F|0	0.0889208	0	A04_1	2732032	3081286|F|0	0.0888634		A06_1	0
3112797|F|0	0.0873708		A03_1	0	3088937|F|0--67:A>T	0.0889208	0	A01_1	5688464	3079522|F|0	0.0888634		A06_1	0
3112426|F|0	0.0873708		A03_1	0	3088349|F|0--46:T>G	0.0889208	0	A10_2	0	3076926|F|0	0.0888634		A06_1	0
3109848|F|0	0.0873708		A03_1	0	3084639|F|0--42:A>G	0.0889208	0	A01_1	0	3077775|F|0	0.0888634		A10_2	16370866
3106763|F|0	0.0873708		A03_1	0	3083191|F|0	0.0889208	0	A04_1	2732035	3117841|F|0	0.0888634		A10_2	0
3106090|F|0--52:C>G	0.0873708		A03_1	0	3081162|F|0	0.0889208	0	A04_1	0	3115655|F|0	0.0888634		A10_2	0
3104388|F|0	0.0873708		A03_1	0	3079819|F|0	0.0889208	0	C3_1	0	3111096|F|0--12:T>C	0.0888634		A10_2	0
3101858|F|0	0.0873708		A03_1	0	3076231|F|0	0.0889208	0	A01_1	5508042	3088291|F|0	0.0888634		A10_2	0
3101712|F|0--41:C>A	0.0873708		A03_1	0	3183824|F|0	0.0904133	Qrps.wwai-C8b	C8_1	38840060	3082589|F|0	0.0888634		A10_2	0
3098249|F|0--10:A>T	0.0873708		A03_1	0	3170804|F|0	0.0904133	0	C4_1	6544269	3080582|F|0	0.0888634		A10_2	0
3097684|F|0	0.0873708		A03_1	0	3170665|F|0--24:C>T	0.0904133	0	C4_1	6258772	3097860|F|0	0.0888634		A10_2	0
3096095|F|0	0.0873708		A03_1	0	3156701|F|0	0.0904133	0	C4_1	0	3080812|F|0--5:T>C	0.0888634		C2_2	7463908
3094830|F|0	0.0873708		A03_1	0	3151166|F|0	0.0904133	0	C4_1	0	brPb-669906	0.0888634		C2_2	0
3093788|F|0	0.0873708		A03_1	0	3149947|F|0	0.0904133	0	C4_1	0	brPb-841129	0.0888634		C2_2	0
3092378|F|0--35:C>G	0.0873708		A03_1	0	3147809|F|0--46:G>T	0.0904133	0	C4_1	6223581	brPb-841359	0.0888634		C2_2	0
3086560|F|0	0.0873708		A03_1	0	3140100|F|0	0.0904133	0	C4_1	6747435	brPb-841752	0.0888634		C2_2	0
3082447|F|0	0.0873708		A03_1	0	3135686|F|0--42:T>C	0.0904133	0	C4_1	6389042	3093171|F|0--51:G>A	0.0888634		C2_2	0
100000185|F|0	0.0873708		A03_1	0	3134352|F|0--14:A>T	0.0904133	0	C4_1	0	3162339|F|0	0.0888634		C7_1	25143577
3104023|F|0	0.0873708		A03_1	0	3131523|F|0	0.0904133	0	C4_1	0	3112673|F|0	0.0888634		C8_2	0
3107590|F|0	0.0873708		A07_1	0	3126604|F|0--21:C>A	0.0904133	Qrps.wwai-C8b	C8_1	38787775	3154798|F|0	0.0888634		C8_2	0
3119726|F|0	0.0873708		A07_1	0	3124373|F|0	0.0904133	Qrps.wwai-C8b	C8_1	38786146	3168356|F|0	0.0888634		C8_2	0
3167614|F|0--33:A>G	0.0873708		A07_1	0	3119692|F|0	0.0904133	0	C4_1	6388977	3128463|F|0--36:G>C	0.0911596		A03_1	22967167
3178630|F|0	0.0873708		A07_1	0	3115401|F|0--17:A>C	0.0904133	0	C4_1	0	3111171|F|0--25:G>A	0.0911596		A03_1	22975231
3099748|F|0	0.0873708		C7_1	0	3114020|F|0	0.0904133	Qrps.wwai-C8b	C8_1	39222133	3119016|F|0	0.0911596		A03_1	23029248
3108998|F|0	0.0873708		C7_1	0	3103217|F|0--17:A>G	0.0904133	0	C4_1	6357505	100015258|F|0	0.0911596		A03_1	23035470
100000108|F|0--54:A>C	0.0873708		C7_1	5737712	3102715|F|0	0.0904133	0	C4_1	0	3112480|F|0	0.0911596		A03_1	23035524
3127751|F|0	0.0873708		C7_1	5789317	3097064|F|0	0.0904133	0	C4_1	6388977	3167214|F|0--48:T>C	0.0911596		A03_1	23043559
3147681|F|0	0.0873708		C7_1	5789468	3096906|F|0	0.0904133	0	C4_1	0	3088125|F|0	0.0911596		A03_1	23120941
3167416|F|0	0.0873708		C7_1	5790362	3090711|F|0	0.0904133	0	C4_1	0	3097631|F|0--50:A>G	0.0911596		A03_1	23130952
3129189|F|0--43:C>T	0.0873708		C7_1	5857250	3089886|F|0	0.0904133	0	C4_1	0	3108957|F|0	0.0911596		A03_1	23166714
3086293|F|0--47:G>A	0.0873708		C7_1	5882842	3086835|F|0	0.0904133	0	C4_1	0	100000695|F|0	0.0911596		A03_1	23172149
3165729|F|0	0.0917336		A03_1	25202365	3086622|F|0	0.0904133	0	C2_2	1762458	3121323|F|0	0.0911596		A03_1	23191162
brPb-670876	0.0917336		A03_1	0	3081963|F|0	0.0904133	0	C4_2	0	3125721|F|0--54:A>G	0.0911596		A03_1	23283945
brPb-659276	0.0917336		A03_1	0	3080590|F|0	0.0904133	Qrps.wwai-C8b	C8_1	41222881	3117392|F|0--17:T>G	0.0911596		A06_1	24254959
3177069|F|0	0.0917336		A03_1	0	100001052|F|0	0.0904133	0	C4_1	0	3080968|F|0	0.0911596		A06_1	24390094
3166335|F|0--31:C>G	0.0917336		A03_1	0	100000162|F|0	0.0904133	0	C2_2	0	3091627|F|0	0.0911596		A06_1	24464487
3165530|F|0	0.0917336		A03_1	0	3172461|F|0--58:T>C	0.0920207	0	A05_1	7271593	3129766|F|0	0.0911596		A06_1	24548707
3160890|F|0	0.0917336		A03_1	0	3169104|F|0	0.0920207	0	A07_1	0	3122207|F|0--57:G>A	0.0911596		A06_1	24688506
3151363|F|0	0.0917336		A03_1	0	3166202|F|0	0.0920207	0	A05_1	0	100000167|F|0	0.0911596		A06_1	24700343
3149949|F|0	0.0917336		A03_1	0	3149373|F|0--36:A>G	0.0920207	0	A05_1	15536125	3108851|F|0--54:G>T	0.0911596		A06_1	24710986
3147745|F|0	0.0917336		A03_1	0	3148529|F|0	0.0920207	0	A05_1	6269177	3125193|F|0	0.0911596		A06_1	24723910
3145640|F|0	0.0917336		A03_1	0	3148397|F|0	0.0920207	0	A05_1	14959601	3206388|F|0	0.0911596		A06_1	0
3134051|F|0	0.0917336		A03_1	0	3142910|F|0	0.0920207	0	A05_1	14960551	3134543|F|0	0.0911596		A06_1	0
3132293|F|0--7:A>T	0.0917336		A03_1	0	3142125|F|0--51:T>C	0.0920207	0	A05_1	20495147	100000284|F|0--23:T>G	0.0924225		A06_1	0
3128719|F|0	0.0917336		A03_1	0	3133370|F|0	0.0920207	0	A05_1	15940126	3100320|F|0	0.0924225		C8_1	37226424
3122993|F|0	0.0917336		A03_1	0	3132010|F|0--63:T>C	0.0920207	0	A05_1	14891362	3086918|F|0	0.0924225		C9_2	0
3121575|F|0	0.0917336		A03_1	0	3123079|F|0	0.0920207	0	A05_1	7028724	3140831|F|0--51:A>G	0.0925947		A06_1	11819548
3116047|F|0	0.0917336		A03_1	0	3113387|F|0	0.0920207	0	A05_1	15535349	3152769|F|0--49:A>C	0.0925947		A06_1	16667577
3109119|F|0	0.0917336		A03_1	0	3109426|F|0	0.0920207	0	A05_1	15248857	3095757|F|0--8:T>C	0.0925947		A06_1	19480610
3103335|F|0	0.0917336		A03_1	0	3107601|F|0	0.0920207	0	A07_1	21603138	100000515|F|0--61:T>C	0.0925947		A06_1	24156382
3097237|F|0	0.0917336		A03_1	0	3105176|F|0	0.0920207	0	A05_1	0	3159455|F|0--47:G>T	0.0925947		A06_1	24257747
3092734|F|0	0.0917336		A03_1	0	3104746|F|0	0.0920207	0	A05_1	0	3219627|F|0	0.0925947		A06_1	0
3091531|F|0	0.0917336		A03_1	0	3102363|F|0	0.0920207	0	A05_1	6475217	3125156|F|0--54:T>C	0.0925947		A06_1	0
3090182|F|0	0.0917336		A03_1	0	3101133|F|0	0.0920207	0	A05_1	15081841	3104094|F|0	0.0925947		A06_1	0
3086982|F|0	0.0917336		A03_1	0	3098182|F|0	0.0920207	0	A05_1	16504291	100003332|F|0--14:G>T	0.0925947		A06_1	0
3086087|F|0	0.0917336		A03_1	0	3096059|F|0	0.0920207	0	A05_1	16614228	3132649|F|0	0.0925947		A07_1	10155444
3082496|F|0	0.0917336		A03_1	0	3090883|F|0	0.0920207	0	A05_1	6595560	3111414|F|0	0.0925947		A07_1	0
3077864|F|0	0.0917336		A03_1	0	3090870|F|0--38:G>C	0.0920207	0	A05_1	15512188	3130669|F|0	0.0925947		A07_1	0
3076559|F|0	0.0917336		A03_1	0	3090120|F|0	0.0920207	0	A05_1	0	3157223|F|0	0.0925947		A07_1	0
100001374|F|0	0.0917336		A03_1	0	3089147|F|0	0.0920207	0	A05_1	0	100001836|F|0--44:C>T	0.0925947		A07_1	10765331
3155348|F|0	0.0917336		C3_3	0	3088606|F|0	0.0920207	0	A05_1	16408996	3089483|F|0	0.0933984		A08_1	21008391
3120986|F|0	0.0934558		C1_1	17076782	3087438|F|0	0.0920207	0	A05_1	6570976	3097185|F|0--38:G>T	0.0933984		A08_1	21008456
3113604|F|0--40:G>T	0.0934558		C1_1	17086806	3087044|F|0--11:A>G	0.0920207	0	A05_1	20491568	3162546|F|0	0.0933984		A08_1	0
3112907|F|0	0.0934558		C1_1	17196946	3085939|F|0	0.0920207	0	A05_1	16388409	3146694|F|0	0.0933984		A08_1	0
3100836|F|0	0.0934558		C1_1	17306516	3085033|F|0	0.0920207	0	A05_1	6570914	3094037|F|0--30:G>A	0.0933984		A08_1	0
3108870|F|0	0.0934558		C1_1	20189486	3084622|F|0	0.0920207	0	A05_1	0	3109424|F|0	0.0936854		A01_1	0
3081066|F|0	0.0934558		C1_1	0	3083109|F|0--5:C>T	0.0920207	0	A05_1	15505864	3120855|F|0--44:G>T	0.0936854		A02_1	8868129
3081551|F|0	0.0934558		C1_1	0	3082071|F|0	0.0920207	0	A05_1	0	3102409|F|0	0.0936854		A06_1	0
3136992|F|0--18:A>G	0.0934558		C4_1	21102289	3080643|F|0--53:T>C	0.0920207	0	A05_1	16365513	3091289|F|0	0.0936854		C4_1	41903174
3120311|F|0	0.0934558		C4_1	33755260	3080179|F|0	0.0920207	0	A05_1	0	3105615|F|0	0.0936854		C4_1	41903239
3122152|F|0	0.0934558		C4_1	33897126	3078865|F|0	0.0920207	0	A05_1	0	3155478|F|0	0.0936854		C4_1	41998751
3113064|F|0--23:G>A	0.0934558		C4_1	0	3077180|F|0	0.0920207	0	A05_1	0	3158317|F|0	0.0936854		C4_1	41998816
3143626|F|0	0.0934558		C4_1	0	3076686|F|0	0.0920207	0	A05_1	0	3082698|F|0--35:C>G	0.0936854		C4_1	42036362
3148956|F|0	0.0934558		C4_1	0	CB10305	0.0941447	0	C8_1	0	3147556|F|0--56:A>G	0.0936854		C4_1	42036412
3156460|F|0	0.0934558		C4_1	0	brPb-660292	0.0941447	0	C8_1	0	3176014|F|0	0.0936854		C4_1	42046643
3164990|F|0	0.0934558		C7_1	31726789	3208980|F|0	0.0941447	0	A05_1	0	3129151|F|0	0.0936854		C4_1	42046709
3091104|F|0	0.0934558		C8_1	0	3168003|F|0	0.0941447	0	C1_1	0	3085598|F|0	0.0936854		C4_1	42049113
3162080|F|0	0.0934558		C8_1	0	3164233|F|0	0.0941447	0	A05_1	0	3144006|F|0--46:G>T	0.0936854		C4_1	42049178
3194157|F|0	0.0934558		C8_1	0	3160263|F|0--61:T>C	0.0941447	0	C8_1	34944371	3157493|F|0	0.0936854		C4_1	42052550
3101465|F|0--44:C>T	0.0944891		C1_1	0	3160079|F|0	0.0941447	0	C8_1	34443688	3091874|F|0	0.0936854		C4_1	42080803
3124272|F|0	0.0944891		C3_1	53531029	3159386|F|0	0.0941447	0	C8_1	34730181	3096611|F|0--34:T>G	0.0936854		C4_1	42083501
3134348|F|0	0.0944891	Qrps.wwai-C8a	C8_1	37850813	3156844|F|0	0.0941447	0	C8_1	0	3148457|F|0--46:C>G	0.0936854		C4_1	42148825
3164504|F|0--57:C>T	0.0944891	Qrps.wwai-C8a	C8_1	37976570	3155435|F|0	0.0941447	0	C1_1	0	3134034|F|0	0.0936854		C4_1	46525673
3103178|F|0	0.0944891	Qrps.wwai-C8a	C8_1	37989309	3155142|F|0--9:C>T	0.0941447	0	C1_1	34227490	3080044|F|0	0.0936854		C4_1	0
3150895|F|0	0.0944891	Qrps.wwai-C8a	C8_1	38000752	3154534|F|0	0.0941447	0	C8_1	0	3128204|F|0	0.0936854		C6_1	22873168
3077912|F|0--51:T>C	0.0944891	Qrps.wwai-C8a	C8_1	38021876	3150845|F|0	0.0941447	0	C8_1	0	3157567|F|0	0.0948335		C3_3	0
3087966|F|0	0.0944891	Qrps.wwai-C8a	C8_1	38034759	3149995|F|0--15:T>C	0.0941447	0	C8_1	35000299	3123304|F|0--59:T>C	0.0948335		C9_1	47874523
3083498|F|0	0.0944891	Qrps.wwai-C8a	C8_1	38257314	3149459|F|0	0.0941447	0	C8_1	35018460	3124749|F|0	0.0948335		C9_1	0
3170059|F|0--31:C>G	0.0944891	Qrps.wwai-C8a	C8_1	38314723	3148504|F|0--35:C>T	0.0941447	0	C8_1	34846248	3125395|F|0	0.0948335		C9_1	0
3193819|F|0	0.0944891	Qrps.wwai-C8a	C8_1	38365183	3144917|F|0--17:C>A	0.0941447	0	A05_1	20466476	brPb-669913	0.0950631		C7_1	0
3082681|F|0	0.0944891	Qrps.wwai-C8a	C8_1	38382251	3144175|F|0	0.0941447	0	C8_1	34704517	brPb-838990	0.0950631		C7_1	0
3079299|F|0	0.095178		A06_1	3295937	3140105|F|0	0.0941447	0	C8_1	34793297	3150881|F|0	0.0950631		C7_1	0
3099798|F|0	0.095178		A06_1	3316313	3136673|F|0	0.0941447	0	C8_1	34452668	3117228|F|0	0.0952354		A08_1	21474458
3120659|F|0	0.095178		A06_1	3341211	3135375|F|0	0.0941447	0	C8_1	0	3090062|F|0	0.0952354		A08_1	21474458
3106023|F|0	0.095178		A06_1	3352710	3128487|F|0	0.0941447	0	C8_1	0	3159979|F|0	0.0952354		A08_1	21492376
3138990|F|0	0.095178		A06_1	3362253	3125485|F|0	0.0941447	0	C8_1	34793232	3110739|F|0	0.0952354		A08_1	21500861
3110480|F|0	0.095178		A06_1	3377502	3125319|F|0	0.0941447	0	C8_1	0	3105895|F|0	0.0952354		A08_1	21536920
3088693|F|0	0.095178		A06_1	3397497	3124084|F|0	0.0941447	0	C8_1	34740127	3087255|F|0	0.0952354		A08_1	21536920
3117170|F|0	0.095178		A06_1	15394590	3123062|F|0	0.0941447	0	C8_1	34729289	3080946|F|0	0.0952354		A08_1	21544320
brPb-671014	0.095178		A06_1	0	3121552|F|0	0.0941447	0	C8_1	0	3094284|F|0	0.0952354		A08_1	21550158
3135471|F|0	0.0956946		C5_2	0	3120341|F|0	0.0941447	0	C8_1	0	EJU3	0.0952354		A08_1	0
100000222|F|0	0.0956946		C8_1	0	3115864|F|0--15:G>A	0.0941447	0	C8_1	34793017	BRMS006b	0.0952354		A08_1	0
100000510|F|0--21:T>C	0.0956946		C8_1	0	3113798|F|0	0.0941447	0	A05_1	0	3170508|F|0	0.0952354		A08_1	0
3112494|F|0	0.0958668		C2_1	49999101	3113733|F|0--62:C>T	0.0941447	0	C8_1	34490125	3159876|F|0	0.0952354		A08_1	0
3154473|F|0	0.0958668		C2_1	50014003	3099992|F|0	0.0941447	0	C8_1	35051295	3119859|F|0	0.0952354		A08_1	0
3142441|F|0	0.0958668		C2_1	50014068	CB10122	0.0959816	0	A10_1	0	3115927|F|0	0.0952354		A08_1	0
3097138|F|0	0.0958668		C2_1	50016783	brPb-663268	0.0959816	0	A10_1	0	3115543|F|0--20:T>C	0.0952354		A08_1	0
3108262|F|0	0.0958668		C2_1	50022068	brPb-662311	0.0959816	0	A10_1	0	3113592|F|0	0.0952354		A08_1	0
3131424|F|0	0.0958668		C2_1	50024431	brPb-661907	0.0959816	0	A10_1	0	3109828|F|0	0.0952354		A08_1	0
3123334|F|0	0.0958668		C2_1	50025484	3174344|F|0	0.0959816	0	A10_1	0	3109368|F|0	0.0952354		A08_1	0
3075661|F|0	0.0958668		C2_1	50052454	3173971|F|0	0.0959816	0	A04_1	0	3087762|F|0	0.0952354		A08_1	0
3108690|F|0	0.0958668		C2_1	50052468	3173327|F|0	0.0959816	0	A10_1	8487169	3083947|F|0	0.0952354		A08_1	0
3083592|F|0--53:A>T	0.0958668		C2_1	50257876	3166636|F|0	0.0959816	0	A10_1	8200293	3082442|F|0--49:G>A	0.0963835		A05_1	0
3089898|F|0--59:T>C	0.0958668		C2_1	50328793	3165485|F|0--35:A>G	0.0959816	0	A10_1	8326077	3096608|F|0	0.0963835		A05_1	0
3116483|F|0--18:A>G	0.0958668		C2_1	50328858	3165340|F|0	0.0959816	0	A04_1	10431808	3102698|F|0	0.0963835		A05_1	0
3075855|F|0	0.0958668		C2_1	0	3159231|F|0	0.0959816	0	A10_1	0	3109189|F|0--14:T>C	0.0963835		A05_1	0
3084805|F|0	0.0958668		C2_1	0	3159184|F|0	0.0959816	0	A04_1	0	3099437|F|0	0.0966131		A03_2	0
3094127|F|0	0.0958668		C2_1	0	3157196|F|0	0.0959816	0	A10_1	8069628	3160715|F|0	0.0966131	Qrps.wwai-A9b	A09_2	0
3101131|F|0	0.0958668		C2_1	0	3152915|F|0	0.0959816	0	A04_1	0	3153352|F|0	0.0966131	Qrps.wwai-A9b	A09_2	0
3101412|F|0	0.0958668		C2_1	0	3147533|F|0	0.0959816	0	A10_1	0	3145374|F|0	0.0966131	Qrps.wwai-A9b	A09_2	0
3118791|F|0	0.0958668		C2_1	0	3142891|F|0	0.0959816	0	A10_1	8507330	3132771|F|0	0.0966131	Qrps.wwai-A9b	A09_2	0
3136565|F|0	0.0958668		C2_1	0	3141965|F|0--67:C>T	0.0959816	0	A10_1	8339252	3100181|F|0	0.0966131	Qrps.wwai-A9b	A09_2	0
3139945|F|0	0.0958668		C2_1	0	3129965|F|0	0.0959816	0	A10_1	8368455	3124977|F|0	0.0966131		C2_2	212782
3148439|F|0	0.0958668		C2_1	0	3128172|F|0--54:C>T	0.0959816	0	A10_1	8200358	3111400|F|0	0.0966131		C4_1	44093753
3148562|F|0	0.0958668		C2_1	0	3126998|F|0	0.0959816	0	A10_1	8065092	3100593|F|0	0.0966131		C4_1	44109027
3160326|F|0	0.0958668		C2_1	0	3124348|F|0	0.0959816	0	A10_1	0	3137211|F|0--26:A>G	0.0966131		C4_1	44109076
100000876|F|0	0.0958668		C2_1	0	3124163|F|0--38:T>G	0.0959816	0	C4_1	49190026	3120652|F|0	0.0966131		C4_1	44167985
100001737|F|0	0.0958668		C2_1	0	3119843|F|0	0.0959816	0	A10_1	8237004	3104843|F|0	0.0966131		C4_1	44168563
100014405|F|0	0.0958668		C2_1	0	3114995|F|0	0.0959816	0	A10_1	8299705	3104839|F|0--21:A>T	0.0966131		C4_1	0
3163400|F|0	0.0973594		A09_2	0	3102415|F|0--15:A>G	0.0959816	0	A10_1	0	3138822|F|0	0.0966131		C4_1	0
3105867|F|0	0.0973594		A09_2	0	3101830|F|0	0.0959816	0	A10_1	0	3163763|F|0	0.0974168		A09_2	30464551
3103324|F|0	0.0973594		A09_2	0	3101678|F|0	0.0959816	0	A05_1	0	3159372|F|0--49:G>A	0.0974742		A03_2	19838
100000627|F|0	0.0973594		A09_2	0	3098874|F|0	0.0959816	0	A05_1	0	3088472|F|0--30:A>C	0.0974742		A03_2	26369
brPb-670032	0.097589		A02_4	0	3096380|F|0--59:G>T	0.0959816	0	A10_1	8175726	3121101|F|0	0.0974742		A03_2	0
100000169|F|0	0.097589		A03_1	23037604	3096305|F|0	0.0959816	0	A10_1	0	3095947|F|0	0.0974742		A03_2	0
3190567|F|0	0.097589		A10_2	14056562	3095101|F|0	0.0959816	0	A10_1	8358861	3085227|F|0	0.0974742		A03_2	0
3138096|F|0	0.097589		A10_2	14142885	3092837|F|0	0.0959816	0	A05_1	0	3078876|F|0	0.0974742		A03_2	0
3111026|F|0	0.097589		A10_2	14321891	3089677|F|0	0.0959816	0	A10_1	8424760	3089093|F|0	0.0974742		C3_1	23325587
3100882|F|0	0.097589		A10_2	14369495	100002272|F|0--45:A>G	0.0959816	0	A10_1	8471532	3101041|F|0	0.0974742		C3_1	23341181
3100362|F|0	0.097589		A10_2	14378274	100000971|F|0	0.0959816	0	A10_1	8090008	3120053|F|0	0.0974742		C3_1	23345803
3079523|F|0	0.097589		A10_2	14385398	100000814|F|0	0.0959816	0	C2_2	0	3167993|F|0	0.0974742		C3_1	23406083
3092736|F|0	0.097589		A10_2	14571054	100000309|F|0	0.0959816	0	A10_1	0	3155698|F|0	0.0974742		C3_1	23519151
3154205|F|0	0.097589		A10_2	14577084	3168768|F|0	0.0981056	0	C5_2	0	3099517|F|0	0.0974742		C3_1	23752244
3117523|F|0	0.097589		A10_2	14634219	3162906|F|0	0.0981056	0	C5_2	43618998	3114821|F|0	0.0974742		C3_1	23752244
3128824|F|0--60:C>G	0.097589		A10_2	14655112	3158244|F|0	0.0981056	0	C5_2	0	3119037|F|0	0.0974742		C3_1	23866979
SSRNA13b	0.097589		A10_2	0	3157959|F|0	0.0981056	0	C4_2	0	3097107|F|0	0.0974742		C6_1	0
brPb-659637	0.097589		A10_2	0	3154783|F|0	0.0981056	0	C5_2	43819645	3097949|F|0	0.0974742		C6_1	0
3217117|F|0	0.097589		A10_2	0	3150161|F|0--42:A>G	0.0981056	0	A07_1	8166370	3098163|F|0	0.0974742		C6_1	0
3191920|F|0	0.097589		A10_2	0	3146525|F|0--7:C>T	0.0981056	0	C5_2	43708677	3101320|F|0	0.0974742		C6_1	0
3154019|F|0	0.097589		A10_2	0	3143950|F|0	0.0981056	0	C5_2	43817259	3103533|F|0--39:A>G	0.0985075		A03_1	22967232
3151219|F|0	0.097589		A10_2	0	3134816|F|0--63:C>T	0.0981056	0	C5_2	43569113	3099251|F|0	0.0985075		A03_1	23043510
3140513|F|0	0.097589		A10_2	0	3133567|F|0	0.0981056	0	C5_2	43747816	3097444|F|0	0.0985075		A03_1	25036014
3134513|F|0	0.097589		A10_2	0	3133195|F|0	0.0981056	0	C5_2	0	3100985|F|0	0.0985075		A03_1	25040581
3133007|F|0	0.097589		A10_2	0	3132427|F|0	0.0981056	0	C5_2	0	3095102|F|0	0.0985075		A03_1	25040581
3130158|F|0	0.097589		A10_2	0	3131936|F|0--47:C>G	0.0981056	0	C5_2	43775667	3135348|F|0	0.0985075		A03_1	25058718
3124290|F|0	0.097589		A10_2	0	3121590|F|0	0.0981056	0	C5_2	43850036	3115588|F|0	0.0985075		A03_1	25058718
3123070|F|0	0.097589		A10_2	0	3120701|F|0--34:T>G	0.0981056	0	C4_2	1545647	3165729|F|0	0.0985075		A03_1	25202365
3119698|F|0	0.097589		A10_2	0	3120030|F|0	0.0981056	0	C4_2	2297174	brPb-670876	0.0985075		A03_1	0
3115545|F|0	0.097589		A10_2	0	3118828|F|0	0.0981056	0	C5_2	0	brPb-659276	0.0985075		A03_1	0
3107680|F|0--27:A>T	0.097589		A10_2	0	3114463|F|0	0.0981056	0	C5_2	43776576	3177069|F|0	0.0985075		A03_1	0
3101541|F|0	0.097589		A10_2	0	3112054|F|0	0.0981056	0	C5_2	0	3166335|F|0--31:C>G	0.0985075		A03_1	0
3098560|F|0	0.097589		A10_2	0	3110169|F|0	0.0981056	0	C5_2	43844555	3165530|F|0	0.0985075		A03_1	0
3085472|F|0	0.097589		A10_2	0	3110143|F|0--58:C>T	0.0981056	0	A07_1	8153160	3160890|F|0	0.0985075		A03_1	0
3082796|F|0	0.097589		A10_2	0	3108466|F|0	0.0981056	0	C5_2	0	3151363|F|0	0.0985075		A03_1	0
3207669|F|0	0.097589		C3_1	24056729	3107071|F|0--44:C>A	0.0981056	0	C5_2	43564100	3149949|F|0	0.0985075		A03_1	0
3122723|F|0--14:T>C	0.097589		C6_1	25767555	3104654|F|0	0.0981056	0	C5_2	43812875	3147745|F|0	0.0985075		A03_1	0
3120630|F|0--56:C>T	0.097589		C6_1	25782999	3102217|F|0	0.0981056	0	C5_2	0	3145640|F|0	0.0985075		A03_1	0
100001999|F|0	0.097589		C6_1	14176404	3088757|F|0--32:C>T	0.0981056	0	A07_1	8140272	3134051|F|0	0.0985075		A03_1	0
3144689|F|0	0.097589		C6_1	14176469	3084921|F|0	0.0981056	0	A07_1	8199846	3132293|F|0--7:A>T	0.0985075		A03_1	0
3163241|F|0	0.097589		C6_1	14176815	3082243|F|0	0.0981056	0	A07_1	8199909	3128719|F|0	0.0985075		A03_1	0
3163361|F|0	0.097589		C6_1	14267398	brPb-659114	0.099713	0	A05_1	0	3122993|F|0	0.0985075		A03_1	0
3116747|F|0	0.097589		C6_1	15106776	BRMS233	0.099713	0	A05_1	0	3121575|F|0	0.0985075		A03_1	0
3091954|F|0--48:A>G	0.097589		C6_1	15121623	3203257|F|0	0.099713	0	A05_1	0	3086087|F|0	0.0985075		A03_1	0
3091269|F|0--34:T>C	0.097589		C6_1	0	3192797|F|0	0.099713	0	A09_2	33079858	3082496|F|0	0.0985075		A03_1	0
3076485|F|0	0.0999426		A03_1	13117615	3173394|F|0	0.099713	0	A05_1	0	3077864|F|0	0.0985075		A03_1	0
3097727|F|0	0.0999426		A03_1	13118098	3169436|F|0	0.099713	0	A05_1	0	3076559|F|0	0.0985075		A03_1	0
3132334|F|0	0.0999426		A03_1	26301315	3166302|F|0	0.099713	0	A05_1	0	100001374|F|0	0.0985075		A03_1	0
3104438|F|0	0.0999426		A03_1	26336698	3162876|F|0--34:C>G	0.099713	0	A05_1	0	3083657|F|0--38:C>T	0.0985075		A05_1	6708643
3112141|F|0	0.0999426		A03_1	26336763	3162640|F|0	0.099713	0	C6_1	0	3146430|F|0--20:T>C	0.0985075		A05_1	6712166
3099750|F|0--57:C>G	0.0999426		A03_1	26392716	3162008|F|0	0.099713	0	A05_1	0	3090521|F|0	0.0985075		A05_1	6769228
3134886|F|0	0.0999426		A03_1	26427464	3155149|F|0	0.099713	0	A05_1	14703418	3169650|F|0	0.0985075		A05_1	6786197
brPb-841303	0.0999426		A04_1	0	3153727|F|0	0.099713	0	A05_1	14497451	3181357|F|0	0.0985075		A05_1	6788147
3144602|F|0	0.0999426		A08_2	0	3152813|F|0	0.099713	0	A09_2	33219456	3145547|F|0	0.0985075		A05_1	6976061
3151988|F|0	0.0999426		C3_1	9937449	3149650|F|0	0.099713	0	A05_1	0	3106863|F|0	0.0985075		A05_1	6976109
3094916|F|0	0.0999426		C3_1	54619043	3149242|F|0	0.099713	0	A05_1	14833180	100013958|F|0	0.0985075		A05_1	7257510
3091292|F|0	0.0999426		C3_1	54635675	3147545|F|0	0.099713	0	A05_1	0	3082846|F|0	0.0985075		A05_1	7257510
3123733|F|0	0.0999426		C3_1	54663269	3145139|F|0	0.099713	0	A05_1	0	3080745|F|0	0.0985075		A05_1	7258572
3105151|F|0	0.0999426		C3_1	54727376	3144116|F|0	0.099713	0	A05_1	0	3163747|F|0	0.0985075		A05_1	22864641
brPb-658174	0.0999426		C8_1	0	3143723|F|0	0.099713	0	A05_1	0	3075884|F|0--27:A>T	0.0985075		A05_1	0
brPb-659007	0.0999426		C8_1	0	3140871|F|0--27:C>T	0.099713	0	A05_1	0	3080654|F|0	0.100804		A04_1	1271271
3119340|F|0	0.100861		A03_1	2667276	3140710|F|0	0.099713	0	A05_1	14575263	3129942|F|0--65:T>G	0.100804		A06_1	0
3111827|F|0	0.100861		A03_1	22962229	3140249|F|0	0.099713	0	A05_1	0	3107364|F|0	0.100804		A06_1	0
3106772|F|0	0.100861		A03_1	22962294	3140044|F|0--67:G>T	0.099713	0	A05_1	0	3092912|F|0	0.100804		A06_1	0
3128463|F|0--36:G>C	0.100861		A03_1	22967167	3136527|F|0	0.099713	0	A05_1	14476712	3091243|F|0	0.100804		A06_1	0
3111171|F|0--25:G>A	0.100861		A03_1	22975231	3135866|F|0	0.099713	0	C6_1	0	3075738|F|0	0.100804		A06_1	0
3119016|F|0	0.100861		A03_1	23029248	3129302|F|0	0.099713	0	A05_1	0	3086611|F|0	0.100804		A10_1	12859859
100015258|F|0	0.100861		A03_1	23035470	3129192|F|0	0.099713	0	A05_1	0	3080720|F|0	0.100804		A10_1	12933058
3112480|F|0	0.100861		A03_1	23035524	3128795|F|0	0.099713	0	A05_1	14701449	3082703|F|0	0.100804		A10_1	0
3167214|F|0--48:T>C	0.100861		A03_1	23043559	3128085|F|0	0.099713	0	A05_1	0	100000767|F|0--35:G>A	0.100804		C8_1	37530705
3088125|F|0	0.100861		A03_1	23120941	3123960|F|0	0.099713	0	A05_1	0	3110898|F|0--26:A>C	0.100804		C8_1	37687761
3108957|F|0	0.100861		A03_1	23166714	3121259|F|0--25:C>A	0.099713	0	A05_1	0	3103290|F|0--23:A>G	0.100804		C8_1	37746052
100000695|F|0	0.100861		A03_1	23172149	3118544|F|0	0.099713	0	A05_1	0	3166833|F|0	0.100804		C8_1	0
3121323|F|0	0.100861		A03_1	23191162	3116498|F|0--11:A>T	0.099713	0	A05_1	0	3104779|F|0	0.10155		C2_2	2570661
3125721|F|0--54:A>G	0.100861		A03_1	23283945	3116270|F|0	0.099713	0	A05_1	14358417	3115184|F|0	0.10155		C2_2	0
3095461|F|0	0.100861		A03_1	23285403	3113921|F|0	0.099713	0	A05_1	14591440	3160309|F|0	0.10155		C2_2	0
3159829|F|0--51:T>C	0.100861		A03_1	23298844	3113027|F|0	0.099713	0	A05_1	14490995	brPb-670546	0.101722		A05_1	0
3108970|F|0	0.100861		A03_1	0	3112604|F|0	0.099713	0	A05_1	14772079	3092366|F|0	0.101722		A06_1	19437852
3105799|F|0	0.100861		A03_1	0	3111369|F|0	0.099713	0	A05_1	0	3134290|F|0	0.101722		A06_1	19474476
3105233|F|0	0.100861		A03_1	0	3110732|F|0	0.099713	0	A05_1	14781631	3205633|F|0	0.101722		A06_1	0
3103689|F|0	0.100861		A03_1	0	3108547|F|0	0.099713	0	A05_1	0	3166520|F|0	0.101722		A06_1	0
3083901|F|0	0.100861		A03_1	0	3107846|F|0	0.099713	0	A05_1	0	3136224|F|0	0.101722		A06_1	0
3125528|F|0--52:T>G	0.100861		A03_2	2454240	3106945|F|0	0.099713	0	A05_1	14476647	3115651|F|0	0.101722		A06_1	0
SSRNA13a	0.100861		A03_2	0	3102454|F|0	0.099713	0	A05_1	14781631	3096292|F|0	0.101722		A06_1	0
3089801|F|0	0.100861		A03_2	0	3099667|F|0	0.099713	0	A05_1	14373013	3094382|F|0	0.101722		A06_1	0
3169429|F|0--18:G>C	0.100861		C1_1	0	3098508|F|0	0.099713	0	A05_1	14772079	3089798|F|0	0.101722		A06_1	0
3087733|F|0	0.102296		A01_1	0	3095481|F|0	0.099713	0	A05_1	14783266	3104589|F|0	0.102296		A07_1	0
3099981|F|0--28:G>T	0.102296		A06_1	3023702	3095120|F|0	0.099713	0	A05_1	14822290	3134672|F|0	0.102296		A07_1	0
3114975|F|0--43:C>T	0.102296		A06_1	3033424	3092443|F|0	0.099713	0	A05_1	14776369	3094142|F|0	0.102296		A08_1	0
3083937|F|0	0.102296		A06_1	3033475	brPb-670051	0.102468	0	C2_2	0	3081690|F|0	0.102296		C3_1	0
3076321|F|0	0.102296		A06_1	3036224	brPb-663258	0.102468	0	A01_1	0	3179394|F|0	0.102296		C3_1	0
3127139|F|0	0.102296		A06_1	3042135	brPb-661051	0.102468	0	C2_2	0	3082183|F|0	0.102296		C7_1	20063874
3094492|F|0	0.102296		A06_1	3043093	3167058|F|0	0.102468	0	C2_2	0	3156473|F|0	0.102296		C7_1	24290085
3078580|F|0	0.102296		A06_1	3043093	3166097|F|0	0.102468	0	A01_1	0	3158843|F|0	0.102296		C7_1	24536927
3139561|F|0--16:T>C	0.102296		C2_1	0	3159784|F|0	0.102468	0	A01_1	0	3120773|F|0	0.102755		A02_2	24711546
3142721|F|0	0.102296		C2_1	0	3158192|F|0	0.102468	0	C2_2	859639	3118146|F|0--56:G>A	0.102755		A02_2	0
3144088|F|0--11:C>T	0.102296		C2_1	0	3147176|F|0	0.102468	0	C7_1	6499443	3109074|F|0	0.102755		C2_1	29882378
3098060|F|0	0.102296		C3_1	9586542	3139063|F|0	0.102468	0	A01_1	0	3101138|F|0--17:C>G	0.102755		C4_1	19562776
3112100|F|0	0.102296		C3_1	9599424	3136727|F|0	0.102468	0	C2_2	1166117	3119078|F|0--53:T>C	0.102755		C4_1	19562841
3142058|F|0	0.102296		C3_1	9668853	3133627|F|0--7:T>C	0.102468	0	A10_1	0	3148627|F|0	0.102755		C4_1	19698979
3079491|F|0	0.102296		C3_1	9870685	3133626|F|0	0.102468	0	C2_2	1432227	3147389|F|0	0.102755		C4_1	19743105
3098286|F|0	0.102296		C3_1	0	3130647|F|0--28:C>T	0.102468	0	A10_1	8127427	3107350|F|0	0.102755		C4_1	19757043
3112352|F|0	0.102296		C3_1	0	3129886|F|0	0.102468	0	C2_2	1282275	3122090|F|0--28:T>C	0.102755		C4_1	19954017
3149831|F|0	0.102296		C3_1	0	3126480|F|0	0.102468	0	C2_2	0	3079216|F|0	0.102755		C4_1	19966090
3115016|F|0	0.102296		C6_3	10014895	3125791|F|0--29:C>A	0.102468	0	A01_1	0	3105270|F|0	0.102755		C4_1	20013570
3109682|F|0	0.102296		C6_3	0	3123558|F|0	0.102468	0	A01_1	0	3147727|F|0--33:G>T	0.102755		C4_1	20051079
3111310|F|0	0.102296		C6_3	0	3122575|F|0	0.102468	0	C2_2	0	3163112|F|0	0.102755		C4_1	20058876
3158505|F|0	0.102296		C6_3	0	3115540|F|0	0.102468	0	C2_2	1428851	3164592|F|0	0.102755		C4_1	20064325
3174130|F|0	0.102296		C6_3	0	3115286|F|0	0.102468	0	C2_2	1280564	3137535|F|0--46:A>G	0.102755		C4_1	20078011
3191207|F|0	0.102296		C6_3	0	3114639|F|0	0.102468	0	C2_2	1174537	3094183|F|0--31:T>A	0.102755		C4_1	20269338
3210809|F|0	0.102296		C6_3	0	3112218|F|0	0.102468	0	C2_2	1281679	3098287|F|0	0.102755		C4_1	20310649
3127765|F|0	0.103731		A03_1	969050	3108853|F|0	0.102468	0	C2_2	1378402	3145185|F|0	0.102755		C4_1	20317687
3156432|F|0	0.103731		A03_1	4826630	3107873|F|0	0.102468	0	C2_2	1336955	3148314|F|0	0.102755		C4_1	20350537
3092016|F|0	0.103731		A03_1	12471830	3107754|F|0	0.102468	0	A01_1	0	3105834|F|0	0.102755		C4_1	20380352
100014790|F|0	0.103731		A03_1	15303605	3104400|F|0	0.102468	0	C2_2	694205	3110474|F|0--6:G>A	0.102755		C4_1	20399837
3108696|F|0--7:T>C	0.103731		A03_1	25780528	3104396|F|0	0.102468	0	C2_2	527121	3098953|F|0	0.102755		C4_1	20466447
3174266|F|0	0.103731		A03_1	29571701	3102346|F|0	0.102468	0	C2_2	1466788	3115767|F|0--49:A>C	0.102755		C4_1	20466920
3081118|F|0	0.103731		A03_1	29746567	3098931|F|0	0.102468	0	C2_2	1242769	3123843|F|0--45:G>A	0.102755		C4_1	20576325
3150065|F|0	0.103731		A03_1	29746632	3095887|F|0	0.102468	0	C2_2	0	3158267|F|0	0.102755		C4_1	20932663
3109821|F|0	0.103731		A04_1	4349059	3095640|F|0	0.102468	0	C2_2	0	3161481|F|0	0.102755		C4_1	20945553
3086129|F|0	0.103731		A04_1	4360284	3095423|F|0	0.102468	0	C2_2	0	3169592|F|0--64:A>G	0.102755		C4_1	21104370
3093009|F|0	0.103731		A04_1	4411822	3095298|F|0	0.102468	0	C2_2	675237	100000543|F|0--64:T>G	0.102755		C4_1	21145490
3082428|F|0--21:A>G	0.103731		A04_1	4413290	3094374|F|0	0.102468	0	C2_2	0	3109180|F|0--9:T>G	0.102755		C4_1	21164100
3129415|F|0	0.103731		A04_1	4413355	3093486|F|0	0.102468	0	C2_2	0	3172072|F|0--18:A>T	0.102755		C4_1	21266167
3093166|F|0	0.103731		A04_1	4609295	3091875|F|0	0.102468	0	C2_2	591508	3113899|F|0	0.102755		C4_1	21275812
3083764|F|0	0.103731		A04_1	4723292	3088474|F|0	0.102468	0	C2_2	821094	3100291|F|0--20:T>C	0.102755		C4_1	21314973
100001405|F|0--19:C>T	0.103731		A05_1	20465980	3088269|F|0	0.102468	0	C2_2	1157473	3145119|F|0--39:T>C	0.102755		C4_1	21331570
brPb-661303	0.103731		A06_1	0	3087870|F|0	0.102468	0	C2_2	698425	3111382|F|0	0.102755		C4_1	21605020
brPb-661245	0.103731		A06_1	0	3087749|F|0	0.102468	0	C2_2	1166182	3144957|F|0	0.102755		C4_1	21690802
brPb-660737	0.103731		A06_1	0	3080571|F|0	0.102468	0	C2_2	872305	3181684|F|0	0.102755		C4_1	21724751
brPb-660578	0.103731		A06_1	0	3076357|F|0	0.102468	0	C2_2	1379579	3128876|F|0--43:G>C	0.102755		C4_1	21774204
brPb-659800	0.103731		A06_1	0	100002065|F|0	0.102468	0	C7_1	0	3125854|F|0--46:C>T	0.102755		C4_1	21910445
brPb-658968	0.103731		A06_1	0	100001900|F|0--17:G>T	0.102468	0	C7_1	0	3117007|F|0--16:C>T	0.102755		C4_1	22003790
3211123|F|0	0.103731		A06_1	0	100001392|F|0	0.102468	0	C2_2	688078	3156286|F|0--27:G>A	0.102755		C4_1	22051404
3191408|F|0	0.103731		A06_1	0	100000495|F|0--56:T>A	0.102468	0	A01_1	0	3141855|F|0	0.102755		C4_1	22073526
3170489|F|0	0.103731		A06_1	0	3167973|F|0	0.105109	0	A10_1	0	3186133|F|0--34:C>T	0.102755		C4_1	22272975
3167660|F|0	0.103731		A06_1	0	3145279|F|0--24:T>C	0.105109	0	A10_1	8653732	3109647|F|0--68:T>G	0.102755		C4_1	22356565
3163877|F|0	0.103731		A06_1	0	3133963|F|0	0.105109	0	A10_2	15511565	3133395|F|0--60:G>A	0.102755		C4_1	22483445
3155247|F|0	0.103731		A06_1	0	3116111|F|0	0.105109	0	A10_1	0	3090695|F|0	0.102755		C4_1	22564188
3148847|F|0	0.103731		A06_1	0	3115556|F|0	0.105109	0	A10_1	8777548	3118727|F|0	0.102755		C4_1	22602718
3147518|F|0	0.103731		A06_1	0	3110772|F|0	0.105109	0	A10_1	0	3161688|F|0	0.102755		C4_1	22645144
3141335|F|0	0.103731		A06_1	0	3104607|F|0	0.105109	0	A10_1	0	3164414|F|0	0.102755		C4_1	22645144
3137601|F|0	0.103731		A06_1	0	3103851|F|0	0.105109	0	A10_1	8596711	3155335|F|0	0.102755		C4_1	22654932
3134854|F|0	0.103731		A06_1	0	3095295|F|0	0.105109	0	A10_2	0	3105932|F|0	0.102755		C4_1	22833633
3125331|F|0	0.103731		A06_1	0	3189410|F|0	0.105626	0	A03_1	25838080	3082018|F|0--29:A>C	0.102755		C4_1	23026426
3122471|F|0	0.103731		A06_1	0	3177953|F|0	0.105626	0	A03_1	0	3158437|F|0	0.102755		C4_1	27008771
3122235|F|0	0.103731		A06_1	0	3124581|F|0	0.105626	0	A03_1	25790663	100012577|F|0	0.102755		C4_1	47066904
3121294|F|0	0.103731		A06_1	0	3120370|F|0	0.105626	0	A03_1	26062900	3102654|F|0	0.102755		C4_1	49283923
3119940|F|0	0.103731		A06_1	0	3116520|F|0	0.105626	0	A03_1	25804237	3082723|F|0	0.102755		C4_1	53101582
3117565|F|0	0.103731		A06_1	0	3108146|F|0	0.105626	0	A03_1	0	Na10C01a	0.102755		C4_1	0
3117002|F|0	0.103731		A06_1	0	3103307|F|0	0.105626	0	A03_1	0	Ol12D04a	0.102755		C4_1	0
3112347|F|0	0.103731		A06_1	0	Ol10B12	0.106028	0	C7_1	0	3079625|F|0	0.102755		C4_1	0
3108543|F|0	0.103731		A06_1	0	Na10C01b	0.106028	0	C7_1	0	3080821|F|0	0.102755		C4_1	0
3104456|F|0--41:T>C	0.103731		A06_1	0	brPb-839223	0.106028	0	C7_1	0	3083238|F|0	0.102755		C4_1	0
3077856|F|0	0.103731		A10_1	13548848	brPb-838512	0.106028	0	C7_1	0	3085955|F|0	0.102755		C4_1	0
3093842|F|0	0.103731		A10_1	13589734	brPb-670508	0.106028	0	C7_1	0	3086411|F|0--17:C>G	0.102755		C4_1	0
3158008|F|0	0.103731		A10_1	13630107	brPb-663145	0.106028	0	C7_1	0	3087367|F|0	0.102755		C4_1	0
3157285|F|0	0.103731		A10_1	13632173	brPb-660298	0.106028	0	C7_1	0	3087843|F|0	0.102755		C4_1	0
3153970|F|0	0.103731		A10_1	13632238	brPb-659837	0.106028	0	C7_1	0	3088189|F|0	0.102755		C4_1	0
3089007|F|0	0.103731		A10_1	13696272	brPb-659308	0.106028	0	C7_1	0	3089848|F|0	0.102755		C4_1	0
3105588|F|0	0.103731		A10_1	13822326	brPb-658785	0.106028	0	C7_1	0	3090944|F|0	0.102755		C4_1	0
brPb-658199	0.103731		A10_1	0	3213800|F|0	0.106028	0	C7_1	7319292	3091323|F|0	0.102755		C4_1	0
3217104|F|0	0.103731		A10_1	0	3189975|F|0	0.106028	0	C7_1	10341767	3092241|F|0	0.102755		C4_1	0
3189885|F|0	0.103731		A10_1	0	3182972|F|0	0.106028	0	C7_1	7441921	3094032|F|0	0.102755		C4_1	0
3153921|F|0	0.103731		A10_1	0	3171861|F|0	0.106028	0	C7_1	37433735	3094133|F|0	0.102755		C4_1	0
3137333|F|0	0.103731		A10_1	0	3167433|F|0	0.106028	0	C7_1	11610854	3094963|F|0	0.102755		C4_1	0
3118789|F|0	0.103731		A10_1	0	3166847|F|0	0.106028	0	C7_1	9018160	3095002|F|0	0.102755		C4_1	0
3111344|F|0	0.103731		A10_1	0	3166568|F|0	0.106028	0	A04_1	15933266	3095290|F|0	0.102755		C4_1	0
3109611|F|0	0.103731		A10_1	0	3165965|F|0--5:T>C	0.106028	0	C7_1	9603809	3095527|F|0	0.102755		C4_1	0
3081627|F|0	0.103731		A10_1	0	3164068|F|0	0.106028	0	C7_1	9265904	3096980|F|0	0.102755		C4_1	0
3085729|F|0	0.103731		C9_1	0	3162812|F|0	0.106028	0	C7_1	11907379	3097049|F|0--62:T>A	0.102755		C4_1	0
3090753|F|0	0.103731		C9_1	0	3162750|F|0	0.106028	0	C7_1	10821340	3097410|F|0--14:G>A	0.102755		C4_1	0
3092888|F|0	0.103731		C9_1	0	3162127|F|0	0.106028	0	C7_1	12820458	3098118|F|0--46:C>T	0.102755		C4_1	0
3093473|F|0	0.103731		C9_1	0	3161874|F|0--51:T>A	0.106028	0	C7_1	9977190	3098283|F|0	0.102755		C4_1	0
3095510|F|0	0.103731		C9_1	0	3160586|F|0	0.106028	0	C7_1	9340537	3099287|F|0	0.102755		C4_1	0
3115298|F|0	0.103731		C9_1	0	3160304|F|0--36:G>A	0.106028	0	C7_1	7364799	3100539|F|0	0.102755		C4_1	0
3130882|F|0	0.103731		C9_1	0	3159850|F|0--7:T>C	0.106028	0	C7_1	10182704	3100635|F|0	0.102755		C4_1	0
3135729|F|0	0.103731		C9_1	0	3159446|F|0	0.106028	0	C7_1	11788692	3100708|F|0	0.102755		C4_1	0
3135955|F|0	0.103731		C9_1	0	3156166|F|0--68:C>T	0.106028	0	C7_1	8447015	3100941|F|0	0.102755		C4_1	0
3135959|F|0	0.103731		C9_1	0	3154619|F|0	0.106028	0	C7_1	11611544	3101582|F|0	0.102755		C4_1	0
3136452|F|0	0.103731		C9_1	0	3152449|F|0--67:C>T	0.106028	0	C7_1	7365305	3103634|F|0--27:G>A	0.102755		C4_1	0
3142175|F|0--65:G>C	0.103731		C9_1	0	3152126|F|0	0.106028	0	C7_1	9462009	3104961|F|0	0.102755		C4_1	0
3153714|F|0--9:T>C	0.103731		C9_1	0	3151687|F|0--10:T>C	0.106028	0	C7_1	8336713	3105079|F|0	0.102755		C4_1	0
3155872|F|0--12:G>A	0.103731		C9_1	0	3151383|F|0	0.106028	0	C7_1	7393662	3105883|F|0	0.102755		C4_1	0
3157211|F|0	0.103731		C9_1	0	3150606|F|0	0.106028	0	C7_1	12427384	3107135|F|0--54:C>T	0.102755		C4_1	0
3094147|F|0--52:G>T	0.107979		A01_1	1697749	3149710|F|0	0.106028	0	C7_1	8295733	3107855|F|0	0.102755		C4_1	0
3116270|F|0	0.107979		A05_1	14358417	3149502|F|0	0.106028	0	C7_1	12485058	3108396|F|0--55:C>G	0.102755		C4_1	0
3099667|F|0	0.107979		A05_1	14373013	3147667|F|0	0.106028	0	C7_1	9466708	3109488|F|0	0.102755		C4_1	0
3106945|F|0	0.107979		A05_1	14476647	3147022|F|0	0.106028	0	C7_1	12681835	3110452|F|0	0.102755		C4_1	0
3136527|F|0	0.107979		A05_1	14476712	3142682|F|0	0.106028	0	C7_1	7551268	3111748|F|0	0.102755		C4_1	0
3113027|F|0	0.107979		A05_1	14490995	3141604|F|0--23:T>A	0.106028	0	C7_1	9804671	3112812|F|0	0.102755		C4_1	0
3153727|F|0	0.107979		A05_1	14497451	3140889|F|0--53:A>T	0.106028	0	C7_1	9591842	3113292|F|0	0.102755		C4_1	0
3140710|F|0	0.107979		A05_1	14575263	3140119|F|0	0.106028	0	A04_1	15945686	3113701|F|0	0.102755		C4_1	0
3113921|F|0	0.107979		A05_1	14591440	3140000|F|0	0.106028	0	C7_1	9840794	3113965|F|0	0.102755		C4_1	0
3128795|F|0	0.107979		A05_1	14701449	3138668|F|0--17:T>C	0.106028	0	C7_1	10231525	3114213|F|0	0.102755		C4_1	0
3155149|F|0	0.107979		A05_1	14703418	3137518|F|0--26:T>A	0.106028	0	C7_1	11720268	3114223|F|0	0.102755		C4_1	0
3098508|F|0	0.107979		A05_1	14772079	3136998|F|0	0.106028	0	C7_1	0	3114510|F|0	0.102755		C4_1	0
3112604|F|0	0.107979		A05_1	14772079	3136533|F|0	0.106028	0	C7_1	9489094	3114976|F|0	0.102755		C4_1	0
3092443|F|0	0.107979		A05_1	14776369	3136148|F|0--28:A>G	0.106028	0	C7_1	12401055	3115251|F|0	0.102755		C4_1	0
3102454|F|0	0.107979		A05_1	14781631	3135857|F|0	0.106028	0	C7_1	7775984	3116028|F|0--66:G>A	0.102755		C4_1	0
3110732|F|0	0.107979		A05_1	14781631	3134976|F|0	0.106028	0	C7_1	7866463	3116393|F|0	0.102755		C4_1	0
3095481|F|0	0.107979		A05_1	14783266	3134949|F|0--24:A>G	0.106028	0	C7_1	0	3116897|F|0	0.102755		C4_1	0
3095120|F|0	0.107979		A05_1	14822290	3134801|F|0	0.106028	0	C7_1	0	3117680|F|0--33:T>A	0.102755		C4_1	0
3149242|F|0	0.107979		A05_1	14833180	3134459|F|0--37:T>C	0.106028	0	C7_1	0	3118587|F|0	0.102755		C4_1	0
3132010|F|0--63:T>C	0.107979		A05_1	14891362	3134432|F|0	0.106028	0	C7_1	0	3119352|F|0	0.102755		C4_1	0
3148397|F|0	0.107979		A05_1	14959601	3134318|F|0	0.106028	0	C7_1	0	3119759|F|0	0.102755		C4_1	0
3142910|F|0	0.107979		A05_1	14960551	3134292|F|0	0.106028	0	C7_1	9840462	3119983|F|0	0.102755		C4_1	0
3101133|F|0	0.107979		A05_1	15081841	3133167|F|0	0.106028	0	C7_1	0	3120061|F|0	0.102755		C4_1	0
3109426|F|0	0.107979		A05_1	15248857	3132370|F|0	0.106028	0	C7_1	0	3120357|F|0	0.102755		C4_1	0
3083109|F|0--5:C>T	0.107979		A05_1	15505864	3132161|F|0	0.106028	0	C7_1	0	3120512|F|0	0.102755		C4_1	0
3090870|F|0--38:G>C	0.107979		A05_1	15512188	3131035|F|0	0.106028	0	C7_1	9489094	3122115|F|0	0.102755		C4_1	0
3113387|F|0	0.107979		A05_1	15535349	3130932|F|0	0.106028	0	C7_1	0	3122684|F|0	0.102755		C4_1	0
3149373|F|0--36:A>G	0.107979		A05_1	15536125	3130721|F|0--21:G>T	0.106028	0	C7_1	0	3122802|F|0	0.102755		C4_1	0
3133370|F|0	0.107979		A05_1	15940126	3129675|F|0	0.106028	0	C7_1	9092067	3122989|F|0--27:C>T	0.102755		C4_1	0
3080643|F|0--53:T>C	0.107979		A05_1	16365513	3129252|F|0--35:T>C	0.106028	0	C7_1	7461263	3123684|F|0	0.102755		C4_1	0
3085939|F|0	0.107979		A05_1	16388409	3128544|F|0--55:T>A	0.106028	0	C7_1	7720005	3123844|F|0	0.102755		C4_1	0
3088606|F|0	0.107979		A05_1	16408996	3128293|F|0--60:C>T	0.106028	0	C7_1	10613672	3124031|F|0	0.102755		C4_1	0
3098182|F|0	0.107979		A05_1	16504291	3126737|F|0	0.106028	0	C7_1	7806508	3124407|F|0--15:C>A	0.102755		C4_1	0
3096059|F|0	0.107979		A05_1	16614228	3126171|F|0	0.106028	0	C7_1	12825389	3124657|F|0	0.102755		C4_1	0
3134895|F|0--64:C>G	0.107979		A05_1	20294014	3125643|F|0	0.106028	0	C7_1	12161698	3125049|F|0	0.102755		C4_1	0
3094184|F|0--11:C>G	0.107979		A05_1	20295092	3123764|F|0	0.106028	0	C7_1	10776974	3125452|F|0--35:C>T	0.102755		C4_1	0
3104182|F|0	0.107979		A05_1	20320230	3123560|F|0--44:T>C	0.106028	0	C7_1	10112140	3127294|F|0	0.102755		C4_1	0
3082510|F|0	0.107979		A05_1	20423067	3123266|F|0--29:A>C	0.106028	0	C7_1	7752577	3128143|F|0	0.102755		C4_1	0
3087044|F|0--11:A>G	0.107979		A05_1	20491568	3123038|F|0	0.106028	0	C7_1	12395887	3129225|F|0	0.102755		C4_1	0
3142125|F|0--51:T>C	0.107979		A05_1	20495147	3122180|F|0--60:A>T	0.106028	0	C7_1	7392928	3130852|F|0	0.102755		C4_1	0
3076686|F|0	0.107979		A05_1	0	3120852|F|0--61:C>A	0.106028	0	C7_1	12939807	3130906|F|0--16:G>A	0.102755		C4_1	0
3077180|F|0	0.107979		A05_1	0	3119981|F|0	0.106028	0	C7_1	0	3131226|F|0	0.102755		C4_1	0
3078865|F|0	0.107979		A05_1	0	3119472|F|0--7:A>G	0.106028	0	C7_1	0	3132392|F|0	0.102755		C4_1	0
3080179|F|0	0.107979		A05_1	0	3119464|F|0	0.106028	0	C7_1	40803019	3132487|F|0--37:C>G	0.102755		C4_1	0
3082071|F|0	0.107979		A05_1	0	3119324|F|0	0.106028	0	C7_1	0	3133739|F|0	0.102755		C4_1	0
3084622|F|0	0.107979		A05_1	0	3119212|F|0	0.106028	0	C7_1	0	3133891|F|0	0.102755		C4_1	0
3089147|F|0	0.107979		A05_1	0	3118934|F|0	0.106028	0	C7_1	9271465	3135040|F|0	0.102755		C4_1	0
3090120|F|0	0.107979		A05_1	0	3118790|F|0	0.106028	0	C7_1	0	3135183|F|0--31:G>A	0.102755		C4_1	0
3092837|F|0	0.107979		A05_1	0	3118693|F|0	0.106028	0	C7_1	9060234	3135419|F|0	0.102755		C4_1	0
3098874|F|0	0.107979		A05_1	0	3118630|F|0	0.106028	0	C7_1	0	3135735|F|0	0.102755		C4_1	0
3101678|F|0	0.107979		A05_1	0	3118444|F|0	0.106028	0	C7_1	10221976	3135787|F|0	0.102755		C4_1	0
3107846|F|0	0.107979		A05_1	0	3118133|F|0	0.106028	0	C7_1	0	3139120|F|0	0.102755		C4_1	0
3108547|F|0	0.107979		A05_1	0	3118070|F|0	0.106028	0	C7_1	0	3139328|F|0	0.102755		C4_1	0
3111369|F|0	0.107979		A05_1	0	3117513|F|0	0.106028	0	C7_1	11488090	3141944|F|0--37:T>A	0.102755		C4_1	0
3116498|F|0--11:A>T	0.107979		A05_1	0	3117038|F|0	0.106028	0	C7_1	51767181	3142487|F|0	0.102755		C4_1	0
3118544|F|0	0.107979		A05_1	0	3117032|F|0	0.106028	0	C7_1	7321208	3143406|F|0--38:T>C	0.102755		C4_1	0
3121259|F|0--25:C>A	0.107979		A05_1	0	3116967|F|0	0.106028	0	C7_1	0	3143614|F|0	0.102755		C4_1	0
3123960|F|0	0.107979		A05_1	0	3116125|F|0	0.106028	0	C7_1	7958643	3143719|F|0	0.102755		C4_1	0
3128085|F|0	0.107979		A05_1	0	3115868|F|0	0.106028	0	C7_1	9419879	3177260|F|0	0.102755		C4_1	0
3129192|F|0	0.107979		A05_1	0	3115685|F|0	0.106028	0	C7_1	8003127	3178695|F|0	0.102755		C4_1	0
3129302|F|0	0.107979		A05_1	0	3115628|F|0	0.106028	0	C7_1	0	3178719|F|0--21:C>A	0.102755		C4_1	0
3140044|F|0--67:G>T	0.107979		A05_1	0	3115290|F|0--39:T>G	0.106028	0	C7_1	7775934	3179905|F|0	0.102755		C4_1	0
3140249|F|0	0.107979		A05_1	0	3114614|F|0--53:G>C	0.106028	0	C7_1	7612534	3179909|F|0	0.102755		C4_1	0
3140871|F|0--27:C>T	0.107979		A05_1	0	3114270|F|0	0.106028	0	C7_1	0	3181119|F|0	0.102755		C4_1	0
3143723|F|0	0.107979		A05_1	0	3114088|F|0	0.106028	0	C7_1	0	3182187|F|0	0.102755		C4_1	0
3144116|F|0	0.107979		A05_1	0	3114016|F|0--24:A>C	0.106028	0	C7_1	0	3183127|F|0	0.102755		C4_1	0
3145139|F|0	0.107979		A05_1	0	3113388|F|0	0.106028	0	C7_1	10112140	3184623|F|0	0.102755		C4_1	0
3147545|F|0	0.107979		A05_1	0	3113087|F|0	0.106028	0	C7_1	8247967	3185216|F|0--67:C>T	0.102755		C4_1	0
3149650|F|0	0.107979		A05_1	0	3112596|F|0--63:A>T	0.106028	0	C7_1	8639256	3187188|F|0	0.102755		C4_1	0
3162008|F|0	0.107979		A05_1	0	3112241|F|0	0.106028	0	C7_1	0	3187506|F|0	0.102755		C4_1	0
3162876|F|0--34:C>G	0.107979		A05_1	0	3112170|F|0	0.106028	0	C7_1	0	3196272|F|0	0.102755		C4_1	0
3166302|F|0	0.107979		A05_1	0	3111723|F|0	0.106028	0	C7_1	0	3210112|F|0	0.102755		C4_1	0
3169436|F|0	0.107979		A05_1	0	3111678|F|0	0.106028	0	C7_1	0	3218229|F|0	0.102755		C4_1	0
3173394|F|0	0.107979		A05_1	0	3111486|F|0	0.106028	0	C7_1	0	3219066|F|0	0.102755		C4_1	0
3203257|F|0	0.107979		A05_1	0	3111350|F|0	0.106028	0	C7_1	0	3221040|F|0	0.102755		C4_1	0
BRMS233	0.107979		A05_1	0	3111345|F|0	0.106028	0	C7_1	0	100000293|F|0--42:C>T	0.102755		C4_1	0
brPb-659114	0.107979		A05_1	0	3111041|F|0--44:C>T	0.106028	0	C7_1	9830354	100000447|F|0--61:T>C	0.102755		C4_1	0
3096996|F|0	0.107979		A08_1	16986881	3110827|F|0	0.106028	0	C7_1	9178234	100000605|F|0	0.102755		C4_1	0
3132696|F|0	0.107979		A08_1	17071866	3110625|F|0	0.106028	0	C7_1	0	100000608|F|0	0.102755		C4_1	0
3112811|F|0	0.107979		A08_1	17071931	3110555|F|0	0.106028	0	C7_1	0	100000757|F|0	0.102755		C4_1	0
3134591|F|0	0.107979		A10_2	14258440	3110410|F|0	0.106028	0	C7_1	0	100000887|F|0--19:C>A	0.102755		C4_1	0
3106162|F|0	0.107979		A10_2	14487479	3110194|F|0	0.106028	0	C7_1	0	100000988|F|0	0.102755		C4_1	0
3118288|F|0	0.107979		A10_2	14645838	3109876|F|0	0.106028	0	C7_1	8617567	100001076|F|0	0.102755		C4_1	0
3097075|F|0	0.107979		A10_2	14662527	3109553|F|0	0.106028	0	C7_1	7974056	100001458|F|0	0.102755		C4_1	0
3117026|F|0	0.107979		A10_2	0	3109531|F|0--27:G>A	0.106028	0	C7_1	9802826	100001483|F|0--38:C>T	0.102755		C4_1	0
3096102|F|0	0.107979		A10_2	0	3109188|F|0	0.106028	0	C7_1	9090424	100001536|F|0	0.102755		C4_1	0
3094974|F|0	0.107979		A10_2	0	3108873|F|0	0.106028	0	C7_1	9385458	100001745|F|0--23:T>C	0.102755		C4_1	0
3108912|F|0	0.107979	Qrps.wwai-C6	C6_1	2990824	3108768|F|0	0.106028	0	C7_1	0	100001902|F|0	0.102755		C4_1	0
3143308|F|0	0.107979		C7_1	42427681	3108413|F|0	0.106028	0	C7_1	0	100001927|F|0	0.102755		C4_1	0
3084351|F|0	0.107979		C7_1	0	3108203|F|0	0.106028	0	C7_1	0	100001946|F|0	0.102755		C4_1	0
3086512|F|0	0.107979		C7_1	0	3107896|F|0	0.106028	0	C7_1	0	100002037|F|0	0.102755		C4_1	0
3168955|F|0	0.107979		C7_1	0	3107681|F|0	0.106028	0	C7_1	7546477	100002177|F|0	0.102755		C4_1	0
3168356|F|0	0.107979		C8_2	0	3107621|F|0	0.106028	0	C7_1	8243814	100002190|F|0	0.102755		C4_1	0
3103517|F|0	0.113318		A06_1	0	3107378|F|0	0.106028	0	C7_1	0	100002531|F|0	0.102755		C4_1	0
3111282|F|0	0.113318		A06_1	3410636	3107168|F|0	0.106028	0	C7_1	7965366	100003916|F|0	0.102755		C4_1	0
3111119|F|0--6:T>A	0.113318		A06_1	3434273	3106626|F|0--56:T>C	0.106028	0	C7_1	11504653	100004971|F|0	0.102755		C4_1	0
3158097|F|0--38:A>C	0.113318		A06_1	3434604	3106286|F|0	0.106028	0	C7_1	0	100008076|F|0	0.102755		C4_1	0
3097948|F|0	0.113318		A06_1	3447182	3105977|F|0	0.106028	0	C7_1	0	100009403|F|0	0.102755		C4_1	0
3087077|F|0	0.113318		A06_1	3447182	3105856|F|0	0.106028	0	C7_1	0	100009405|F|0	0.102755		C4_1	0
3136870|F|0	0.113318		A06_1	3448231	3105835|F|0	0.106028	0	C7_1	0	100011261|F|0--11:T>A	0.102755		C4_1	0
3117814|F|0	0.113318		A06_1	3460387	3105599|F|0--23:A>C	0.106028	0	C7_1	0	100011261|F|0--12:T>A	0.102755		C4_1	0
3089256|F|0	0.113318		A06_1	3460387	3105546|F|0	0.106028	0	C7_1	11605981	100012965|F|0	0.102755		C4_1	0
3158894|F|0	0.113318		A06_1	3498622	3105334|F|0	0.106028	0	C7_1	7445361	100013002|F|0	0.102755		C4_1	0
3148747|F|0	0.113318		A06_1	3501424	3105303|F|0--24:C>T	0.106028	0	C7_1	0	100013599|F|0	0.102755		C4_1	0
3187374|F|0	0.113318		A06_1	3502553	3104739|F|0	0.106028	0	C7_1	7370378	100013601|F|0	0.102755		C4_1	0
3175346|F|0	0.113318		A06_1	3502553	3104576|F|0--60:A>C	0.106028	0	C7_1	8973980	100013878|F|0	0.102755		C4_1	0
3088745|F|0	0.113318		A06_1	3506348	3103780|F|0--38:C>A	0.106028	0	A08_1	16622980	100014167|F|0	0.102755		C4_1	0
3083813|F|0	0.113318		A06_1	3506348	3103665|F|0	0.106028	0	C7_1	0	100015300|F|0	0.102755		C4_1	0
3218123|F|0	0.113318		A06_1	3529048	3103635|F|0	0.106028	0	C7_1	8083304	100015308|F|0	0.102755		C4_1	0
3128599|F|0	0.113318		A06_1	3529518	3103286|F|0	0.106028	0	C7_1	13109409	100015403|F|0	0.102755		C4_1	0
100014001|F|0	0.113318		A06_1	3530192	3102887|F|0	0.106028	0	C7_1	0	100000641|F|0--29:G>T	0.114294		A06_3	0
100009758|F|0	0.113318		A06_1	3530192	3102423|F|0	0.106028	0	C7_1	9489029	3152696|F|0	0.114294		A08_1	8104545
3087007|F|0	0.113318		A06_1	3538179	3101483|F|0	0.106028	0	A08_1	0	3110516|F|0	0.114294		A08_1	8111487
3090584|F|0	0.113318		A06_1	3542891	3101378|F|0	0.106028	0	C7_1	0	3144524|F|0	0.114294		A08_1	8115681
3083644|F|0	0.113318		A06_1	3542891	3100875|F|0	0.106028	0	C7_1	10141252	3175164|F|0--68:T>C	0.114294		A08_1	8133340
100000920|F|0	0.113318		A06_1	3542956	3100759|F|0	0.106028	0	C7_1	0	100000947|F|0	0.114294		A08_1	8135401
[truncated: 15,423 more rows]
