# Supplementary material for: Genome-Wide Delineation of Natural Variation for Pod Shatter Resistance in Brassica napus
Source: PLoS One. 2014 Jul 9;9(7):e101673. doi: 10.1371/journal.pone.0101673 (PMC4090071; doi:10.1371/journal.pone.0101673)
Supplement: Table S10 — Alignments between genetic regions that showed significant association with shatter resistance in the BLN2762/Surpass400 population with the sequenced genomes of B. rapa and B. oleracea . Detailed description of candidate genes and their physical location of reference genomes are given. All markers which showed significant association with shatter resistance identified with SML, WGAIM and GWAS, were aligned with the A and C genomes. Only significant hits are given. (XLSX) [file pone.0101673.s017.xlsx]

## Sheet: 69_vs_XA_IC_group_wublastn_pars
Supplemental Table S10: Alignments between genetic regions that showed significant association with pod shatter resistance in the BLN2762/Surpass400 population with the sequenced genomes of B. rapa and B. oleracea. Detailed description of candidate genes and their physical location of reference genomes is given. All markers which showed significant associated with pod shatter resistance, identifi…
QTL/Nature of Sequence	Phenotypic measurement	Query Sequence	Gene description	Query_id	Query_length (bp/aa)	Chromsome	Q_start	Q_end	S_start	S_end	Identity (%)	Alignment_length (bp_	Alignment score	E-value	Group
		mRNA	Arabidopsis thaliana cellulose synthase catalytic subunit (IRX3)	gb|AF088917.1|	3081	C1	1449	1767	15240	15554	71.875	320	754	3.2e-40	4
		mRNA	Arabidopsis thaliana cellulose synthase A catalytic subunit 7 [UDP-forming] mRNA	ref|NM_121748.3|	3368	C1	1507	1825	15240	15554	71.875	320	754	4.3e-40	4
		Protein	cellulase [Brassica napus]	gi|5689613|emb|CAB51903.1|		C1	482	572	149308	149027	51.06	94	97.8	5e-19
		Protein	cellulase [Brassica napus]	gi|5689613|emb|CAB51903.1|		C1	108	222	151189	150860	46.96	115	108	2e-22
		Protein	cellulase [Brassica napus]	gi|5689613|emb|CAB51903.1|		C1	473	572	153630	153316	40	105	82	3e-14
		Protein	cellulase [Brassica napus]	gi|5689613|emb|CAB51903.1|		C1	108	222	156183	155854	46.28	121	102	2e-20
		Protein	CLV1-like receptor kinase [Brassica napus]	gi|22795056|gb|AAN05448.1|		C1	62	167	185941	185627	36.7	109	75.1	4e-13
		Protein	CLV1-like receptor kinase [Brassica napus]	gi|31540632|gb|AAP49010.1|		C1	693	974	185941	185114	36.46	288	172	4e-41
		mRNA	Arabidopsis thaliana cellulose synthase catalytic subunit (IRX3)	gb|AF088917.1|	3081	C1	88	349	217468	217728	70.566	265	581	3.4e-224	1
		mRNA	Arabidopsis thaliana cellulose synthase A catalytic subunit 7 [UDP-forming] mRNA	ref|NM_121748.3|	3368	C1	146	407	217468	217728	70.566	265	581	2.8e-224	1
		Protein	CLV1-like receptor kinase [Brassica napus]	gi|31540632|gb|AAP49010.1|		C1	34	600	237266	238897	31.5	581	194	8e-48
		Protein	CLV1-like receptor kinase [Brassica napus]	gi|31540632|gb|AAP49010.1|		C1	49	620	237722	239452	33.22	587	215	3e-54
		Protein	CLV1-like receptor kinase [Brassica napus]	gi|22795056|gb|AAN05448.1|		C1	44	169	239729	240124	38.52	135	85.1	4e-16
		Protein	CLV1-like receptor kinase [Brassica napus]	gi|31540632|gb|AAP49010.1|		C1	675	971	239729	240625	38.19	309	217	8e-55
		Protein	agamous-like 15 [Brassica napus]	gi|89574426|gb|ABD77425.1|		C1	1	60	637632	637811	68.33	60	94	2e-18
		DNA	Brassica napus SHATTERPROOF1 (BnSHP1) gene	gi|12655901|gb|AAK00646.1|AF226865_1		C1	28	75	637668	637811	62.5	48	69.7	4e-11
		mRNA	Arabidopsis thaliana AP2-like ethylene-responsive transcription factor ANT mRNA	ref|NM_119937.2|	2148	C1	1	621	756635	757242	70.7355	639	1218	2.8e-283	1
		Protein	agamous-like 15 [Brassica napus]	gi|89574426|gb|ABD77425.1|		C1	1	61	902701	902883	49.18	61	71.6	1e-11
		Protein	CLV1-like receptor kinase [Brassica napus]	gi|31540632|gb|AAP49010.1|		C1	38	319	1055883	1056560	30.18	285	102	3e-20
		Protein	CLV1-like receptor kinase [Brassica napus]	gi|31540632|gb|AAP49010.1|		C1	267	781	1055979	1057337	25	524	97.4	1e-18
		Protein	CLV1-like receptor kinase [Brassica napus]	gi|31540632|gb|AAP49010.1|		C1	393	620	1055997	1056602	33.19	229	101	7e-20
		Protein	CLV1-like receptor kinase [Brassica napus]	gi|31540632|gb|AAP49010.1|		C1	253	463	1056009	1056608	32.55	212	75.5	4e-12
		Protein	CLV1-like receptor kinase [Brassica napus]	gi|22795056|gb|AAN05448.1|		C1	73	150	1057101	1057337	35.44	79	54.3	7e-07
		Protein	CLV1-like receptor kinase [Brassica napus]	gi|31540632|gb|AAP49010.1|		C1	792	974	1057471	1058076	28.44	218	62.8	3e-08
		Protein	CLV1-like receptor kinase [Brassica napus]	gi|31540632|gb|AAP49010.1|		C1	755	898	1107811	1107395	30.41	148	56.6	2e-06
		Protein	CLV1-like receptor kinase [Brassica napus]	gi|31540632|gb|AAP49010.1|		C1	487	602	1568368	1568712	32.76	116	67	1e-09
		Protein	CLV1-like receptor kinase [Brassica napus]	gi|31540632|gb|AAP49010.1|		C1	140	815	1568837	1571089	29.05	754	253	2e-65
		Protein	CLV1-like receptor kinase [Brassica napus]	gi|31540632|gb|AAP49010.1|		C1	60	532	1568918	1570363	33.53	501	201	7e-50
		Protein	CLV1-like receptor kinase [Brassica napus]	gi|22795056|gb|AAN05448.1|		C1	43	168	1570688	1571041	33.08	130	68.6	3e-11
		Protein	CLV1-like receptor kinase [Brassica napus]	gi|31540632|gb|AAP49010.1|		C1	821	974	1571431	1571886	34.59	159	100	2e-19
		Protein	CLV1-like receptor kinase [Brassica napus]	gi|31540632|gb|AAP49010.1|		C1	836	872	1901257	1901147	45.95	37	38.1	7e-07
		Protein	CLV1-like receptor kinase [Brassica napus]	gi|31540632|gb|AAP49010.1|		C1	795	834	1901490	1901374	42.5	40	39.3	7e-07
		Protein	CLV1-like receptor kinase [Brassica napus]	gi|31540632|gb|AAP49010.1|		C1	496	595	1941928	1941629	36.89	103	55.1	7e-06
		Protein	CLV1-like receptor kinase [Brassica napus]	gi|31540632|gb|AAP49010.1|		C1	840	914	2127603	2127370	44.44	81	59.3	3e-07
		Protein	CLV1-like receptor kinase [Brassica napus]	gi|31540632|gb|AAP49010.1|		C1	788	854	2127824	2127621	36.76	68	52	3e-14
		Protein	CLV1-like receptor kinase [Brassica napus]	gi|31540632|gb|AAP49010.1|		C1	699	787	2128177	2127914	31.46	89	50.8	3e-14
		Protein	CLV1-like receptor kinase [Brassica napus]	gi|31540632|gb|AAP49010.1|		C1	756	808	2382221	2382385	34.55	55	40.8	3e-22
		Protein	CLV1-like receptor kinase [Brassica napus]	gi|31540632|gb|AAP49010.1|		C1	809	974	2382469	2383104	29.78	225	89	3e-22
		Protein	CLV1-like receptor kinase [Brassica napus]	gi|31540632|gb|AAP49010.1|		C1	865	917	2408626	2408465	53.7	54	56.2	3e-06
		Protein	CLV1-like receptor kinase [Brassica napus]	gi|31540632|gb|AAP49010.1|		C1	793	840	2409093	2408854	33.75	80	47.8	3e-20
		Protein	CLV1-like receptor kinase [Brassica napus]	gi|22795056|gb|AAN05448.1|		C1	66	157	2409455	2409183	39.78	93	75.1	4e-13
		Protein	CLV1-like receptor kinase [Brassica napus]	gi|31540632|gb|AAP49010.1|		C1	697	788	2409455	2409183	39.78	93	75.5	3e-20
		Protein	agamous-like 15 [Brassica napus]	gi|89574426|gb|ABD77425.1|		C1	1	60	2536554	2536733	76.67	60	100	2e-20
		DNA	Brassica napus SHATTERPROOF1 (BnSHP1) gene	gi|12655901|gb|AAK00646.1|AF226865_1		C1	28	75	2536590	2536733	68.75	48	74.3	1e-12
		Protein	CLV1-like receptor kinase [Brassica napus]	gi|31540632|gb|AAP49010.1|		C1	247	461	2542096	2542746	31.84	223	88.2	7e-16
		Protein	CLV1-like receptor kinase [Brassica napus]	gi|31540632|gb|AAP49010.1|		C1	476	602	2542153	2542533	34.65	127	75.5	4e-12
		Protein	CLV1-like receptor kinase [Brassica napus]	gi|31540632|gb|AAP49010.1|		C1	411	620	2542156	2542794	37.16	218	113	2e-23
		Protein	CLV1-like receptor kinase [Brassica napus]	gi|31540632|gb|AAP49010.1|		C1	238	412	2542228	2542743	34.09	176	80.5	1e-13
		Protein	CLV1-like receptor kinase [Brassica napus]	gi|31540632|gb|AAP49010.1|		C1	153	321	2542264	2542755	37.65	170	87	2e-15
		Protein	CLV1-like receptor kinase [Brassica napus]	gi|31540632|gb|AAP49010.1|		C1	89	231	2542366	2542779	32.64	144	60.1	2e-07
		DNA	B.napus gene encoding endo-polygalacturonase	emb|X98373.1|	4944	C1	16	475	2582056	2582523	70.6131	473	1006	2.6e-50	103
		Protein	CLV1-like receptor kinase [Brassica napus]	gi|31540632|gb|AAP49010.1|		C1	301	573	2643728	2644591	26.3	289	89.4	3e-16
		Protein	CLV1-like receptor kinase [Brassica napus]	gi|31540632|gb|AAP49010.1|		C1	66	311	2643854	2644594	27.38	252	87	2e-15
		Protein	CLV1-like receptor kinase [Brassica napus]	gi|31540632|gb|AAP49010.1|		C1	172	406	2643896	2644591	26.81	235	81.6	7e-14
		Protein	CLV1-like receptor kinase [Brassica napus]	gi|31540632|gb|AAP49010.1|		C1	373	635	2643920	2644684	29.37	269	105	3e-21
		Protein	CLV1-like receptor kinase [Brassica napus]	gi|22795056|gb|AAN05448.1|		C1	53	156	2844037	2844336	33.65	104	64.7	6e-10
		Protein	CLV1-like receptor kinase [Brassica napus]	gi|31540632|gb|AAP49010.1|		C1	702	900	2844079	2844753	39.82	226	161	5e-38
		DNA	Brassica oleracea CRABS CLAW (CRC) gene	gb|AY703986.1|	5462	C1	2822	4323	3126149	3127660	58.3598	1573	1183	5.9e-43	3
		Protein	CLV1-like receptor kinase [Brassica napus]	gi|31540632|gb|AAP49010.1|		C1	817	923	3364838	3364302	30.73	179	75.5	2e-36
		Protein	CLV1-like receptor kinase [Brassica napus]	gi|31540632|gb|AAP49010.1|		C1	787	816	3365010	3364921	60	30	41.6	2e-36
		Protein	CLV1-like receptor kinase [Brassica napus]	gi|22795056|gb|AAN05448.1|		C1	59	158	3365389	3365084	38.83	103	78.2	5e-14
		Protein	CLV1-like receptor kinase [Brassica napus]	gi|31540632|gb|AAP49010.1|		C1	690	789	3365389	3365084	38.83	103	80.5	2e-36
		mRNA	Arabidopsis thaliana cellulose synthase catalytic subunit (IRX3)	gb|AF088917.1|	3081	C1	54	272	3553379	3553593	72.7273	220	524	1.6e-215	2
		mRNA	Arabidopsis thaliana cellulose synthase A catalytic subunit 7 [UDP-forming] mRNA	ref|NM_121748.3|	3368	C1	112	330	3553379	3553593	72.7273	220	524	9.1e-214	2
		Protein	endo-polygalacturonidase [Brassica napus]	gi|1403141|emb|CAA67020.1|		C1	265	291	3569395	3569306	53.33	30	34.3	3e-08
		Protein	endo-polygalacturonidase [Brassica napus]	gi|1403141|emb|CAA67020.1|		C1	219	265	3569658	3569518	48.94	47	45.8	3e-08
		Protein	CLV1-like receptor kinase [Brassica napus]	gi|31540632|gb|AAP49010.1|		C1	731	974	3592350	3591604	35.47	265	145	3e-33
		Protein	CLV1-like receptor kinase [Brassica napus]	gi|22795056|gb|AAN05448.1|		C1	74	167	3595427	3595146	39.58	96	73.6	1e-12
		Protein	CLV1-like receptor kinase [Brassica napus]	gi|31540632|gb|AAP49010.1|		C1	705	974	3595427	3594630	39.71	277	191	5e-47
		Protein	CLV1-like receptor kinase [Brassica napus]	gi|22795056|gb|AAN05448.1|		C1	55	98	3704307	3704441	33.33	45	34.3	6e-07
		Protein	CLV1-like receptor kinase [Brassica napus]	gi|22795056|gb|AAN05448.1|		C1	113	158	3704546	3704683	39.13	46	39.3	6e-07
		DNA	B.napus gene encoding endo-polygalacturonase	emb|X98373.1|	4944	C1	746	1551	3812714	3813525	66.3876	836	1327	1.4e-49	110
		Protein	CLV1-like receptor kinase [Brassica napus]	gi|31540632|gb|AAP49010.1|		C1	388	567	4095832	4096284	29.28	181	67.8	1e-09
		Protein	CLV1-like receptor kinase [Brassica napus]	gi|31540632|gb|AAP49010.1|		C1	135	268	4095871	4096266	35.56	135	61.6	6e-08
		Protein	CLV1-like receptor kinase [Brassica napus]	gi|22795056|gb|AAN05448.1|		C1	36	156	4097396	4097743	29.75	121	58.2	5e-08
		Protein	CLV1-like receptor kinase [Brassica napus]	gi|31540632|gb|AAP49010.1|		C1	667	787	4097396	4097743	28.1	121	58.2	7e-07
		Protein	CLV1-like receptor kinase [Brassica napus]	gi|31540632|gb|AAP49010.1|		C1	793	971	4098418	4098936	27.17	184	65.1	7e-09
		Protein	CLV1-like receptor kinase [Brassica napus]	gi|31540632|gb|AAP49010.1|		C1	705	874	4115524	4116027	28.57	175	74.7	9e-12
		Protein	CLV1-like receptor kinase [Brassica napus]	gi|22795056|gb|AAN05448.1|		C1	62	169	4137674	4137351	31.19	109	60.5	9e-09
		Protein	CLV1-like receptor kinase [Brassica napus]	gi|31540632|gb|AAP49010.1|		C1	693	970	4137674	4136853	35.92	284	160	1e-37
		Protein	CLV1-like receptor kinase [Brassica napus]	gi|22795056|gb|AAN05448.1|		C1	62	167	4147198	4146881	32.71	107	61.6	4e-09
		Protein	CLV1-like receptor kinase [Brassica napus]	gi|31540632|gb|AAP49010.1|		C1	693	970	4147198	4146377	35.92	284	159	2e-37
		Protein	CLV1-like receptor kinase [Brassica napus]	gi|22795056|gb|AAN05448.1|		C1	62	169	4158607	4158284	31.19	109	60.1	1e-08
		Protein	CLV1-like receptor kinase [Brassica napus]	gi|31540632|gb|AAP49010.1|		C1	693	970	4158607	4157786	34.16	281	157	7e-37
		Protein	CLV1-like receptor kinase [Brassica napus]	gi|22795056|gb|AAN05448.1|		C1	66	169	4169626	4169937	31.43	105	59.3	2e-08
		Protein	CLV1-like receptor kinase [Brassica napus]	gi|31540632|gb|AAP49010.1|		C1	697	970	4169626	4170435	34.78	276	159	3e-37
		Protein	CLV1-like receptor kinase [Brassica napus]	gi|31540632|gb|AAP49010.1|		C1	744	900	4226955	4226500	29.11	158	58.5	5e-07
		Protein	CLV1-like receptor kinase [Brassica napus]	gi|22795056|gb|AAN05448.1|		C1	53	150	4432113	4432394	36.73	98	66.2	2e-10
		Protein	CLV1-like receptor kinase [Brassica napus]	gi|31540632|gb|AAP49010.1|		C1	702	781	4432155	4432394	41.25	80	63.9	7e-34
		Protein	CLV1-like receptor kinase [Brassica napus]	gi|31540632|gb|AAP49010.1|		C1	793	849	4432493	4432663	59.65	57	75.5	7e-34
		Protein	CLV1-like receptor kinase [Brassica napus]	gi|31540632|gb|AAP49010.1|		C1	854	906	4432656	4432808	43.4	53	49.7	7e-34
		DNA	B.napus gene encoding endo-polygalacturonase	emb|X98373.1|	4944	C1	1	1421	4596946	4598365	70.9898	1465	2966	5.1e-127	26
		DNA	B.napus gene encoding endo-polygalacturonase	emb|X98373.1|	4944	C1	439	1556	4597389	4598513	69.9482	1158	2220	2.7e-90	42
		Protein	CLV1-like receptor kinase [Brassica napus]	gi|31540632|gb|AAP49010.1|		C1	744	971	4880950	4881780	32.75	284	140	1e-31
		Protein	CLV1-like receptor kinase [Brassica napus]	gi|31540632|gb|AAP49010.1|		C1	804	900	5024974	5025327	28.69	122	55.8	4e-06
		Protein	CLV1-like receptor kinase [Brassica napus]	gi|31540632|gb|AAP49010.1|		C1	751	808	5286792	5286965	41.38	58	57.4	7e-21
		Protein	CLV1-like receptor kinase [Brassica napus]	gi|31540632|gb|AAP49010.1|		C1	805	974	5287022	5287690	29.6	223	67.4	7e-21
		DNA	B.napus gene encoding endo-polygalacturonase	emb|X98373.1|	4944	C1	901	1339	5320255	5320693	92.9705	441	1902	9.5e-76	59
		Protein	CLV1-like receptor kinase [Brassica napus]	gi|22795056|gb|AAN05448.1|		C1	68	169	5657506	5657811	38.83	103	74.3	7e-13
		Protein	CLV1-like receptor kinase [Brassica napus]	gi|31540632|gb|AAP49010.1|		C1	699	974	5657506	5658327	35.92	284	182	3e-44
		DNA	B.napus gene encoding endo-polygalacturonase	emb|X98373.1|	4944	C1	1	1534	5773033	5774568	89.3617	1551	6078	1.6e-278	12
		DNA	B.napus gene encoding endo-polygalacturonase	emb|X98373.1|	4944	C1	16	764	5821327	5822075	64	775	1052	3.2e-43	130
		DNA	B.napus gene encoding endo-polygalacturonase	emb|X98373.1|	4944	C1	16	1584	5890033	5891598	58.9133	1638	1287	5.2e-54	88
		DNA	B.napus gene encoding endo-polygalacturonase	emb|X98373.1|	4944	C1	357	1429	5924340	5925422	68.0394	1117	1904	7.7e-76	58
		DNA	B.napus gene encoding endo-polygalacturonase	emb|X98373.1|	4944	C1	727	1977	5924727	5925983	61.4559	1305	1386	3e-52	93
		Protein	CLV1-like receptor kinase [Brassica napus]	gi|31540632|gb|AAP49010.1|		C1	798	852	5956289	5956131	47.27	55	55.8	4e-06
		Protein	CLV1-like receptor kinase [Brassica napus]	gi|31540632|gb|AAP49010.1|		C1	34	870	5961391	5963928	37.4	861	547	4e-173
		DNA	Brassica napus CLV1-like receptor kinase (CLAVATA1) gene	gb|AY283519.1|	3008	C1	481	2008	5961751	5963272	56.8268	1582	1079	9.5e-69	2
		mRNA	Brassica napus CLAVATA1 (CLV1) mRNA	gb|GU480586.1|	2964	C1	481	2008	5961751	5963272	56.8268	1582	1079	2.3e-55	2
		Protein	CLV1-like receptor kinase [Brassica napus]	gi|22795056|gb|AAN05448.1|		C1	49	168	5963341	5963721	37.01	127	101	5e-21
		Protein	CLV1-like receptor kinase [Brassica napus]	gi|31540632|gb|AAP49010.1|		C1	871	974	5963996	5964298	42.99	107	85.9	4e-173
		Protein	CLV1-like receptor kinase [Brassica napus]	gi|31540632|gb|AAP49010.1|		C1	216	496	5985150	5985995	30.17	295	103	2e-20
		Protein	CLV1-like receptor kinase [Brassica napus]	gi|31540632|gb|AAP49010.1|		C1	456	593	5985237	5985653	38.13	139	86.3	3e-15
		Protein	CLV1-like receptor kinase [Brassica napus]	gi|31540632|gb|AAP49010.1|		C1	479	602	5985237	5985608	35.71	126	67	2e-09
		Protein	CLV1-like receptor kinase [Brassica napus]	gi|31540632|gb|AAP49010.1|		C1	89	315	5985294	5985977	36.21	232	104	9e-21
		Protein	CLV1-like receptor kinase [Brassica napus]	gi|31540632|gb|AAP49010.1|		C1	465	600	5985336	5985749	38.41	138	82	5e-14
		Protein	CLV1-like receptor kinase [Brassica napus]	gi|31540632|gb|AAP49010.1|		C1	868	974	6036684	6036385	42.34	111	77.8	2e-149
		DNA	Brassica napus CLV1-like receptor kinase (CLAVATA1) gene	gb|AY283519.1|	3008	C1	1	2256	6037159	6039413	54.1845	2342	1015	7.6e-49	3
		mRNA	Brassica napus CLAVATA1 (CLV1) mRNA	gb|GU480586.1|	2964	C1	1	2256	6037159	6039413	54.1845	2342	1015	2.2e-48	3
		Protein	CLV1-like receptor kinase [Brassica napus]	gi|22795056|gb|AAN05448.1|		C1	36	169	6037420	6036995	42.25	142	101	4e-21
		Protein	CLV1-like receptor kinase [Brassica napus]	gi|31540632|gb|AAP49010.1|		C1	66	870	6039214	6036779	37.46	841	477	2e-149
		DNA	B.napus gene encoding endo-polygalacturonase	emb|X98373.1|	4944	C1	111	962	6510050	6510899	65.7925	877	1373	1.2e-51	96
		DNA	B.napus gene encoding endo-polygalacturonase	emb|X98373.1|	4944	C1	1	810	6649517	6650332	96.9363	816	3819	5.3e-218	14
		Protein	CLV1-like receptor kinase [Brassica napus]	gi|22795056|gb|AAN05448.1|		C1	73	168	6726149	6725862	33.33	99	65.9	3e-10
		Protein	CLV1-like receptor kinase [Brassica napus]	gi|31540632|gb|AAP49010.1|		C1	703	974	6726152	6725337	32.26	279	144	6e-33
		Protein	CLV1-like receptor kinase [Brassica napus]	gi|22795056|gb|AAN05448.1|		C1	73	168	6736258	6735971	31.63	98	62	4e-09
		Protein	CLV1-like receptor kinase [Brassica napus]	gi|31540632|gb|AAP49010.1|		C1	703	974	6736261	6735443	31.32	281	143	2e-32
		Protein	CLV1-like receptor kinase [Brassica napus]	gi|31540632|gb|AAP49010.1|		C1	75	196	7104811	7104452	31.97	122	55.5	5e-06
		Protein	CLV1-like receptor kinase [Brassica napus]	gi|31540632|gb|AAP49010.1|		C1	360	580	7105111	7104452	33.03	221	107	8e-22
		Protein	CLV1-like receptor kinase [Brassica napus]	gi|31540632|gb|AAP49010.1|		C1	237	457	7105120	7104464	29.86	221	97.4	1e-18
		Protein	CLV1-like receptor kinase [Brassica napus]	gi|31540632|gb|AAP49010.1|		C1	134	386	7105135	7104461	25.69	253	75.9	4e-12
		Protein	CLV1-like receptor kinase [Brassica napus]	gi|31540632|gb|AAP49010.1|		C1	66	313	7105210	7104464	28.74	254	94	1e-17
		Protein	CLV1-like receptor kinase [Brassica napus]	gi|31540632|gb|AAP49010.1|		C1	210	484	7105285	7104452	27.5	280	96.3	3e-18
		Protein	CLV1-like receptor kinase [Brassica napus]	gi|31540632|gb|AAP49010.1|		C1	744	900	7117565	7117110	30.38	158	69.7	3e-10
		Protein	CLV1-like receptor kinase [Brassica napus]	gi|31540632|gb|AAP49010.1|		C1	468	620	7141179	7140724	37.58	157	85.5	4e-15
		Protein	CLV1-like receptor kinase [Brassica napus]	gi|31540632|gb|AAP49010.1|		C1	300	433	7141182	7140787	33.58	134	68.2	8e-10
		Protein	CLV1-like receptor kinase [Brassica napus]	gi|31540632|gb|AAP49010.1|		C1	219	375	7141206	7140754	35.67	157	83.6	2e-14
		Protein	CLV1-like receptor kinase [Brassica napus]	gi|31540632|gb|AAP49010.1|		C1	219	402	7141281	7140736	32.43	185	81.6	6e-14
		Protein	CLV1-like receptor kinase [Brassica napus]	gi|31540632|gb|AAP49010.1|		C1	243	423	7141284	7140745	30.22	182	73.2	2e-11
		mRNA	Arabidopsis thaliana MADS domain transcription factor AGAMOUS mRNA	ref|NM_118013.2|	1532	C1	212	501	7287826	7288111	84.4595	296	970	6.6e-169	1
		Protein	agamous-like 15 [Brassica napus]	gi|89574426|gb|ABD77425.1|		C1	2	59	7288637	7288810	77.59	58	95.1	9e-19
		DNA	Brassica napus SHATTERPROOF1 (BnSHP1) gene	gi|12655901|gb|AAK00646.1|AF226865_1		C1	28	75	7288670	7288813	87.5	48	94.4	1e-18
		mRNA	Brassica rapa subsp. pekinensis agamous	gb|AY162471.1|	428	C1	1	134	7288682	7288815	95.5224	134	616	4.3e-63	1
		DNA	B.napus gene encoding endo-polygalacturonase	emb|X98373.1|	4944	C1	116	1329	7851968	7853189	77.8226	1240	3461	4.2e-159	18
		DNA	B.napus gene encoding endo-polygalacturonase	emb|X98373.1|	4944	C1	727	1551	7933654	7934481	66.2383	856	1325	1.8e-49	112
		DNA	B.napus gene encoding endo-polygalacturonase	emb|X98373.1|	4944	C1	357	1429	7933786	7934868	67.8603	1117	1886	5.1e-75	62
		Protein	CLV1-like receptor kinase [Brassica napus]	gi|31540632|gb|AAP49010.1|		C1	172	600	8006875	8008164	26.64	458	99.4	3e-19
		Protein	CLV1-like receptor kinase [Brassica napus]	gi|31540632|gb|AAP49010.1|		C1	246	615	8006956	8008083	27.75	382	102	4e-20
		Protein	CLV1-like receptor kinase [Brassica napus]	gi|31540632|gb|AAP49010.1|		C1	153	599	8006968	8008449	29.92	498	139	2e-31
		Protein	CLV1-like receptor kinase [Brassica napus]	gi|31540632|gb|AAP49010.1|		C1	118	356	8007763	8008437	30	240	84.7	8e-15
		DNA	B.napus gene encoding endo-polygalacturonase	emb|X98373.1|	4944	C1	16	475	8122089	8122556	69.9789	473	979	9e-41	136
		Protein	CLV1-like receptor kinase [Brassica napus]	gi|31540632|gb|AAP49010.1|		C1	18	601	8179343	8181250	32.87	642	271	6e-71
		Protein	CLV1-like receptor kinase [Brassica napus]	gi|31540632|gb|AAP49010.1|		C1	77	870	8179898	8182729	33.19	952	423	8e-117
		Protein	CLV1-like receptor kinase [Brassica napus]	gi|22795056|gb|AAN05448.1|		C1	53	169	8182130	8182513	39.84	128	94	8e-19
		Protein	CLV1-like receptor kinase [Brassica napus]	gi|31540632|gb|AAP49010.1|		C1	867	974	8182925	8183245	33.04	112	65.5	5e-09
		Protein	CLV1-like receptor kinase [Brassica napus]	gi|31540632|gb|AAP49010.1|		C1	60	870	8254785	8257187	47.84	834	722	0
		DNA	Brassica napus CLV1-like receptor kinase (CLAVATA1) gene	gb|AY283519.1|	3008	C1	299	1364	8254834	8255896	59.3951	1091	1150	6.2e-111	1
		mRNA	Brassica napus CLAVATA1 (CLV1) mRNA	gb|GU480586.1|	2964	C1	299	1364	8254834	8255896	59.3951	1091	1150	4.3e-111	1
		Protein	CLV1-like receptor kinase [Brassica napus]	gi|22795056|gb|AAN05448.1|		C1	41	167	8256588	8256968	64.06	128	169	1e-41
		Protein	CLV1-like receptor kinase [Brassica napus]	gi|31540632|gb|AAP49010.1|		C1	871	976	8257541	8257846	52.34	107	116	2e-24
		DNA	B.napus gene encoding endo-polygalacturonase	emb|X98373.1|	4944	C1	357	1389	8343821	8344852	68.1903	1072	1817	5.3e-71	70
		Protein	CLV1-like receptor kinase [Brassica napus]	gi|31540632|gb|AAP49010.1|		C1	32	609	8504157	8505899	29.21	630	169	2e-40
		Protein	CLV1-like receptor kinase [Brassica napus]	gi|31540632|gb|AAP49010.1|		C1	464	616	8504376	8504837	37.18	156	97.4	1e-18
		Protein	CLV1-like receptor kinase [Brassica napus]	gi|31540632|gb|AAP49010.1|		C1	787	976	8506816	8507388	34.67	199	93.2	2e-17
		Protein	CLV1-like receptor kinase [Brassica napus]	gi|31540632|gb|AAP49010.1|		C1	32	609	8510189	8511931	29.21	630	169	2e-40
		Protein	CLV1-like receptor kinase [Brassica napus]	gi|31540632|gb|AAP49010.1|		C1	464	616	8510408	8510869	37.18	156	97.4	1e-18
		Protein	CLV1-like receptor kinase [Brassica napus]	gi|31540632|gb|AAP49010.1|		C1	787	976	8512848	8513420	34.67	199	93.2	2e-17
		Protein	CLV1-like receptor kinase [Brassica napus]	gi|31540632|gb|AAP49010.1|		C1	776	847	8738499	8738260	36.25	80	63.2	2e-08
		Protein	CLV1-like receptor kinase [Brassica napus]	gi|31540632|gb|AAP49010.1|		C1	788	910	8796808	8796341	30.13	156	84.3	2e-22
		Protein	CLV1-like receptor kinase [Brassica napus]	gi|31540632|gb|AAP49010.1|		C1	716	787	8797104	8796892	33.33	72	46.2	2e-22
		Protein	CLV1-like receptor kinase [Brassica napus]	gi|22795056|gb|AAN05448.1|		C1	85	156	8805007	8804795	37.5	72	55.1	5e-07
		Protein	CLV1-like receptor kinase [Brassica napus]	gi|31540632|gb|AAP49010.1|		C1	716	847	8805007	8804537	31.65	158	89.4	3e-16
		Protein	CLV1-like receptor kinase [Brassica napus]	gi|31540632|gb|AAP49010.1|		C1	861	899	8810489	8810373	48.72	39	44.3	1e-25
		Protein	CLV1-like receptor kinase [Brassica napus]	gi|22795056|gb|AAN05448.1|		C1	84	156	8811097	8810882	36.99	73	53.9	9e-07
		Protein	CLV1-like receptor kinase [Brassica napus]	gi|31540632|gb|AAP49010.1|		C1	703	852	8811205	8810600	31.03	203	97.1	1e-25
		DNA	B.napus gene encoding endo-polygalacturonase	emb|X98373.1|	4944	C1	1	1681	8884531	8886210	90.3778	1694	6841	0	2
		DNA	B.napus gene encoding endo-polygalacturonase	emb|X98373.1|	4944	C1	727	1554	9004758	9005591	65.9722	864	1278	2.4e-47	120
		DNA	B.napus gene encoding endo-polygalacturonase	emb|X98373.1|	4944	C1	357	1429	9004896	9005978	67.8603	1117	1886	4.1e-74	64
		DNA	B.napus gene encoding endo-polygalacturonase	emb|X98373.1|	4944	C1	456	1490	9226570	9227605	94.6102	1039	4649	4.9e-203	15
		mRNA	Brassica napus cDNA clone Aug21-09 5- similar to peroxidase	ENA|CB331868|CB331868.1	441	C1	3	85	9330107	9330189	100	83	415	7.8e-86	1
		Protein	CLV1-like receptor kinase [Brassica napus]	gi|31540632|gb|AAP49010.1|		C1	682	812	9500897	9501298	33.58	134	75.9	8e-33
		Protein	CLV1-like receptor kinase [Brassica napus]	gi|22795056|gb|AAN05448.1|		C1	68	167	9500948	9501256	34.95	103	66.2	2e-10
		Protein	CLV1-like receptor kinase [Brassica napus]	gi|31540632|gb|AAP49010.1|		C1	811	904	9501363	9501641	47.87	94	89.7	8e-33
		DNA	B.napus gene encoding endo-polygalacturonase	emb|X98373.1|	4944	C1	534	1197	9699271	9699931	79.2035	678	1935	2.2e-129	25
		Protein	CLV1-like receptor kinase [Brassica napus]	gi|31540632|gb|AAP49010.1|		C1	252	337	9838710	9838967	39.53	86	62.8	3e-08
		Protein	CLV1-like receptor kinase [Brassica napus]	gi|31540632|gb|AAP49010.1|		C1	155	242	9838710	9838970	39.77	88	55.8	4e-06
		Protein	CLV1-like receptor kinase [Brassica napus]	gi|31540632|gb|AAP49010.1|		C1	540	600	9838713	9838895	45.9	61	58.9	4e-07
		Protein	CLV1-like receptor kinase [Brassica napus]	gi|31540632|gb|AAP49010.1|		C1	520	602	9838725	9838973	39.76	83	56.6	2e-06
		Protein	CLV1-like receptor kinase [Brassica napus]	gi|31540632|gb|AAP49010.1|		C1	234	313	9838728	9838967	42.5	80	61.6	7e-08
		Protein	CLV1-like receptor kinase [Brassica napus]	gi|31540632|gb|AAP49010.1|		C1	497	578	9838728	9838973	37.8	82	60.5	1e-07
		Protein	CLV1-like receptor kinase [Brassica napus]	gi|31540632|gb|AAP49010.1|		C1	691	898	9839576	9840220	29.63	216	104	8e-21
		DNA	B.napus gene encoding endo-polygalacturonase	emb|X98373.1|	4944	C1	1066	2043	9936171	9937145	64.1026	1014	1344	1.1e-49	108
		DNA	B.napus gene encoding endo-polygalacturonase	emb|X98373.1|	4944	C1	357	1429	10055598	10056680	68.068	1118	1897	1.6e-75	61
		DNA	B.napus gene encoding endo-polygalacturonase	emb|X98373.1|	4944	C1	800	1551	10056058	10056812	66.8806	779	1267	7.6e-47	123
		Protein	CLV1-like receptor kinase [Brassica napus]	gi|22795056|gb|AAN05448.1|		C1	84	168	10087024	10086755	31.87	91	56.6	1e-07
		Protein	CLV1-like receptor kinase [Brassica napus]	gi|31540632|gb|AAP49010.1|		C1	715	849	10087024	10086605	34.75	141	98.6	6e-19
		Protein	CLV1-like receptor kinase [Brassica napus]	gi|22795056|gb|AAN05448.1|		C1	56	154	10099608	10099982	28.57	126	52	4e-06
		Protein	CLV1-like receptor kinase [Brassica napus]	gi|22795056|gb|AAN05448.1|		C1	85	156	10130781	10130993	37.5	72	57.8	6e-08
		Protein	CLV1-like receptor kinase [Brassica napus]	gi|31540632|gb|AAP49010.1|		C1	716	787	10130781	10130993	37.5	72	57.4	1e-18
		Protein	CLV1-like receptor kinase [Brassica napus]	gi|31540632|gb|AAP49010.1|		C1	788	864	10131080	10131310	36.36	77	60.1	1e-18
		Protein	CLV1-like receptor kinase [Brassica napus]	gi|31540632|gb|AAP49010.1|		C1	687	787	10134611	10135003	27.27	132	55.1	2e-26
		Protein	CLV1-like receptor kinase [Brassica napus]	gi|22795056|gb|AAN05448.1|		C1	85	156	10134791	10135003	34.72	72	53.9	1e-06
		Protein	CLV1-like receptor kinase [Brassica napus]	gi|31540632|gb|AAP49010.1|		C1	792	904	10135105	10135515	34.31	137	88.6	2e-26
		DNA	Brassica napus SHATTERPROOF1 (BnSHP1) gene	gi|12655901|gb|AAK00646.1|AF226865_1		C1	28	75	10147611	10147468	75	48	78.6	8e-14
		Protein	agamous-like 15 [Brassica napus]	gi|89574426|gb|ABD77425.1|		C1	1	60	10147647	10147468	80	60	97.8	1e-19
		DNA	B.napus gene encoding endo-polygalacturonase	emb|X98373.1|	4944	C1	1	1555	10152843	10154403	95.3295	1563	7098	0	1
		Protein	CLV1-like receptor kinase [Brassica napus]	gi|22795056|gb|AAN05448.1|		C1	56	156	10313339	10312950	30.53	131	64.7	6e-10
		Protein	CLV1-like receptor kinase [Brassica napus]	gi|31540632|gb|AAP49010.1|		C1	687	899	10313339	10312410	28.94	311	129	2e-28
		Protein	CLV1-like receptor kinase [Brassica napus]	gi|22795056|gb|AAN05448.1|		C1	85	156	10320384	10320172	38.89	72	63.9	1e-09
		Protein	CLV1-like receptor kinase [Brassica napus]	gi|31540632|gb|AAP49010.1|		C1	716	899	10320384	10319671	33.89	239	133	1e-29
		Protein	CLV1-like receptor kinase [Brassica napus]	gi|22795056|gb|AAN05448.1|		C1	85	156	10331206	10331418	36.11	72	57.4	9e-08
		Protein	CLV1-like receptor kinase [Brassica napus]	gi|31540632|gb|AAP49010.1|		C1	716	788	10331206	10331421	35.62	73	56.6	8e-21
		Protein	CLV1-like receptor kinase [Brassica napus]	gi|31540632|gb|AAP49010.1|		C1	788	864	10331514	10331744	38.96	77	68.2	8e-21
		Protein	CLV1-like receptor kinase [Brassica napus]	gi|31540632|gb|AAP49010.1|		C1	778	847	10340078	10339869	37.14	70	58.5	6e-07
		Protein	CLV1-like receptor kinase [Brassica napus]	gi|22795056|gb|AAN05448.1|		C1	84	158	10340365	10340144	36	75	63.9	1e-09
		Protein	CLV1-like receptor kinase [Brassica napus]	gi|31540632|gb|AAP49010.1|		C1	715	789	10340365	10340144	37.33	75	64.7	9e-09
		Protein	CLV1-like receptor kinase [Brassica napus]	gi|22795056|gb|AAN05448.1|		C1	85	167	10365348	10365611	33.71	89	62.8	2e-09
		Protein	CLV1-like receptor kinase [Brassica napus]	gi|31540632|gb|AAP49010.1|		C1	716	828	10365348	10365695	30	120	62	5e-08
		Protein	CLV1-like receptor kinase [Brassica napus]	gi|31540632|gb|AAP49010.1|		C1	792	899	10365664	10366068	36.3	135	90.1	2e-16
		Protein	CLV1-like receptor kinase [Brassica napus]	gi|22795056|gb|AAN05448.1|		C1	85	156	10434054	10434266	36.11	72	61.2	6e-09
		Protein	CLV1-like receptor kinase [Brassica napus]	gi|31540632|gb|AAP49010.1|		C1	716	975	10434054	10435076	29.63	351	138	5e-31
		Protein	CLV1-like receptor kinase [Brassica napus]	gi|31540632|gb|AAP49010.1|		C1	788	899	10436486	10436067	32.86	140	86.3	3e-28
		Protein	CLV1-like receptor kinase [Brassica napus]	gi|22795056|gb|AAN05448.1|		C1	84	158	10436790	10436569	36	75	65.1	4e-10
		Protein	CLV1-like receptor kinase [Brassica napus]	gi|31540632|gb|AAP49010.1|		C1	715	789	10436790	10436569	36	75	63.9	3e-28
		DNA	B.napus gene encoding endo-polygalacturonase	emb|X98373.1|	4944	C1	1	1492	10443000	10444497	95.6724	1502	6841	0	3
		Protein	CLV1-like receptor kinase [Brassica napus]	gi|22795056|gb|AAN05448.1|		C1	84	158	10458017	10457796	34.67	75	58.9	3e-08
		Protein	CLV1-like receptor kinase [Brassica napus]	gi|31540632|gb|AAP49010.1|		C1	715	851	10458017	10457514	30.77	169	95.9	3e-18
		Protein	CLV1-like receptor kinase [Brassica napus]	gi|31540632|gb|AAP49010.1|		C1	716	788	10469747	10469962	34.25	73	53.1	4e-16
		Protein	CLV1-like receptor kinase [Brassica napus]	gi|31540632|gb|AAP49010.1|		C1	792	849	10470054	10470227	41.38	58	55.8	4e-16
		DNA	B.napus gene encoding endo-polygalacturonase	emb|X98373.1|	4944	C1	276	502	10472847	10473074	75.5365	233	586	4.4e-100	34
		Protein	CLV1-like receptor kinase [Brassica napus]	gi|31540632|gb|AAP49010.1|		C1	724	847	10476488	10476943	28.76	153	75.5	5e-12
		Protein	CLV1-like receptor kinase [Brassica napus]	gi|31540632|gb|AAP49010.1|		C1	787	851	10502461	10502264	40.91	66	62.8	4e-21
		Protein	CLV1-like receptor kinase [Brassica napus]	gi|22795056|gb|AAN05448.1|		C1	84	158	10502775	10502554	36	75	64.3	6e-10
		Protein	CLV1-like receptor kinase [Brassica napus]	gi|31540632|gb|AAP49010.1|		C1	715	789	10502775	10502554	36	75	63.2	4e-21
		Protein	CLV1-like receptor kinase [Brassica napus]	gi|31540632|gb|AAP49010.1|		C1	788	851	10511514	10511320	41.54	65	62.4	5e-21
		Protein	CLV1-like receptor kinase [Brassica napus]	gi|22795056|gb|AAN05448.1|		C1	84	158	10511831	10511610	36	75	64.3	6e-10
		Protein	CLV1-like receptor kinase [Brassica napus]	gi|31540632|gb|AAP49010.1|		C1	715	789	10511831	10511610	36	75	63.2	5e-21
		Protein	CLV1-like receptor kinase [Brassica napus]	gi|22795056|gb|AAN05448.1|		C1	85	156	10521401	10521613	37.5	72	60.1	1e-08
		Protein	CLV1-like receptor kinase [Brassica napus]	gi|31540632|gb|AAP49010.1|		C1	716	788	10521401	10521616	36.99	73	59.3	8e-21
		Protein	CLV1-like receptor kinase [Brassica napus]	gi|31540632|gb|AAP49010.1|		C1	792	849	10521706	10521879	48.28	58	65.5	8e-21
		Protein	CLV1-like receptor kinase [Brassica napus]	gi|22795056|gb|AAN05448.1|		C1	85	156	10526818	10527030	36.11	72	62	3e-09
		Protein	CLV1-like receptor kinase [Brassica napus]	gi|31540632|gb|AAP49010.1|		C1	716	788	10526818	10527033	35.62	73	61.2	2e-29
		Protein	CLV1-like receptor kinase [Brassica napus]	gi|31540632|gb|AAP49010.1|		C1	792	870	10527132	10527371	37.5	80	65.1	2e-29
		Protein	CLV1-like receptor kinase [Brassica napus]	gi|31540632|gb|AAP49010.1|		C1	866	899	10527434	10527535	61.76	34	47.8	2e-29
		Protein	CLV1-like receptor kinase [Brassica napus]	gi|31540632|gb|AAP49010.1|		C1	788	847	10530399	10530220	41.67	60	59.7	1e-19
		Protein	CLV1-like receptor kinase [Brassica napus]	gi|22795056|gb|AAN05448.1|		C1	84	158	10530704	10530483	36	75	62	4e-09
		Protein	CLV1-like receptor kinase [Brassica napus]	gi|31540632|gb|AAP49010.1|		C1	715	789	10530704	10530483	36	75	61.2	1e-19
		Protein	CLV1-like receptor kinase [Brassica napus]	gi|31540632|gb|AAP49010.1|		C1	788	892	10534900	10534583	30.19	106	60.8	1e-20
		Protein	CLV1-like receptor kinase [Brassica napus]	gi|22795056|gb|AAN05448.1|		C1	84	158	10535205	10534984	36	75	64.3	8e-10
		Protein	CLV1-like receptor kinase [Brassica napus]	gi|31540632|gb|AAP49010.1|		C1	715	789	10535205	10534984	36	75	63.9	1e-20
		Protein	cellulase [Brassica napus]	gi|5689613|emb|CAB51903.1|		C1	487	572	10817688	10817422	53.93	89	107	7e-22
		Protein	cellulase [Brassica napus]	gi|5689613|emb|CAB51903.1|		C1	80	212	10819836	10819348	29.88	164	95.1	3e-18
		Protein	CLV1-like receptor kinase [Brassica napus]	gi|31540632|gb|AAP49010.1|		C1	880	914	10942995	10942885	53.66	41	37.7	2e-29
		Protein	CLV1-like receptor kinase [Brassica napus]	gi|31540632|gb|AAP49010.1|		C1	724	875	10943540	10943010	37.64	178	116	2e-29
		DNA	B.napus gene encoding endo-polygalacturonase	emb|X98373.1|	4944	C1	1	1521	10993829	10995355	94.7059	1530	6849	1.1e-303	6
		DNA	B.napus gene encoding endo-polygalacturonase	emb|X98373.1|	4944	C1	847	2060	11047316	11048529	69.92	1250	2434	3.9e-100	33
		Protein	CLV1-like receptor kinase [Brassica napus]	gi|31540632|gb|AAP49010.1|		C1	67	216	11100321	11100839	27.84	176	57	2e-06
		Protein	CLV1-like receptor kinase [Brassica napus]	gi|31540632|gb|AAP49010.1|		C1	442	576	11100360	11100767	35.04	137	74.7	8e-12
		Protein	CLV1-like receptor kinase [Brassica napus]	gi|31540632|gb|AAP49010.1|		C1	206	344	11100375	11100788	34.29	140	68.9	4e-10
		Protein	CLV1-like receptor kinase [Brassica napus]	gi|31540632|gb|AAP49010.1|		C1	136	271	11100384	11100785	29.41	136	57.8	9e-07
		Protein	CLV1-like receptor kinase [Brassica napus]	gi|31540632|gb|AAP49010.1|		C1	284	414	11100390	11100782	36.36	132	68.2	8e-10
		Protein	CLV1-like receptor kinase [Brassica napus]	gi|31540632|gb|AAP49010.1|		C1	238	366	11100396	11100782	33.08	130	66.2	3e-09
		Protein	CLV1-like receptor kinase [Brassica napus]	gi|31540632|gb|AAP49010.1|		C1	361	486	11100408	11100785	35.71	126	68.9	4e-10
		Protein	CLV1-like receptor kinase [Brassica napus]	gi|22795056|gb|AAN05448.1|		C1	59	157	11101128	11101412	36.36	99	70.5	1e-11
		Protein	CLV1-like receptor kinase [Brassica napus]	gi|31540632|gb|AAP49010.1|		C1	690	788	11101128	11101412	35.35	99	72.8	3e-11
		Protein	CLV1-like receptor kinase [Brassica napus]	gi|31540632|gb|AAP49010.1|		C1	793	901	11101837	11102148	43.12	109	90.5	1e-16
		DNA	B.napus gene encoding endo-polygalacturonase	emb|X98373.1|	4944	C1	1	1541	11369014	11370560	95.1613	1550	7003	0	4
		Protein	cellulase [Brassica napus]	gi|5689613|emb|CAB51903.1|		C1	486	605	11544886	11544530	63.33	120	158	6e-73
		Protein	cellulase [Brassica napus]	gi|5689613|emb|CAB51903.1|		C1	429	487	11545140	11544964	86.44	59	97.8	6e-73
		Protein	cellulase [Brassica napus]	gi|5689613|emb|CAB51903.1|		C1	395	429	11545330	11545226	71.43	35	64.3	6e-73
		Protein	cellulase [Brassica napus]	gi|5689613|emb|CAB51903.1|		C1	125	383	11546478	11545657	59.86	284	328	1e-88
		DNA	Brassica napus Cel16 gene for endo-1,4-beta-D-glucanase	emb|AJ242807.1|	5454	C1	1826	2365	11546738	11547275	65.8135	547	956	7.3e-213	1
		Protein	cellulase [Brassica napus]	gi|5689613|emb|CAB51903.1|		C1	1	124	11547115	11546744	61.29	124	162	1e-38
		Protein	cellulase [Brassica napus]	gi|5689613|emb|CAB51903.1|		C1	87	125	11578380	11578264	61.54	39	54.7	5e-06
		DNA	Brassica napus SHATTERPROOF1 (BnSHP1) gene	gi|12655901|gb|AAK00646.1|AF226865_1		C1	28	75	11758167	11758024	64.58	48	68.9	6e-11
		Protein	agamous-like 15 [Brassica napus]	gi|89574426|gb|ABD77425.1|		C1	1	60	11758203	11758024	68.33	60	89.4	5e-17
		Protein	CLV1-like receptor kinase [Brassica napus]	gi|31540632|gb|AAP49010.1|		C1	741	971	12152866	12152201	33.33	237	125	4e-27
		DNA	B.napus gene encoding endo-polygalacturonase	emb|X98373.1|	4944	C1	16	475	12378936	12379403	69.9789	473	979	4.4e-41	135
		DNA	Brassica napus SHATTERPROOF1 (BnSHP1) gene	gi|12655901|gb|AAK00646.1|AF226865_1		C1	28	75	12429080	12428937	66.67	48	72.8	5e-12
		Protein	agamous-like 15 [Brassica napus]	gi|89574426|gb|ABD77425.1|		C1	1	60	12429116	12428937	75	60	96.7	3e-19
		Protein	CLV1-like receptor kinase [Brassica napus]	gi|31540632|gb|AAP49010.1|		C1	508	629	12988224	12988586	33.33	123	58.9	5e-07
		DNA	B.napus gene encoding endo-polygalacturonase	emb|X98373.1|	4944	C1	1123	2047	13154263	13155182	64.4792	960	1281	1.8e-47	117
		DNA	B.napus gene encoding endo-polygalacturonase	emb|X98373.1|	4944	C1	1232	2058	13272415	13273236	67.0188	852	1401	6.5e-52	95
		Protein	CLV1-like receptor kinase [Brassica napus]	gi|31540632|gb|AAP49010.1|		C1	867	976	13349062	13348739	36.84	114	75.1	1e-142
		Protein	CLV1-like receptor kinase [Brassica napus]	gi|22795056|gb|AAN05448.1|		C1	48	168	13349720	13349364	45.08	122	122	3e-27
		Protein	CLV1-like receptor kinase [Brassica napus]	gi|31540632|gb|AAP49010.1|		C1	44	875	13351835	13349106	34.96	924	457	1e-142
		DNA	B.napus gene encoding endo-polygalacturonase	emb|X98373.1|	4944	C1	139	1249	13453521	13454638	66.2315	1149	1839	6.5e-80	53
		Protein	CLV1-like receptor kinase [Brassica napus]	gi|31540632|gb|AAP49010.1|		C1	744	914	13574499	13575032	28.04	189	62	5e-08
		Protein	CLV1-like receptor kinase [Brassica napus]	gi|22795056|gb|AAN05448.1|		C1	82	167	13792748	13793005	32.18	87	60.5	9e-09
		Protein	CLV1-like receptor kinase [Brassica napus]	gi|31540632|gb|AAP49010.1|		C1	714	902	13792751	13793404	31.96	219	125	3e-27
		Protein	CLV1-like receptor kinase [Brassica napus]	gi|31540632|gb|AAP49010.1|		C1	715	898	13795487	13794744	29.72	249	109	2e-22
		Protein	CLV1-like receptor kinase [Brassica napus]	gi|22795056|gb|AAN05448.1|		C1	82	156	13795493	13795272	34.67	75	56.6	1e-07
		Protein	CLV1-like receptor kinase [Brassica napus]	gi|31540632|gb|AAP49010.1|		C1	373	638	14709434	14708661	27.74	274	86.7	2e-15
		Protein	CLV1-like receptor kinase [Brassica napus]	gi|31540632|gb|AAP49010.1|		C1	452	600	14709482	14709042	28.19	149	56.2	3e-06
		Protein	CLV1-like receptor kinase [Brassica napus]	gi|31540632|gb|AAP49010.1|		C1	55	311	14709521	14708757	33.33	264	103	2e-20
		Protein	CLV1-like receptor kinase [Brassica napus]	gi|31540632|gb|AAP49010.1|		C1	223	500	14709536	14708763	27.97	286	77	2e-12
		DNA	B.napus gene encoding endo-polygalacturonase	emb|X98373.1|	4944	C1	16	475	14752076	14752543	70.6131	473	1006	9.8e-50	107
		Protein	CLV1-like receptor kinase [Brassica napus]	gi|31540632|gb|AAP49010.1|		C1	245	337	14926037	14926315	37.63	93	56.6	2e-06
		Protein	CLV1-like receptor kinase [Brassica napus]	gi|31540632|gb|AAP49010.1|		C1	510	622	14926043	14926381	34.51	113	75.9	4e-12
		DNA	B.napus gene encoding endo-polygalacturonase	emb|X98373.1|	4944	C1	16	475	14996513	14996980	70.6131	473	1006	1.9e-50	100
		DNA	B.napus gene encoding endo-polygalacturonase	emb|X98373.1|	4944	C1	1	1488	15045206	15046699	94.322	1497	6648	2.5e-293	9
		DNA	B.napus gene encoding endo-polygalacturonase	emb|X98373.1|	4944	C1	16	475	15122196	15122663	70.6131	473	1006	6.6e-51	98
		DNA	B.napus gene encoding endo-polygalacturonase	emb|X98373.1|	4944	C1	844	1443	15622399	15622993	85.9038	603	2184	1.2e-88	44
		Protein	CLV1-like receptor kinase [Brassica napus]	gi|22795056|gb|AAN05448.1|		C1	74	164	15753104	15752838	30.77	91	59.7	2e-08
		Protein	CLV1-like receptor kinase [Brassica napus]	gi|31540632|gb|AAP49010.1|		C1	705	974	15753104	15752310	30.91	275	139	4e-31
		DNA	B.napus gene encoding endo-polygalacturonase	emb|X98373.1|	4944	C1	1205	1545	16472071	16472411	88.3041	342	1338	1.2e-49	109
		DNA	B.napus gene encoding endo-polygalacturonase	emb|X98373.1|	4944	C1	1	1560	16542852	16544417	94.084	1572	6915	2.2e-305	5
		DNA	B.napus gene encoding endo-polygalacturonase	emb|X98373.1|	4944	C1	1152	1428	16635285	16635561	90.2878	278	1135	4e-40	138
		DNA	B.napus gene encoding endo-polygalacturonase	emb|X98373.1|	4944	C1	1024	1846	16867886	16868713	67.7532	859	1400	6.9e-53	91
		DNA	B.napus gene encoding endo-polygalacturonase	emb|X98373.1|	4944	C1	984	1731	17340839	17341585	69.8701	770	1492	4.5e-57	83
		Protein	CLV1-like receptor kinase [Brassica napus]	gi|31540632|gb|AAP49010.1|		C1	79	338	17787023	17786157	31.16	292	94.4	9e-18
		Protein	CLV1-like receptor kinase [Brassica napus]	gi|31540632|gb|AAP49010.1|		C1	177	529	17787233	17786157	27.85	395	108	6e-22
		Protein	CLV1-like receptor kinase [Brassica napus]	gi|31540632|gb|AAP49010.1|		C1	253	627	17787293	17786076	29.33	416	116	2e-24
		DNA	B.napus gene encoding endo-polygalacturonase	emb|X98373.1|	4944	C1	815	1270	17806615	17807073	72.103	466	1058	5.3e-40	139
		DNA	B.napus gene encoding endo-polygalacturonase	emb|X98373.1|	4944	C1	357	1389	17807128	17808159	68.1903	1072	1817	7.1e-72	69
		Protein	CLV1-like receptor kinase [Brassica napus]	gi|31540632|gb|AAP49010.1|		C1	314	435	17812192	17811797	31.06	132	56.6	2e-06
		Protein	CLV1-like receptor kinase [Brassica napus]	gi|31540632|gb|AAP49010.1|		C1	196	356	17812252	17811818	29.45	163	56.2	3e-06
		Protein	CLV1-like receptor kinase [Brassica napus]	gi|31540632|gb|AAP49010.1|		C1	314	435	17816440	17816045	31.06	132	56.6	2e-06
		Protein	CLV1-like receptor kinase [Brassica napus]	gi|31540632|gb|AAP49010.1|		C1	196	356	17816500	17816066	29.45	163	56.2	3e-06
		Protein	CLV1-like receptor kinase [Brassica napus]	gi|31540632|gb|AAP49010.1|		C1	75	627	17827921	17825906	26.78	676	161	6e-38
		Protein	CLV1-like receptor kinase [Brassica napus]	gi|31540632|gb|AAP49010.1|		C1	325	615	17827969	17827001	29.27	328	91.7	7e-17
		Protein	CLV1-like receptor kinase [Brassica napus]	gi|31540632|gb|AAP49010.1|		C1	172	600	17828071	17826707	27.43	463	114	1e-23
		Protein	CLV1-like receptor kinase [Brassica napus]	gi|31540632|gb|AAP49010.1|		C1	66	599	17828098	17826497	27.07	569	130	1e-28
		Protein	CLV1-like receptor kinase [Brassica napus]	gi|31540632|gb|AAP49010.1|		C1	477	602	17846668	17846291	27.78	126	59.7	3e-07
		Protein	CLV1-like receptor kinase [Brassica napus]	gi|31540632|gb|AAP49010.1|		C1	89	408	17846674	17845583	27.47	375	92	5e-17
		Protein	CLV1-like receptor kinase [Brassica napus]	gi|31540632|gb|AAP49010.1|		C1	153	508	17846704	17845568	28.53	389	95.1	5e-18
		Protein	CLV1-like receptor kinase [Brassica napus]	gi|31540632|gb|AAP49010.1|		C1	250	599	17846704	17845583	25.99	377	84.3	9e-15
		Protein	CLV1-like receptor kinase [Brassica napus]	gi|31540632|gb|AAP49010.1|		C1	75	620	17858436	17856445	26.64	672	162	3e-38
		Protein	CLV1-like receptor kinase [Brassica napus]	gi|31540632|gb|AAP49010.1|		C1	153	599	17858493	17857012	29.64	506	140	2e-31
		Protein	CLV1-like receptor kinase [Brassica napus]	gi|31540632|gb|AAP49010.1|		C1	319	615	17858502	17857516	29.04	334	93.2	2e-17
		Protein	CLV1-like receptor kinase [Brassica napus]	gi|31540632|gb|AAP49010.1|		C1	156	600	17858562	17857222	28.12	480	116	2e-24
		Protein	CLV1-like receptor kinase [Brassica napus]	gi|31540632|gb|AAP49010.1|		C1	744	919	17892374	17892880	28.09	178	62.8	3e-08
		Protein	CLV1-like receptor kinase [Brassica napus]	gi|31540632|gb|AAP49010.1|		C1	744	900	17912672	17913133	28.93	159	61.6	7e-08
		Protein	CLV1-like receptor kinase [Brassica napus]	gi|31540632|gb|AAP49010.1|		C1	795	974	18030117	18029602	33.33	180	109	3e-22
		Protein	CLV1-like receptor kinase [Brassica napus]	gi|22795056|gb|AAN05448.1|		C1	59	156	18030527	18030240	37.37	99	61.6	5e-09
		Protein	CLV1-like receptor kinase [Brassica napus]	gi|31540632|gb|AAP49010.1|		C1	300	787	18031742	18030240	28.41	528	181	6e-44
		Protein	CLV1-like receptor kinase [Brassica napus]	gi|31540632|gb|AAP49010.1|		C1	53	390	18031826	18030891	32.55	341	139	2e-31
		Protein	CLV1-like receptor kinase [Brassica napus]	gi|22795056|gb|AAN05448.1|		C1	68	167	18087521	18087820	37.5	104	68.9	3e-11
		Protein	CLV1-like receptor kinase [Brassica napus]	gi|31540632|gb|AAP49010.1|		C1	699	971	18087521	18088327	36.43	280	166	2e-39
		DNA	Brassica napus Cel16 gene for endo-1,4-beta-D-glucanase	emb|AJ242807.1|	5454	C1	229	1258	19086996	19088015	62.6642	1066	1256	7e-45	5
		DNA	B.napus gene encoding endo-polygalacturonase	emb|X98373.1|	4944	C1	998	1541	19213589	19214128	86.9328	551	1999	4.5e-79	55
		DNA	B.napus gene encoding endo-polygalacturonase	emb|X98373.1|	4944	C1	311	817	19626880	19627385	81.2865	513	1623	5.2e-104	31
		DNA	B.napus gene encoding endo-polygalacturonase	emb|X98373.1|	4944	C1	1	1301	19646843	19648149	97.9342	1307	6256	2.9e-281	11
		DNA	B.napus gene encoding endo-polygalacturonase	emb|X98373.1|	4944	C1	16	769	20083203	20083961	63.4961	778	1076	3.7e-42	132
		DNA	B.napus gene encoding endo-polygalacturonase	emb|X98373.1|	4944	C1	357	1435	20255735	20256824	68.0605	1124	1915	2.4e-76	57
		DNA	B.napus gene encoding endo-polygalacturonase	emb|X98373.1|	4944	C1	727	1517	20256122	20256917	66.18	822	1266	8.4e-47	124
		Protein	CLV1-like receptor kinase [Brassica napus]	gi|31540632|gb|AAP49010.1|		C1	687	974	20266575	20267426	37.29	295	179	2e-43
		Protein	CLV1-like receptor kinase [Brassica napus]	gi|22795056|gb|AAN05448.1|		C1	62	167	20266596	20266910	38.53	109	72.4	3e-12
		Protein	CLV1-like receptor kinase [Brassica napus]	gi|31540632|gb|AAP49010.1|		C1	808	878	20328776	20328988	43.66	71	62.8	3e-08
		DNA	B.napus gene encoding endo-polygalacturonase	emb|X98373.1|	4944	C1	1098	1490	20470202	20470595	83.7093	399	1344	2.4e-50	101
		Protein	CLV1-like receptor kinase [Brassica napus]	gi|31540632|gb|AAP49010.1|		C1	686	974	20869592	20870416	33.79	293	155	3e-36
		Protein	CLV1-like receptor kinase [Brassica napus]	gi|22795056|gb|AAN05448.1|		C1	68	167	20869634	20869930	34	100	71.2	6e-12
		DNA	B.napus gene encoding endo-polygalacturonase	emb|X98373.1|	4944	C1	16	475	20899259	20899726	70.6131	473	1006	1.4e-51	97
		DNA	B.napus gene encoding endo-polygalacturonase	emb|X98373.1|	4944	C1	984	1473	21119516	21119998	77.8884	502	1325	1.8e-49	111
		DNA	B.napus gene encoding endo-polygalacturonase	emb|X98373.1|	4944	C1	1117	1505	21340994	21341383	87.3737	396	1452	3e-55	86
		DNA	B.napus gene encoding endo-polygalacturonase	emb|X98373.1|	4944	C1	1	115	21544189	21544304	96.5517	116	538	1.3e-68	72
		DNA	B.napus gene encoding endo-polygalacturonase	emb|X98373.1|	4944	C1	952	2206	22319387	22320638	67.9969	1303	2168	6.6e-88	46
		DNA	B.napus gene encoding endo-polygalacturonase	emb|X98373.1|	4944	C1	14	970	23035389	23036337	62.8688	983	1270	5.6e-47	122
		mRNA	Brassica napus peroxidase mRNA	ENA|BY801209|BY801209.1	467	C1	38	280	23094586	23094827	88.8889	243	966	7.9e-71	1
		mRNA	Brassica napus peroxidase mRNA	ENA|BY801210|BY801210.1	429	C1	75	428	23096905	23097252	86.4789	355	1295	1.5e-51	1
		mRNA	DQ078754.1 Brassica napus peroxidase mRNA	ENA|BY811577|BY811577.1	380	C1	70	380	23096948	23097252	86.859	312	1143	1.1e-44	1
		DNA	B.napus gene encoding endo-polygalacturonase	emb|X98373.1|	4944	C1	1	135	23627392	23627527	86.0294	136	503	7.7e-56	84
		DNA	B.napus gene encoding endo-polygalacturonase	emb|X98373.1|	4944	C1	720	1720	23685635	23686638	83.4646	1016	3406	6.8e-147	20
		Protein	CLV1-like receptor kinase [Brassica napus]	gi|31540632|gb|AAP49010.1|		C1	34	192	23732757	23733233	29.52	166	63.2	2e-08
		Protein	CLV1-like receptor kinase [Brassica napus]	gi|31540632|gb|AAP49010.1|		C1	475	616	23732856	23733296	33.33	147	75.5	5e-12
		Protein	CLV1-like receptor kinase [Brassica napus]	gi|31540632|gb|AAP49010.1|		C1	260	472	23732856	23733527	29.02	224	73.9	1e-11
		Protein	CLV1-like receptor kinase [Brassica napus]	gi|31540632|gb|AAP49010.1|		C1	233	399	23732856	23733362	30.23	172	73.2	2e-11
		DNA	B.napus gene encoding endo-polygalacturonase	emb|X98373.1|	4944	C1	727	1554	23761905	23762738	65.8169	863	1276	3e-47	121
		DNA	B.napus gene encoding endo-polygalacturonase	emb|X98373.1|	4944	C1	357	1429	23762043	23763125	68.2184	1117	1922	4.3e-81	52
		DNA	B.napus gene encoding endo-polygalacturonase	emb|X98373.1|	4944	C1	838	1548	24125932	24126638	83.4722	720	2397	2e-98	35
		Protein	CLV1-like receptor kinase [Brassica napus]	gi|31540632|gb|AAP49010.1|		C1	463	620	24270875	24271267	32.28	158	57	2e-06
		Protein	CLV1-like receptor kinase [Brassica napus]	gi|22795056|gb|AAN05448.1|		C1	73	162	24271799	24272071	34.07	91	62.4	2e-09
		Protein	CLV1-like receptor kinase [Brassica napus]	gi|31540632|gb|AAP49010.1|		C1	704	801	24271799	24272095	33.33	99	63.2	2e-08
		Protein	CLV1-like receptor kinase [Brassica napus]	gi|31540632|gb|AAP49010.1|		C1	788	976	24272570	24273076	30.89	191	73.6	2e-11
		Protein	unnamed protein product-indehiscent allele [Brassica napus]	gi|242337322|emb|CAZ66758.1|		C1	84	171	24308492	24308229	51.14	88	92.8	3e-18
		DNA	B.napus gene encoding endo-polygalacturonase	emb|X98373.1|	4944	C1	357	1529	24400719	24401890	66.1741	1218	1836	9.7e-73	68
		DNA	B.napus gene encoding endo-polygalacturonase	emb|X98373.1|	4944	C1	727	1536	24401106	24401907	65.5875	834	1251	4.1e-46	126
		DNA	B.napus gene encoding endo-polygalacturonase	emb|X98373.1|	4944	C1	919	1607	24428998	24429687	88.5057	696	2682	1e-111	29
		DNA	B.napus gene encoding endo-polygalacturonase	emb|X98373.1|	4944	C1	1	1505	24560225	24561737	92.1762	1521	6390	3.9e-295	8
		DNA	B.napus gene encoding endo-polygalacturonase	emb|X98373.1|	4944	C1	16	857	25204612	25205450	65.3935	864	1347	1e-53	89
		DNA	B.napus gene encoding endo-polygalacturonase	emb|X98373.1|	4944	C1	1011	1539	25782794	25783320	87.4532	534	1995	1.1e-79	54
		DNA	B.napus gene encoding endo-polygalacturonase	emb|X98373.1|	4944	C1	1148	1490	26038934	26039277	85.2601	346	1241	1.2e-45	127
		Protein	CLV1-like receptor kinase [Brassica napus]	gi|31540632|gb|AAP49010.1|		C1	292	514	26154457	26155140	26.41	231	57.8	9e-07
		Protein	CLV1-like receptor kinase [Brassica napus]	gi|31540632|gb|AAP49010.1|		C1	174	418	26154466	26155137	29.08	251	62	5e-08
		Protein	CLV1-like receptor kinase [Brassica napus]	gi|31540632|gb|AAP49010.1|		C1	102	477	26155115	26156359	29.3	430	97.8	9e-19
		Protein	CLV1-like receptor kinase [Brassica napus]	gi|31540632|gb|AAP49010.1|		C1	400	600	26155136	26155789	30.18	222	72.4	4e-11
		Protein	CLV1-like receptor kinase [Brassica napus]	gi|31540632|gb|AAP49010.1|		C1	161	627	26155142	26156380	25.51	494	97.1	2e-18
		Protein	CLV1-like receptor kinase [Brassica napus]	gi|31540632|gb|AAP49010.1|		C1	53	291	26155550	26156302	29.32	266	67	2e-09
		DNA	B.napus gene encoding endo-polygalacturonase	emb|X98373.1|	4944	C1	668	1105	26413530	26413967	76.044	455	1090	1.8e-55	85
		DNA	B.napus gene encoding endo-polygalacturonase	emb|X98373.1|	4944	C1	702	1033	26413655	26413983	80.6548	336	1029	1.8e-47	118
		DNA	B.napus gene encoding endo-polygalacturonase	emb|X98373.1|	4944	C1	14	689	26458969	26459656	66.523	696	1215	1.8e-44	128
		DNA	B.napus gene encoding endo-polygalacturonase	emb|X98373.1|	4944	C1	1135	1550	26931560	26931970	77.8043	419	1192	2.9e-42	131
		DNA	B.napus gene encoding endo-polygalacturonase	emb|X98373.1|	4944	C1	1048	1490	26991813	26992257	90.583	446	1828	9.6e-73	67
		DNA	B.napus gene encoding endo-polygalacturonase	emb|X98373.1|	4944	C1	886	1236	26996411	26996761	98.0057	351	1692	1.8e-69	71
		DNA	B.napus gene encoding endo-polygalacturonase	emb|X98373.1|	4944	C1	900	1341	27121172	27121613	91.6667	444	1863	5.7e-74	65
		DNA	B.napus gene encoding endo-polygalacturonase	emb|X98373.1|	4944	C1	1250	1537	27339083	27339370	89.2361	288	1161	5e-42	133
		DNA	B.napus gene encoding endo-polygalacturonase	emb|X98373.1|	4944	C1	573	1419	27610006	27610853	83.6237	861	2874	7.2e-123	27
		Protein	CLV1-like receptor kinase [Brassica napus]	gi|31540632|gb|AAP49010.1|		C1	690	976	27615888	27615007	30.28	317	132	3e-29
		Protein	CLV1-like receptor kinase [Brassica napus]	gi|22795056|gb|AAN05448.1|		C1	51	156	27615903	27615601	33.96	106	62	3e-09
		Protein	CLV1-like receptor kinase [Brassica napus]	gi|31540632|gb|AAP49010.1|		C1	248	386	27616710	27616300	32.86	140	63.9	1e-08
		Protein	CLV1-like receptor kinase [Brassica napus]	gi|31540632|gb|AAP49010.1|		C1	460	623	27616719	27616234	31.52	165	71.2	8e-11
		Protein	CLV1-like receptor kinase [Brassica napus]	gi|31540632|gb|AAP49010.1|		C1	793	906	27756380	27756045	54.39	114	124	2e-41
		Protein	CLV1-like receptor kinase [Brassica napus]	gi|22795056|gb|AAN05448.1|		C1	71	156	27756742	27756485	38.37	86	70.1	1e-11
		Protein	CLV1-like receptor kinase [Brassica napus]	gi|31540632|gb|AAP49010.1|		C1	678	787	27756817	27756485	34.23	111	70.1	2e-41
		DNA	B.napus gene encoding endo-polygalacturonase	emb|X98373.1|	4944	C1	1	797	28211159	28211958	64.3468	819	1221	1.8e-61	81
		DNA	B.napus gene encoding endo-polygalacturonase	emb|X98373.1|	4944	C1	966	1548	28414880	28415459	75.7119	597	1494	3.6e-57	82
		DNA	B.napus gene encoding endo-polygalacturonase	emb|X98373.1|	4944	C1	1247	1537	28415206	28415501	88.2155	297	1128	1.6e-40	137
		DNA	B.napus gene encoding endo-polygalacturonase	emb|X98373.1|	4944	C1	951	1481	28454623	28455151	89.2857	532	2123	7.6e-86	49
		Protein	CLV1-like receptor kinase [Brassica napus]	gi|31540632|gb|AAP49010.1|		C1	866	899	28666404	28666303	55.88	34	46.2	7e-27
		Protein	CLV1-like receptor kinase [Brassica napus]	gi|31540632|gb|AAP49010.1|		C1	793	864	28666711	28666496	34.72	72	57.4	7e-27
		Protein	CLV1-like receptor kinase [Brassica napus]	gi|22795056|gb|AAN05448.1|		C1	73	156	28667069	28666821	32.14	84	60.5	1e-08
		Protein	CLV1-like receptor kinase [Brassica napus]	gi|31540632|gb|AAP49010.1|		C1	704	787	28667069	28666821	33.33	84	62	7e-27
		Protein	CLV1-like receptor kinase [Brassica napus]	gi|31540632|gb|AAP49010.1|		C1	785	909	28685761	28685306	33.33	153	87.8	4e-25
		Protein	CLV1-like receptor kinase [Brassica napus]	gi|31540632|gb|AAP49010.1|		C1	713	787	28686066	28685845	32	75	51.6	4e-25
		Protein	CLV1-like receptor kinase [Brassica napus]	gi|31540632|gb|AAP49010.1|		C1	866	907	28692837	28692715	61.9	42	54.3	2e-25
		Protein	CLV1-like receptor kinase [Brassica napus]	gi|31540632|gb|AAP49010.1|		C1	793	864	28693142	28692927	33.33	72	53.5	2e-25
		Protein	CLV1-like receptor kinase [Brassica napus]	gi|22795056|gb|AAN05448.1|		C1	72	156	28693582	28693256	28.18	110	50.8	8e-06
		Protein	CLV1-like receptor kinase [Brassica napus]	gi|31540632|gb|AAP49010.1|		C1	703	787	28693582	28693256	28.18	110	52.4	2e-25
		Protein	CLV1-like receptor kinase [Brassica napus]	gi|31540632|gb|AAP49010.1|		C1	829	875	28777237	28777097	42.55	47	42.4	2e-11
		Protein	CLV1-like receptor kinase [Brassica napus]	gi|31540632|gb|AAP49010.1|		C1	793	834	28777478	28777356	59.52	42	50.8	2e-11
		Protein	CLV1-like receptor kinase [Brassica napus]	gi|22795056|gb|AAN05448.1|		C1	70	156	28809948	28810304	31.71	123	62.8	2e-09
		Protein	CLV1-like receptor kinase [Brassica napus]	gi|31540632|gb|AAP49010.1|		C1	701	787	28809948	28810304	31.71	123	62.8	3e-20
		Protein	CLV1-like receptor kinase [Brassica napus]	gi|31540632|gb|AAP49010.1|		C1	789	849	28810376	28810558	44.26	61	60.1	3e-20
		Protein	CLV1-like receptor kinase [Brassica napus]	gi|22795056|gb|AAN05448.1|		C1	84	156	28817808	28818023	40.79	76	58.9	3e-08
		Protein	CLV1-like receptor kinase [Brassica napus]	gi|31540632|gb|AAP49010.1|		C1	715	787	28817808	28818023	40.79	76	58.9	1e-18
		Protein	CLV1-like receptor kinase [Brassica napus]	gi|31540632|gb|AAP49010.1|		C1	788	849	28818091	28818276	41.94	62	58.9	1e-18
		DNA	B.napus gene encoding endo-polygalacturonase	emb|X98373.1|	4944	C1	1047	1602	29110606	29111164	83.7456	566	1900	1.2e-75	60
		DNA	B.napus gene encoding endo-polygalacturonase	emb|X98373.1|	4944	C1	919	1490	29112081	29112652	89.0435	575	2272	1e-92	40
		DNA	B.napus gene encoding endo-polygalacturonase	emb|X98373.1|	4944	C1	1	232	29219326	29219558	93.9914	233	1033	1.1e-188	16
		DNA	B.napus gene encoding endo-polygalacturonase	emb|X98373.1|	4944	C1	16	475	29245931	29246398	69.9789	473	979	2.8e-43	129
		Protein	CLV1-like receptor kinase [Brassica napus]	gi|31540632|gb|AAP49010.1|		C1	793	974	29313318	29312683	37.26	212	128	3e-39
		Protein	CLV1-like receptor kinase [Brassica napus]	gi|31540632|gb|AAP49010.1|		C1	671	792	29313853	29313422	30.67	150	58.2	3e-39
		Protein	CLV1-like receptor kinase [Brassica napus]	gi|22795056|gb|AAN05448.1|		C1	37	161	29313859	29313422	30.72	153	59.7	2e-08
		DNA	B.napus gene encoding endo-polygalacturonase	emb|X98373.1|	4944	C1	720	1542	29350123	29350944	86.8833	831	3072	2.7e-134	23
		Protein	CLV1-like receptor kinase [Brassica napus]	gi|22795056|gb|AAN05448.1|		C1	68	156	29486461	29486724	40.45	89	72.4	3e-12
		Protein	CLV1-like receptor kinase [Brassica napus]	gi|31540632|gb|AAP49010.1|		C1	701	787	29486467	29486724	41.38	87	72.8	1e-20
		Protein	CLV1-like receptor kinase [Brassica napus]	gi|31540632|gb|AAP49010.1|		C1	783	850	29486807	29487082	35.48	93	51.6	1e-20
		Protein	CLV1-like receptor kinase [Brassica napus]	gi|31540632|gb|AAP49010.1|		C1	840	901	29487180	29487449	40.66	91	58.5	6e-07
		DNA	B.napus gene encoding endo-polygalacturonase	emb|X98373.1|	4944	C1	899	1602	29527031	29527735	72.8276	725	1606	3.3e-63	78
		DNA	B.napus gene encoding endo-polygalacturonase	emb|X98373.1|	4944	C1	1	1391	29612277	29613665	71.5487	1427	3037	3.1e-134	24
		Protein	CLV1-like receptor kinase [Brassica napus]	gi|22795056|gb|AAN05448.1|		C1	68	167	30082971	30082660	43.27	104	82.8	2e-15
		Protein	CLV1-like receptor kinase [Brassica napus]	gi|31540632|gb|AAP49010.1|		C1	693	974	30082989	30081991	33.82	343	172	3e-41
		Protein	CLV1-like receptor kinase [Brassica napus]	gi|31540632|gb|AAP49010.1|		C1	103	312	30084156	30083434	28.46	246	65.1	6e-09
		Protein	CLV1-like receptor kinase [Brassica napus]	gi|31540632|gb|AAP49010.1|		C1	162	553	30084492	30083428	26.88	413	108	5e-22
		Protein	CLV1-like receptor kinase [Brassica napus]	gi|31540632|gb|AAP49010.1|		C1	273	600	30084522	30083503	26.3	346	89	4e-16
		DNA	B.napus gene encoding endo-polygalacturonase	emb|X98373.1|	4944	C1	799	1418	30145660	30146272	72.3539	633	1392	3.9e-52	94
		DNA	B.napus gene encoding endo-polygalacturonase	emb|X98373.1|	4944	C1	1	1429	30419790	30421217	71.7302	1468	3131	1.8e-134	22
		DNA	B.napus gene encoding endo-polygalacturonase	emb|X98373.1|	4944	C1	237	358	30441841	30441962	97.541	122	583	3.4e-110	30
		DNA	B.napus gene encoding endo-polygalacturonase	emb|X98373.1|	4944	C1	1075	1459	30453733	30454119	82.0972	391	1265	1.2e-47	116
		DNA	B.napus gene encoding endo-polygalacturonase	emb|X98373.1|	4944	C1	357	1429	30559914	30560996	67.7708	1117	1877	1.3e-74	63
		DNA	B.napus gene encoding endo-polygalacturonase	emb|X98373.1|	4944	C1	727	1529	30560301	30561106	65.7452	832	1265	9.4e-47	125
		DNA	B.napus gene encoding endo-polygalacturonase	emb|X98373.1|	4944	C1	1026	1409	30586365	30586749	93.6061	391	1652	2.3e-64	76
		DNA	B.napus gene encoding endo-polygalacturonase	emb|X98373.1|	4944	C1	897	1092	31261994	31262189	95.9184	196	908	5.6e-62	80
		Protein	CLV1-like receptor kinase [Brassica napus]	gi|31540632|gb|AAP49010.1|		C1	744	900	31448913	31448455	31.87	160	63.2	2e-08
		DNA	B.napus gene encoding endo-polygalacturonase	emb|X98373.1|	4944	C1	1184	1539	31585942	31586297	87.1508	358	1352	8e-50	106
		DNA	B.napus gene encoding endo-polygalacturonase	emb|X98373.1|	4944	C1	800	1551	31693484	31694238	67.2237	778	1301	4.1e-53	90
		DNA	B.napus gene encoding endo-polygalacturonase	emb|X98373.1|	4944	C1	357	1429	31693628	31694698	67.8058	1112	1858	9.7e-85	51
		Protein	CLV1-like receptor kinase [Brassica napus]	gi|31540632|gb|AAP49010.1|		C1	696	808	31873291	31873701	23.02	139	34.3	3e-09
		Protein	CLV1-like receptor kinase [Brassica napus]	gi|31540632|gb|AAP49010.1|		C1	809	874	31873788	31873970	42.42	66	51.2	3e-09
		DNA	B.napus gene encoding endo-polygalacturonase	emb|X98373.1|	4944	C1	1	797	32187350	32188152	97.1393	804	3765	2.1e-276	13
		DNA	B.napus gene encoding endo-polygalacturonase	emb|X98373.1|	4944	C1	1105	1542	32202837	32203273	88.8383	439	1736	5.5e-67	75
		DNA	B.napus gene encoding endo-polygalacturonase	emb|X98373.1|	4944	C1	16	475	32237989	32238456	70.6131	473	1006	5.3e-50	105
		DNA	B.napus gene encoding endo-polygalacturonase	emb|X98373.1|	4944	C1	886	1544	32613642	32614295	75.4464	672	1689	3.7e-68	73
		DNA	B.napus gene encoding endo-polygalacturonase	emb|X98373.1|	4944	C1	1211	1538	32735633	32735959	88.7195	328	1301	2.5e-50	102
		DNA	B.napus gene encoding endo-polygalacturonase	emb|X98373.1|	4944	C1	1283	1546	32816549	32816811	92.803	264	1143	7.3e-40	140
		DNA	Brassica napus Cel16 gene for endo-1,4-beta-D-glucanase	emb|AJ242807.1|	5454	C1	229	761	32951051	32951585	73.0275	545	1270	2.2e-53	2
		DNA	B.napus gene encoding endo-polygalacturonase	emb|X98373.1|	4944	C1	727	1490	33041685	33042445	66.8361	787	1292	5.6e-48	115
		DNA	B.napus gene encoding endo-polygalacturonase	emb|X98373.1|	4944	C1	357	1485	33041691	33042832	67.517	1176	1956	3.3e-78	56
		DNA	B.napus gene encoding endo-polygalacturonase	emb|X98373.1|	4944	C1	906	1505	33386118	33386713	85.5738	610	2114	2e-85	50
		DNA	B.napus gene encoding endo-polygalacturonase	emb|X98373.1|	4944	C1	985	1490	33447032	33447538	92.5344	509	2173	3.9e-88	45
		Protein	CLV1-like receptor kinase [Brassica napus]	gi|31540632|gb|AAP49010.1|		C1	215	480	33597228	33596506	30.71	267	102	3e-20
		Protein	CLV1-like receptor kinase [Brassica napus]	gi|31540632|gb|AAP49010.1|		C1	379	628	33597246	33596422	31.65	278	121	7e-26
		Protein	CLV1-like receptor kinase [Brassica napus]	gi|31540632|gb|AAP49010.1|		C1	217	552	33597432	33596506	30.38	339	124	7e-27
		Protein	CLV1-like receptor kinase [Brassica napus]	gi|31540632|gb|AAP49010.1|		C1	24	313	33597471	33596506	30.7	329	99.8	2e-19
		Protein	CLV1-like receptor kinase [Brassica napus]	gi|31540632|gb|AAP49010.1|		C1	880	914	33823532	33823422	53.66	41	37.7	2e-28
		Protein	CLV1-like receptor kinase [Brassica napus]	gi|31540632|gb|AAP49010.1|		C1	724	875	33824086	33823547	36.46	181	112	2e-28
		DNA	Brassica napus Cel16 gene for endo-1,4-beta-D-glucanase	emb|AJ242807.1|	5454	C1	229	613	34195890	34196275	83.1633	392	1288	1e-47	4
		DNA	B.napus gene encoding endo-polygalacturonase	emb|X98373.1|	4944	C1	1	112	34332858	34332970	98.2301	113	541	2.4e-63	77
		DNA	B.napus gene encoding endo-polygalacturonase	emb|X98373.1|	4944	C1	962	1468	34339698	34340210	83.4297	519	1713	8.9e-68	74
		Protein	CLV1-like receptor kinase [Brassica napus]	gi|31540632|gb|AAP49010.1|		C1	868	974	34353753	34353442	41.67	108	80.9	3e-120
		Protein	CLV1-like receptor kinase [Brassica napus]	gi|22795056|gb|AAN05448.1|		C1	44	168	34354426	34354055	35.71	126	85.9	2e-16
		Protein	CLV1-like receptor kinase [Brassica napus]	gi|31540632|gb|AAP49010.1|		C1	21	870	34356322	34353836	31.98	885	376	3e-120
		DNA	Brassica napus SHATTERPROOF1 (BnSHP1) gene	gi|12655901|gb|AAK00646.1|AF226865_1		C1	28	84	34365479	34365309	43.86	57	55.1	1e-06
		Protein	agamous-like 15 [Brassica napus]	gi|89574426|gb|ABD77425.1|		C1	2	91	34365512	34365249	45.56	90	74.7	1e-12
		DNA	B.napus gene encoding endo-polygalacturonase	emb|X98373.1|	4944	C1	16	840	34679885	34680707	61.9718	852	1008	1.7e-50	99
		DNA	B.napus gene encoding endo-polygalacturonase	emb|X98373.1|	4944	C1	1257	1538	34790809	34791090	94.6809	282	1275	1.6e-48	114
		DNA	B.napus gene encoding endo-polygalacturonase	emb|X98373.1|	4944	C1	22	55	34791090	34791123	91.4286	35	136	5.8e-63	79
		DNA	B.napus gene encoding endo-polygalacturonase	emb|X98373.1|	4944	C1	1101	1485	34797016	34797397	87.0466	386	1450	3.6e-55	87
		Protein	CLV1-like receptor kinase [Brassica napus]	gi|31540632|gb|AAP49010.1|		C1	66	311	34811488	34812228	29.64	253	81.6	6e-14
		Protein	CLV1-like receptor kinase [Brassica napus]	gi|31540632|gb|AAP49010.1|		C1	373	611	34811554	34812279	27.57	243	94.7	8e-18
		Protein	CLV1-like receptor kinase [Brassica napus]	gi|31540632|gb|AAP49010.1|		C1	283	548	34811572	34812375	26.01	273	69.3	3e-10
		Protein	CLV1-like receptor kinase [Brassica napus]	gi|31540632|gb|AAP49010.1|		C1	187	406	34811575	34812225	29.09	220	74.7	7e-12
		Protein	CLV1-like receptor kinase [Brassica napus]	gi|31540632|gb|AAP49010.1|		C1	360	598	34811587	34812300	27.62	239	80.5	1e-13
		Protein	CLV1-like receptor kinase [Brassica napus]	gi|31540632|gb|AAP49010.1|		C1	684	840	35020793	35021356	34.39	189	123	1e-26
		Protein	CLV1-like receptor kinase [Brassica napus]	gi|22795056|gb|AAN05448.1|		C1	66	167	35020841	35021143	36.27	102	82.8	2e-15
		Protein	CLV1-like receptor kinase [Brassica napus]	gi|31540632|gb|AAP49010.1|		C1	867	923	35021854	35022027	50	58	57.4	1e-06
		DNA	B.napus gene encoding endo-polygalacturonase	emb|X98373.1|	4944	C1	720	1521	35271204	35272004	90.7178	808	3287	2e-143	21
		DNA	B.napus gene encoding endo-polygalacturonase	emb|X98373.1|	4944	C1	962	1537	35537353	35537928	86.9191	581	2161	1.4e-87	47
		Protein	CLV1-like receptor kinase [Brassica napus]	gi|31540632|gb|AAP49010.1|		C1	787	974	35771779	35771225	37.88	198	112	2e-23
		Protein	CLV1-like receptor kinase [Brassica napus]	gi|22795056|gb|AAN05448.1|		C1	59	158	35772415	35772128	36	100	66.6	1e-10
		Protein	CLV1-like receptor kinase [Brassica napus]	gi|31540632|gb|AAP49010.1|		C1	690	789	35772415	35772128	36	100	67	2e-09
		Protein	CLV1-like receptor kinase [Brassica napus]	gi|31540632|gb|AAP49010.1|		C1	235	331	35773180	35772887	38.78	98	60.5	1e-07
		Protein	CLV1-like receptor kinase [Brassica napus]	gi|31540632|gb|AAP49010.1|		C1	442	603	35773207	35772743	32.93	164	61.6	7e-08
		Protein	CLV1-like receptor kinase [Brassica napus]	gi|31540632|gb|AAP49010.1|		C1	176	316	35773210	35772803	33.1	142	60.1	2e-07
		Protein	CLV1-like receptor kinase [Brassica napus]	gi|31540632|gb|AAP49010.1|		C1	32	206	35773327	35772899	28.81	177	59.3	3e-07
		DNA	B.napus gene encoding endo-polygalacturonase	emb|X98373.1|	4944	C1	1	1559	35922610	35924181	93.2741	1576	6800	3.4e-300	7
		DNA	B.napus gene encoding endo-polygalacturonase	emb|X98373.1|	4944	C1	1	1525	35939115	35940642	64.9556	1578	2295	9.9e-94	39
		DNA	B.napus gene encoding endo-polygalacturonase	emb|X98373.1|	4944	C1	332	470	36082122	36082259	90.7143	140	565	4.7e-50	104
		DNA	B.napus gene encoding endo-polygalacturonase	emb|X98373.1|	4944	C1	1	1525	36131539	36133066	64.9968	1577	2311	1.8e-94	37
		DNA	B.napus gene encoding endo-polygalacturonase	emb|X98373.1|	4944	C1	779	1651	36157957	36158829	90.992	877	3626	1.5e-158	19
		DNA	B.napus gene encoding endo-polygalacturonase	emb|X98373.1|	4944	C1	1	862	36224665	36225523	80.6897	870	2724	2.4e-119	28
		DNA	B.napus gene encoding endo-polygalacturonase	emb|X98373.1|	4944	C1	16	475	36662641	36663108	70.6131	473	1006	2.5e-52	92
		Protein	agamous-like 15 [Brassica napus]	gi|89574426|gb|ABD77425.1|		C1	2	68	36693865	36693665	34.33	67	52.8	5e-06
		DNA	Brassica oleracea CRABS CLAW (CRC) gene	gb|AY703986.1|	5462	C1	2840	3442	36715894	36716498	71.865	622	1319	3.9e-49	2
		DNA	B.napus gene encoding endo-polygalacturonase	emb|X98373.1|	4944	C1	1098	1539	36793061	36793501	79.5556	450	1320	3e-49	113
		Protein	CLV1-like receptor kinase [Brassica napus]	gi|22795056|gb|AAN05448.1|		C1	68	156	37127747	37127415	30.97	113	52.8	2e-06
		Protein	CLV1-like receptor kinase [Brassica napus]	gi|31540632|gb|AAP49010.1|		C1	809	976	37268263	37267793	35.67	171	91.3	2e-27
		Protein	CLV1-like receptor kinase [Brassica napus]	gi|22795056|gb|AAN05448.1|		C1	91	158	37268615	37268415	39.71	68	54.3	8e-07
		Protein	CLV1-like receptor kinase [Brassica napus]	gi|31540632|gb|AAP49010.1|		C1	722	809	37268615	37268346	35.16	91	55.8	2e-27
		DNA	B.napus gene encoding endo-polygalacturonase	emb|X98373.1|	4944	C1	259	1422	37271143	37272315	68.0233	1204	2129	3e-95	36
		DNA	B.napus gene encoding endo-polygalacturonase	emb|X98373.1|	4944	C1	1	1537	37701680	37703222	91.8762	1551	6489	8.5e-288	10
		DNA	B.napus gene encoding endo-polygalacturonase	emb|X98373.1|	4944	C1	4	1349	37752057	37753402	77.147	1374	3708	8e-165	17
		DNA	B.napus gene encoding endo-polygalacturonase	emb|X98373.1|	4944	C1	608	816	38031533	38031735	81.3397	209	658	1.5e-41	134
		Protein	CLV1-like receptor kinase [Brassica napus]	gi|31540632|gb|AAP49010.1|		C1	866	914	38076410	38076258	43.14	51	44.3	7e-32
		Protein	CLV1-like receptor kinase [Brassica napus]	gi|31540632|gb|AAP49010.1|		C1	703	864	38076987	38076502	40	165	117	7e-32
		Protein	CLV1-like receptor kinase [Brassica napus]	gi|22795056|gb|AAN05448.1|		C1	45	169	38077062	38076691	31.78	129	68.6	3e-11
		DNA	B.napus gene encoding endo-polygalacturonase	emb|X98373.1|	4944	C1	1134	1566	38093933	38094365	89.8618	434	1762	2.2e-73	66
		Protein	CLV1-like receptor kinase [Brassica napus]	gi|31540632|gb|AAP49010.1|		C1	718	790	38104280	38104065	38.36	73	57.4	1e-06
		Protein	CLV1-like receptor kinase [Brassica napus]	gi|22795056|gb|AAN05448.1|		C1	83	159	38104292	38104065	36.36	77	58.5	4e-08
		Protein	CLV1-like receptor kinase [Brassica napus]	gi|31540632|gb|AAP49010.1|		C1	66	870	38176724	38179216	31.4	844	324	4e-87
		Protein	CLV1-like receptor kinase [Brassica napus]	gi|22795056|gb|AAN05448.1|		C1	39	155	38178557	38178928	34.88	129	57.4	8e-08
		Protein	CLV1-like receptor kinase [Brassica napus]	gi|31540632|gb|AAP49010.1|		C1	702	849	38456827	38457456	27.14	210	75.1	6e-12
		DNA	B.napus gene encoding endo-polygalacturonase	emb|X98373.1|	4944	C1	951	1540	38843684	38844274	86.4094	596	2185	1.1e-88	43
		Protein	CLV1-like receptor kinase [Brassica napus]	gi|31540632|gb|AAP49010.1|		C1	787	837	39019858	39019703	46.15	52	50.4	6e-17
		Protein	CLV1-like receptor kinase [Brassica napus]	gi|22795056|gb|AAN05448.1|		C1	68	156	39020189	39019926	34.83	89	62	3e-09
		Protein	CLV1-like receptor kinase [Brassica napus]	gi|31540632|gb|AAP49010.1|		C1	699	787	39020189	39019926	34.83	89	61.2	6e-17
		DNA	B.napus gene encoding endo-polygalacturonase	emb|X98373.1|	4944	C1	1	1525	39025378	39026905	65.0602	1577	2320	2.4e-100	32
		DNA	B.napus gene encoding endo-polygalacturonase	emb|X98373.1|	4944	C1	962	1490	39157767	39158295	90.2256	532	2156	2.4e-91	41
		Protein	CLV1-like receptor kinase [Brassica napus]	gi|31540632|gb|AAP49010.1|		C1	804	974	39341482	39341003	35.2	179	107	5e-36
		Protein	CLV1-like receptor kinase [Brassica napus]	gi|22795056|gb|AAN05448.1|		C1	73	169	39341763	39341479	36.08	97	63.9	8e-10
		Protein	CLV1-like receptor kinase [Brassica napus]	gi|31540632|gb|AAP49010.1|		C1	704	802	39341763	39341473	36.36	99	68.6	5e-36
		Protein	CLV1-like receptor kinase [Brassica napus]	gi|31540632|gb|AAP49010.1|		C1	68	390	39343088	39342147	27.7	343	79.3	4e-13
		Protein	CLV1-like receptor kinase [Brassica napus]	gi|31540632|gb|AAP49010.1|		C1	426	602	39343166	39342711	33.9	177	85.9	4e-15
		Protein	CLV1-like receptor kinase [Brassica napus]	gi|31540632|gb|AAP49010.1|		C1	277	589	39343181	39342192	29.49	356	127	7e-34
		Protein	CLV1-like receptor kinase [Brassica napus]	gi|31540632|gb|AAP49010.1|		C1	397	600	39343181	39342573	36.41	206	110	1e-22
		Protein	CLV1-like receptor kinase [Brassica napus]	gi|31540632|gb|AAP49010.1|		C1	94	418	39343235	39342204	28.94	349	107	9e-22
		Protein	CLV1-like receptor kinase [Brassica napus]	gi|31540632|gb|AAP49010.1|		C1	253	555	39343490	39342564	31.41	312	125	4e-27
		Protein	CLV1-like receptor kinase [Brassica napus]	gi|31540632|gb|AAP49010.1|		C1	53	277	39343774	39343193	27.63	228	41.2	7e-34
		Protein	CLV1-like receptor kinase [Brassica napus]	gi|31540632|gb|AAP49010.1|		C1	811	905	39458609	39458253	37.82	119	72	5e-19
		Protein	CLV1-like receptor kinase [Brassica napus]	gi|31540632|gb|AAP49010.1|		C1	729	809	39458923	39458684	31.33	83	47	5e-19
		DNA	B.napus gene encoding endo-polygalacturonase	emb|X98373.1|	4944	C1	1	1527	39587454	39588985	65.1515	1584	2298	2.8e-94	38
		DNA	B.napus gene encoding endo-polygalacturonase	emb|X98373.1|	4944	C1	966	1490	39664449	39664974	89.9621	528	2133	3.1e-86	48
		Protein	CLV1-like receptor kinase [Brassica napus]	gi|31540632|gb|AAP49010.1|		C1	33	385	39765147	39766091	29.3	355	117	9e-25
		Protein	CLV1-like receptor kinase [Brassica napus]	gi|31540632|gb|AAP49010.1|		C1	323	600	39765156	39766019	27.95	297	109	2e-22
		Protein	CLV1-like receptor kinase [Brassica napus]	gi|31540632|gb|AAP49010.1|		C1	211	473	39765351	39766139	31.94	263	116	2e-24
		Protein	CLV1-like receptor kinase [Brassica napus]	gi|31540632|gb|AAP49010.1|		C1	380	620	39765426	39766151	33.47	242	119	3e-25
		Protein	CLV1-like receptor kinase [Brassica napus]	gi|31540632|gb|AAP49010.1|		C1	34	410	39955552	39956649	25.89	394	65.1	6e-09
		Protein	CLV1-like receptor kinase [Brassica napus]	gi|31540632|gb|AAP49010.1|		C1	440	598	39955597	39956079	32.92	161	73.2	2e-11
		Protein	CLV1-like receptor kinase [Brassica napus]	gi|31540632|gb|AAP49010.1|		C1	246	620	39955654	39956706	25.12	410	79.7	2e-13
		DNA	B.napus gene encoding endo-polygalacturonase	emb|X98373.1|	4944	C1	1097	1409	40300048	40300362	91.5888	321	1278	2.4e-47	119
		Protein	CLV1-like receptor kinase [Brassica napus]	gi|31540632|gb|AAP49010.1|		C1	77	622	40399438	40397750	28.69	596	152	4e-35
		Protein	CLV1-like receptor kinase [Brassica napus]	gi|31540632|gb|AAP49010.1|		C1	465	602	40399864	40399451	42.75	138	105	4e-21
		Protein	CLV1-like receptor kinase [Brassica napus]	gi|31540632|gb|AAP49010.1|		C1	246	600	40399876	40398593	28.04	428	125	4e-27
		Protein	CLV1-like receptor kinase [Brassica napus]	gi|31540632|gb|AAP49010.1|		C1	180	600	40399933	40398452	27.35	501	125	5e-27
		Protein	CLV1-like receptor kinase [Brassica napus]	gi|31540632|gb|AAP49010.1|		C1	66	599	40399984	40398311	30.42	572	186	2e-45
		Protein	CLV1-like receptor kinase [Brassica napus]	gi|31540632|gb|AAP49010.1|		C1	211	337	40414485	40414006	31.68	161	70.1	2e-10
		Protein	CLV1-like receptor kinase [Brassica napus]	gi|31540632|gb|AAP49010.1|		C1	82	217	40414506	40414003	31.55	168	70.1	2e-10
		Protein	CLV1-like receptor kinase [Brassica napus]	gi|31540632|gb|AAP49010.1|		C1	253	385	40414506	40414006	29.34	167	67.4	1e-09
		Protein	CLV1-like receptor kinase [Brassica napus]	gi|31540632|gb|AAP49010.1|		C1	325	480	40414506	40414006	28.14	167	66.2	3e-09
		Protein	CLV1-like receptor kinase [Brassica napus]	gi|31540632|gb|AAP49010.1|		C1	375	622	40414575	40413940	28.92	249	84.7	8e-15
		Protein	CLV1-like receptor kinase [Brassica napus]	gi|31540632|gb|AAP49010.1|		C1	135	622	40436957	40435638	29.88	502	135	4e-30
		Protein	CLV1-like receptor kinase [Brassica napus]	gi|31540632|gb|AAP49010.1|		C1	393	483	40446014	40445736	35.42	96	43.1	5e-11
		Protein	CLV1-like receptor kinase [Brassica napus]	gi|31540632|gb|AAP49010.1|		C1	272	364	40446017	40445736	36.84	95	52.8	7e-12
		Protein	CLV1-like receptor kinase [Brassica napus]	gi|31540632|gb|AAP49010.1|		C1	153	235	40446228	40445995	34.94	83	41.6	7e-12
		Protein	CLV1-like receptor kinase [Brassica napus]	gi|31540632|gb|AAP49010.1|		C1	289	364	40446255	40446028	36.84	76	48.1	5e-11
		Protein	CLV1-like receptor kinase [Brassica napus]	gi|31540632|gb|AAP49010.1|		C1	504	586	40446255	40446007	37.35	83	56.2	3e-06
		Protein	CLV1-like receptor kinase [Brassica napus]	gi|31540632|gb|AAP49010.1|		C1	84	622	40451770	40450109	30.26	585	166	2e-39
		Protein	CLV1-like receptor kinase [Brassica napus]	gi|31540632|gb|AAP49010.1|		C1	170	606	40452166	40450712	27.82	496	129	2e-28
		Protein	CLV1-like receptor kinase [Brassica napus]	gi|31540632|gb|AAP49010.1|		C1	253	600	40452214	40451156	33.24	355	131	6e-29
		DNA	Brassica oleracea CRABS CLAW (CRC) gene	gb|AY703986.1|	5462	C1	2162	2676	40452631	40453148	53.4196	541	143	9.5e-101	1
		Protein	CLV1-like receptor kinase [Brassica napus]	gi|31540632|gb|AAP49010.1|		C1	77	600	40458604	40456826	28.5	607	143	2e-32
		Protein	CLV1-like receptor kinase [Brassica napus]	gi|31540632|gb|AAP49010.1|		C1	247	600	40458823	40457750	32.04	362	126	2e-27
		Protein	CLV1-like receptor kinase [Brassica napus]	gi|31540632|gb|AAP49010.1|		C1	291	619	40458835	40457867	29.03	341	103	1e-20
		Protein	CLV1-like receptor kinase [Brassica napus]	gi|31540632|gb|AAP49010.1|		C1	41	599	40459003	40457243	28.94	615	154	7e-36
		Protein	CLV1-like receptor kinase [Brassica napus]	gi|31540632|gb|AAP49010.1|		C1	861	976	41011037	41010699	37.5	120	71.2	1e-10
		Protein	CLV1-like receptor kinase [Brassica napus]	gi|31540632|gb|AAP49010.1|		C1	816	847	41011575	41011480	56.25	32	41.6	8e-14
		Protein	CLV1-like receptor kinase [Brassica napus]	gi|31540632|gb|AAP49010.1|		C1	741	813	41011898	41011668	42.86	77	59.7	8e-14
		Protein	CLV1-like receptor kinase [Brassica napus]	gi|31540632|gb|AAP49010.1|		C1	863	897	41305159	41305055	54.29	35	43.5	2e-21
		Protein	CLV1-like receptor kinase [Brassica napus]	gi|31540632|gb|AAP49010.1|		C1	716	864	41305745	41305221	29.38	177	83.2	2e-21
		Protein	CLV1-like receptor kinase [Brassica napus]	gi|31540632|gb|AAP49010.1|		C1	680	974	41334987	41335853	34.32	303	180	1e-43
		Protein	CLV1-like receptor kinase [Brassica napus]	gi|22795056|gb|AAN05448.1|		C1	68	167	41335047	41335352	44.34	106	84.7	5e-16
		Protein	CLV1-like receptor kinase [Brassica napus]	gi|22795056|gb|AAN05448.1|		C1	110	169	41349563	41349751	46.03	63	54.3	7e-07
		Protein	CLV1-like receptor kinase [Brassica napus]	gi|31540632|gb|AAP49010.1|		C1	741	831	41349563	41349841	43.62	94	75.9	4e-12
		Protein	CLV1-like receptor kinase [Brassica napus]	gi|31540632|gb|AAP49010.1|		C1	821	974	41350255	41350695	28.03	157	62.4	4e-08
		Protein	CLV1-like receptor kinase [Brassica napus]	gi|31540632|gb|AAP49010.1|		C1	820	898	41360025	41360252	39.24	79	58.5	5e-07
		Protein	CLV1-like receptor kinase [Brassica napus]	gi|31540632|gb|AAP49010.1|		C1	803	898	41363249	41363518	35.42	96	60.5	2e-07
		Protein	CLV1-like receptor kinase [Brassica napus]	gi|31540632|gb|AAP49010.1|		C1	793	886	41391911	41391645	39.36	94	64.3	1e-08
		Protein	CLV1-like receptor kinase [Brassica napus]	gi|31540632|gb|AAP49010.1|		C1	489	771	41393221	41392475	28.17	284	90.1	2e-16
		Protein	CLV1-like receptor kinase [Brassica napus]	gi|31540632|gb|AAP49010.1|		C1	244	364	41393239	41392892	40.5	121	77.4	1e-12
		Protein	CLV1-like receptor kinase [Brassica napus]	gi|31540632|gb|AAP49010.1|		C1	255	440	41393437	41392880	31.94	191	62	5e-08
		DNA	Brassica oleracea CRABS CLAW (CRC) gene	gb|AY703986.1|	5462	C1	2833	3949	41463853	41464959	59.9653	1154	1123	3.1e-40	4
		Protein	endo-polygalacturonase [Arabidopsis thaliana]	gi|4090973|gb|AAC98923.1|		C1	213	361	41520413	41519961	42.38	151	130	3e-29
		Protein	endo-polygalacturonidase [Brassica napus]	gi|1403141|emb|CAA67020.1|		C1	215	368	41520413	41519946	44.87	156	137	5e-31
		Protein	endo-polygalacturonase [Arabidopsis thaliana]	gi|4090973|gb|AAC98923.1|		C1	85	192	41520861	41520556	33.94	109	56.2	9e-07
		Protein	endo-polygalacturonidase [Brassica napus]	gi|1403141|emb|CAA67020.1|		C1	86	194	41520861	41520556	34.55	110	57	5e-07
		Protein	CLV1-like receptor kinase [Brassica napus]	gi|31540632|gb|AAP49010.1|		C1	793	901	41760851	41760525	53.21	109	118	1e-33
		Protein	CLV1-like receptor kinase [Brassica napus]	gi|31540632|gb|AAP49010.1|		C1	724	788	41761146	41760955	41.54	65	50.1	1e-33
		Protein	CLV1-like receptor kinase [Brassica napus]	gi|31540632|gb|AAP49010.1|		C1	52	603	42407881	42409680	28.86	634	180	1e-43
		Protein	glyceraldehyde-3-phosphate dehydrogenase C subunit 1 [Arabidopsis thaliana]	ENA|AEE74039|AEE74039.1	1017	C1	229	416	42732918	42733110	73.4694	196	446	5.4e-58	2
		Protein	glyceraldehyde-3-phosphate dehydrogenase C subunit 1 [Arabidopsis thaliana]	ENA|AEE74039|AEE74039.1	1017	C1	27	135	42733652	42733761	93.6364	110	481	4.4e-99	1
		Protein	agamous-like 15 [Brassica napus]	gi|89574426|gb|ABD77425.1|		C1	2	68	42750283	42750083	43.28	67	62.8	5e-09
		Protein	CLV1-like receptor kinase [Brassica napus]	gi|31540632|gb|AAP49010.1|		C1	245	591	42830570	42831469	24.29	354	59.3	3e-07
		Protein	CLV1-like receptor kinase [Brassica napus]	gi|31540632|gb|AAP49010.1|		C1	341	599	42830570	42831346	26.32	266	55.1	6e-06
		Protein	CLV1-like receptor kinase [Brassica napus]	gi|31540632|gb|AAP49010.1|		C1	125	537	42830579	42831715	24.22	417	69.3	3e-10
		Protein	CLV1-like receptor kinase [Brassica napus]	gi|31540632|gb|AAP49010.1|		C1	240	561	42830627	42831571	25.45	334	60.1	2e-07
		Protein	CLV1-like receptor kinase [Brassica napus]	gi|31540632|gb|AAP49010.1|		C1	124	314	42848602	42849162	29.17	192	54.7	7e-06
		DNA	Brassica napus Cel16 gene for endo-1,4-beta-D-glucanase	emb|AJ242807.1|	5454	C1	211	761	42978855	42979399	71.7857	560	1234	2.3e-48	3
		mRNA	Arabidopsis thaliana cellulose synthase catalytic subunit (IRX3)	gb|AF088917.1|	3081	C1	709	893	43128908	43129092	64.5161	186	324	6.5e-92	3
		mRNA	Arabidopsis thaliana cellulose synthase A catalytic subunit 7 [UDP-forming] mRNA	ref|NM_121748.3|	3368	C1	788	951	43128908	43129071	66.6667	165	318	1.9e-91	3
		Protein	CLV1-like receptor kinase [Brassica napus]	gi|31540632|gb|AAP49010.1|		C1	793	974	43229262	43228669	33.02	212	103	4e-42
		Protein	CLV1-like receptor kinase [Brassica napus]	gi|22795056|gb|AAN05448.1|		C1	44	156	43229671	43229351	34.51	113	65.5	4e-10
		Protein	CLV1-like receptor kinase [Brassica napus]	gi|31540632|gb|AAP49010.1|		C1	393	532	43230325	43229984	31.43	140	62.8	3e-08
		Protein	CLV1-like receptor kinase [Brassica napus]	gi|31540632|gb|AAP49010.1|		C1	482	792	43230343	43229336	27.38	347	92.8	4e-42
		Protein	CLV1-like receptor kinase [Brassica napus]	gi|31540632|gb|AAP49010.1|		C1	262	388	43230361	43229987	35.94	128	70.5	2e-10
		Protein	CLV1-like receptor kinase [Brassica napus]	gi|31540632|gb|AAP49010.1|		C1	165	316	43230361	43229987	35.29	153	66.6	2e-09
		Protein	CLV1-like receptor kinase [Brassica napus]	gi|31540632|gb|AAP49010.1|		C1	204	355	43230388	43229954	33.77	154	63.9	2e-08
		Protein	CLV1-like receptor kinase [Brassica napus]	gi|31540632|gb|AAP49010.1|		C1	298	446	43230397	43229960	32	150	60.8	1e-07
		Protein	agamous-like 15 [Brassica napus]	gi|89574426|gb|ABD77425.1|		C1	1	61	43412762	43412944	75.41	61	97.8	2e-19
		DNA	Brassica napus SHATTERPROOF1 (BnSHP1) gene	gi|12655901|gb|AAK00646.1|AF226865_1		C1	28	76	43412798	43412944	77.55	49	82.8	4e-15
		Protein	CLV1-like receptor kinase [Brassica napus]	gi|31540632|gb|AAP49010.1|		C1	703	978	43479905	43479084	41.05	285	213	1e-53
		Protein	CLV1-like receptor kinase [Brassica napus]	gi|22795056|gb|AAN05448.1|		C1	68	169	43479917	43479615	39.81	103	74.7	6e-13
		Protein	CLV1-like receptor kinase [Brassica napus]	gi|31540632|gb|AAP49010.1|		C1	30	631	43482428	43480218	28.27	750	166	3e-39
		Protein	CLV1-like receptor kinase [Brassica napus]	gi|31540632|gb|AAP49010.1|		C1	872	978	43668142	43667831	34.21	114	59.7	8e-22
		Protein	CLV1-like receptor kinase [Brassica napus]	gi|31540632|gb|AAP49010.1|		C1	834	875	43668372	43668247	42.86	42	39.7	8e-22
		Protein	CLV1-like receptor kinase [Brassica napus]	gi|31540632|gb|AAP49010.1|		C1	793	834	43668584	43668459	50	42	48.5	8e-22
		Protein	CLV1-like receptor kinase [Brassica napus]	gi|31540632|gb|AAP49010.1|		C10	744	788	352859	352993	44.44	45	47.8	2e-11
		Protein	CLV1-like receptor kinase [Brassica napus]	gi|31540632|gb|AAP49010.1|		C10	787	871	353062	353376	29.25	106	45.1	2e-11
		Protein	CLV1-like receptor kinase [Brassica napus]	gi|31540632|gb|AAP49010.1|		C10	793	914	540125	539754	50.81	124	128	3e-37
		Protein	CLV1-like receptor kinase [Brassica napus]	gi|22795056|gb|AAN05448.1|		C10	92	158	540423	540226	38.81	67	52.8	2e-06
		Protein	CLV1-like receptor kinase [Brassica napus]	gi|31540632|gb|AAP49010.1|		C10	723	789	540423	540226	37.31	67	51.6	3e-37
		Protein	CLV1-like receptor kinase [Brassica napus]	gi|31540632|gb|AAP49010.1|		C10	33	974	646671	649649	29.73	1009	343	1e-92
		Protein	CLV1-like receptor kinase [Brassica napus]	gi|22795056|gb|AAN05448.1|		C10	68	167	648678	648992	32.41	108	57.4	8e-08
		DNA	B.napus gene encoding endo-polygalacturonase	emb|X98373.1|	4944	C10	887	1521	706840	707471	89.2019	639	2508	1.5e-103	25
		mRNA	unknown protein [Arabidopsis thaliana]	ENA|BT030386|BT030386.1	1431	C10	1	956	1735157	1736115	81.5544	965	3133	1.4e-134	1
		mRNA	unknown protein [Arabidopsis thaliana]	ENA|BT030386|BT030386.1	1431	C10	87	1431	1735258	1736610	64.7436	1404	1905	4.2e-79	2
		mRNA	Arabidopsis thaliana protein kinase PINOID 2 mRNA	ref|NM_128227.4|	1743	C10	295	753	1735452	1735907	66.3067	463	845	4.3e-41	1
		Protein	CLV1-like receptor kinase [Brassica napus]	gi|31540632|gb|AAP49010.1|		C10	866	974	1793100	1792786	34.78	115	61.2	9e-08
		Protein	CLV1-like receptor kinase [Brassica napus]	gi|31540632|gb|AAP49010.1|		C10	714	848	1793719	1793234	30.67	163	84	1e-14
		DNA	B.napus gene encoding endo-polygalacturonase	emb|X98373.1|	4944	C10	274	1400	2086140	2087265	68.8089	1167	2073	5.7e-86	37
		DNA	B.napus gene encoding endo-polygalacturonase	emb|X98373.1|	4944	C10	564	1478	2317859	2318772	85.8225	924	3327	2.5e-143	14
		DNA	B.napus gene encoding endo-polygalacturonase	emb|X98373.1|	4944	C10	419	690	2411658	2411922	80.9524	273	843	9.2e-71	47
		Protein	CLV1-like receptor kinase [Brassica napus]	gi|31540632|gb|AAP49010.1|		C10	871	976	2958490	2958170	41.96	112	73.6	1e-128
		Protein	CLV1-like receptor kinase [Brassica napus]	gi|22795056|gb|AAN05448.1|		C10	58	167	2959142	2958798	44.35	115	100	7e-21
		Protein	CLV1-like receptor kinase [Brassica napus]	gi|31540632|gb|AAP49010.1|		C10	85	870	2960894	2958573	35.38	814	412	1e-128
		Protein	CLV1-like receptor kinase [Brassica napus]	gi|31540632|gb|AAP49010.1|		C10	64	600	2961401	2959569	30.47	617	248	3e-64
		Protein	CLV1-like receptor kinase [Brassica napus]	gi|31540632|gb|AAP49010.1|		C10	19	601	2961914	2960001	32.04	671	263	1e-68
		Protein	CLV1-like receptor kinase [Brassica napus]	gi|31540632|gb|AAP49010.1|		C10	667	967	3538850	3537894	28.74	334	117	1e-24
		Protein	CLV1-like receptor kinase [Brassica napus]	gi|22795056|gb|AAN05448.1|		C10	71	158	3809239	3809499	35.23	88	55.8	2e-07
		Protein	CLV1-like receptor kinase [Brassica napus]	gi|31540632|gb|AAP49010.1|		C10	702	789	3809239	3809499	35.23	88	55.1	4e-26
		Protein	CLV1-like receptor kinase [Brassica napus]	gi|31540632|gb|AAP49010.1|		C10	793	914	3809607	3810164	31.38	188	87.8	4e-26
		DNA	B.napus gene encoding endo-polygalacturonase	emb|X98373.1|	4944	C10	1083	1537	4288231	4288685	93.2018	456	1989	2.1e-81	39
		DNA	B.napus gene encoding endo-polygalacturonase	emb|X98373.1|	4944	C10	877	1339	4294253	4294716	91.6309	466	1949	3.8e-96	33
		Protein	CLV1-like receptor kinase [Brassica napus]	gi|22795056|gb|AAN05448.1|		C10	68	155	4339696	4339433	36.67	90	59.7	2e-08
		Protein	CLV1-like receptor kinase [Brassica napus]	gi|31540632|gb|AAP49010.1|		C10	699	974	4339696	4338869	38.11	286	172	3e-41
		DNA	B.napus gene encoding endo-polygalacturonase	emb|X98373.1|	4944	C10	1	1421	4888443	4889871	91.2892	1435	5930	6.8e-261	6
		Protein	CLV1-like receptor kinase [Brassica napus]	gi|22795056|gb|AAN05448.1|		C10	68	169	5508826	5508524	35.29	102	68.9	3e-11
		Protein	CLV1-like receptor kinase [Brassica napus]	gi|31540632|gb|AAP49010.1|		C10	672	974	5508910	5507999	34.19	313	188	3e-46
		Protein	CLV1-like receptor kinase [Brassica napus]	gi|22795056|gb|AAN05448.1|		C10	68	169	5516294	5515992	35.29	102	68.9	3e-11
		Protein	CLV1-like receptor kinase [Brassica napus]	gi|31540632|gb|AAP49010.1|		C10	672	974	5516378	5515467	34.19	313	188	3e-46
		Protein	CLV1-like receptor kinase [Brassica napus]	gi|31540632|gb|AAP49010.1|		C10	744	787	6578192	6578323	38.64	44	39.7	2e-23
		Protein	CLV1-like receptor kinase [Brassica napus]	gi|31540632|gb|AAP49010.1|		C10	787	876	6578397	6578678	42.55	94	69.7	2e-23
		Protein	CLV1-like receptor kinase [Brassica napus]	gi|31540632|gb|AAP49010.1|		C10	871	901	6578750	6578842	67.74	31	44.7	2e-23
		Protein	CLV1-like receptor kinase [Brassica napus]	gi|31540632|gb|AAP49010.1|		C10	867	901	6590882	6590778	68.57	35	50.1	1e-30
		Protein	CLV1-like receptor kinase [Brassica napus]	gi|22795056|gb|AAN05448.1|		C10	104	167	6591450	6591253	42.42	66	61.2	5e-09
		Protein	CLV1-like receptor kinase [Brassica napus]	gi|31540632|gb|AAP49010.1|		C10	735	866	6591450	6590977	38.12	160	108	1e-30
		Protein	CLV1-like receptor kinase [Brassica napus]	gi|31540632|gb|AAP49010.1|		C10	703	761	6647472	6647299	47.46	59	57.8	9e-07
		Protein	CLV1-like receptor kinase [Brassica napus]	gi|22795056|gb|AAN05448.1|		C10	36	130	6647568	6647299	33.68	95	59.7	2e-08
		Protein	CLV1-like receptor kinase [Brassica napus]	gi|22795056|gb|AAN05448.1|		C10	72	145	6648871	6649089	43.24	74	69.3	2e-11
		Protein	CLV1-like receptor kinase [Brassica napus]	gi|31540632|gb|AAP49010.1|		C10	703	776	6648871	6649089	43.24	74	70.5	2e-10
		Protein	CLV1-like receptor kinase [Brassica napus]	gi|31540632|gb|AAP49010.1|		C10	839	970	6649464	6649970	28.4	169	61.6	8e-08
		mRNA	Arabidopsis thaliana probable transcription factor KAN2 mRNA	ref|NM_102957.3|	1620	C10	22	863	7038231	7039069	74.5958	866	2044	8.8e-163	1
		mRNA	Arabidopsis thaliana probable transcription factor KAN2 mRNA	ref|NM_102957.3|	1620	C10	324	984	7038556	7039213	65.5425	682	1025	8.4e-49	2
		DNA	B.napus gene encoding endo-polygalacturonase	emb|X98373.1|	4944	C10	1	939	7102463	7103404	81.8757	949	3095	2.7e-144	12
		DNA	B.napus gene encoding endo-polygalacturonase	emb|X98373.1|	4944	C10	16	475	7240146	7240613	69.9789	473	979	1.2e-43	86
		DNA	B.napus gene encoding endo-polygalacturonase	emb|X98373.1|	4944	C10	357	1551	7255597	7256800	66.988	1245	1980	2.6e-79	41
		DNA	B.napus gene encoding endo-polygalacturonase	emb|X98373.1|	4944	C10	1	1490	7617663	7619160	70.928	1541	3109	3.1e-144	13
		DNA	B.napus gene encoding endo-polygalacturonase	emb|X98373.1|	4944	C10	189	1521	8006246	8007586	73.6689	1371	3198	6.3e-145	11
		Protein	agamous-like 15 [Brassica napus]	gi|89574426|gb|ABD77425.1|		C10	1	62	8279603	8279788	75.81	62	101	1e-20
		DNA	Brassica napus SHATTERPROOF1 (BnSHP1) gene	gi|12655901|gb|AAK00646.1|AF226865_1		C10	28	76	8279639	8279785	67.35	49	75.5	7e-13
		Protein	CLV1-like receptor kinase [Brassica napus]	gi|31540632|gb|AAP49010.1|		C10	234	365	8562007	8561609	30.08	133	63.2	2e-08
		Protein	CLV1-like receptor kinase [Brassica napus]	gi|31540632|gb|AAP49010.1|		C10	108	245	8562016	8561609	32.61	138	71.2	9e-11
		Protein	CLV1-like receptor kinase [Brassica napus]	gi|31540632|gb|AAP49010.1|		C10	465	605	8562031	8561612	29.58	142	60.1	2e-07
		Protein	CLV1-like receptor kinase [Brassica napus]	gi|31540632|gb|AAP49010.1|		C10	465	533	8562399	8562193	40.58	69	42.4	4e-24
		Protein	CLV1-like receptor kinase [Brassica napus]	gi|31540632|gb|AAP49010.1|		C10	473	600	8562880	8562494	31.78	129	57.4	1e-06
		Protein	CLV1-like receptor kinase [Brassica napus]	gi|31540632|gb|AAP49010.1|		C10	440	597	8562907	8562431	33.54	161	61.6	7e-08
		Protein	CLV1-like receptor kinase [Brassica napus]	gi|31540632|gb|AAP49010.1|		C10	147	310	8562913	8562431	32.32	164	67	2e-09
		Protein	CLV1-like receptor kinase [Brassica napus]	gi|31540632|gb|AAP49010.1|		C10	266	430	8562928	8562431	36.14	166	76.3	4e-24
		Protein	CLV1-like receptor kinase [Brassica napus]	gi|31540632|gb|AAP49010.1|		C10	174	241	8563130	8562930	35.29	68	37.4	4e-24
		Protein	CLV1-like receptor kinase [Brassica napus]	gi|31540632|gb|AAP49010.1|		C10	489	577	8563184	8562927	38.2	89	54.7	8e-06
		Protein	CLV1-like receptor kinase [Brassica napus]	gi|31540632|gb|AAP49010.1|		C10	465	600	8567970	8567527	29.73	148	59.3	4e-07
		Protein	CLV1-like receptor kinase [Brassica napus]	gi|31540632|gb|AAP49010.1|		C10	408	555	8568000	8567518	30.54	167	67.8	1e-09
		Protein	CLV1-like receptor kinase [Brassica napus]	gi|31540632|gb|AAP49010.1|		C10	212	348	8568662	8568255	29.2	137	50.8	6e-13
		Protein	CLV1-like receptor kinase [Brassica napus]	gi|31540632|gb|AAP49010.1|		C10	476	600	8568662	8568288	30.4	125	58.5	5e-07
		Protein	CLV1-like receptor kinase [Brassica napus]	gi|31540632|gb|AAP49010.1|		C10	186	334	8568984	8568616	32.45	151	63.9	1e-08
		Protein	CLV1-like receptor kinase [Brassica napus]	gi|31540632|gb|AAP49010.1|		C10	61	189	8569068	8568679	30.3	132	47.4	6e-13
		Protein	CLV1-like receptor kinase [Brassica napus]	gi|31540632|gb|AAP49010.1|		C10	431	597	8569116	8568616	26.32	171	56.6	2e-06
		DNA	B.napus gene encoding endo-polygalacturonase	emb|X98373.1|	4944	C10	746	1551	8612083	8612894	66.3876	836	1327	1.4e-49	69
		DNA	B.napus gene encoding endo-polygalacturonase	emb|X98373.1|	4944	C10	1	86	9297012	9297098	98.8506	87	420	6e-121	20
		Protein	CLV1-like receptor kinase [Brassica napus]	gi|31540632|gb|AAP49010.1|		C10	806	974	9605611	9605114	32.76	174	103	2e-20
		Protein	CLV1-like receptor kinase [Brassica napus]	gi|22795056|gb|AAN05448.1|		C10	71	164	9608233	9607955	41.24	97	67.4	8e-11
		Protein	CLV1-like receptor kinase [Brassica napus]	gi|31540632|gb|AAP49010.1|		C10	702	795	9608233	9607955	40.21	97	66.6	2e-09
		DNA	B.napus gene encoding endo-polygalacturonase	emb|X98373.1|	4944	C10	1	1547	9833030	9834587	92.8892	1561	6704	7.4e-296	2
		DNA	B.napus gene encoding endo-polygalacturonase	emb|X98373.1|	4944	C10	16	789	10157790	10158559	66.9598	796	1325	1.8e-49	71
		DNA	B.napus gene encoding endo-polygalacturonase	emb|X98373.1|	4944	C10	1	151	10177765	10177916	82.8947	152	520	7.1e-135	17
		DNA	B.napus gene encoding endo-polygalacturonase	emb|X98373.1|	4944	C10	710	1429	10178507	10179226	66.0377	742	1178	8.4e-43	88
		Protein	CLV1-like receptor kinase [Brassica napus]	gi|31540632|gb|AAP49010.1|		C10	710	787	10284018	10284248	35.9	78	48.9	1e-27
		Protein	CLV1-like receptor kinase [Brassica napus]	gi|31540632|gb|AAP49010.1|		C10	793	978	10284352	10285074	28.51	242	99	1e-27
		Protein	CLV1-like receptor kinase [Brassica napus]	gi|31540632|gb|AAP49010.1|		C10	712	787	10294523	10294747	36.84	76	48.9	2e-24
		Protein	CLV1-like receptor kinase [Brassica napus]	gi|31540632|gb|AAP49010.1|		C10	793	864	10294855	10295067	40.28	72	60.5	2e-24
		Protein	CLV1-like receptor kinase [Brassica napus]	gi|31540632|gb|AAP49010.1|		C10	866	899	10295172	10295273	55.88	34	47.8	2e-24
		Protein	CLV1-like receptor kinase [Brassica napus]	gi|31540632|gb|AAP49010.1|		C10	719	788	10299363	10299569	34.29	70	46.6	4e-25
		Protein	CLV1-like receptor kinase [Brassica napus]	gi|31540632|gb|AAP49010.1|		C10	789	864	10299653	10299877	44.74	76	68.2	4e-25
		Protein	CLV1-like receptor kinase [Brassica napus]	gi|31540632|gb|AAP49010.1|		C10	866	899	10299961	10300062	55.88	34	45.1	4e-25
		DNA	B.napus gene encoding endo-polygalacturonase	emb|X98373.1|	4944	C10	1	1421	10854142	10855571	91.8524	1436	6001	4.2e-264	5
		DNA	B.napus gene encoding endo-polygalacturonase	emb|X98373.1|	4944	C10	206	816	10868855	10869464	82.0097	617	2008	2.2e-80	40
		Protein	CLV1-like receptor kinase [Brassica napus]	gi|31540632|gb|AAP49010.1|		C10	705	908	10874255	10873647	27.96	211	58.9	4e-07
		Protein	CLV1-like receptor kinase [Brassica napus]	gi|31540632|gb|AAP49010.1|		C10	703	974	11059107	11059874	29.71	276	130	1e-28
		Protein	CLV1-like receptor kinase [Brassica napus]	gi|22795056|gb|AAN05448.1|		C10	73	167	11059110	11059391	32.63	95	60.5	1e-08
		DNA	B.napus gene encoding endo-polygalacturonase	emb|X98373.1|	4944	C10	1094	1490	11235603	11236000	89.75	400	1601	4.9e-62	57
		DNA	B.napus gene encoding endo-polygalacturonase	emb|X98373.1|	4944	C10	815	1502	11421078	11421771	83.5227	704	2320	1.3e-98	30
		DNA	B.napus gene encoding endo-polygalacturonase	emb|X98373.1|	4944	C10	962	1344	12014636	12015018	91.9481	385	1622	2.3e-62	56
		Protein	CLV1-like receptor kinase [Brassica napus]	gi|31540632|gb|AAP49010.1|		C10	867	974	12302874	12302572	41.44	111	66.6	2e-09
		Protein	CLV1-like receptor kinase [Brassica napus]	gi|22795056|gb|AAN05448.1|		C10	48	167	12303971	12303585	36.43	129	84.7	5e-16
		Protein	CLV1-like receptor kinase [Brassica napus]	gi|31540632|gb|AAP49010.1|		C10	19	870	12305966	12303366	36.02	880	469	1e-130
		Protein	CLV1-like receptor kinase [Brassica napus]	gi|31540632|gb|AAP49010.1|		C10	811	905	12444260	12443904	38.21	123	76.3	5e-32
		Protein	CLV1-like receptor kinase [Brassica napus]	gi|22795056|gb|AAN05448.1|		C10	66	169	12444690	12444370	39.25	107	79.3	2e-14
		Protein	CLV1-like receptor kinase [Brassica napus]	gi|31540632|gb|AAP49010.1|		C10	697	809	12444690	12444343	39.66	116	86.3	5e-32
		Protein	cellulase [Brassica napus]	gi|5689613|emb|CAB51903.1|		C10	401	605	12503211	12502549	51.93	233	236	1e-60
		Protein	cellulase [Brassica napus]	gi|5689613|emb|CAB51903.1|		C10	395	429	12503466	12503362	68.57	35	60.1	1e-07
		Protein	cellulase [Brassica napus]	gi|5689613|emb|CAB51903.1|		C10	125	383	12504409	12503591	50.88	285	261	7e-81
		DNA	Brassica napus Cel16 gene for endo-1,4-beta-D-glucanase	emb|AJ242807.1|	5454	C10	2061	2419	12504446	12504804	58.9947	378	267	1.2e-108	1
		Protein	cellulase [Brassica napus]	gi|5689613|emb|CAB51903.1|		C10	28	123	12504797	12504513	37.76	98	64.3	7e-81
		Protein	agamous-like 15 [Brassica napus]	gi|89574426|gb|ABD77425.1|		C10	1	60	12654330	12654509	73.33	60	98.2	1e-19
		DNA	Brassica napus SHATTERPROOF1 (BnSHP1) gene	gi|12655901|gb|AAK00646.1|AF226865_1		C10	28	75	12654366	12654509	72.92	48	77.8	1e-13
		Protein	CLV1-like receptor kinase [Brassica napus]	gi|31540632|gb|AAP49010.1|		C10	860	978	12677505	12677134	29.77	131	66.6	2e-09
		Protein	CLV1-like receptor kinase [Brassica napus]	gi|31540632|gb|AAP49010.1|		C10	702	847	12678615	12678163	35.53	152	94.7	7e-18
		DNA	B.napus gene encoding endo-polygalacturonase	emb|X98373.1|	4944	C10	383	594	12983865	12984081	92.1659	217	902	4.4e-124	19
		mRNA	Arabidopsis thaliana agamous-like MADS-box protein AGL11 mRNA	ref|NM_001203767.1|	1238	C10	1	202	13310242	13310439	71.2195	205	434	7.2e-65	1
		mRNA	Arabidopsis thaliana agamous-like MADS-box protein AGL11 mRNA, complete cds	ref|NM_179020.5|	962	C10	53	321	13311883	13312155	80.0725	276	825	2.1e-46	1
		Protein	agamous-like 15 [Brassica napus]	gi|89574426|gb|ABD77425.1|		C10	1	59	13311915	13312091	76.27	59	97.1	2e-19
		DNA	Brassica napus SHATTERPROOF1 (BnSHP1) gene	gi|12655901|gb|AAK00646.1|AF226865_1		C10	28	75	13311951	13312094	89.58	48	95.1	1e-18
		DNA	B.napus gene encoding endo-polygalacturonase	emb|X98373.1|	4944	C10	1	224	13627811	13628035	95.5556	225	1029	3.4e-60	59
		DNA	B.napus gene encoding endo-polygalacturonase	emb|X98373.1|	4944	C10	1	266	15161040	15161306	95.1311	267	1212	1.4e-109	21
		Protein	CLV1-like receptor kinase [Brassica napus]	gi|31540632|gb|AAP49010.1|		C10	787	971	15208589	15208056	27.23	191	86.3	3e-15
		Protein	CLV1-like receptor kinase [Brassica napus]	gi|22795056|gb|AAN05448.1|		C10	56	157	15209120	15208824	31.37	102	58.5	4e-08
		Protein	CLV1-like receptor kinase [Brassica napus]	gi|31540632|gb|AAP49010.1|		C10	686	788	15209123	15208824	31.07	103	60.1	2e-07
		Protein	CLV1-like receptor kinase [Brassica napus]	gi|31540632|gb|AAP49010.1|		C10	260	327	15209702	15209502	45.59	68	48.9	3e-09
		Protein	CLV1-like receptor kinase [Brassica napus]	gi|31540632|gb|AAP49010.1|		C10	536	631	15209735	15209445	32.99	97	50.8	5e-12
		Protein	CLV1-like receptor kinase [Brassica napus]	gi|31540632|gb|AAP49010.1|		C10	488	599	15209735	15209403	30.36	112	56.6	2e-06
		Protein	CLV1-like receptor kinase [Brassica napus]	gi|31540632|gb|AAP49010.1|		C10	136	225	15210004	15209735	31.87	91	37	3e-09
		Protein	CLV1-like receptor kinase [Brassica napus]	gi|31540632|gb|AAP49010.1|		C10	414	520	15210040	15209723	36.04	111	44.7	5e-12
		DNA	B.napus gene encoding endo-polygalacturonase	emb|X98373.1|	4944	C10	768	1320	15346465	15347014	90.9747	554	2290	7.7e-109	22
		DNA	B.napus gene encoding endo-polygalacturonase	emb|X98373.1|	4944	C10	1114	1565	15358999	15359448	82.6754	456	1509	9.9e-57	61
		DNA	B.napus gene encoding endo-polygalacturonase	emb|X98373.1|	4944	C10	1149	2046	15550980	15551889	63.8207	937	1238	1.6e-45	80
		DNA	B.napus gene encoding endo-polygalacturonase	emb|X98373.1|	4944	C10	951	1473	15826811	15827324	81.8868	530	1648	7.7e-63	54
		DNA	B.napus gene encoding endo-polygalacturonase	emb|X98373.1|	4944	C10	1	1490	15884513	15886009	96.1975	1499	6916	2e-305	1
		DNA	Brassica napus SHATTERPROOF1 (BnSHP1) gene	gi|12655901|gb|AAK00646.1|AF226865_1		C10	28	74	15935089	15934949	63.83	47	66.2	4e-10
		Protein	agamous-like 15 [Brassica napus]	gi|89574426|gb|ABD77425.1|		C10	1	59	15935125	15934949	64.41	59	79.3	5e-14
		DNA	B.napus gene encoding endo-polygalacturonase	emb|X98373.1|	4944	C10	814	1339	16029337	16029862	94.5076	528	2355	1.7e-96	32
		DNA	B.napus gene encoding endo-polygalacturonase	emb|X98373.1|	4944	C10	1182	1469	16190351	16190631	89.6552	290	1114	6.8e-40	97
		Protein	CLV1-like receptor kinase [Brassica napus]	gi|31540632|gb|AAP49010.1|		C10	237	457	16314878	16314216	31.56	225	89	4e-16
		Protein	CLV1-like receptor kinase [Brassica napus]	gi|31540632|gb|AAP49010.1|		C10	134	387	16314893	16314153	30.47	256	81.6	7e-14
		Protein	CLV1-like receptor kinase [Brassica napus]	gi|31540632|gb|AAP49010.1|		C10	373	610	16314902	16314186	25.83	240	91.7	7e-17
		Protein	CLV1-like receptor kinase [Brassica napus]	gi|31540632|gb|AAP49010.1|		C10	66	313	16314968	16314216	29.69	256	82	5e-14
		Protein	CLV1-like receptor kinase [Brassica napus]	gi|31540632|gb|AAP49010.1|		C10	136	388	16314968	16314207	28.79	257	78.6	5e-13
		Protein	CLV1-like receptor kinase [Brassica napus]	gi|31540632|gb|AAP49010.1|		C10	712	864	16554486	16555031	32.43	185	86.7	5e-27
		Protein	CLV1-like receptor kinase [Brassica napus]	gi|31540632|gb|AAP49010.1|		C10	866	975	16555136	16555450	32.74	113	59.3	5e-27
		Protein	cellulase [Brassica napus]	gi|5689613|emb|CAB51903.1|		C10	455	543	16586047	16585772	44.09	93	70.9	7e-11
		Protein	cellulase [Brassica napus]	gi|5689613|emb|CAB51903.1|		C10	155	383	16587792	16587049	36.98	265	140	6e-32
		Protein	cellulase [Brassica napus]	gi|5689613|emb|CAB51903.1|		C10	155	213	16593097	16592921	64.41	59	84.3	6e-15
		Protein	endo-polygalacturonase [Arabidopsis thaliana]	gi|4090973|gb|AAC98923.1|		C10	213	361	16699763	16699311	49.67	151	150	4e-35
		Protein	endo-polygalacturonidase [Brassica napus]	gi|1403141|emb|CAA67020.1|		C10	215	366	16699763	16699302	50.65	154	152	8e-36
		Protein	endo-polygalacturonidase [Brassica napus]	gi|1403141|emb|CAA67020.1|		C10	86	194	16700428	16700123	32.73	110	56.2	1e-06
		Protein	endo-polygalacturonase [Arabidopsis thaliana]	gi|4090973|gb|AAC98923.1|		C10	213	361	16724778	16724326	42.38	151	130	3e-29
		Protein	endo-polygalacturonidase [Brassica napus]	gi|1403141|emb|CAA67020.1|		C10	215	368	16724778	16724311	44.87	156	137	5e-31
		Protein	endo-polygalacturonase [Arabidopsis thaliana]	gi|4090973|gb|AAC98923.1|		C10	85	192	16725226	16724921	33.94	109	56.2	1e-06
		Protein	endo-polygalacturonidase [Brassica napus]	gi|1403141|emb|CAA67020.1|		C10	86	194	16725226	16724921	34.55	110	56.6	7e-07
		DNA	B.napus gene encoding endo-polygalacturonase	emb|X98373.1|	4944	C10	816	1760	16756083	16757025	82.9319	955	3176	1.7e-136	16
		DNA	B.napus gene encoding endo-polygalacturonase	emb|X98373.1|	4944	C10	745	1299	16908139	16908687	93.6937	555	2428	7.4e-100	29
		DNA	Brassica napus SHATTERPROOF1 (BnSHP1) gene	gi|12655901|gb|AAK00646.1|AF226865_1		C10	28	75	17090263	17090120	62.5	48	67.8	2e-10
		Protein	agamous-like 15 [Brassica napus]	gi|89574426|gb|ABD77425.1|		C10	1	60	17090299	17090120	75	60	96.3	5e-19
		DNA	B.napus gene encoding endo-polygalacturonase	emb|X98373.1|	4944	C10	16	340	17610039	17610367	72.0721	333	756	2.6e-40	95
		DNA	B.napus gene encoding endo-polygalacturonase	emb|X98373.1|	4944	C10	16	902	17971236	17972123	63.9344	915	1275	1.5e-49	70
		DNA	B.napus gene encoding endo-polygalacturonase	emb|X98373.1|	4944	C10	1020	1567	17975323	17975872	70.5674	564	1146	2.4e-41	90
		DNA	B.napus gene encoding endo-polygalacturonase	emb|X98373.1|	4944	C10	1	1505	17975373	17976883	91.2558	1521	6252	1.9e-275	4
		mRNA	Arabidopsis thaliana agamous-like MADS-box protein AGL8 mRNA	ref|NM_125484.3|	1113	C10	3	360	17981465	17981832	85.4054	370	1280	7.2e-51	1
		Protein	agamous-like 15 [Brassica napus]	gi|89574426|gb|ABD77425.1|		C10	1	62	17981600	17981785	67.74	62	95.5	7e-19
		DNA	Brassica napus SHATTERPROOF1 (BnSHP1) gene	gi|12655901|gb|AAK00646.1|AF226865_1		C10	28	76	17981636	17981782	71.43	49	79	6e-14
		Protein	CLV1-like receptor kinase [Brassica napus]	gi|31540632|gb|AAP49010.1|		C10	784	974	18051690	18052427	30.23	258	92.8	2e-17
		DNA	B.napus gene encoding endo-polygalacturonase	emb|X98373.1|	4944	C10	1	1505	18117255	18118763	86.3995	1522	5669	2.9e-252	8
		DNA	B.napus gene encoding endo-polygalacturonase	emb|X98373.1|	4944	C10	1032	1210	18122507	18122685	94.4134	179	805	3.4e-43	87
		DNA	B.napus gene encoding endo-polygalacturonase	emb|X98373.1|	4944	C10	951	1575	18228758	18229385	85.8044	634	2270	1.4e-92	36
		DNA	B.napus gene encoding endo-polygalacturonase	emb|X98373.1|	4944	C10	727	1554	18284094	18284927	65.7407	864	1260	1.6e-46	78
		DNA	B.napus gene encoding endo-polygalacturonase	emb|X98373.1|	4944	C10	357	1429	18284232	18285314	67.8603	1117	1886	5.1e-75	46
		DNA	Brassica oleracea CRABS CLAW (CRC) gene	gb|AY703986.1|	5462	C10	1596	4145	18310851	18313398	57.0354	2658	1714	4.5e-67	1
		DNA	B.napus gene encoding endo-polygalacturonase	emb|X98373.1|	4944	C10	150	1339	18315790	18316984	95.9064	1197	5490	6.9e-243	9
		Protein	CLV1-like receptor kinase [Brassica napus]	gi|31540632|gb|AAP49010.1|		C10	755	898	18719674	18720105	34.9	149	55.8	4e-06
		Protein	CLV1-like receptor kinase [Brassica napus]	gi|31540632|gb|AAP49010.1|		C10	715	849	18734882	18734409	29.56	159	85.9	4e-15
		DNA	B.napus gene encoding endo-polygalacturonase	emb|X98373.1|	4944	C10	1168	1492	18755600	18755924	86.8902	328	1217	5.6e-44	84
		DNA	B.napus gene encoding endo-polygalacturonase	emb|X98373.1|	4944	C10	998	1547	18817245	18817793	91.2886	551	2305	3.4e-94	35
		Protein	endo-polygalacturonase [Arabidopsis thaliana]	gi|4090973|gb|AAC98923.1|		C10	59	164	18947935	18948249	38.68	106	77.8	3e-13
		Protein	endo-polygalacturonidase [Brassica napus]	gi|1403141|emb|CAA67020.1|		C10	60	178	18947935	18948276	36.97	119	75.9	1e-12
		Protein	endo-polygalacturonase [Arabidopsis thaliana]	gi|4090973|gb|AAC98923.1|		C10	213	289	18948955	18949185	42.86	77	78.2	2e-13
		Protein	endo-polygalacturonidase [Brassica napus]	gi|1403141|emb|CAA67020.1|		C10	215	291	18948955	18949185	44.16	77	82.8	9e-15
		Protein	endo-polygalacturonase [Arabidopsis thaliana]	gi|4090973|gb|AAC98923.1|		C10	260	360	18949459	18949791	38.05	113	64.3	2e-18
		Protein	endo-polygalacturonidase [Brassica napus]	gi|1403141|emb|CAA67020.1|		C10	292	358	18949576	18949779	47.06	68	61.6	2e-08
		Protein	endo-polygalacturonase [Arabidopsis thaliana]	gi|4090973|gb|AAC98923.1|		C10	365	428	18949904	18950110	43.48	69	51.2	2e-18
		DNA	B.napus gene encoding endo-polygalacturonase	emb|X98373.1|	4944	C10	1304	1588	18958958	18959241	85.3147	286	1034	1.5e-40	93
		DNA	B.napus gene encoding endo-polygalacturonase	emb|X98373.1|	4944	C10	194	433	19136184	19136422	92.9752	242	1027	2.4e-98	31
		DNA	B.napus gene encoding endo-polygalacturonase	emb|X98373.1|	4944	C10	1	1429	19339122	19340562	93.9917	1448	6301	1.2e-277	3
		Protein	CLV1-like receptor kinase [Brassica napus]	gi|31540632|gb|AAP49010.1|		C10	744	789	19633566	19633709	37.5	48	44.3	2e-07
		Protein	CLV1-like receptor kinase [Brassica napus]	gi|31540632|gb|AAP49010.1|		C10	792	841	19633807	19633953	38	50	34.7	2e-07
		DNA	B.napus gene encoding endo-polygalacturonase	emb|X98373.1|	4944	C10	727	1422	19961079	19961777	66.7586	725	1126	4.1e-41	91
		Protein	CLV1-like receptor kinase [Brassica napus]	gi|31540632|gb|AAP49010.1|		C10	808	974	20583063	20582500	34.01	197	104	7e-21
		Protein	CLV1-like receptor kinase [Brassica napus]	gi|31540632|gb|AAP49010.1|		C10	839	976	21278173	21278649	30.25	162	70.5	1e-10
		DNA	B.napus gene encoding endo-polygalacturonase	emb|X98373.1|	4944	C10	1	1518	21499079	21500589	70.1923	1560	3069	5.7e-138	15
		DNA	B.napus gene encoding endo-polygalacturonase	emb|X98373.1|	4944	C10	1	755	21653004	21653761	81.7824	763	2486	9.3e-105	23
		Protein	CLV1-like receptor kinase [Brassica napus]	gi|31540632|gb|AAP49010.1|		C10	745	809	21769780	21770049	32.22	90	48.1	5e-27
		Protein	CLV1-like receptor kinase [Brassica napus]	gi|31540632|gb|AAP49010.1|		C10	808	974	21770124	21770750	33.03	218	97.4	5e-27
		DNA	Brassica oleracea CRABS CLAW (CRC) gene	gb|AY703986.1|	5462	C10	2478	3901	21888610	21890028	59.1186	1475	1321	3.2e-49	2
		DNA	B.napus gene encoding endo-polygalacturonase	emb|X98373.1|	4944	C10	1	1525	21934903	21936430	65.0602	1577	2320	2.5e-102	26
		DNA	B.napus gene encoding endo-polygalacturonase	emb|X98373.1|	4944	C10	16	475	22022389	22022856	69.9789	473	979	1.2e-40	92
		DNA	B.napus gene encoding endo-polygalacturonase	emb|X98373.1|	4944	C10	1	1074	22148959	22150038	97.3148	1080	5103	1.3e-252	7
		Protein	CLV1-like receptor kinase [Brassica napus]	gi|31540632|gb|AAP49010.1|		C10	703	922	22233635	22234285	27.23	224	72.8	3e-11
		DNA	Brassica napus Cel16 gene for endo-1,4-beta-D-glucanase	emb|AJ242807.1|	5454	C10	229	1682	22242282	22243743	60.0658	1520	1393	1.7e-52	2
		DNA	Brassica napus Cel16 gene for endo-1,4-beta-D-glucanase	emb|AJ242807.1|	5454	C10	280	623	22304331	22304671	83.237	346	1166	3.5e-42	3
		DNA	B.napus gene encoding endo-polygalacturonase	emb|X98373.1|	4944	C10	37	337	22355370	22355671	93.3775	302	1324	2e-49	72
		Protein	CLV1-like receptor kinase [Brassica napus]	gi|31540632|gb|AAP49010.1|		C10	821	967	22394235	22394708	28.57	161	70.5	1e-10
		Protein	CLV1-like receptor kinase [Brassica napus]	gi|31540632|gb|AAP49010.1|		C10	793	956	22532714	22533187	28.65	171	66.2	3e-09
		DNA	B.napus gene encoding endo-polygalacturonase	emb|X98373.1|	4944	C10	998	1505	22597844	22598351	87.6953	512	1945	8.9e-77	44
		DNA	B.napus gene encoding endo-polygalacturonase	emb|X98373.1|	4944	C10	727	1554	22678342	22679175	65.7407	864	1260	1.6e-46	77
		DNA	B.napus gene encoding endo-polygalacturonase	emb|X98373.1|	4944	C10	357	1429	22678480	22679562	67.8603	1117	1886	5.1e-75	45
		DNA	B.napus gene encoding endo-polygalacturonase	emb|X98373.1|	4944	C10	1149	1517	22803084	22803450	83.6461	373	1256	2.4e-46	79
		DNA	B.napus gene encoding endo-polygalacturonase	emb|X98373.1|	4944	C10	1183	1564	23044093	23044467	82.1705	387	1212	2.4e-44	83
		DNA	B.napus gene encoding endo-polygalacturonase	emb|X98373.1|	4944	C10	925	1231	23103655	23103961	92.2078	308	1312	6.9e-49	74
		DNA	B.napus gene encoding endo-polygalacturonase	emb|X98373.1|	4944	C10	1	409	23204002	23204411	98.0488	410	1972	1.6e-128	18
		Protein	CLV1-like receptor kinase [Brassica napus]	gi|31540632|gb|AAP49010.1|		C10	771	900	24095735	24095364	37.69	130	80.9	1e-13
		DNA	B.napus gene encoding endo-polygalacturonase	emb|X98373.1|	4944	C10	962	1409	24201491	24201939	94.2857	455	1963	1.6e-78	42
		Protein	cellulase [Brassica napus]	gi|5689613|emb|CAB51903.1|		C10	152	217	24366444	24366247	43.94	66	70.5	9e-11
		Protein	CLV1-like receptor kinase [Brassica napus]	gi|22795056|gb|AAN05448.1|		C10	84	156	24549849	24550064	35.62	73	55.8	2e-07
		Protein	CLV1-like receptor kinase [Brassica napus]	gi|31540632|gb|AAP49010.1|		C10	715	899	24549849	24550571	30.17	242	117	1e-24
		Protein	CLV1-like receptor kinase [Brassica napus]	gi|31540632|gb|AAP49010.1|		C10	783	899	24930317	24929868	34.67	150	87.8	3e-25
		Protein	CLV1-like receptor kinase [Brassica napus]	gi|31540632|gb|AAP49010.1|		C10	703	788	24930751	24930410	29.57	115	52	3e-25
		Protein	CLV1-like receptor kinase [Brassica napus]	gi|31540632|gb|AAP49010.1|		C10	263	414	24962977	24962348	27.14	210	65.9	4e-09
		Protein	CLV1-like receptor kinase [Brassica napus]	gi|31540632|gb|AAP49010.1|		C10	122	341	24963025	24962351	29.96	237	72.4	4e-11
		Protein	CLV1-like receptor kinase [Brassica napus]	gi|31540632|gb|AAP49010.1|		C10	406	600	24963037	24962450	31.22	205	73.2	2e-11
		Protein	CLV1-like receptor kinase [Brassica napus]	gi|31540632|gb|AAP49010.1|		C10	350	581	24963049	24962348	29.67	246	75.5	5e-12
		Protein	CLV1-like receptor kinase [Brassica napus]	gi|31540632|gb|AAP49010.1|		C10	394	521	24963507	24963046	30.52	154	52.8	6e-23
		Protein	CLV1-like receptor kinase [Brassica napus]	gi|31540632|gb|AAP49010.1|		C10	485	600	24963519	24963097	29.79	141	49.7	2e-18
		Protein	CLV1-like receptor kinase [Brassica napus]	gi|31540632|gb|AAP49010.1|		C10	149	333	24963528	24962968	29.84	191	61.6	6e-08
		Protein	CLV1-like receptor kinase [Brassica napus]	gi|31540632|gb|AAP49010.1|		C10	180	373	24964087	24963497	32.83	198	79.3	6e-23
		Protein	CLV1-like receptor kinase [Brassica napus]	gi|31540632|gb|AAP49010.1|		C10	253	433	24964087	24963461	29.67	209	66.2	3e-09
		Protein	CLV1-like receptor kinase [Brassica napus]	gi|31540632|gb|AAP49010.1|		C10	300	492	24964090	24963497	30.69	202	67.4	2e-18
		Protein	CLV1-like receptor kinase [Brassica napus]	gi|31540632|gb|AAP49010.1|		C10	366	576	24964108	24963461	28.7	216	61.2	8e-08
		Protein	CLV1-like receptor kinase [Brassica napus]	gi|31540632|gb|AAP49010.1|		C10	56	322	24964159	24963506	26.3	270	63.9	2e-08
		Protein	CLV1-like receptor kinase [Brassica napus]	gi|31540632|gb|AAP49010.1|		C10	540	625	24966691	24966416	40.22	92	63.5	2e-08
		Protein	CLV1-like receptor kinase [Brassica napus]	gi|31540632|gb|AAP49010.1|		C10	346	476	24966700	24966275	28	150	43.5	2e-14
		Protein	CLV1-like receptor kinase [Brassica napus]	gi|31540632|gb|AAP49010.1|		C10	324	549	24967449	24966739	26.36	239	69.3	9e-33
		Protein	CLV1-like receptor kinase [Brassica napus]	gi|31540632|gb|AAP49010.1|		C10	456	597	24967473	24967054	33.1	145	61.6	4e-28
		Protein	CLV1-like receptor kinase [Brassica napus]	gi|31540632|gb|AAP49010.1|		C10	141	320	24967476	24966946	30.6	183	65.9	4e-09
		Protein	CLV1-like receptor kinase [Brassica napus]	gi|31540632|gb|AAP49010.1|		C10	75	316	24967527	24966796	25	252	59.7	2e-14
		Protein	CLV1-like receptor kinase [Brassica napus]	gi|31540632|gb|AAP49010.1|		C10	219	404	24968041	24967490	36.17	188	89	4e-16
		Protein	CLV1-like receptor kinase [Brassica napus]	gi|31540632|gb|AAP49010.1|		C10	421	600	24968092	24967538	32.26	186	81.6	7e-14
		Protein	CLV1-like receptor kinase [Brassica napus]	gi|31540632|gb|AAP49010.1|		C10	245	453	24968107	24967487	32.86	213	87.8	4e-28
		Protein	CLV1-like receptor kinase [Brassica napus]	gi|31540632|gb|AAP49010.1|		C10	56	323	24968164	24967517	32.97	273	95.9	9e-33
		Protein	CLV1-like receptor kinase [Brassica napus]	gi|31540632|gb|AAP49010.1|		C10	338	538	24968206	24967508	30.04	233	91.7	6e-17
		Protein	CLV1-like receptor kinase [Brassica napus]	gi|31540632|gb|AAP49010.1|		C10	92	628	25849583	25847766	28.99	614	175	4e-42
		Protein	CLV1-like receptor kinase [Brassica napus]	gi|31540632|gb|AAP49010.1|		C10	68	601	25850033	25848429	27.53	574	140	1e-31
		DNA	B.napus gene encoding endo-polygalacturonase	emb|X98373.1|	4944	C10	1137	1792	26176101	26176756	69.7329	674	1318	3.7e-49	73
		Protein	CLV1-like receptor kinase [Brassica napus]	gi|31540632|gb|AAP49010.1|		C10	703	898	26806027	26806614	37.69	199	135	3e-30
		Protein	CLV1-like receptor kinase [Brassica napus]	gi|22795056|gb|AAN05448.1|		C10	73	168	26806030	26806311	31.96	97	59.3	2e-08
		DNA	B.napus gene encoding endo-polygalacturonase	emb|X98373.1|	4944	C10	984	1407	26824673	26825091	87.3239	426	1590	1.8e-60	58
		Protein	endo-polygalacturonase [Arabidopsis thaliana]	gi|4090973|gb|AAC98923.1|		C10	52	164	26861223	26861561	37.72	114	87	5e-16
		Protein	endo-polygalacturonidase [Brassica napus]	gi|1403141|emb|CAA67020.1|		C10	60	178	26861247	26861588	38.66	119	90.1	6e-17
		Protein	CLV1-like receptor kinase [Brassica napus]	gi|31540632|gb|AAP49010.1|		C10	808	974	26997636	26998211	35.82	201	106	2e-21
		Protein	CLV1-like receptor kinase [Brassica napus]	gi|31540632|gb|AAP49010.1|		C10	167	547	27341294	27342409	25.58	391	56.2	3e-06
		Protein	CLV1-like receptor kinase [Brassica napus]	gi|31540632|gb|AAP49010.1|		C10	97	462	27341306	27342268	24.86	366	68.6	5e-10
		DNA	B.napus gene encoding endo-polygalacturonase	emb|X98373.1|	4944	C10	1	462	27768346	27768808	82.7957	465	1575	8.5e-101	27
		DNA	B.napus gene encoding endo-polygalacturonase	emb|X98373.1|	4944	C10	16	783	28182365	28183137	62.3574	789	1120	3.6e-40	96
		Protein	agamous-like 15 [Brassica napus]	gi|89574426|gb|ABD77425.1|		C10	1	61	28356571	28356756	69.35	62	83.6	3e-15
		DNA	Brassica napus SHATTERPROOF1 (BnSHP1) gene	gi|12655901|gb|AAK00646.1|AF226865_1		C10	28	74	28356610	28356750	76.6	47	77.8	1e-13
		DNA	B.napus gene encoding endo-polygalacturonase	emb|X98373.1|	4944	C10	1148	1485	28460783	28461119	85.2941	340	1220	1e-44	82
		Protein	endo-polygalacturonase [Arabidopsis thaliana]	gi|4090973|gb|AAC98923.1|		C10	85	361	28662225	28661302	32.8	314	167	3e-40
		Protein	endo-polygalacturonidase [Brassica napus]	gi|1403141|emb|CAA67020.1|		C10	86	363	28662225	28661302	36.19	315	182	1e-44
		Protein	CLV1-like receptor kinase [Brassica napus]	gi|31540632|gb|AAP49010.1|		C10	725	898	28889359	28889877	33.15	181	84	1e-14
		DNA	B.napus gene encoding endo-polygalacturonase	emb|X98373.1|	4944	C10	6	729	29301409	29302138	96.58	731	3382	9.1e-151	10
		Protein	agamous-like 15 [Brassica napus]	gi|89574426|gb|ABD77425.1|		C10	1	45	29705422	29705556	68.89	45	65.5	8e-10
		mRNA	Arabidopsis thaliana 'cinnamyl-alcohol dehydrogenase'	ENA|AK316987|AK316987.1	975	C10	517	954	30323444	30323874	77.2727	440	1234	8.6e-49	1
		DNA	B.napus gene encoding endo-polygalacturonase	emb|X98373.1|	4944	C10	4	301	30361225	30361524	72.4252	301	734	4.8e-69	50
		DNA	B.napus gene encoding endo-polygalacturonase	emb|X98373.1|	4944	C10	1	249	30430990	30431239	96.4	250	1163	3.9e-54	62
		Protein	CLV1-like receptor kinase [Brassica napus]	gi|31540632|gb|AAP49010.1|		C10	308	528	30881033	30880362	30.97	226	102	4e-20
		Protein	CLV1-like receptor kinase [Brassica napus]	gi|31540632|gb|AAP49010.1|		C10	499	602	30881033	30880719	34.29	105	58.5	5e-07
		Protein	CLV1-like receptor kinase [Brassica napus]	gi|31540632|gb|AAP49010.1|		C10	208	434	30881042	30880359	32.46	228	104	9e-21
		Protein	CLV1-like receptor kinase [Brassica napus]	gi|31540632|gb|AAP49010.1|		C10	399	600	30881048	30880506	30.24	205	82.4	4e-14
		Protein	CLV1-like receptor kinase [Brassica napus]	gi|31540632|gb|AAP49010.1|		C10	446	600	30881051	30880581	34.39	157	79.7	3e-13
		Protein	CLV1-like receptor kinase [Brassica napus]	gi|31540632|gb|AAP49010.1|		C10	34	317	30881207	30880350	29.43	316	91.7	6e-17
		Protein	CLV1-like receptor kinase [Brassica napus]	gi|31540632|gb|AAP49010.1|		C10	803	902	30893317	30893024	35.92	103	62.4	4e-08
		DNA	B.napus gene encoding endo-polygalacturonase	emb|X98373.1|	4944	C10	1	273	31479065	31479338	85.4015	274	1004	1.5e-52	66
		Protein	CLV1-like receptor kinase [Brassica napus]	gi|22795056|gb|AAN05448.1|		C10	83	156	32341426	32341641	35.14	74	55.1	4e-07
		Protein	CLV1-like receptor kinase [Brassica napus]	gi|31540632|gb|AAP49010.1|		C10	714	787	32341426	32341641	36.49	74	55.5	5e-06
		DNA	B.napus gene encoding endo-polygalacturonase	emb|X98373.1|	4944	C10	886	1247	32408200	32408569	88.9785	372	1419	9.4e-54	64
		DNA	B.napus gene encoding endo-polygalacturonase	emb|X98373.1|	4944	C10	1	575	32561407	32561985	83.5924	579	2138	7e-86	38
		Protein	CLV1-like receptor kinase [Brassica napus]	gi|31540632|gb|AAP49010.1|		C10	793	956	32805212	32804739	28.65	171	66.2	3e-09
		Protein	CLV1-like receptor kinase [Brassica napus]	gi|22795056|gb|AAN05448.1|		C10	82	162	32869438	32869677	40.74	81	71.2	6e-12
		Protein	CLV1-like receptor kinase [Brassica napus]	gi|31540632|gb|AAP49010.1|		C10	713	793	32869438	32869677	41.98	81	71.6	7e-11
		Protein	cellulase [Brassica napus]	gi|5689613|emb|CAB51903.1|		C10	125	207	33552923	33552678	71.08	83	116	1e-37
		Protein	cellulase [Brassica napus]	gi|5689613|emb|CAB51903.1|		C10	27	123	33553314	33553027	38.38	99	64.7	1e-37
		Protein	CLV1-like receptor kinase [Brassica napus]	gi|31540632|gb|AAP49010.1|		C10	783	899	33780259	33779810	34.67	150	87.8	9e-16
		Protein	cellulase [Brassica napus]	gi|5689613|emb|CAB51903.1|		C10	84	125	33824098	33824223	59.52	42	56.2	2e-06
		DNA	B.napus gene encoding endo-polygalacturonase	emb|X98373.1|	4944	C10	200	863	34021730	34022386	86.846	669	2523	1.4e-104	24
		Protein	endo-polygalacturonase [Arabidopsis thaliana]	gi|4090973|gb|AAC98923.1|		C10	85	192	34039947	34040252	33.94	109	56.2	9e-07
		Protein	endo-polygalacturonidase [Brassica napus]	gi|1403141|emb|CAA67020.1|		C10	86	194	34039947	34040252	34.55	110	57	5e-07
		Protein	CLV1-like receptor kinase [Brassica napus]	gi|31540632|gb|AAP49010.1|		C10	100	284	34060837	34060280	32.29	192	55.8	3e-06
		Protein	cellulase [Brassica napus]	gi|5689613|emb|CAB51903.1|		C10	25	83	34409323	34409147	55.93	59	77.4	7e-20
		Protein	cellulase [Brassica napus]	gi|5689613|emb|CAB51903.1|		C10	1	31	34409396	34409304	54.84	31	43.5	7e-20
		DNA	B.napus gene encoding endo-polygalacturonase	emb|X98373.1|	4944	C10	1	530	34424984	34425519	81.9367	537	1764	1.9e-69	48
		DNA	B.napus gene encoding endo-polygalacturonase	emb|X98373.1|	4944	C10	1161	1657	35313178	35313669	73.4127	504	1200	8.4e-44	85
		DNA	B.napus gene encoding endo-polygalacturonase	emb|X98373.1|	4944	C10	1	393	36058634	36059027	94.1624	394	1757	3.9e-69	49
		DNA	B.napus gene encoding endo-polygalacturonase	emb|X98373.1|	4944	C10	370	889	36508640	36509164	94.4762	525	2334	1.6e-95	34
		Protein	CLV1-like receptor kinase [Brassica napus]	gi|31540632|gb|AAP49010.1|		C10	813	864	36561470	36561625	46.15	52	53.5	7e-17
		Protein	CLV1-like receptor kinase [Brassica napus]	gi|31540632|gb|AAP49010.1|		C10	866	965	36561705	36561992	35.58	104	58.2	7e-17
		Protein	CLV1-like receptor kinase [Brassica napus]	gi|31540632|gb|AAP49010.1|		C10	250	336	36790938	36790681	39.08	87	57.8	1e-06
		DNA	B.napus gene encoding endo-polygalacturonase	emb|X98373.1|	4944	C10	498	1010	36801879	36802391	96.8811	513	2421	1.8e-100	28
		Protein	CLV1-like receptor kinase [Brassica napus]	gi|22795056|gb|AAN05448.1|		C10	82	156	37285941	37286162	42.67	75	65.9	3e-10
		Protein	CLV1-like receptor kinase [Brassica napus]	gi|31540632|gb|AAP49010.1|		C10	713	787	37285941	37286162	44	75	66.6	4e-15
		Protein	CLV1-like receptor kinase [Brassica napus]	gi|31540632|gb|AAP49010.1|		C10	787	824	37286230	37286343	44.74	38	39.3	4e-15
		DNA	B.napus gene encoding endo-polygalacturonase	emb|X98373.1|	4944	C10	508	955	37296263	37296713	71.3348	457	1016	8.4e-40	98
		DNA	B.napus gene encoding endo-polygalacturonase	emb|X98373.1|	4944	C10	54	98	37757504	37757548	84.4444	45	162	2e-41	89
		DNA	B.napus gene encoding endo-polygalacturonase	emb|X98373.1|	4944	C10	33	189	38055860	38056017	94.9367	158	712	1.5e-48	75
		DNA	Brassica napus SHATTERPROOF1 (BnSHP1) gene	gi|12655901|gb|AAK00646.1|AF226865_1		C10	28	74	38149899	38149759	59.57	47	61.2	1e-08
		Protein	agamous-like 15 [Brassica napus]	gi|89574426|gb|ABD77425.1|		C10	1	59	38149935	38149759	69.49	59	82.8	5e-15
		DNA	B.napus gene encoding endo-polygalacturonase	emb|X98373.1|	4944	C10	2	341	38302313	38302653	95.0147	341	1546	5e-60	60
		DNA	B.napus gene encoding endo-polygalacturonase	emb|X98373.1|	4944	C10	295	742	38510610	38511061	93.3775	453	1959	2.4e-78	43
		Protein	cellulase [Brassica napus]	gi|5689613|emb|CAB51903.1|		C10	399	532	39084865	39085269	36.96	138	92.4	2e-17
		DNA	B.napus gene encoding endo-polygalacturonase	emb|X98373.1|	4944	C10	50	421	40199865	40200233	94.1019	373	1637	1.1e-63	53
		DNA	B.napus gene encoding endo-polygalacturonase	emb|X98373.1|	4944	C10	574	972	40261014	40261412	93.2331	399	1752	6.6e-69	51
		DNA	B.napus gene encoding endo-polygalacturonase	emb|X98373.1|	4944	C10	419	740	40620692	40621018	93.2927	328	1400	6.9e-53	65
		DNA	B.napus gene encoding endo-polygalacturonase	emb|X98373.1|	4944	C10	38	421	40709735	40710119	94.026	385	1712	4.4e-67	52
		Protein	CLV1-like receptor kinase [Brassica napus]	gi|22795056|gb|AAN05448.1|		C10	99	167	40814676	40814891	40.28	72	52.8	2e-06
		Protein	CLV1-like receptor kinase [Brassica napus]	gi|31540632|gb|AAP49010.1|		C10	730	848	40814676	40815041	36.89	122	90.1	2e-16
		DNA	B.napus gene encoding endo-polygalacturonase	emb|X98373.1|	4944	C10	170	523	41502258	41502616	95.2646	359	1612	1.6e-62	55
		Protein	CLV1-like receptor kinase [Brassica napus]	gi|22795056|gb|AAN05448.1|		C10	93	154	41930215	41930409	44.62	65	60.1	1e-08
		Protein	CLV1-like receptor kinase [Brassica napus]	gi|31540632|gb|AAP49010.1|		C10	724	830	41930215	41930553	39.82	113	81.3	9e-14
		Protein	CLV1-like receptor kinase [Brassica napus]	gi|31540632|gb|AAP49010.1|		C10	875	974	42000783	42000502	37.86	103	59.7	2e-07
		Protein	CLV1-like receptor kinase [Brassica napus]	gi|31540632|gb|AAP49010.1|		C10	787	847	42219687	42219869	40.98	61	62.8	3e-08
		DNA	B.napus gene encoding endo-polygalacturonase	emb|X98373.1|	4944	C10	327	647	42575842	42576167	92.3313	326	1375	9.4e-52	68
		DNA	B.napus gene encoding endo-polygalacturonase	emb|X98373.1|	4944	C10	435	754	42608401	42608725	92.9231	325	1388	2.4e-52	67
		Protein	CLV1-like receptor kinase [Brassica napus]	gi|31540632|gb|AAP49010.1|		C10	788	849	43129043	43128858	38.71	62	61.6	7e-08
		DNA	Brassica oleracea CRABS CLAW (CRC) gene	gb|AY703986.1|	5462	C10	2879	3187	43217389	43217696	89.7764	313	1223	9e-45	3
		DNA	B.napus gene encoding endo-polygalacturonase	emb|X98373.1|	4944	C10	34	339	43240215	43240521	96.0912	307	1421	7.6e-54	63
		Protein	endo-polygalacturonase [Arabidopsis thaliana]	gi|4090973|gb|AAC98923.1|		C10	251	350	43306520	43306825	44.12	102	89.4	1e-16
		Protein	endo-polygalacturonidase [Brassica napus]	gi|1403141|emb|CAA67020.1|		C10	253	352	43306520	43306825	47.06	102	93.6	7e-18
		DNA	Brassica napus SHATTERPROOF1 (BnSHP1) gene	gi|12655901|gb|AAK00646.1|AF226865_1		C10	31	87	43373338	43373168	49.12	57	65.5	6e-10
		Protein	agamous-like 15 [Brassica napus]	gi|89574426|gb|ABD77425.1|		C10	2	69	43373380	43373177	47.06	68	66.6	4e-10
		Protein	CLV1-like receptor kinase [Brassica napus]	gi|31540632|gb|AAP49010.1|		C10	871	972	43420854	43421147	35.58	104	56.6	2e-06
		DNA	B.napus gene encoding endo-polygalacturonase	emb|X98373.1|	4944	C10	390	684	43506536	43506835	93	300	1281	1.8e-47	76
		Protein	CLV1-like receptor kinase [Brassica napus]	gi|31540632|gb|AAP49010.1|		C10	811	899	43569933	43570199	55.06	89	100	2e-19
		DNA	B.napus gene encoding endo-polygalacturonase	emb|X98373.1|	4944	C10	327	600	44338921	44339199	92.4731	279	1176	1e-44	81
		Protein	CLV1-like receptor kinase [Brassica napus]	gi|31540632|gb|AAP49010.1|		C10	831	901	44788534	44788740	39.44	71	57.4	1e-06
		Protein	CLV1-like receptor kinase [Brassica napus]	gi|31540632|gb|AAP49010.1|		C10	757	844	44994533	44994270	37.5	88	68.6	6e-10
		DNA	B.napus gene encoding endo-polygalacturonase	emb|X98373.1|	4944	C10	1	256	45235075	45235331	93.3852	257	1126	1.9e-40	94
		Protein	endo-polygalacturonase [Arabidopsis thaliana]	gi|4090973|gb|AAC98923.1|		C10	235	307	46785108	46784890	52.05	73	85.1	2e-15
		Protein	endo-polygalacturonidase [Brassica napus]	gi|1403141|emb|CAA67020.1|		C10	237	308	46785108	46784893	55.56	72	84	4e-15
		Protein	CLV1-like receptor kinase [Brassica napus]	gi|31540632|gb|AAP49010.1|		C10	745	813	47064174	47064383	45.71	70	60.1	2e-07
		Protein	CLV1-like receptor kinase [Brassica napus]	gi|31540632|gb|AAP49010.1|		C10	812	874	47136613	47136425	41.27	63	60.1	2e-07
		Protein	CLV1-like receptor kinase [Brassica napus]	gi|22795056|gb|AAN05448.1|		C2	68	167	88551	88252	36	100	70.9	8e-12
		Protein	CLV1-like receptor kinase [Brassica napus]	gi|31540632|gb|AAP49010.1|		C2	699	974	88551	87739	37.01	281	169	2e-40
		Protein	CLV1-like receptor kinase [Brassica napus]	gi|31540632|gb|AAP49010.1|		C2	519	578	89145	88966	43.33	60	54.7	8e-06
		Protein	CLV1-like receptor kinase [Brassica napus]	gi|31540632|gb|AAP49010.1|		C2	470	528	89148	88972	45.76	59	58.2	8e-07
		Protein	CLV1-like receptor kinase [Brassica napus]	gi|31540632|gb|AAP49010.1|		C2	538	620	89160	88912	39.76	83	66.2	3e-09
		Protein	CLV1-like receptor kinase [Brassica napus]	gi|31540632|gb|AAP49010.1|		C2	343	616	90353	89538	34.16	281	134	1e-29
		Protein	CLV1-like receptor kinase [Brassica napus]	gi|31540632|gb|AAP49010.1|		C2	204	588	90407	89217	32.66	398	155	3e-36
		Protein	CLV1-like receptor kinase [Brassica napus]	gi|31540632|gb|AAP49010.1|		C2	235	600	90455	89253	32.76	406	152	3e-35
		Protein	CLV1-like receptor kinase [Brassica napus]	gi|31540632|gb|AAP49010.1|		C2	66	532	90458	89058	30.89	492	158	5e-37
		Protein	CLV1-like receptor kinase [Brassica napus]	gi|31540632|gb|AAP49010.1|		C2	703	923	171955	172611	27.75	227	62.8	3e-08
		Protein	CLV1-like receptor kinase [Brassica napus]	gi|31540632|gb|AAP49010.1|		C2	703	922	176481	175828	28.07	228	61.6	6e-08
		Protein	CLV1-like receptor kinase [Brassica napus]	gi|31540632|gb|AAP49010.1|		C2	680	974	208727	209599	33.22	307	167	1e-39
		Protein	CLV1-like receptor kinase [Brassica napus]	gi|22795056|gb|AAN05448.1|		C2	73	167	208802	209098	41.75	103	74.7	5e-13
		mRNA	Arabidopsis thaliana ALC-interacting protein 1 mRNA	ref|NM_120215.4|	1501	C2	2	1011	241527	242536	73.5125	1042	2342	9.8e-175	1
		Protein	unnamed protein product-indehiscent allele [Brassica napus]	gi|242337322|emb|CAZ66758.1|		C2	117	170	259088	258927	51.85	54	56.6	2e-07
		mRNA	Arabidopsis thaliana BEL1-like homeodomain protein 9 mRNA	ref|NM_120281.2|	2017	C2	1	574	358166	358736	67.3986	592	989	4.1e-63	2
		mRNA	Arabidopsis thaliana BEL1-like homeodomain protein 9 mRNA	ref|NM_120281.2|	2017	C2	25	848	358175	359005	74.5305	852	2013	2.8e-181	1
		Protein	CLV1-like receptor kinase [Brassica napus]	gi|31540632|gb|AAP49010.1|		C2	743	974	399286	398315	30.15	335	124	7e-27
		Protein	CLV1-like receptor kinase [Brassica napus]	gi|31540632|gb|AAP49010.1|		C2	793	916	505057	504680	48.82	127	115	1e-34
		Protein	CLV1-like receptor kinase [Brassica napus]	gi|22795056|gb|AAN05448.1|		C2	68	156	505487	505146	33.04	115	56.6	2e-07
		Protein	CLV1-like receptor kinase [Brassica napus]	gi|31540632|gb|AAP49010.1|		C2	699	787	505487	505146	33.04	115	55.5	1e-34
SML(DH)			Linked marker associated with Pod strength	3114537|F|0		C2			559417
		Protein	CLV1-like receptor kinase [Brassica napus]	gi|22795056|gb|AAN05448.1|		C2	73	169	616884	617201	35.51	107	60.1	1e-08
		Protein	CLV1-like receptor kinase [Brassica napus]	gi|31540632|gb|AAP49010.1|		C2	704	815	616884	617246	37.7	122	77.8	9e-19
		Protein	CLV1-like receptor kinase [Brassica napus]	gi|31540632|gb|AAP49010.1|		C2	820	847	617332	617415	60.71	28	40	9e-19
		Protein	CLV1-like receptor kinase [Brassica napus]	gi|31540632|gb|AAP49010.1|		C2	860	976	617785	618126	34.71	121	71.6	7e-11
SML(DH)			Linked marker associated with Pod strength	3130414|F|0		C2			817256
SML(DH)			Linked marker associated with Pod strength	3137771|F|0		C2			1036686
SML(DH)			Linked marker associated with Pod strength	3085755|F|0		C2			1061371
SML(DH)			Linked marker associated with Pod strength	3097655|F|0		C2			1104134
		mRNA	Arabidopsis thaliana cellulose synthase catalytic subunit (IRX3)	gb|AF088917.1|	3081	C2	79	543	1104418	1104876	57.8838	482	343	2e-221	2
		mRNA	Arabidopsis thaliana cellulose synthase A catalytic subunit 7 [UDP-forming] mRNA	ref|NM_121748.3|	3368	C2	137	601	1104418	1104876	57.8838	482	343	3.3e-220	2
SML(DH)			Linked marker associated with Pod strength	3155803|F|0		C2			1178946
SML(DH)			Linked marker associated with Pod strength	3127520|F|0		C2			1188402
SML(DH)			Linked marker associated with Pod strength	3113942|F|0		C2			1243524
SML(DH)			Linked marker associated with Pod strength	3098248|F|0		C2			1254349
SML(DH)			Linked marker associated with Pod strength	3114664|F|0		C2			1254414
SML(DH)			Linked marker associated with Pod strength	3126390|F|0		C2			1297055
SML(DH)			Linked marker associated with Pod strength	3104474|F|0		C2			1336890
SML(DH)			Linked marker associated with Pod strength	3161963|F|0		C2			1413524
SML(DH)			Linked marker associated with Pod strength	3126313|F|0		C2			1428916
		Protein	CLV1-like receptor kinase [Brassica napus]	gi|31540632|gb|AAP49010.1|		C2	238	578	1461897	1460962	27.82	363	90.5	1e-16
		Protein	CLV1-like receptor kinase [Brassica napus]	gi|31540632|gb|AAP49010.1|		C2	477	608	1461897	1461496	35.82	134	67.4	1e-09
		Protein	CLV1-like receptor kinase [Brassica napus]	gi|31540632|gb|AAP49010.1|		C2	28	410	1462080	1460965	26.47	408	66.2	3e-09
		Protein	CLV1-like receptor kinase [Brassica napus]	gi|31540632|gb|AAP49010.1|		C2	703	900	1484152	1483565	30.05	203	79.3	3e-13
		DNA	Brassica napus Cel16 gene for endo-1,4-beta-D-glucanase	emb|AJ242807.1|	5454	C2	238	597	1499526	1499899	82.6203	374	1201	8.9e-44	3
SML(DH)			Linked marker associated with Pod strength	3134851|F|0		C2			1660279
SML(DH)			Linked marker associated with Pod strength	3122467|F|0		C2			1678464
SML(DH)			Linked marker associated with Pod strength	3147046|F|0		C2			1678529
SML(DH)			Linked marker associated with Pod strength	3204920|F|0		C2			1679913
SML(DH)			Linked marker associated with Pod strength	3117413|F|0		C2			1688017
SML(DH)			Linked marker associated with Pod strength	3093661|F|0		C2			1963737
SML(DH)			Linked marker associated with Pod strength	3106365|F|0		C2			1969560
		mRNA	Arabidopsis thaliana transcription factor HEC3 mRNA	ref|NM_121012.1|	675	C2	1	556	1978312	1978861	81.7857	560	1798	2.9e-74	1
		Protein	unnamed protein product-indehiscent allele [Brassica napus]	gi|242337322|emb|CAZ66758.1|		C2	84	172	1978593	1978327	64.04	89	116	2e-25
		DNA	B.napus gene encoding endo-polygalacturonase	emb|X98373.1|	4944	C2	357	1429	1986774	1987856	67.7708	1117	1877	2e-73	66
		DNA	B.napus gene encoding endo-polygalacturonase	emb|X98373.1|	4944	C2	727	1551	1987161	1987988	66.1988	855	1332	8.5e-50	101
SML(DH)			Linked marker associated with Pod strength	3108652|F|0		C2			2038621
SML(DH)			Linked marker associated with Pod strength	3120511|F|0		C2			2059208
		DNA	B.napus gene encoding endo-polygalacturonase	emb|X98373.1|	4944	C2	1	1555	2140271	2141830	74.5763	1593	3894	6.2e-169	18
		Protein	CLV1-like receptor kinase [Brassica napus]	gi|31540632|gb|AAP49010.1|		C2	699	974	2144008	2143082	36.13	310	193	1e-47
		Protein	CLV1-like receptor kinase [Brassica napus]	gi|22795056|gb|AAN05448.1|		C2	53	169	2144041	2143697	35.29	119	80.5	9e-15
		Protein	CLV1-like receptor kinase [Brassica napus]	gi|22795056|gb|AAN05448.1|		C2	71	157	2193310	2193047	33.71	89	55.8	2e-07
		Protein	CLV1-like receptor kinase [Brassica napus]	gi|31540632|gb|AAP49010.1|		C2	702	842	2193310	2192810	33.93	168	98.2	7e-19
		Protein	CLV1-like receptor kinase [Brassica napus]	gi|22795056|gb|AAN05448.1|		C2	74	169	2196814	2196530	39.18	97	72.8	2e-12
		Protein	CLV1-like receptor kinase [Brassica napus]	gi|31540632|gb|AAP49010.1|		C2	705	975	2196814	2196011	34.17	278	174	9e-42
		Protein	CLV1-like receptor kinase [Brassica napus]	gi|22795056|gb|AAN05448.1|		C2	74	169	2665851	2665573	37.11	97	55.1	4e-07
		Protein	CLV1-like receptor kinase [Brassica napus]	gi|31540632|gb|AAP49010.1|		C2	705	967	2665851	2665102	33.21	268	136	2e-30
		Protein	CLV1-like receptor kinase [Brassica napus]	gi|31540632|gb|AAP49010.1|		C2	209	528	2813516	2814466	29.41	323	125	5e-27
		Protein	CLV1-like receptor kinase [Brassica napus]	gi|31540632|gb|AAP49010.1|		C2	68	337	2813624	2814466	32.98	285	116	2e-24
		Protein	CLV1-like receptor kinase [Brassica napus]	gi|31540632|gb|AAP49010.1|		C2	425	600	2813720	2814253	35.96	178	97.4	1e-18
		Protein	CLV1-like receptor kinase [Brassica napus]	gi|31540632|gb|AAP49010.1|		C2	308	602	2813729	2814541	31.42	296	118	5e-25
		Protein	CLV1-like receptor kinase [Brassica napus]	gi|31540632|gb|AAP49010.1|		C2	215	468	2813744	2814490	30.71	254	102	3e-20
		Protein	CLV1-like receptor kinase [Brassica napus]	gi|22795056|gb|AAN05448.1|		C2	71	156	2868676	2868933	34.88	86	58.2	5e-08
		Protein	CLV1-like receptor kinase [Brassica napus]	gi|31540632|gb|AAP49010.1|		C2	702	788	2868676	2868936	34.48	87	58.5	6e-07
		Protein	CLV1-like receptor kinase [Brassica napus]	gi|31540632|gb|AAP49010.1|		C2	793	975	2869659	2870300	36.74	215	133	2e-29
		Protein	CLV1-like receptor kinase [Brassica napus]	gi|22795056|gb|AAN05448.1|		C2	73	169	2957501	2957187	29.52	105	53.9	9e-07
		Protein	CLV1-like receptor kinase [Brassica napus]	gi|31540632|gb|AAP49010.1|		C2	703	860	2957504	2956998	34.91	169	100	1e-19
		Protein	CLV1-like receptor kinase [Brassica napus]	gi|31540632|gb|AAP49010.1|		C2	889	971	3296188	3295958	31.4	86	37.7	1e-13
		Protein	CLV1-like receptor kinase [Brassica napus]	gi|31540632|gb|AAP49010.1|		C2	808	872	3296472	3296278	41.54	65	63.2	1e-13
		Protein	CLV1-like receptor kinase [Brassica napus]	gi|31540632|gb|AAP49010.1|		C2	890	971	3329646	3329876	52.44	82	89	4e-16
		Protein	CLV1-like receptor kinase [Brassica napus]	gi|31540632|gb|AAP49010.1|		C2	890	971	3343364	3343594	52.44	82	89.4	3e-16
		mRNA	Arabidopsis thaliana GARP-like putative transcription factor KANADI1 (KAN1)	gb|AY048688.1|	1236	C2	4	671	3999315	3999996	77.5714	700	1787	2.5e-137	1
		Protein	CLV1-like receptor kinase [Brassica napus]	gi|31540632|gb|AAP49010.1|		C2	192	344	4027192	4027650	33.76	157	72.8	3e-11
		Protein	CLV1-like receptor kinase [Brassica napus]	gi|31540632|gb|AAP49010.1|		C2	405	789	4027201	4028295	26.1	387	94.7	7e-18
		Protein	CLV1-like receptor kinase [Brassica napus]	gi|31540632|gb|AAP49010.1|		C2	238	385	4027204	4027629	33.11	148	71.2	9e-11
		Protein	CLV1-like receptor kinase [Brassica napus]	gi|31540632|gb|AAP49010.1|		C2	163	313	4027261	4027629	33.11	151	69.3	3e-10
		Protein	CLV1-like receptor kinase [Brassica napus]	gi|31540632|gb|AAP49010.1|		C2	237	389	4027264	4027701	31.37	153	58.5	5e-07
		Protein	CLV1-like receptor kinase [Brassica napus]	gi|22795056|gb|AAN05448.1|		C2	42	158	4027963	4028295	35.9	117	69.7	2e-11
		Protein	CLV1-like receptor kinase [Brassica napus]	gi|31540632|gb|AAP49010.1|		C2	787	974	4028518	4029123	32.41	216	95.9	3e-18
		Protein	CLV1-like receptor kinase [Brassica napus]	gi|31540632|gb|AAP49010.1|		C2	18	218	4075160	4075693	29.41	204	65.5	4e-09
		Protein	CLV1-like receptor kinase [Brassica napus]	gi|31540632|gb|AAP49010.1|		C2	469	638	4075259	4075801	26.6	188	57.4	1e-06
		Protein	CLV1-like receptor kinase [Brassica napus]	gi|31540632|gb|AAP49010.1|		C2	204	314	4075358	4075690	37.5	112	70.1	2e-10
		Protein	CLV1-like receptor kinase [Brassica napus]	gi|31540632|gb|AAP49010.1|		C2	428	528	4075379	4075687	36.89	103	62	6e-08
		Protein	CLV1-like receptor kinase [Brassica napus]	gi|31540632|gb|AAP49010.1|		C2	260	385	4075379	4075687	34.65	127	56.6	2e-06
		Protein	CLV1-like receptor kinase [Brassica napus]	gi|31540632|gb|AAP49010.1|		C2	406	505	4075385	4075690	31.37	102	57.4	1e-06
		Protein	CLV1-like receptor kinase [Brassica napus]	gi|31540632|gb|AAP49010.1|		C2	769	873	4126456	4126827	33.59	131	69.3	2e-19
		Protein	CLV1-like receptor kinase [Brassica napus]	gi|31540632|gb|AAP49010.1|		C2	872	974	4126904	4127194	36.79	106	50.8	2e-19
		mRNA	Arabidopsis thaliana cellulose synthase catalytic subunit (IRX3)	gb|AF088917.1|	3081	C2	734	893	4130634	4130793	65	160	296	7.4e-57	5
		mRNA	Arabidopsis thaliana cellulose synthase A catalytic subunit 7 [UDP-forming] mRNA	ref|NM_121748.3|	3368	C2	792	951	4130634	4130793	65	160	296	1.3e-56	5
		Protein	endo-polygalacturonase [Arabidopsis thaliana]	gi|4090973|gb|AAC98923.1|		C2	290	421	4202483	4201902	30.41	194	72.8	1e-27
		Protein	endo-polygalacturonidase [Brassica napus]	gi|1403141|emb|CAA67020.1|		C2	292	423	4202483	4201902	31.44	194	78.2	1e-28
		Protein	endo-polygalacturonase [Arabidopsis thaliana]	gi|4090973|gb|AAC98923.1|		C2	217	289	4202799	4202581	47.95	73	73.6	1e-27
		Protein	endo-polygalacturonidase [Brassica napus]	gi|1403141|emb|CAA67020.1|		C2	219	291	4202799	4202581	47.95	73	71.6	1e-28
		Protein	endo-polygalacturonase [Arabidopsis thaliana]	gi|4090973|gb|AAC98923.1|		C2	68	124	4203633	4203331	37.62	101	57.8	3e-07
		Protein	endo-polygalacturonidase [Brassica napus]	gi|1403141|emb|CAA67020.1|		C2	69	125	4203633	4203331	36.63	101	58.5	2e-07
		Protein	CLV1-like receptor kinase [Brassica napus]	gi|31540632|gb|AAP49010.1|		C2	808	885	4282949	4282716	44.87	78	70.1	2e-10
		mRNA	Arabidopsis thaliana cellulose synthase catalytic subunit (IRX3)	gb|AF088917.1|	3081	C2	556	644	4300500	4300588	92.1348	89	382	0	1
		mRNA	Arabidopsis thaliana cellulose synthase A catalytic subunit 7 [UDP-forming] mRNA	ref|NM_121748.3|	3368	C2	614	702	4300500	4300588	92.1348	89	382	0	1
		mRNA	Arabidopsis thaliana cellulose synthase catalytic subunit (IRX3)	gb|AF088917.1|	3081	C2	30	478	4305433	4305879	85.3007	449	1639	2.3e-69	4
		mRNA	Arabidopsis thaliana cellulose synthase A catalytic subunit 7 [UDP-forming] mRNA	ref|NM_121748.3|	3368	C2	88	536	4305433	4305879	85.3007	449	1639	1.1e-68	4
		Protein	CLV1-like receptor kinase [Brassica napus]	gi|31540632|gb|AAP49010.1|		C2	147	540	4391427	4392614	24.15	410	75.5	5e-12
		Protein	CLV1-like receptor kinase [Brassica napus]	gi|31540632|gb|AAP49010.1|		C2	142	423	4391688	4392521	26.83	287	67.8	9e-10
		DNA	B.napus gene encoding endo-polygalacturonase	emb|X98373.1|	4944	C2	357	1429	4534609	4535691	67.7708	1117	1877	7.9e-75	64
		DNA	B.napus gene encoding endo-polygalacturonase	emb|X98373.1|	4944	C2	727	1551	4534996	4535823	66.5111	857	1336	5.6e-50	100
		Protein	CLV1-like receptor kinase [Brassica napus]	gi|31540632|gb|AAP49010.1|		C2	809	901	4871512	4871859	41.88	117	88.6	5e-16
		Protein	CLV1-like receptor kinase [Brassica napus]	gi|22795056|gb|AAN05448.1|		C2	59	169	5498788	5499123	34.21	114	69.7	2e-11
		Protein	CLV1-like receptor kinase [Brassica napus]	gi|31540632|gb|AAP49010.1|		C2	690	978	5498788	5499696	36.27	306	187	9e-46
		Protein	agamous-like 15 [Brassica napus]	gi|89574426|gb|ABD77425.1|		C2	1	62	5583889	5584074	69.35	62	93.6	3e-18
		DNA	Brassica napus SHATTERPROOF1 (BnSHP1) gene	gi|12655901|gb|AAK00646.1|AF226865_1		C2	28	86	5583925	5584107	49.18	61	65.1	1e-09
		Protein	CLV1-like receptor kinase [Brassica napus]	gi|31540632|gb|AAP49010.1|		C2	21	231	5790116	5790748	31.16	215	62	5e-08
		Protein	CLV1-like receptor kinase [Brassica napus]	gi|31540632|gb|AAP49010.1|		C2	219	385	5790176	5790703	33.9	177	61.2	9e-08
		Protein	CLV1-like receptor kinase [Brassica napus]	gi|31540632|gb|AAP49010.1|		C2	414	570	5790281	5790754	34.78	161	77.4	1e-12
		Protein	CLV1-like receptor kinase [Brassica napus]	gi|31540632|gb|AAP49010.1|		C2	138	286	5790323	5790766	30.67	150	61.2	8e-08
		Protein	CLV1-like receptor kinase [Brassica napus]	gi|31540632|gb|AAP49010.1|		C2	488	620	5790365	5790763	33.58	134	57.4	1e-06
		Protein	CLV1-like receptor kinase [Brassica napus]	gi|31540632|gb|AAP49010.1|		C2	200	323	5790365	5790733	35.2	125	55.8	4e-06
		Protein	CLV1-like receptor kinase [Brassica napus]	gi|22795056|gb|AAN05448.1|		C2	73	157	5791199	5791450	33.72	86	56.2	2e-07
		Protein	CLV1-like receptor kinase [Brassica napus]	gi|31540632|gb|AAP49010.1|		C2	704	788	5791199	5791450	34.88	86	57.8	9e-07
		Protein	CLV1-like receptor kinase [Brassica napus]	gi|31540632|gb|AAP49010.1|		C2	785	976	5791850	5792404	27.72	202	89	4e-16
SML(DH)			Linked marker associated with Pod strength	3162931|F|0		C2			5908010
SML(DH)			Linked marker associated with Pod strength	3079250|F|0		C2			5964563
SML(DH)			Linked marker associated with Pod strength	3098461|F|0		C2			5988396
SML(DH)			Linked marker associated with Pod strength	3116608|F|0		C2			6006401
		DNA	B.napus gene encoding endo-polygalacturonase	emb|X98373.1|	4944	C2	974	1409	6060921	6061357	94.1309	443	1903	8.6e-76	60
SML(DH)			Linked marker associated with Pod strength	3119643|F|0		C2			6104667
SML(DH)			Linked marker associated with Pod strength	3126095|F|0		C2			6153609
		DNA	B.napus gene encoding endo-polygalacturonase	emb|X98373.1|	4944	C2	357	1429	6163056	6164138	67.5918	1117	1859	3.3e-80	53
		DNA	B.napus gene encoding endo-polygalacturonase	emb|X98373.1|	4944	C2	727	1551	6163443	6164270	66.472	856	1343	2.7e-50	97
SML(DH)			Linked marker associated with Pod strength	3111139|F|0		C2			6222564
SML(DH)			Linked marker associated with Pod strength	100001756|F|0		C2			6282068
SML(DH)			Linked marker associated with Pod strength	3165979|F|0		C2			6283760
		Protein	CLV1-like receptor kinase [Brassica napus]	gi|31540632|gb|AAP49010.1|		C2	545	628	6295891	6295637	38.82	85	57	2e-06
		Protein	CLV1-like receptor kinase [Brassica napus]	gi|31540632|gb|AAP49010.1|		C2	282	461	6296427	6295891	23.98	196	54.7	9e-06
SML(DH)			Linked marker associated with Pod strength	3117196|F|0		C2			6303586
		DNA	B.napus gene encoding endo-polygalacturonase	emb|X98373.1|	4944	C2	815	1270	6310691	6311149	72.103	466	1058	2.7e-40	136
		DNA	B.napus gene encoding endo-polygalacturonase	emb|X98373.1|	4944	C2	357	1389	6311204	6312235	68.1903	1072	1817	9.1e-72	68
		Protein	CLV1-like receptor kinase [Brassica napus]	gi|31540632|gb|AAP49010.1|		C2	740	788	6698899	6699045	40.82	49	41.2	2e-06
		Protein	CLV1-like receptor kinase [Brassica napus]	gi|31540632|gb|AAP49010.1|		C2	793	835	6699146	6699271	32.56	43	34.7	2e-06
		DNA	B.napus gene encoding endo-polygalacturonase	emb|X98373.1|	4944	C2	632	1423	6952264	6953062	88.1988	805	3056	7e-134	23
		DNA	Brassica oleracea CRABS CLAW (CRC) gene	gb|AY703986.1|	5462	C2	2841	4325	6969356	6970842	65.3821	1531	2355	2.8e-96	1
		Protein	CLV1-like receptor kinase [Brassica napus]	gi|31540632|gb|AAP49010.1|		C2	238	529	7029920	7029105	26.67	315	69.7	2e-10
		Protein	CLV1-like receptor kinase [Brassica napus]	gi|31540632|gb|AAP49010.1|		C2	477	608	7029920	7029519	35.82	134	67	2e-09
		Protein	CLV1-like receptor kinase [Brassica napus]	gi|31540632|gb|AAP49010.1|		C2	272	578	7029962	7029102	27.59	319	85.1	6e-15
		Protein	CLV1-like receptor kinase [Brassica napus]	gi|31540632|gb|AAP49010.1|		C2	345	595	7030037	7029261	25.36	276	57	1e-06
		Protein	CLV1-like receptor kinase [Brassica napus]	gi|31540632|gb|AAP49010.1|		C2	28	358	7030103	7029051	26.72	363	71.2	8e-11
SML(DH)			Linked marker associated with Pod strength	3102236|F|0		C2			7031562
SML(DH)			Linked marker associated with Pod strength	3107400|F|0		C2			7031562
SML(DH)			Linked marker associated with Pod strength	3142956|F|0		C2			7037410
SML(DH)			Linked marker associated with Pod strength	3091965|F|0--60:G>A		C2			7090611
SML(DH)			Linked marker associated with Pod strength	3166580|F|0		C2			7110563
		DNA	Brassica napus SHATTERPROOF1 (BnSHP1) gene	gi|12655901|gb|AAK00646.1|AF226865_1		C2	31	94	7235451	7235260	43.75	64	62.4	7e-09
		Protein	agamous-like 15 [Brassica napus]	gi|89574426|gb|ABD77425.1|		C2	2	69	7235493	7235290	51.47	68	77.4	2e-13
		DNA	Brassica napus SHATTERPROOF1 (BnSHP1) gene	gi|12655901|gb|AAK00646.1|AF226865_1		C2	31	87	7249276	7249106	49.12	57	65.1	9e-10
		Protein	agamous-like 15 [Brassica napus]	gi|89574426|gb|ABD77425.1|		C2	2	69	7249318	7249115	47.06	68	66.2	4e-10
		DNA	Brassica napus SHATTERPROOF1 (BnSHP1) gene	gi|12655901|gb|AAK00646.1|AF226865_1		C2	31	87	7270385	7270215	49.12	57	65.9	6e-10
		Protein	agamous-like 15 [Brassica napus]	gi|89574426|gb|ABD77425.1|		C2	2	69	7270427	7270224	47.06	68	66.6	3e-10
		DNA	Brassica napus SHATTERPROOF1 (BnSHP1) gene	gi|12655901|gb|AAK00646.1|AF226865_1		C2	31	94	7280450	7280259	46.88	64	65.9	5e-10
		Protein	agamous-like 15 [Brassica napus]	gi|89574426|gb|ABD77425.1|		C2	2	69	7280492	7280289	48.53	68	72	1e-11
		Protein	CLV1-like receptor kinase [Brassica napus]	gi|22795056|gb|AAN05448.1|		C2	68	167	7343402	7343106	37.86	103	68.9	3e-11
		Protein	CLV1-like receptor kinase [Brassica napus]	gi|31540632|gb|AAP49010.1|		C2	699	976	7343402	7342590	33.81	281	155	5e-36
		Protein	CLV1-like receptor kinase [Brassica napus]	gi|31540632|gb|AAP49010.1|		C2	703	974	7347852	7348643	32.85	274	153	1e-35
		Protein	CLV1-like receptor kinase [Brassica napus]	gi|22795056|gb|AAN05448.1|		C2	73	167	7347855	7348133	41.05	95	63.5	1e-09
		Protein	CLV1-like receptor kinase [Brassica napus]	gi|31540632|gb|AAP49010.1|		C2	703	914	7419938	7420789	28.67	286	93.2	2e-17
		Protein	CLV1-like receptor kinase [Brassica napus]	gi|31540632|gb|AAP49010.1|		C2	741	789	7423730	7423876	40.82	49	44.3	7e-22
		Protein	CLV1-like receptor kinase [Brassica napus]	gi|31540632|gb|AAP49010.1|		C2	793	899	7423984	7424310	45.05	111	84.3	7e-22
		Protein	CLV1-like receptor kinase [Brassica napus]	gi|31540632|gb|AAP49010.1|		C2	867	971	7760022	7759726	32.08	106	57.8	9e-21
		Protein	CLV1-like receptor kinase [Brassica napus]	gi|31540632|gb|AAP49010.1|		C2	808	871	7760288	7760097	48.44	64	67	9e-21
		Protein	CLV1-like receptor kinase [Brassica napus]	gi|31540632|gb|AAP49010.1|		C2	877	974	7766006	7765731	31.68	101	57.4	3e-23
		Protein	CLV1-like receptor kinase [Brassica napus]	gi|31540632|gb|AAP49010.1|		C2	787	871	7766466	7766122	36.52	115	75.9	3e-23
		Protein	CLV1-like receptor kinase [Brassica napus]	gi|31540632|gb|AAP49010.1|		C2	808	974	7773865	7773305	34.85	198	101	7e-20
		Protein	CLV1-like receptor kinase [Brassica napus]	gi|31540632|gb|AAP49010.1|		C2	786	974	7780409	7779675	31.52	257	103	1e-20
		Protein	CLV1-like receptor kinase [Brassica napus]	gi|31540632|gb|AAP49010.1|		C2	808	974	7807498	7806848	29.02	224	84.3	1e-14
		DNA	B.napus gene encoding endo-polygalacturonase	emb|X98373.1|	4944	C2	980	1537	7839628	7840185	86.6785	563	2080	7e-84	47
		Protein	CLV1-like receptor kinase [Brassica napus]	gi|22795056|gb|AAN05448.1|		C2	68	167	8125795	8125496	41.58	101	78.6	4e-14
		Protein	CLV1-like receptor kinase [Brassica napus]	gi|31540632|gb|AAP49010.1|		C2	686	974	8125837	8124983	34.69	294	179	2e-43
		Protein	CLV1-like receptor kinase [Brassica napus]	gi|22795056|gb|AAN05448.1|		C2	68	167	8152095	8151796	40.59	101	75.9	2e-13
		Protein	CLV1-like receptor kinase [Brassica napus]	gi|31540632|gb|AAP49010.1|		C2	686	914	8152137	8151445	37.34	233	158	6e-37
		Protein	CLV1-like receptor kinase [Brassica napus]	gi|31540632|gb|AAP49010.1|		C2	826	974	8202925	8202494	30.92	152	79.7	2e-13
		Protein	CLV1-like receptor kinase [Brassica napus]	gi|22795056|gb|AAN05448.1|		C2	68	167	8203319	8203008	39.05	105	78.6	4e-14
		Protein	CLV1-like receptor kinase [Brassica napus]	gi|31540632|gb|AAP49010.1|		C2	686	847	8203361	8202861	34.52	168	101	7e-20
		Protein	CLV1-like receptor kinase [Brassica napus]	gi|31540632|gb|AAP49010.1|		C2	758	900	8291363	8291773	35.66	143	90.9	1e-16
		DNA	B.napus gene encoding endo-polygalacturonase	emb|X98373.1|	4944	C2	4	365	8320160	8320522	68.1941	371	691	2.3e-40	135
		Protein	CLV1-like receptor kinase [Brassica napus]	gi|31540632|gb|AAP49010.1|		C2	703	900	8562519	8563106	29.06	203	65.9	4e-09
		Protein	CLV1-like receptor kinase [Brassica napus]	gi|31540632|gb|AAP49010.1|		C2	783	974	8579510	8578953	33.5	197	100	1e-19
		Protein	CLV1-like receptor kinase [Brassica napus]	gi|31540632|gb|AAP49010.1|		C2	409	533	8580891	8580523	37.6	125	63.2	2e-08
		Protein	CLV1-like receptor kinase [Brassica napus]	gi|31540632|gb|AAP49010.1|		C2	454	620	8580903	8580484	33.14	169	58.9	5e-07
		Protein	CLV1-like receptor kinase [Brassica napus]	gi|31540632|gb|AAP49010.1|		C2	248	386	8580945	8580601	32.14	140	58.5	5e-07
		DNA	Brassica oleracea CRABS CLAW (CRC) gene	gb|AY703986.1|	5462	C2	2213	3434	8722163	8723378	65.721	1269	1830	3.1e-83	2
		DNA	B.napus gene encoding endo-polygalacturonase	emb|X98373.1|	4944	C2	357	1429	8896984	8898055	66.6966	1114	1733	4.8e-68	70
		DNA	B.napus gene encoding endo-polygalacturonase	emb|X98373.1|	4944	C2	727	1465	8897371	8898103	66.4042	762	1194	1.6e-43	120
		DNA	B.napus gene encoding endo-polygalacturonase	emb|X98373.1|	4944	C2	1	1544	9343440	9344990	96.3273	1552	7193	0	1
		DNA	B.napus gene encoding endo-polygalacturonase	emb|X98373.1|	4944	C2	1	816	9433900	9434715	82.303	825	2703	3.6e-157	20
		DNA	B.napus gene encoding endo-polygalacturonase	emb|X98373.1|	4944	C2	211	842	9646951	9647578	63.6364	649	893	1e-42	125
		Protein	CLV1-like receptor kinase [Brassica napus]	gi|22795056|gb|AAN05448.1|		C2	68	156	9774441	9774704	37.08	89	59.7	2e-08
		Protein	CLV1-like receptor kinase [Brassica napus]	gi|31540632|gb|AAP49010.1|		C2	699	787	9774441	9774704	35.96	89	60.8	9e-25
		Protein	CLV1-like receptor kinase [Brassica napus]	gi|31540632|gb|AAP49010.1|		C2	793	868	9774808	9775038	49.35	77	77.4	9e-25
		Protein	CLV1-like receptor kinase [Brassica napus]	gi|31540632|gb|AAP49010.1|		C2	867	974	9775599	9775916	42.24	116	73.2	2e-11
		DNA	B.napus gene encoding endo-polygalacturonase	emb|X98373.1|	4944	C2	636	862	9855819	9856034	73.5683	227	529	6.1e-49	104
		Protein	CLV1-like receptor kinase [Brassica napus]	gi|31540632|gb|AAP49010.1|		C2	867	927	9861276	9861079	41.1	73	49.7	1e-26
		Protein	CLV1-like receptor kinase [Brassica napus]	gi|22795056|gb|AAN05448.1|		C2	72	156	9862010	9861759	35.29	85	59.3	3e-08
		Protein	CLV1-like receptor kinase [Brassica napus]	gi|31540632|gb|AAP49010.1|		C2	693	868	9862040	9861366	29.07	227	95.1	1e-26
		Protein	CLV1-like receptor kinase [Brassica napus]	gi|31540632|gb|AAP49010.1|		C2	882	974	9989567	9989298	35.42	96	53.5	7e-11
		Protein	CLV1-like receptor kinase [Brassica napus]	gi|31540632|gb|AAP49010.1|		C2	835	877	9989784	9989656	46.51	43	37.4	7e-11
		Protein	CLV1-like receptor kinase [Brassica napus]	gi|31540632|gb|AAP49010.1|		C2	795	833	9990043	9989930	51.28	39	43.5	2e-08
		Protein	CLV1-like receptor kinase [Brassica napus]	gi|31540632|gb|AAP49010.1|		C2	743	789	9990281	9990141	38.3	47	38.9	2e-08
		Protein	CLV1-like receptor kinase [Brassica napus]	gi|31540632|gb|AAP49010.1|		C2	884	976	10277577	10277305	34.02	97	58.5	5e-07
		Protein	CLV1-like receptor kinase [Brassica napus]	gi|22795056|gb|AAN05448.1|		C2	42	168	10278350	10277970	40.77	130	110	9e-24
		Protein	CLV1-like receptor kinase [Brassica napus]	gi|31540632|gb|AAP49010.1|		C2	28	870	10280474	10277748	31.93	927	416	1e-114
		Protein	CLV1-like receptor kinase [Brassica napus]	gi|31540632|gb|AAP49010.1|		C2	820	940	10372994	10372656	34.68	124	68.6	6e-10
		DNA	B.napus gene encoding endo-polygalacturonase	emb|X98373.1|	4944	C2	7	475	10426379	10426855	69.0871	482	961	9.9e-42	127
		DNA	B.napus gene encoding endo-polygalacturonase	emb|X98373.1|	4944	C2	1047	1490	10457282	10457725	87.2483	447	1686	6.7e-66	72
		Protein	CLV1-like receptor kinase [Brassica napus]	gi|31540632|gb|AAP49010.1|		C2	153	453	10498242	10499084	30.42	309	102	5e-20
		Protein	CLV1-like receptor kinase [Brassica napus]	gi|31540632|gb|AAP49010.1|		C2	250	506	10498242	10498943	31.68	262	90.9	1e-16
		Protein	CLV1-like receptor kinase [Brassica napus]	gi|31540632|gb|AAP49010.1|		C2	370	576	10498242	10498937	30.77	234	89.7	2e-16
		Protein	CLV1-like receptor kinase [Brassica napus]	gi|31540632|gb|AAP49010.1|		C2	418	596	10498242	10498772	32.78	180	76.3	3e-12
		Protein	CLV1-like receptor kinase [Brassica napus]	gi|31540632|gb|AAP49010.1|		C2	234	480	10498266	10499021	28.12	256	71.6	7e-11
		Protein	CLV1-like receptor kinase [Brassica napus]	gi|31540632|gb|AAP49010.1|		C2	77	291	10498308	10498943	30.28	218	76.6	2e-12
		Protein	CLV1-like receptor kinase [Brassica napus]	gi|31540632|gb|AAP49010.1|		C2	755	923	10790143	10790628	28.9	173	62	5e-08
		DNA	B.napus gene encoding endo-polygalacturonase	emb|X98373.1|	4944	C2	729	1429	11107198	11107908	66.0274	730	1130	1.3e-40	133
		DNA	B.napus gene encoding endo-polygalacturonase	emb|X98373.1|	4944	C2	377	1421	11107217	11108271	65.6934	1096	1544	1.9e-59	80
		DNA	B.napus gene encoding endo-polygalacturonase	emb|X98373.1|	4944	C2	1062	1547	11143999	11144483	92.2449	490	2054	1.1e-82	48
		Protein	CLV1-like receptor kinase [Brassica napus]	gi|31540632|gb|AAP49010.1|		C2	822	975	11165824	11165312	34.29	175	76.6	2e-12
SML(DH)			Linked marker associated with Pod strength	3145496|F|0		C2			11649415
		Protein	CLV1-like receptor kinase [Brassica napus]	gi|31540632|gb|AAP49010.1|		C2	779	974	11698378	11697806	30.35	201	92.8	3e-17
		Protein	CLV1-like receptor kinase [Brassica napus]	gi|22795056|gb|AAN05448.1|		C2	37	167	11833488	11833075	32.37	139	78.6	4e-14
		Protein	CLV1-like receptor kinase [Brassica napus]	gi|31540632|gb|AAP49010.1|		C2	81	440	11834853	11833729	31.85	383	126	2e-27
		Protein	CLV1-like receptor kinase [Brassica napus]	gi|31540632|gb|AAP49010.1|		C2	157	978	11835063	11832550	32.2	879	374	3e-102
		DNA	B.napus gene encoding endo-polygalacturonase	emb|X98373.1|	4944	C2	16	475	12051008	12051475	70.6131	473	1006	2e-52	90
		DNA	B.napus gene encoding endo-polygalacturonase	emb|X98373.1|	4944	C2	357	1577	12313006	12314238	66.7717	1270	2036	7.2e-82	49
		DNA	B.napus gene encoding endo-polygalacturonase	emb|X98373.1|	4944	C2	403	928	12487845	12488375	96.9868	531	2481	9.6e-154	21
		DNA	B.napus gene encoding endo-polygalacturonase	emb|X98373.1|	4944	C2	1032	1490	12514989	12515446	86.5801	462	1710	5.4e-67	71
		DNA	B.napus gene encoding endo-polygalacturonase	emb|X98373.1|	4944	C2	1	1148	12644215	12645368	97.0588	1156	5414	5.4e-263	12
		DNA	B.napus gene encoding endo-polygalacturonase	emb|X98373.1|	4944	C2	983	1490	12645368	12645875	89.0411	511	2015	6.6e-81	52
		Protein	CLV1-like receptor kinase [Brassica napus]	gi|31540632|gb|AAP49010.1|		C2	816	901	13270523	13270194	38.74	111	75.9	3e-12
		Protein	CLV1-like receptor kinase [Brassica napus]	gi|22795056|gb|AAN05448.1|		C2	56	150	13308058	13307768	35.71	98	67.4	8e-11
		Protein	CLV1-like receptor kinase [Brassica napus]	gi|31540632|gb|AAP49010.1|		C2	687	781	13308058	13307768	34.69	98	65.9	3e-09
		Protein	CLV1-like receptor kinase [Brassica napus]	gi|22795056|gb|AAN05448.1|		C2	59	150	13314479	13314198	34.74	95	65.1	4e-10
		Protein	CLV1-like receptor kinase [Brassica napus]	gi|31540632|gb|AAP49010.1|		C2	690	781	13314479	13314198	34.74	95	65.1	7e-09
		DNA	B.napus gene encoding endo-polygalacturonase	emb|X98373.1|	4944	C2	16	653	13328381	13329019	65.1446	657	1002	7.2e-43	124
		DNA	B.napus gene encoding endo-polygalacturonase	emb|X98373.1|	4944	C2	16	475	13756585	13757052	69.9789	473	979	5.4e-42	126
		DNA	B.napus gene encoding endo-polygalacturonase	emb|X98373.1|	4944	C2	357	1730	13838935	13840311	64.3654	1434	1869	3e-74	65
		Protein	CLV1-like receptor kinase [Brassica napus]	gi|31540632|gb|AAP49010.1|		C2	745	976	14149802	14150479	32.22	239	118	4e-25
		DNA	B.napus gene encoding endo-polygalacturonase	emb|X98373.1|	4944	C2	1052	1389	14270057	14270391	86.7647	340	1253	3.3e-46	112
		Protein	CLV1-like receptor kinase [Brassica napus]	gi|31540632|gb|AAP49010.1|		C2	33	400	14326791	14327957	28.32	399	114	7e-24
		Protein	CLV1-like receptor kinase [Brassica napus]	gi|31540632|gb|AAP49010.1|		C2	284	600	14326965	14327840	30.53	321	106	2e-21
		Protein	CLV1-like receptor kinase [Brassica napus]	gi|31540632|gb|AAP49010.1|		C2	237	506	14326968	14327918	29.19	322	101	7e-20
		Protein	CLV1-like receptor kinase [Brassica napus]	gi|31540632|gb|AAP49010.1|		C2	93	307	14327322	14327966	33.94	218	105	3e-21
		DNA	B.napus gene encoding endo-polygalacturonase	emb|X98373.1|	4944	C2	357	1389	14345355	14346386	68.1903	1072	1817	7.1e-72	67
		Protein	CLV1-like receptor kinase [Brassica napus]	gi|31540632|gb|AAP49010.1|		C2	34	599	14664565	14666286	30.72	586	202	4e-50
		Protein	CLV1-like receptor kinase [Brassica napus]	gi|31540632|gb|AAP49010.1|		C2	204	600	14664697	14665890	32.51	403	159	2e-37
		Protein	CLV1-like receptor kinase [Brassica napus]	gi|31540632|gb|AAP49010.1|		C2	253	601	14664697	14665749	35.31	354	155	3e-36
		Protein	CLV1-like receptor kinase [Brassica napus]	gi|31540632|gb|AAP49010.1|		C2	103	479	14665114	14666358	31.74	419	153	1e-35
		Protein	CLV1-like receptor kinase [Brassica napus]	gi|31540632|gb|AAP49010.1|		C2	75	338	14665615	14666364	30.22	268	84.3	1e-14
		Protein	cellulase [Brassica napus]	gi|5689613|emb|CAB51903.1|		C2	486	605	14771045	14770692	52.5	120	132	1e-29
		Protein	cellulase [Brassica napus]	gi|5689613|emb|CAB51903.1|		C2	429	487	14772842	14772666	59.32	59	89.4	3e-60
		Protein	cellulase [Brassica napus]	gi|5689613|emb|CAB51903.1|		C2	229	429	14773503	14772904	44.83	203	167	3e-60
		Protein	cellulase [Brassica napus]	gi|5689613|emb|CAB51903.1|		C2	123	229	14774158	14773847	55.14	107	124	4e-27
		DNA	Brassica napus Cel16 gene for endo-1,4-beta-D-glucanase	emb|AJ242807.1|	5454	C2	455	1656	14778011	14779215	54.4304	1264	410	4.1e-63	2
		Protein	cellulase [Brassica napus]	gi|5689613|emb|CAB51903.1|		C2	1	124	14779786	14779370	46.76	139	118	3e-25
		mRNA	Brassica napus DELLA protein (RGA) mRNA	gb|GU550519.1|	1740	C2	97	214	15300801	15300915	74.5763	118	302	5e-59	1
		mRNA	Brassica napus DELLA protein (RGA) mRNA	gb|GU550519.1|	1740	C2	373	560	15301047	15301240	58.209	201	129	3.3e-46	2
		DNA	B.napus gene encoding endo-polygalacturonase	emb|X98373.1|	4944	C2	1	1525	15364245	15365772	64.9968	1577	2311	3.4e-95	41
		Protein	CLV1-like receptor kinase [Brassica napus]	gi|31540632|gb|AAP49010.1|		C2	744	872	15379736	15379269	37.58	157	101	6e-20
		Protein	CLV1-like receptor kinase [Brassica napus]	gi|31540632|gb|AAP49010.1|		C2	715	974	15417734	15418504	36.53	271	144	7e-33
		Protein	CLV1-like receptor kinase [Brassica napus]	gi|31540632|gb|AAP49010.1|		C2	801	974	15429066	15428545	28.73	181	82	6e-14
		Protein	CLV1-like receptor kinase [Brassica napus]	gi|22795056|gb|AAN05448.1|		C2	73	164	15433345	15433076	34.78	92	66.6	1e-10
		Protein	CLV1-like receptor kinase [Brassica napus]	gi|31540632|gb|AAP49010.1|		C2	704	795	15433345	15433076	34.78	92	65.9	4e-09
		Protein	CLV1-like receptor kinase [Brassica napus]	gi|22795056|gb|AAN05448.1|		C2	73	167	15439539	15439258	31.25	96	61.6	5e-09
		Protein	CLV1-like receptor kinase [Brassica napus]	gi|31540632|gb|AAP49010.1|		C2	704	974	15439539	15438727	30.96	281	134	7e-30
		DNA	B.napus gene encoding endo-polygalacturonase	emb|X98373.1|	4944	C2	818	1332	15454756	15455270	97.6699	515	2467	1.2e-101	34
		Protein	CLV1-like receptor kinase [Brassica napus]	gi|31540632|gb|AAP49010.1|		C2	703	974	15482383	15481412	26.89	331	125	6e-27
		Protein	CLV1-like receptor kinase [Brassica napus]	gi|22795056|gb|AAN05448.1|		C2	73	168	15533744	15533463	31.96	97	59.3	2e-08
		Protein	CLV1-like receptor kinase [Brassica napus]	gi|31540632|gb|AAP49010.1|		C2	703	898	15533747	15533160	37.69	199	135	3e-30
		Protein	CLV1-like receptor kinase [Brassica napus]	gi|22795056|gb|AAN05448.1|		C2	73	169	15551946	15551662	32.99	97	64.3	6e-10
		Protein	CLV1-like receptor kinase [Brassica napus]	gi|31540632|gb|AAP49010.1|		C2	703	974	15551949	15551137	30	280	139	2e-31
		Protein	CLV1-like receptor kinase [Brassica napus]	gi|22795056|gb|AAN05448.1|		C2	73	168	15569559	15569278	31.96	97	59.3	2e-08
		Protein	CLV1-like receptor kinase [Brassica napus]	gi|31540632|gb|AAP49010.1|		C2	703	898	15569562	15568975	37.69	199	135	3e-30
		Protein	CLV1-like receptor kinase [Brassica napus]	gi|22795056|gb|AAN05448.1|		C2	74	168	15573567	15573289	35.42	96	62.4	3e-09
		Protein	CLV1-like receptor kinase [Brassica napus]	gi|31540632|gb|AAP49010.1|		C2	705	974	15573567	15572761	31.83	289	138	6e-31
		Protein	CLV1-like receptor kinase [Brassica napus]	gi|22795056|gb|AAN05448.1|		C2	73	168	15603686	15603967	32.29	96	60.5	1e-08
		Protein	CLV1-like receptor kinase [Brassica napus]	gi|31540632|gb|AAP49010.1|		C2	704	974	15603686	15604492	30.88	285	142	2e-32
		DNA	B.napus gene encoding endo-polygalacturonase	emb|X98373.1|	4944	C2	352	697	15938109	15938459	96.2963	351	1608	2.9e-157	19
		DNA	B.napus gene encoding endo-polygalacturonase	emb|X98373.1|	4944	C2	1	1543	15941599	15943140	65.6269	1603	2330	2.4e-95	40
		DNA	B.napus gene encoding endo-polygalacturonase	emb|X98373.1|	4944	C2	1	1584	16216216	16217799	63.3803	1633	2195	3.8e-89	43
		DNA	B.napus gene encoding endo-polygalacturonase	emb|X98373.1|	4944	C2	1197	1490	16307590	16307884	88.2155	297	1140	4.5e-41	131
		Protein	CLV1-like receptor kinase [Brassica napus]	gi|31540632|gb|AAP49010.1|		C2	369	600	16341432	16342115	31.69	243	67.8	1e-09
		Protein	CLV1-like receptor kinase [Brassica napus]	gi|31540632|gb|AAP49010.1|		C2	141	430	16341474	16342313	29.19	298	72.4	4e-11
		Protein	CLV1-like receptor kinase [Brassica napus]	gi|31540632|gb|AAP49010.1|		C2	337	597	16341483	16342313	31.45	283	90.5	1e-16
		Protein	CLV1-like receptor kinase [Brassica napus]	gi|31540632|gb|AAP49010.1|		C2	509	627	16342516	16342875	32.5	120	73.9	1e-11
		Protein	CLV1-like receptor kinase [Brassica napus]	gi|31540632|gb|AAP49010.1|		C2	246	381	16342516	16342920	35.29	136	67	2e-09
		Protein	CLV1-like receptor kinase [Brassica napus]	gi|31540632|gb|AAP49010.1|		C2	153	252	16342528	16342821	36	100	55.8	4e-06
		Protein	CLV1-like receptor kinase [Brassica napus]	gi|31540632|gb|AAP49010.1|		C2	234	314	16342552	16342794	39.51	81	58.9	4e-07
		Protein	CLV1-like receptor kinase [Brassica napus]	gi|31540632|gb|AAP49010.1|		C2	795	875	16485292	16485056	34.57	81	58.2	4e-19
		Protein	CLV1-like receptor kinase [Brassica napus]	gi|22795056|gb|AAN05448.1|		C2	68	155	16485519	16485319	35.23	88	61.2	7e-09
		Protein	CLV1-like receptor kinase [Brassica napus]	gi|31540632|gb|AAP49010.1|		C2	699	786	16485519	16485319	35.23	88	60.8	4e-19
		DNA	B.napus gene encoding endo-polygalacturonase	emb|X98373.1|	4944	C2	1	742	16706822	16707568	96.5241	748	3464	1.3e-253	13
		DNA	B.napus gene encoding endo-polygalacturonase	emb|X98373.1|	4944	C2	730	1105	16846191	16846565	90.9814	377	1561	8.6e-62	77
		DNA	B.napus gene encoding endo-polygalacturonase	emb|X98373.1|	4944	C2	1011	1592	16846563	16847143	75.2961	591	1527	1.1e-58	82
		Protein	CLV1-like receptor kinase [Brassica napus]	gi|31540632|gb|AAP49010.1|		C2	753	915	16899489	16900163	34.51	226	113	2e-23
		Protein	CLV1-like receptor kinase [Brassica napus]	gi|31540632|gb|AAP49010.1|		C2	808	871	17006064	17005873	43.75	64	58.9	5e-07
		Protein	CLV1-like receptor kinase [Brassica napus]	gi|31540632|gb|AAP49010.1|		C2	793	974	17275320	17274796	38.62	189	99	4e-19
		Protein	CLV1-like receptor kinase [Brassica napus]	gi|22795056|gb|AAN05448.1|		C2	59	157	17277182	17276892	39.39	99	72.4	2e-12
		Protein	CLV1-like receptor kinase [Brassica napus]	gi|31540632|gb|AAP49010.1|		C2	690	788	17277182	17276892	40.4	99	77.4	1e-12
		Protein	CLV1-like receptor kinase [Brassica napus]	gi|31540632|gb|AAP49010.1|		C2	234	344	17277953	17277630	36.94	111	63.5	2e-08
		Protein	CLV1-like receptor kinase [Brassica napus]	gi|31540632|gb|AAP49010.1|		C2	462	645	17278055	17277504	31.05	190	70.9	1e-10
		mRNA	Arabidopsis thaliana zinc finger protein JAGGED mRNA	ref|NM_105519.3|	1224	C2	24	236	17452253	17452466	86.6972	218	775	1.7e-132	1
		mRNA	Arabidopsis thaliana 'cinnamyl-alcohol dehydrogenase'	ENA|AK316987|AK316987.1	975	C2	545	975	18070783	18071216	76.5376	439	1190	8.3e-47	2
		mRNA	Arabidopsis thaliana 'cinnamyl-alcohol dehydrogenase'	ENA|AK316987|AK316987.1	975	C2	1	153	18079669	18079822	76.129	155	424	7.7e-118	1
		mRNA	Arabidopsis thaliana cinnamyl-alcohol	ENA|BY807494|BY807494.1	627	C2	9	162	18079669	18079824	81.0127	158	484	1.5e-64	1
		DNA	B.napus gene encoding endo-polygalacturonase	emb|X98373.1|	4944	C2	951	1268	18236340	18236657	91.2226	319	1331	1.1e-59	79
		Protein	CLV1-like receptor kinase [Brassica napus]	gi|22795056|gb|AAN05448.1|		C2	72	169	18567162	18566872	38	100	63.5	1e-09
		Protein	CLV1-like receptor kinase [Brassica napus]	gi|31540632|gb|AAP49010.1|		C2	703	974	18567162	18566359	39.21	278	195	3e-48
		Protein	CLV1-like receptor kinase [Brassica napus]	gi|31540632|gb|AAP49010.1|		C2	34	135	18567795	18567499	44.12	102	73.2	2e-11
		DNA	B.napus gene encoding endo-polygalacturonase	emb|X98373.1|	4944	C2	1	1521	18973991	18975517	94.5787	1531	6824	2.8e-301	5
		DNA	B.napus gene encoding endo-polygalacturonase	emb|X98373.1|	4944	C2	727	2319	19001121	19002716	58.3484	1659	1302	2e-48	105
		DNA	B.napus gene encoding endo-polygalacturonase	emb|X98373.1|	4944	C2	357	1429	19002021	19003103	68.2184	1117	1922	1.2e-77	58
		DNA	B.napus gene encoding endo-polygalacturonase	emb|X98373.1|	4944	C2	746	1280	19078829	19079359	70.5455	550	1088	3.1e-40	137
		Protein	CLV1-like receptor kinase [Brassica napus]	gi|31540632|gb|AAP49010.1|		C2	834	974	19263296	19263709	39.58	144	92.8	3e-17
		Protein	CLV1-like receptor kinase [Brassica napus]	gi|22795056|gb|AAN05448.1|		C2	51	169	19593092	19593415	32.5	120	62.8	2e-09
		Protein	CLV1-like receptor kinase [Brassica napus]	gi|31540632|gb|AAP49010.1|		C2	716	807	19593161	19593436	33.33	93	63.2	1e-14
		Protein	CLV1-like receptor kinase [Brassica napus]	gi|31540632|gb|AAP49010.1|		C2	813	869	19593418	19593585	40.35	57	40.8	1e-14
		Protein	CLV1-like receptor kinase [Brassica napus]	gi|31540632|gb|AAP49010.1|		C2	855	974	19593621	19593968	31.75	126	61.2	9e-08
		Protein	CLV1-like receptor kinase [Brassica napus]	gi|31540632|gb|AAP49010.1|		C2	855	976	19599199	19598846	30.95	126	66.6	2e-09
		Protein	CLV1-like receptor kinase [Brassica napus]	gi|22795056|gb|AAN05448.1|		C2	68	169	19602519	19602211	42.31	104	81.3	6e-15
		Protein	CLV1-like receptor kinase [Brassica napus]	gi|31540632|gb|AAP49010.1|		C2	699	862	19602519	19602025	41.57	166	131	5e-29
		DNA	B.napus gene encoding endo-polygalacturonase	emb|X98373.1|	4944	C2	357	1429	19678805	19679887	67.8315	1116	1893	2.4e-75	62
		DNA	B.napus gene encoding endo-polygalacturonase	emb|X98373.1|	4944	C2	727	1516	19679192	19679985	66.4234	822	1266	8.4e-47	108
		Protein	CLV1-like receptor kinase [Brassica napus]	gi|31540632|gb|AAP49010.1|		C2	866	915	19778798	19778643	48.08	52	47.4	2e-28
		Protein	CLV1-like receptor kinase [Brassica napus]	gi|22795056|gb|AAN05448.1|		C2	82	158	19779423	19779196	37.66	77	54.3	8e-07
		Protein	CLV1-like receptor kinase [Brassica napus]	gi|31540632|gb|AAP49010.1|		C2	713	864	19779423	19778902	36.72	177	103	2e-28
		Protein	CLV1-like receptor kinase [Brassica napus]	gi|31540632|gb|AAP49010.1|		C2	787	864	19788985	19788755	43.59	78	65.1	3e-19
		Protein	CLV1-like receptor kinase [Brassica napus]	gi|22795056|gb|AAN05448.1|		C2	82	158	19789281	19789054	39.74	78	54.7	5e-07
		Protein	CLV1-like receptor kinase [Brassica napus]	gi|31540632|gb|AAP49010.1|		C2	713	789	19789281	19789054	39.74	78	54.3	3e-19
		Protein	CLV1-like receptor kinase [Brassica napus]	gi|22795056|gb|AAN05448.1|		C2	59	156	19877845	19878144	40.59	101	81.3	6e-15
		Protein	CLV1-like receptor kinase [Brassica napus]	gi|31540632|gb|AAP49010.1|		C2	690	866	19877845	19878636	31.95	266	119	2e-25
		Protein	CLV1-like receptor kinase [Brassica napus]	gi|31540632|gb|AAP49010.1|		C2	865	973	19878820	19879257	28.57	147	57	2e-06
		Protein	CLV1-like receptor kinase [Brassica napus]	gi|31540632|gb|AAP49010.1|		C2	716	978	19946065	19945040	27.38	347	130	1e-28
		Protein	CLV1-like receptor kinase [Brassica napus]	gi|31540632|gb|AAP49010.1|		C2	866	899	20183797	20183696	58.82	34	44.3	3e-25
		Protein	CLV1-like receptor kinase [Brassica napus]	gi|31540632|gb|AAP49010.1|		C2	788	864	20184105	20183878	36.36	77	60.5	3e-25
		Protein	CLV1-like receptor kinase [Brassica napus]	gi|22795056|gb|AAN05448.1|		C2	85	154	20184416	20184210	35.71	70	54.7	6e-07
		Protein	CLV1-like receptor kinase [Brassica napus]	gi|31540632|gb|AAP49010.1|		C2	716	785	20184416	20184210	35.71	70	55.1	3e-25
		DNA	B.napus gene encoding endo-polygalacturonase	emb|X98373.1|	4944	C2	1	552	20414106	20414663	83.1843	559	1901	1.1e-78	56
		Protein	cellulase [Brassica napus]	gi|5689613|emb|CAB51903.1|		C2	429	572	20601514	20601086	42.95	149	115	3e-24
		Protein	cellulase [Brassica napus]	gi|5689613|emb|CAB51903.1|		C2	327	382	20602041	20601901	39.29	56	39.7	7e-32
		Protein	cellulase [Brassica napus]	gi|5689613|emb|CAB51903.1|		C2	204	325	20602486	20602145	37.01	127	62.4	7e-32
		Protein	cellulase [Brassica napus]	gi|5689613|emb|CAB51903.1|		C2	109	190	20602836	20602525	42.31	104	79.7	7e-32
		Protein	cellulase [Brassica napus]	gi|5689613|emb|CAB51903.1|		C2	422	570	20620641	20620192	35.26	156	81.3	5e-14
		Protein	cellulase [Brassica napus]	gi|5689613|emb|CAB51903.1|		C2	327	382	20623772	20623632	42.86	56	40.8	9e-37
		Protein	cellulase [Brassica napus]	gi|5689613|emb|CAB51903.1|		C2	88	325	20624619	20623876	37.5	264	137	9e-37
		Protein	CLV1-like receptor kinase [Brassica napus]	gi|31540632|gb|AAP49010.1|		C2	66	619	20640264	20642270	26.68	671	192	3e-47
		Protein	CLV1-like receptor kinase [Brassica napus]	gi|31540632|gb|AAP49010.1|		C2	66	202	20643361	20643774	31.43	140	57.4	1e-06
		Protein	CLV1-like receptor kinase [Brassica napus]	gi|31540632|gb|AAP49010.1|		C2	488	600	20643415	20643744	37.17	113	69.3	4e-10
		Protein	CLV1-like receptor kinase [Brassica napus]	gi|31540632|gb|AAP49010.1|		C2	212	319	20643442	20643762	37.96	108	68.2	7e-10
		Protein	CLV1-like receptor kinase [Brassica napus]	gi|31540632|gb|AAP49010.1|		C2	266	364	20643457	20643753	39.39	99	58.5	5e-07
		Protein	CLV1-like receptor kinase [Brassica napus]	gi|31540632|gb|AAP49010.1|		C2	174	272	20643472	20643765	40.4	99	67.8	9e-10
		Protein	CLV1-like receptor kinase [Brassica napus]	gi|31540632|gb|AAP49010.1|		C2	252	457	20651250	20651849	29.91	214	62	6e-08
		Protein	CLV1-like receptor kinase [Brassica napus]	gi|31540632|gb|AAP49010.1|		C2	421	604	20651253	20651861	33	203	88.6	5e-16
		DNA	Brassica napus SHATTERPROOF1 (BnSHP1) gene	gi|12655901|gb|AAK00646.1|AF226865_1		C2	28	76	20734732	20734586	67.35	49	73.6	3e-12
		Protein	agamous-like 15 [Brassica napus]	gi|89574426|gb|ABD77425.1|		C2	1	59	20734768	20734592	69.49	59	89	6e-17
		DNA	B.napus gene encoding endo-polygalacturonase	emb|X98373.1|	4944	C2	966	1537	20945769	20946340	82.7586	580	1904	2.7e-76	59
		DNA	B.napus gene encoding endo-polygalacturonase	emb|X98373.1|	4944	C2	220	1490	21269428	21270702	65.6796	1317	1989	1e-79	54
		DNA	B.napus gene encoding endo-polygalacturonase	emb|X98373.1|	4944	C2	727	1495	21269950	21270717	67.125	800	1255	2.7e-46	110
		DNA	B.napus gene encoding endo-polygalacturonase	emb|X98373.1|	4944	C2	824	1555	21343346	21344083	65.1255	757	1145	1.9e-43	121
		DNA	B.napus gene encoding endo-polygalacturonase	emb|X98373.1|	4944	C2	1	1488	21475977	21477460	75.2957	1522	3794	1.8e-174	17
		Protein	CLV1-like receptor kinase [Brassica napus]	gi|22795056|gb|AAN05448.1|		C2	68	167	21489736	21489434	38.24	102	75.1	4e-13
		Protein	CLV1-like receptor kinase [Brassica napus]	gi|31540632|gb|AAP49010.1|		C2	18	976	21492067	21488912	29.83	1086	369	2e-100
		Protein	CLV1-like receptor kinase [Brassica napus]	gi|31540632|gb|AAP49010.1|		C2	434	552	21604728	21605084	38.02	121	65.1	6e-09
		Protein	CLV1-like receptor kinase [Brassica napus]	gi|31540632|gb|AAP49010.1|		C2	455	638	21604740	21605192	30.65	186	64.3	9e-09
		Protein	CLV1-like receptor kinase [Brassica napus]	gi|31540632|gb|AAP49010.1|		C2	370	487	21604752	21605105	35.83	120	59.7	2e-07
		Protein	CLV1-like receptor kinase [Brassica napus]	gi|31540632|gb|AAP49010.1|		C2	741	975	21605848	21606516	31.67	240	126	2e-27
		DNA	B.napus gene encoding endo-polygalacturonase	emb|X98373.1|	4944	C2	112	486	21650638	21651020	95.3003	383	1705	1.5e-248	14
		DNA	B.napus gene encoding endo-polygalacturonase	emb|X98373.1|	4944	C2	1070	1473	21671592	21671988	92.3645	406	1685	7.4e-66	73
		Protein	CLV1-like receptor kinase [Brassica napus]	gi|31540632|gb|AAP49010.1|		C2	790	834	21705907	21705776	48.89	45	45.1	1e-10
		Protein	CLV1-like receptor kinase [Brassica napus]	gi|31540632|gb|AAP49010.1|		C2	741	789	21706145	21705999	42.86	49	45.4	1e-10
		DNA	B.napus gene encoding endo-polygalacturonase	emb|X98373.1|	4944	C2	1	1525	21779159	21780686	65.0602	1577	2320	1.2e-95	39
		DNA	B.napus gene encoding endo-polygalacturonase	emb|X98373.1|	4944	C2	357	1429	21846192	21847262	68.0468	1111	1892	1.1e-77	57
		DNA	B.napus gene encoding endo-polygalacturonase	emb|X98373.1|	4944	C2	727	1516	21846579	21847372	66.0562	819	1269	6.2e-47	107
		DNA	B.napus gene encoding endo-polygalacturonase	emb|X98373.1|	4944	C2	357	1521	21856288	21857451	67.5519	1205	2020	3.9e-81	51
		Protein	CLV1-like receptor kinase [Brassica napus]	gi|31540632|gb|AAP49010.1|		C2	690	849	21861536	21861057	36.59	164	86.7	2e-15
		DNA	B.napus gene encoding endo-polygalacturonase	emb|X98373.1|	4944	C2	68	975	22015017	22015925	62.8602	937	1211	8.6e-44	119
		DNA	B.napus gene encoding endo-polygalacturonase	emb|X98373.1|	4944	C2	1	1469	22090743	22092216	91.4478	1485	6120	1.6e-277	11
		Protein	CLV1-like receptor kinase [Brassica napus]	gi|31540632|gb|AAP49010.1|		C2	699	909	22332761	22332147	29.86	221	75.5	4e-12
		mRNA	Arabidopsis thaliana putative bHLH transcription factor (BEE1)	gb|AY138253.1|	987	C2	7	301	22532324	22532622	67.8233	317	427	8.3e-40	1
		Protein	CLV1-like receptor kinase [Brassica napus]	gi|31540632|gb|AAP49010.1|		C2	82	529	22716418	22715129	27.29	469	120	1e-25
		Protein	CLV1-like receptor kinase [Brassica napus]	gi|31540632|gb|AAP49010.1|		C2	127	627	22716502	22715048	27.34	545	139	3e-31
		Protein	CLV1-like receptor kinase [Brassica napus]	gi|31540632|gb|AAP49010.1|		C2	250	600	22716643	22715666	29.13	357	103	2e-20
		Protein	CLV1-like receptor kinase [Brassica napus]	gi|31540632|gb|AAP49010.1|		C2	76	338	22718497	22717595	28.66	307	82.4	4e-14
		Protein	CLV1-like receptor kinase [Brassica napus]	gi|31540632|gb|AAP49010.1|		C2	82	482	22718695	22717526	28.67	429	111	9e-23
		Protein	CLV1-like receptor kinase [Brassica napus]	gi|31540632|gb|AAP49010.1|		C2	106	627	22719136	22717514	29.73	555	172	4e-41
		Protein	CLV1-like receptor kinase [Brassica napus]	gi|31540632|gb|AAP49010.1|		C2	146	600	22719454	22718090	28.18	472	140	2e-31
		Protein	CLV1-like receptor kinase [Brassica napus]	gi|31540632|gb|AAP49010.1|		C2	266	601	22719457	22718294	29.05	389	118	7e-25
		Protein	CLV1-like receptor kinase [Brassica napus]	gi|31540632|gb|AAP49010.1|		C2	82	636	22734777	22732879	26.65	638	172	3e-41
		Protein	CLV1-like receptor kinase [Brassica napus]	gi|31540632|gb|AAP49010.1|		C2	152	600	22734861	22733518	30.63	457	139	2e-31
		Protein	CLV1-like receptor kinase [Brassica napus]	gi|31540632|gb|AAP49010.1|		C2	246	600	22734870	22733659	29.19	418	125	5e-27
		Protein	CLV1-like receptor kinase [Brassica napus]	gi|31540632|gb|AAP49010.1|		C2	340	600	22734876	22733866	25.82	337	84.7	1e-19
		Protein	CLV1-like receptor kinase [Brassica napus]	gi|31540632|gb|AAP49010.1|		C2	243	310	22735198	22734965	35.9	78	36.2	1e-19
		Protein	CLV1-like receptor kinase [Brassica napus]	gi|31540632|gb|AAP49010.1|		C2	33	625	22740522	22738528	26.09	686	186	2e-45
		Protein	CLV1-like receptor kinase [Brassica napus]	gi|31540632|gb|AAP49010.1|		C2	66	635	22745176	22743260	27.52	654	195	3e-48
		Protein	CLV1-like receptor kinase [Brassica napus]	gi|31540632|gb|AAP49010.1|		C2	138	361	22747588	22746908	32.38	244	87	2e-15
		Protein	CLV1-like receptor kinase [Brassica napus]	gi|31540632|gb|AAP49010.1|		C2	330	627	22747594	22746824	30.84	308	93.2	2e-17
		DNA	B.napus gene encoding endo-polygalacturonase	emb|X98373.1|	4944	C2	117	792	23106037	23106716	63.5193	699	948	9.1e-46	113
		DNA	B.napus gene encoding endo-polygalacturonase	emb|X98373.1|	4944	C2	720	1579	23226837	23227689	89.4798	865	3404	8.3e-147	22
		DNA	B.napus gene encoding endo-polygalacturonase	emb|X98373.1|	4944	C2	1	1244	23405910	23407161	72.77	1278	2898	4.1e-129	25
		DNA	B.napus gene encoding endo-polygalacturonase	emb|X98373.1|	4944	C2	1	538	23450982	23451525	96.1397	544	2495	4e-111	28
		Protein	cellulase [Brassica napus]	gi|5689613|emb|CAB51903.1|		C2	429	572	23787213	23786707	38.37	172	119	2e-25
		Protein	cellulase [Brassica napus]	gi|5689613|emb|CAB51903.1|		C2	240	419	23788229	23787696	35.48	186	100	7e-20
		Protein	cellulase [Brassica napus]	gi|5689613|emb|CAB51903.1|		C2	119	214	23788881	23788609	46.88	96	87.4	7e-16
		DNA	B.napus gene encoding endo-polygalacturonase	emb|X98373.1|	4944	C2	1	1508	23847507	23849021	92.4491	1523	6442	1e-285	10
		DNA	B.napus gene encoding endo-polygalacturonase	emb|X98373.1|	4944	C2	779	1339	24046985	24047545	93.7833	563	2476	4.5e-102	33
		DNA	Brassica oleracea CRABS CLAW (CRC) gene	gb|AY703986.1|	5462	C2	2845	3527	24160317	24161010	75.1763	709	1715	4e-67	4
		DNA	B.napus gene encoding endo-polygalacturonase	emb|X98373.1|	4944	C2	919	1490	24221097	24221668	90.4348	575	2344	5.5e-96	38
		Protein	CLV1-like receptor kinase [Brassica napus]	gi|31540632|gb|AAP49010.1|		C2	834	872	24288228	24288112	41.03	39	33.9	7e-16
		Protein	CLV1-like receptor kinase [Brassica napus]	gi|31540632|gb|AAP49010.1|		C2	787	834	24288478	24288338	45.83	48	49.7	7e-16
		Protein	CLV1-like receptor kinase [Brassica napus]	gi|31540632|gb|AAP49010.1|		C2	742	781	24288720	24288601	45	40	44.3	7e-16
		DNA	B.napus gene encoding endo-polygalacturonase	emb|X98373.1|	4944	C2	943	1279	24316940	24317276	93.1953	338	1471	1.7e-58	83
		Protein	CLV1-like receptor kinase [Brassica napus]	gi|31540632|gb|AAP49010.1|		C2	867	901	24885163	24885059	62.86	35	49.3	1e-33
		Protein	CLV1-like receptor kinase [Brassica napus]	gi|31540632|gb|AAP49010.1|		C2	702	867	24885816	24885244	36.79	193	119	1e-33
		Protein	CLV1-like receptor kinase [Brassica napus]	gi|22795056|gb|AAN05448.1|		C2	68	157	24885825	24885562	40	90	67	1e-10
		DNA	B.napus gene encoding endo-polygalacturonase	emb|X98373.1|	4944	C2	246	618	25286231	25286610	78.5901	383	1099	2.2e-53	88
		DNA	B.napus gene encoding endo-polygalacturonase	emb|X98373.1|	4944	C2	901	1508	25545996	25546603	88.707	611	2398	1.8e-98	36
		DNA	B.napus gene encoding endo-polygalacturonase	emb|X98373.1|	4944	C2	988	1521	25989121	25989654	86.8275	539	1996	2.1e-81	50
		Protein	CLV1-like receptor kinase [Brassica napus]	gi|31540632|gb|AAP49010.1|		C2	755	900	26189945	26189517	34.25	146	98.6	5e-19
		DNA	B.napus gene encoding endo-polygalacturonase	emb|X98373.1|	4944	C2	866	1559	26250258	26250948	79.8867	706	2090	2.5e-84	46
		Protein	CLV1-like receptor kinase [Brassica napus]	gi|31540632|gb|AAP49010.1|		C2	744	967	26316662	26316027	31.58	228	121	5e-26
		DNA	B.napus gene encoding endo-polygalacturonase	emb|X98373.1|	4944	C2	16	475	26708077	26708544	70.6131	473	1006	2.1e-49	103
		mRNA	Medicago truncatula NAC secondary wall thickening promoting factor 1 (NST1) mRNA	gb|GU144511.1|	960	C2	43	197	26797307	26797460	76.7742	155	445	6.3e-41	1
		mRNA	Arabidopsis thaliana NAC Domain transcription factor SND1 mRNA	ref|NM_103011.1|	1077	C2	46	192	26797315	26797460	75.5102	147	405	3.3e-40	1
		Protein	CLV1-like receptor kinase [Brassica napus]	gi|31540632|gb|AAP49010.1|		C2	866	974	26823516	26823202	39.29	112	64.7	7e-09
		Protein	CLV1-like receptor kinase [Brassica napus]	gi|22795056|gb|AAN05448.1|		C2	74	157	26824591	26824343	39.29	84	65.1	4e-10
		Protein	CLV1-like receptor kinase [Brassica napus]	gi|31540632|gb|AAP49010.1|		C2	705	864	26824591	26824043	38.04	184	123	2e-26
		Protein	CLV1-like receptor kinase [Brassica napus]	gi|22795056|gb|AAN05448.1|		C2	73	169	26835988	26835698	33.67	98	62.8	2e-09
		Protein	CLV1-like receptor kinase [Brassica napus]	gi|31540632|gb|AAP49010.1|		C2	693	970	26836021	26835203	36.04	283	169	2e-40
		Protein	CLV1-like receptor kinase [Brassica napus]	gi|22795056|gb|AAN05448.1|		C2	73	169	26841094	26840804	34.69	98	66.2	2e-10
		Protein	CLV1-like receptor kinase [Brassica napus]	gi|31540632|gb|AAP49010.1|		C2	693	970	26841127	26840309	36.4	283	171	4e-41
		Protein	CLV1-like receptor kinase [Brassica napus]	gi|31540632|gb|AAP49010.1|		C2	859	974	26935239	26934892	31.75	126	62.4	4e-08
		Protein	CLV1-like receptor kinase [Brassica napus]	gi|22795056|gb|AAN05448.1|		C2	50	167	26936625	26936284	40.34	119	82.4	2e-15
		Protein	CLV1-like receptor kinase [Brassica napus]	gi|31540632|gb|AAP49010.1|		C2	681	851	26936625	26936125	38.95	172	126	2e-27
SML(DH)			Linked marker associated with Pod strength	3095436|F|0		C2			26947993
		Protein	CLV1-like receptor kinase [Brassica napus]	gi|31540632|gb|AAP49010.1|		C2	917	974	27061574	27061398	32.2	59	34.7	2e-06
		Protein	CLV1-like receptor kinase [Brassica napus]	gi|31540632|gb|AAP49010.1|		C2	877	915	27061743	27061624	55	40	41.2	2e-06
		Protein	endo-polygalacturonidase [Brassica napus]	gi|1403141|emb|CAA67020.1|		C2	366	430	27378702	27378490	32.39	71	40.4	2e-29
		Protein	endo-polygalacturonase [Arabidopsis thaliana]	gi|4090973|gb|AAC98923.1|		C2	363	428	27378705	27378490	36.11	72	46.6	3e-30
		Protein	endo-polygalacturonase [Arabidopsis thaliana]	gi|4090973|gb|AAC98923.1|		C2	290	361	27379001	27378786	45.83	72	66.6	3e-30
		Protein	endo-polygalacturonidase [Brassica napus]	gi|1403141|emb|CAA67020.1|		C2	292	368	27379001	27378771	45.45	77	67.4	2e-29
		Protein	endo-polygalacturonase [Arabidopsis thaliana]	gi|4090973|gb|AAC98923.1|		C2	263	289	27379183	27379103	55.56	27	37.7	3e-30
		Protein	endo-polygalacturonidase [Brassica napus]	gi|1403141|emb|CAA67020.1|		C2	265	291	27379183	27379103	51.85	27	36.2	2e-29
		Protein	endo-polygalacturonase [Arabidopsis thaliana]	gi|4090973|gb|AAC98923.1|		C2	215	263	27379421	27379275	38.78	49	44.3	3e-30
		Protein	endo-polygalacturonidase [Brassica napus]	gi|1403141|emb|CAA67020.1|		C2	217	265	27379421	27379275	44.9	49	48.5	2e-29
		DNA	Brassica oleracea CRABS CLAW (CRC) gene	gb|AY703986.1|	5462	C2	3030	3899	27467874	27468746	70.3333	900	1765	2.1e-69	3
		Protein	CLV1-like receptor kinase [Brassica napus]	gi|31540632|gb|AAP49010.1|		C2	871	974	27527613	27527311	44.86	107	86.3	3e-15
		Protein	CLV1-like receptor kinase [Brassica napus]	gi|22795056|gb|AAN05448.1|		C2	37	169	27530217	27529816	39.42	137	95.1	4e-19
		Protein	CLV1-like receptor kinase [Brassica napus]	gi|31540632|gb|AAP49010.1|		C2	36	870	27532440	27529609	35.7	958	443	6e-123
		DNA	B.napus gene encoding endo-polygalacturonase	emb|X98373.1|	4944	C2	1101	1719	27750355	27750979	70.1863	644	1228	4.5e-45	115
		DNA	B.napus gene encoding endo-polygalacturonase	emb|X98373.1|	4944	C2	16	892	28047320	28048197	60.1545	906	939	7.7e-41	132
		Protein	CLV1-like receptor kinase [Brassica napus]	gi|31540632|gb|AAP49010.1|		C2	793	849	28125230	28125060	49.12	57	68.2	7e-10
		Protein	CLV1-like receptor kinase [Brassica napus]	gi|31540632|gb|AAP49010.1|		C2	793	849	28129799	28129629	49.12	57	65.5	5e-19
		Protein	CLV1-like receptor kinase [Brassica napus]	gi|31540632|gb|AAP49010.1|		C2	716	787	28130106	28129894	34.72	72	53.5	5e-19
		Protein	CLV1-like receptor kinase [Brassica napus]	gi|22795056|gb|AAN05448.1|		C2	81	156	28130118	28129894	34.21	76	53.9	9e-07
		DNA	B.napus gene encoding endo-polygalacturonase	emb|X98373.1|	4944	C2	1	363	28228204	28228567	98.9011	364	1778	3.9e-101	35
		Protein	cellulase [Brassica napus]	gi|5689613|emb|CAB51903.1|		C2	487	572	28791210	28790944	48.31	89	99.8	1e-19
		Protein	cellulase [Brassica napus]	gi|5689613|emb|CAB51903.1|		C2	155	301	28792778	28792371	46	150	101	4e-20
		Protein	CLV1-like receptor kinase [Brassica napus]	gi|22795056|gb|AAN05448.1|		C2	52	167	28870128	28869772	39.02	123	85.9	2e-16
		Protein	CLV1-like receptor kinase [Brassica napus]	gi|31540632|gb|AAP49010.1|		C2	683	975	28870128	28869253	34.1	305	182	3e-44
		DNA	B.napus gene encoding endo-polygalacturonase	emb|X98373.1|	4944	C2	966	1571	29014855	29015461	84.3393	613	2123	7.6e-86	45
		Protein	CLV1-like receptor kinase [Brassica napus]	gi|22795056|gb|AAN05448.1|		C2	85	156	29301697	29301909	37.5	72	50.4	1e-05
		Protein	CLV1-like receptor kinase [Brassica napus]	gi|31540632|gb|AAP49010.1|		C2	716	847	29301697	29302173	33.12	160	85.1	6e-15
		DNA	B.napus gene encoding endo-polygalacturonase	emb|X98373.1|	4944	C2	727	1554	29348823	29349655	66.4344	861	1338	4.5e-50	98
		DNA	B.napus gene encoding endo-polygalacturonase	emb|X98373.1|	4944	C2	357	1429	29348960	29350042	67.9499	1117	1895	2e-75	61
		Protein	CLV1-like receptor kinase [Brassica napus]	gi|31540632|gb|AAP49010.1|		C2	745	968	29492937	29493587	32.17	230	114	1e-23
		DNA	B.napus gene encoding endo-polygalacturonase	emb|X98373.1|	4944	C2	406	1518	29538044	29539169	71.1438	1154	2359	1.1e-96	37
		Protein	CLV1-like receptor kinase [Brassica napus]	gi|31540632|gb|AAP49010.1|		C2	913	971	30467578	30467429	32.2	59	36.6	5e-22
		Protein	CLV1-like receptor kinase [Brassica napus]	gi|31540632|gb|AAP49010.1|		C2	866	908	30467796	30467668	53.49	43	46.6	5e-22
		Protein	CLV1-like receptor kinase [Brassica napus]	gi|31540632|gb|AAP49010.1|		C2	770	864	30468172	30467891	37.89	95	65.9	5e-22
		Protein	CLV1-like receptor kinase [Brassica napus]	gi|22795056|gb|AAN05448.1|		C2	83	156	30468420	30468202	37.84	74	63.9	1e-09
		Protein	CLV1-like receptor kinase [Brassica napus]	gi|31540632|gb|AAP49010.1|		C2	714	788	30468420	30468199	37.33	75	63.2	2e-08
		Protein	CLV1-like receptor kinase [Brassica napus]	gi|31540632|gb|AAP49010.1|		C2	793	908	30552077	30551652	38.73	142	94.7	4e-28
		Protein	CLV1-like receptor kinase [Brassica napus]	gi|22795056|gb|AAN05448.1|		C2	83	156	30552396	30552181	35.14	74	54.3	6e-07
		Protein	CLV1-like receptor kinase [Brassica napus]	gi|31540632|gb|AAP49010.1|		C2	714	787	30552396	30552181	36.49	74	54.7	4e-28
		Protein	CLV1-like receptor kinase [Brassica napus]	gi|31540632|gb|AAP49010.1|		C2	146	328	30763076	30763570	28.88	187	66.6	2e-09
		Protein	CLV1-like receptor kinase [Brassica napus]	gi|31540632|gb|AAP49010.1|		C2	450	592	30763121	30763573	34.87	152	78.2	7e-13
		Protein	CLV1-like receptor kinase [Brassica napus]	gi|31540632|gb|AAP49010.1|		C2	260	411	30763127	30763594	31.25	160	56.6	2e-06
		DNA	B.napus gene encoding endo-polygalacturonase	emb|X98373.1|	4944	C2	1072	1490	31335529	31335947	88.1517	422	1624	4.4e-63	76
		DNA	B.napus gene encoding endo-polygalacturonase	emb|X98373.1|	4944	C2	1223	1552	31989724	31990051	91.2121	330	1377	7.6e-52	94
		DNA	B.napus gene encoding endo-polygalacturonase	emb|X98373.1|	4944	C2	1198	1540	32063113	32063454	91.5452	343	1448	4.5e-55	87
		Protein	CLV1-like receptor kinase [Brassica napus]	gi|31540632|gb|AAP49010.1|		C2	788	844	32258424	32258254	43.86	57	57.4	1e-06
		DNA	B.napus gene encoding endo-polygalacturonase	emb|X98373.1|	4944	C2	1183	1578	32345994	32346390	86.1809	398	1477	2.2e-56	85
		DNA	B.napus gene encoding endo-polygalacturonase	emb|X98373.1|	4944	C2	16	475	32379491	32379958	69.7034	472	977	5.4e-50	99
		DNA	B.napus gene encoding endo-polygalacturonase	emb|X98373.1|	4944	C2	1201	1861	32900602	32901268	70.2624	686	1330	1e-49	102
		DNA	B.napus gene encoding endo-polygalacturonase	emb|X98373.1|	4944	C2	1	1416	33633715	33635136	97.2593	1423	6716	2.1e-296	7
		Protein	CLV1-like receptor kinase [Brassica napus]	gi|31540632|gb|AAP49010.1|		C2	828	974	33733237	33732725	28.73	181	68.9	4e-10
		Protein	CLV1-like receptor kinase [Brassica napus]	gi|31540632|gb|AAP49010.1|		C2	790	833	33733514	33733386	45.45	44	42	7e-11
		Protein	CLV1-like receptor kinase [Brassica napus]	gi|31540632|gb|AAP49010.1|		C2	702	789	33733983	33733609	30.16	126	49.3	7e-11
		DNA	B.napus gene encoding endo-polygalacturonase	emb|X98373.1|	4944	C2	1017	1470	33894472	33894922	75.7511	466	1151	1.4e-41	130
		DNA	B.napus gene encoding endo-polygalacturonase	emb|X98373.1|	4944	C2	1	1739	34323642	34325381	88.8573	1759	6797	4.7e-300	6
		Protein	CLV1-like receptor kinase [Brassica napus]	gi|22795056|gb|AAN05448.1|		C2	59	169	34338647	34338967	39.29	112	77.8	6e-14
		Protein	CLV1-like receptor kinase [Brassica napus]	gi|31540632|gb|AAP49010.1|		C2	690	974	34338647	34339474	36.52	293	164	9e-39
		Protein	CLV1-like receptor kinase [Brassica napus]	gi|22795056|gb|AAN05448.1|		C2	68	169	35111900	35111595	38.83	103	76.3	2e-13
		Protein	CLV1-like receptor kinase [Brassica napus]	gi|31540632|gb|AAP49010.1|		C2	699	974	35111900	35111085	35.23	281	176	2e-42
		DNA	B.napus gene encoding endo-polygalacturonase	emb|X98373.1|	4944	C2	16	475	35149422	35149889	70.6131	473	1006	3.7e-43	122
		DNA	B.napus gene encoding endo-polygalacturonase	emb|X98373.1|	4944	C2	765	1495	35174104	35174834	84.6774	744	2538	5.9e-105	31
		DNA	B.napus gene encoding endo-polygalacturonase	emb|X98373.1|	4944	C2	1250	1725	36224806	36225285	73.922	487	1184	4.5e-43	123
		Protein	CLV1-like receptor kinase [Brassica napus]	gi|31540632|gb|AAP49010.1|		C2	866	915	36619520	36619365	48.08	52	50.1	1e-27
		Protein	CLV1-like receptor kinase [Brassica napus]	gi|31540632|gb|AAP49010.1|		C2	787	847	36619807	36619625	50.82	61	65.5	1e-27
		Protein	CLV1-like receptor kinase [Brassica napus]	gi|22795056|gb|AAN05448.1|		C2	85	158	36620088	36619870	36.49	74	53.1	2e-06
		Protein	CLV1-like receptor kinase [Brassica napus]	gi|31540632|gb|AAP49010.1|		C2	716	789	36620088	36619870	36.49	74	52.4	1e-27
		Protein	CLV1-like receptor kinase [Brassica napus]	gi|22795056|gb|AAN05448.1|		C2	84	161	36822980	36823210	37.97	79	53.1	1e-06
		Protein	CLV1-like receptor kinase [Brassica napus]	gi|31540632|gb|AAP49010.1|		C2	715	874	36822980	36823528	36.02	186	105	1e-28
		Protein	CLV1-like receptor kinase [Brassica napus]	gi|31540632|gb|AAP49010.1|		C2	866	914	36823608	36823760	47.06	51	46.6	1e-28
		DNA	B.napus gene encoding endo-polygalacturonase	emb|X98373.1|	4944	C2	16	475	37332148	37332615	69.9153	472	986	1.7e-44	116
		DNA	B.napus gene encoding endo-polygalacturonase	emb|X98373.1|	4944	C2	975	1490	37375859	37376373	88.2466	519	2004	1.3e-79	55
		DNA	Brassica oleracea CRABS CLAW (CRC) gene	gb|AY703986.1|	5462	C2	1444	3372	37829365	37831302	56.1012	2016	1125	3.6e-42	5
		DNA	B.napus gene encoding endo-polygalacturonase	emb|X98373.1|	4944	C2	357	1550	37845714	37846918	67.8226	1240	2123	7.6e-86	44
		Protein	CLV1-like receptor kinase [Brassica napus]	gi|31540632|gb|AAP49010.1|		C2	871	974	38589387	38589085	40	110	74.3	6e-132
		Protein	CLV1-like receptor kinase [Brassica napus]	gi|22795056|gb|AAN05448.1|		C2	56	167	38590034	38589684	43.59	117	98.2	4e-20
		DNA	Brassica napus CLV1-like receptor kinase (CLAVATA1) gene	gb|AY283519.1|	3008	C2	481	1654	38591263	38592439	54.6198	1223	550	4.9e-40	1
		Protein	CLV1-like receptor kinase [Brassica napus]	gi|31540632|gb|AAP49010.1|		C2	81	870	38591954	38589462	35.53	836	422	6e-132
		Protein	CLV1-like receptor kinase [Brassica napus]	gi|31540632|gb|AAP49010.1|		C2	64	600	38592302	38590470	30.62	614	261	4e-68
		Protein	CLV1-like receptor kinase [Brassica napus]	gi|31540632|gb|AAP49010.1|		C2	187	606	38592581	38591244	34.53	446	210	9e-53
		Protein	CLV1-like receptor kinase [Brassica napus]	gi|31540632|gb|AAP49010.1|		C2	32	602	38592749	38590611	31.2	718	263	1e-68
		DNA	B.napus gene encoding endo-polygalacturonase	emb|X98373.1|	4944	C2	1184	1606	38612594	38613018	82.3666	431	1387	2.7e-52	92
		Protein	CLV1-like receptor kinase [Brassica napus]	gi|31540632|gb|AAP49010.1|		C2	79	497	38693648	38692380	29.27	451	150	9e-35
		Protein	CLV1-like receptor kinase [Brassica napus]	gi|31540632|gb|AAP49010.1|		C2	111	843	38693918	38691690	31.47	788	292	2e-77
		Protein	CLV1-like receptor kinase [Brassica napus]	gi|31540632|gb|AAP49010.1|		C2	248	602	38693945	38692785	34.79	388	189	3e-46
		Protein	CLV1-like receptor kinase [Brassica napus]	gi|22795056|gb|AAN05448.1|		C2	66	156	38703328	38703047	34.38	96	53.5	1e-06
		Protein	CLV1-like receptor kinase [Brassica napus]	gi|31540632|gb|AAP49010.1|		C2	33	974	38705320	38702306	31.22	1057	395	3e-108
		DNA	B.napus gene encoding endo-polygalacturonase	emb|X98373.1|	4944	C2	1274	1537	38831820	38832083	93.5606	264	1167	1.4e-41	129
		DNA	B.napus gene encoding endo-polygalacturonase	emb|X98373.1|	4944	C2	727	1549	38953285	38954112	66.7056	856	1349	1.4e-50	96
		DNA	B.napus gene encoding endo-polygalacturonase	emb|X98373.1|	4944	C2	357	1429	38953417	38954499	67.8603	1117	1886	5.1e-75	63
		DNA	B.napus gene encoding endo-polygalacturonase	emb|X98373.1|	4944	C2	1	1470	39338747	39340219	96.0731	1477	6797	0	2
		DNA	B.napus gene encoding endo-polygalacturonase	emb|X98373.1|	4944	C2	951	1539	39805469	39806055	96.944	589	2771	2.1e-118	26
		DNA	B.napus gene encoding endo-polygalacturonase	emb|X98373.1|	4944	C2	1	1432	39844510	39845955	95.9254	1448	6601	0	4
		Protein	CLV1-like receptor kinase [Brassica napus]	gi|31540632|gb|AAP49010.1|		C2	223	565	40189223	40190251	29.19	346	130	1e-28
		Protein	CLV1-like receptor kinase [Brassica napus]	gi|31540632|gb|AAP49010.1|		C2	52	378	40189295	40190251	37	327	161	5e-38
		Protein	CLV1-like receptor kinase [Brassica napus]	gi|31540632|gb|AAP49010.1|		C2	451	599	40189388	40189849	37.01	154	104	9e-21
		Protein	CLV1-like receptor kinase [Brassica napus]	gi|31540632|gb|AAP49010.1|		C2	332	599	40189403	40190209	35.56	270	135	4e-30
		Protein	CLV1-like receptor kinase [Brassica napus]	gi|31540632|gb|AAP49010.1|		C2	238	517	40189409	40190251	34.16	281	143	1e-32
		Protein	CLV1-like receptor kinase [Brassica napus]	gi|31540632|gb|AAP49010.1|		C2	370	600	40189445	40190140	35.19	233	131	5e-29
		Protein	CLV1-like receptor kinase [Brassica napus]	gi|31540632|gb|AAP49010.1|		C2	273	600	40190163	40191305	29.84	382	141	8e-32
		Protein	CLV1-like receptor kinase [Brassica napus]	gi|31540632|gb|AAP49010.1|		C2	251	870	40190169	40192286	29.54	711	252	2e-65
		Protein	CLV1-like receptor kinase [Brassica napus]	gi|31540632|gb|AAP49010.1|		C2	106	570	40190175	40191521	29.81	473	181	8e-44
		Protein	CLV1-like receptor kinase [Brassica napus]	gi|31540632|gb|AAP49010.1|		C2	54	426	40190328	40191500	29.46	404	134	6e-30
		Protein	CLV1-like receptor kinase [Brassica napus]	gi|22795056|gb|AAN05448.1|		C2	48	159	40191708	40192043	29.82	114	55.8	3e-07
		Protein	CLV1-like receptor kinase [Brassica napus]	gi|31540632|gb|AAP49010.1|		C2	866	971	41108112	41107744	31.82	132	68.6	5e-10
		Protein	CLV1-like receptor kinase [Brassica napus]	gi|31540632|gb|AAP49010.1|		C2	793	835	41108474	41108346	51.16	43	48.9	5e-17
		Protein	CLV1-like receptor kinase [Brassica napus]	gi|22795056|gb|AAN05448.1|		C2	83	156	41108796	41108578	37.84	74	63.5	1e-09
		Protein	CLV1-like receptor kinase [Brassica napus]	gi|31540632|gb|AAP49010.1|		C2	714	787	41108796	41108578	37.84	74	63.2	5e-17
		Protein	CLV1-like receptor kinase [Brassica napus]	gi|31540632|gb|AAP49010.1|		C2	820	976	41204073	41203468	30.29	208	78.6	5e-13
		Protein	CLV1-like receptor kinase [Brassica napus]	gi|31540632|gb|AAP49010.1|		C2	705	813	41204794	41204333	31.17	154	61.6	7e-08
		DNA	B.napus gene encoding endo-polygalacturonase	emb|X98373.1|	4944	C2	112	559	41408814	41409260	95.8057	453	2028	4.8e-94	42
		Protein	CLV1-like receptor kinase [Brassica napus]	gi|31540632|gb|AAP49010.1|		C2	277	385	41565371	41565039	36.94	111	63.9	1e-08
		DNA	B.napus gene encoding endo-polygalacturonase	emb|X98373.1|	4944	C2	1115	1563	41717654	41718105	80.0875	457	1388	2.4e-52	91
		DNA	B.napus gene encoding endo-polygalacturonase	emb|X98373.1|	4944	C2	1	481	41719179	41719665	97.1253	487	2273	7e-116	27
		DNA	B.napus gene encoding endo-polygalacturonase	emb|X98373.1|	4944	C2	16	350	41889340	41889678	71.5116	344	754	3.2e-46	111
		DNA	B.napus gene encoding endo-polygalacturonase	emb|X98373.1|	4944	C2	1	616	41896820	41897442	68.0952	630	1215	1.8e-44	117
		Protein	CLV1-like receptor kinase [Brassica napus]	gi|22795056|gb|AAN05448.1|		C2	63	155	42344628	42344344	43.3	97	79	3e-14
		Protein	CLV1-like receptor kinase [Brassica napus]	gi|31540632|gb|AAP49010.1|		C2	693	873	42344631	42344080	41.71	187	145	4e-33
		Protein	CLV1-like receptor kinase [Brassica napus]	gi|31540632|gb|AAP49010.1|		C2	238	617	42346080	42344986	29.65	398	111	8e-23
		Protein	CLV1-like receptor kinase [Brassica napus]	gi|31540632|gb|AAP49010.1|		C2	308	553	42346086	42345421	28.92	249	82.4	4e-14
		Protein	CLV1-like receptor kinase [Brassica napus]	gi|31540632|gb|AAP49010.1|		C2	23	457	42346263	42345028	28.54	452	115	5e-24
		DNA	B.napus gene encoding endo-polygalacturonase	emb|X98373.1|	4944	C2	1	1279	42417737	42419021	97.5875	1285	6110	1.4e-291	9
		DNA	B.napus gene encoding endo-polygalacturonase	emb|X98373.1|	4944	C2	1113	1490	42658834	42659211	83.727	381	1311	4.2e-48	106
		Protein	CLV1-like receptor kinase [Brassica napus]	gi|22795056|gb|AAN05448.1|		C2	63	169	42954320	42953997	42.2	109	80.5	9e-15
		Protein	CLV1-like receptor kinase [Brassica napus]	gi|31540632|gb|AAP49010.1|		C2	160	974	42956093	42953490	31.01	890	331	3e-89
		DNA	B.napus gene encoding endo-polygalacturonase	emb|X98373.1|	4944	C2	1198	1554	42973487	42973844	94.9721	358	1622	2.2e-65	74
		DNA	B.napus gene encoding endo-polygalacturonase	emb|X98373.1|	4944	C2	118	1516	43005035	43006430	68.232	1448	2494	6.5e-103	32
		Protein	CLV1-like receptor kinase [Brassica napus]	gi|22795056|gb|AAN05448.1|		C2	73	165	43026163	43025888	38.95	95	72.4	2e-12
		Protein	CLV1-like receptor kinase [Brassica napus]	gi|31540632|gb|AAP49010.1|		C2	703	974	43026166	43025354	32.74	281	151	6e-35
		Protein	CLV1-like receptor kinase [Brassica napus]	gi|31540632|gb|AAP49010.1|		C2	875	974	43384048	43383758	37.86	103	63.5	2e-08
		Protein	CLV1-like receptor kinase [Brassica napus]	gi|31540632|gb|AAP49010.1|		C2	741	855	43384902	43384468	32.88	146	72	5e-11
		mRNA	Arabidopsis thaliana transcription factor ALC mRNA	ref|NM_001085341.1|	981	C2	275	354	43629217	43629298	85.3659	82	290	6.7e-51	1
		DNA	B.napus gene encoding endo-polygalacturonase	emb|X98373.1|	4944	C2	90	1521	43703071	43704497	68.7881	1477	2666	5.8e-111	29
		Protein	agamous-like 15 [Brassica napus]	gi|89574426|gb|ABD77425.1|		C2	1	60	43882958	43883137	71.67	60	94.4	2e-18
		DNA	Brassica napus SHATTERPROOF1 (BnSHP1) gene	gi|12655901|gb|AAK00646.1|AF226865_1		C2	28	75	43882994	43883137	79.17	48	82.4	6e-15
		DNA	B.napus gene encoding endo-polygalacturonase	emb|X98373.1|	4944	C2	115	1152	43907275	43908317	97.3154	1043	4933	7.3e-216	16
		DNA	B.napus gene encoding endo-polygalacturonase	emb|X98373.1|	4944	C2	1086	1490	45196346	45196750	87.2549	408	1536	5.8e-58	84
		DNA	B.napus gene encoding endo-polygalacturonase	emb|X98373.1|	4944	C2	966	1568	45581361	45581965	91.9408	608	2551	1.5e-105	30
		DNA	B.napus gene encoding endo-polygalacturonase	emb|X98373.1|	4944	C2	1	1709	45888411	45890119	88.9275	1725	6714	2.6e-296	8
		Protein	CLV1-like receptor kinase [Brassica napus]	gi|31540632|gb|AAP49010.1|		C2	26	220	45932936	45933460	28.64	199	67.4	1e-09
		Protein	CLV1-like receptor kinase [Brassica napus]	gi|31540632|gb|AAP49010.1|		C2	246	379	45933107	45933502	36.3	135	66.6	2e-09
		Protein	CLV1-like receptor kinase [Brassica napus]	gi|31540632|gb|AAP49010.1|		C2	397	546	45933119	45933502	31.13	151	65.9	4e-09
		Protein	CLV1-like receptor kinase [Brassica napus]	gi|31540632|gb|AAP49010.1|		C2	204	318	45933119	45933463	37.93	116	62.8	3e-08
		Protein	CLV1-like receptor kinase [Brassica napus]	gi|31540632|gb|AAP49010.1|		C2	499	974	45933140	45934588	31.65	496	222	2e-56
		Protein	CLV1-like receptor kinase [Brassica napus]	gi|31540632|gb|AAP49010.1|		C2	284	409	45933140	45933448	32.54	126	55.1	6e-06
		Protein	CLV1-like receptor kinase [Brassica napus]	gi|31540632|gb|AAP49010.1|		C2	237	341	45933143	45933460	36.79	106	59.3	3e-07
		Protein	CLV1-like receptor kinase [Brassica napus]	gi|22795056|gb|AAN05448.1|		C2	68	169	45933785	45934078	33.33	102	60.1	1e-08
		Protein	CLV1-like receptor kinase [Brassica napus]	gi|31540632|gb|AAP49010.1|		C2	699	834	45967054	45967650	27.14	199	70.5	3e-16
		Protein	CLV1-like receptor kinase [Brassica napus]	gi|31540632|gb|AAP49010.1|		C2	830	875	45967712	45967849	39.13	46	38.9	3e-16
		Protein	agamous-like 15 [Brassica napus]	gi|89574426|gb|ABD77425.1|		C2	1	61	46771380	46771562	68.85	61	92.4	6e-18
		DNA	Brassica napus SHATTERPROOF1 (BnSHP1) gene	gi|12655901|gb|AAK00646.1|AF226865_1		C2	28	76	46771416	46771562	63.27	49	70.5	2e-11
		Protein	endo-polygalacturonase [Arabidopsis thaliana]	gi|4090973|gb|AAC98923.1|		C2	361	429	47005896	47005672	30.67	75	38.1	3e-45
		Protein	endo-polygalacturonase [Arabidopsis thaliana]	gi|4090973|gb|AAC98923.1|		C2	85	361	47006911	47005988	32.8	314	167	3e-45
		Protein	endo-polygalacturonidase [Brassica napus]	gi|1403141|emb|CAA67020.1|		C2	86	365	47006911	47005982	35.96	317	182	1e-44
		Protein	endo-polygalacturonase [Arabidopsis thaliana]	gi|4090973|gb|AAC98923.1|		C2	361	429	47022510	47022286	30.67	75	38.1	3e-45
		Protein	endo-polygalacturonase [Arabidopsis thaliana]	gi|4090973|gb|AAC98923.1|		C2	85	361	47023525	47022602	32.8	314	167	3e-45
		Protein	endo-polygalacturonidase [Brassica napus]	gi|1403141|emb|CAA67020.1|		C2	86	365	47023525	47022596	35.96	317	182	1e-44
		DNA	B.napus gene encoding endo-polygalacturonase	emb|X98373.1|	4944	C2	1138	1492	47071589	47071943	88.5475	358	1385	3.3e-52	93
		Protein	CLV1-like receptor kinase [Brassica napus]	gi|31540632|gb|AAP49010.1|		C2	467	615	47151635	47152147	33.92	171	78.2	7e-13
		Protein	CLV1-like receptor kinase [Brassica napus]	gi|31540632|gb|AAP49010.1|		C2	203	406	47151635	47152219	30.1	206	70.1	2e-10
		Protein	CLV1-like receptor kinase [Brassica napus]	gi|31540632|gb|AAP49010.1|		C2	253	505	47151638	47152231	30.71	254	82	5e-14
		Protein	CLV1-like receptor kinase [Brassica napus]	gi|31540632|gb|AAP49010.1|		C2	373	573	47151638	47152219	29.56	203	68.9	4e-10
		Protein	CLV1-like receptor kinase [Brassica napus]	gi|31540632|gb|AAP49010.1|		C2	138	359	47151659	47152222	29.73	222	74.3	1e-11
		Protein	CLV1-like receptor kinase [Brassica napus]	gi|31540632|gb|AAP49010.1|		C2	91	263	47151737	47152222	33.33	174	61.6	7e-08
		Protein	CLV1-like receptor kinase [Brassica napus]	gi|31540632|gb|AAP49010.1|		C2	66	600	47157813	47159369	29.18	562	119	2e-25
		Protein	CLV1-like receptor kinase [Brassica napus]	gi|31540632|gb|AAP49010.1|		C2	82	597	47158170	47159936	27.47	597	149	4e-34
		Protein	CLV1-like receptor kinase [Brassica napus]	gi|31540632|gb|AAP49010.1|		C2	78	627	47158587	47160512	30.2	649	187	1e-45
		Protein	CLV1-like receptor kinase [Brassica napus]	gi|22795056|gb|AAN05448.1|		C2	66	167	47165900	47165592	40	105	80.5	1e-14
		Protein	CLV1-like receptor kinase [Brassica napus]	gi|31540632|gb|AAP49010.1|		C2	697	974	47165900	47165037	37.25	298	192	3e-47
		Protein	CLV1-like receptor kinase [Brassica napus]	gi|31540632|gb|AAP49010.1|		C2	477	644	47166895	47166467	30.18	169	57	2e-06
		Protein	CLV1-like receptor kinase [Brassica napus]	gi|31540632|gb|AAP49010.1|		C2	428	541	47166901	47166557	37.93	116	65.1	5e-09
		Protein	CLV1-like receptor kinase [Brassica napus]	gi|31540632|gb|AAP49010.1|		C2	284	385	47166901	47166593	39.05	105	58.9	4e-07
		Protein	CLV1-like receptor kinase [Brassica napus]	gi|31540632|gb|AAP49010.1|		C2	33	218	47167075	47166587	27.27	187	68.6	5e-10
		DNA	B.napus gene encoding endo-polygalacturonase	emb|X98373.1|	4944	C2	1	358	47505674	47506032	84.9582	359	1303	3.3e-59	81
		DNA	B.napus gene encoding endo-polygalacturonase	emb|X98373.1|	4944	C2	1009	1447	47738228	47738664	77.3034	445	1232	3e-45	114
		Protein	CLV1-like receptor kinase [Brassica napus]	gi|22795056|gb|AAN05448.1|		C2	68	167	47959305	47959601	38.83	103	71.6	4e-12
		Protein	CLV1-like receptor kinase [Brassica napus]	gi|31540632|gb|AAP49010.1|		C2	699	974	47959305	47960120	36.75	283	166	2e-39
		DNA	B.napus gene encoding endo-polygalacturonase	emb|X98373.1|	4944	C2	1105	1490	48048878	48049264	89.7172	389	1555	6.1e-60	78
		DNA	B.napus gene encoding endo-polygalacturonase	emb|X98373.1|	4944	C2	1	1350	48052346	48053702	71.7049	1396	2915	7.3e-131	24
		DNA	B.napus gene encoding endo-polygalacturonase	emb|X98373.1|	4944	C2	1	1466	48273785	48275254	96.3995	1472	6835	0	3
		DNA	B.napus gene encoding endo-polygalacturonase	emb|X98373.1|	4944	C2	1058	1547	48277776	48278272	79.1252	503	1456	1.9e-55	86
		DNA	B.napus gene encoding endo-polygalacturonase	emb|X98373.1|	4944	C2	38	1508	48277803	48279273	85.6472	1491	5289	6.1e-232	15
		Protein	CLV1-like receptor kinase [Brassica napus]	gi|22795056|gb|AAN05448.1|		C2	85	162	48605094	48605324	34.62	78	61.2	6e-09
		Protein	CLV1-like receptor kinase [Brassica napus]	gi|31540632|gb|AAP49010.1|		C2	716	793	48605094	48605324	34.62	78	60.1	3e-20
		Protein	CLV1-like receptor kinase [Brassica napus]	gi|31540632|gb|AAP49010.1|		C2	788	847	48605381	48605560	43.33	60	63.2	3e-20
		Protein	CLV1-like receptor kinase [Brassica napus]	gi|31540632|gb|AAP49010.1|		C2	744	974	48817001	48816339	31.22	237	117	1e-24
		DNA	B.napus gene encoding endo-polygalacturonase	emb|X98373.1|	4944	C2	763	1495	49000897	49001638	65.6539	757	1211	2.7e-44	118
		DNA	B.napus gene encoding endo-polygalacturonase	emb|X98373.1|	4944	C2	4	707	49351568	49352277	64.9584	722	1153	1.1e-41	128
		DNA	B.napus gene encoding endo-polygalacturonase	emb|X98373.1|	4944	C2	16	653	49504814	49505452	65.7576	660	1008	9.1e-51	95
		Protein	CLV1-like receptor kinase [Brassica napus]	gi|22795056|gb|AAN05448.1|		C2	85	156	49578958	49579170	46.67	75	65.5	3e-10
		Protein	CLV1-like receptor kinase [Brassica napus]	gi|31540632|gb|AAP49010.1|		C2	716	849	49578958	49579452	35.5	169	99.8	2e-19
		DNA	B.napus gene encoding endo-polygalacturonase	emb|X98373.1|	4944	C2	1105	1604	49659459	49659953	72.6562	512	1126	1.9e-40	134
		DNA	B.napus gene encoding endo-polygalacturonase	emb|X98373.1|	4944	C2	1053	1486	50186005	50186436	89.6552	435	1746	1.2e-68	69
		DNA	Brassica napus SHATTERPROOF1 (BnSHP1) gene	gi|12655901|gb|AAK00646.1|AF226865_1		C2	28	74	50416715	50416575	59.57	47	66.2	4e-10
		Protein	agamous-like 15 [Brassica napus]	gi|89574426|gb|ABD77425.1|		C2	1	56	50416751	50416584	73.21	56	92.8	5e-18
		DNA	B.napus gene encoding endo-polygalacturonase	emb|X98373.1|	4944	C2	16	736	50552407	50553139	66.8016	741	1323	9.8e-53	89
		mRNA	Arabidopsis thaliana agamous-like MADS-box protein AGL8 mRNA	ref|NM_125484.3|	1113	C2	15	367	50612187	50612546	85.124	363	1251	3.3e-118	1
		mRNA	Brassica napus Ful-like protein (Ful) mRNA	gb|DQ414534.1|	814	C2	2	196	50612247	50612441	96.4103	195	912	1.2e-114	1
		DNA	Brassica napus SHATTERPROOF1 (BnSHP1) gene	gi|12655901|gb|AAK00646.1|AF226865_1		C2	28	76	50612395	50612249	69.39	49	78.6	8e-14
		Protein	agamous-like 15 [Brassica napus]	gi|89574426|gb|ABD77425.1|		C2	1	62	50612431	50612246	72.58	62	98.6	9e-20
		Protein	CLV1-like receptor kinase [Brassica napus]	gi|31540632|gb|AAP49010.1|		C2	746	974	50791769	50791092	31.67	240	106	2e-21
		Protein	CLV1-like receptor kinase [Brassica napus]	gi|31540632|gb|AAP49010.1|		C2	744	971	50804390	50803734	34.19	234	125	5e-27
		Protein	CLV1-like receptor kinase [Brassica napus]	gi|31540632|gb|AAP49010.1|		C2	745	971	50814269	50813616	33.91	233	125	6e-27
		DNA	Brassica napus SHATTERPROOF1 (BnSHP1) gene	gi|12655901|gb|AAK00646.1|AF226865_1		C2	28	75	50838770	50838627	72.92	48	77	2e-13
		Protein	agamous-like 15 [Brassica napus]	gi|89574426|gb|ABD77425.1|		C2	1	60	50838806	50838627	76.67	60	98.6	8e-20
		DNA	B.napus gene encoding endo-polygalacturonase	emb|X98373.1|	4944	C2	1111	1547	50879241	50879675	87.6993	439	1673	2.6e-65	75
		Protein	agamous-like 15 [Brassica napus]	gi|89574426|gb|ABD77425.1|		C2	4	69	51145292	51145489	66.67	66	93.2	3e-18
		DNA	Brassica napus SHATTERPROOF1 (BnSHP1) gene	gi|12655901|gb|AAK00646.1|AF226865_1		C2	28	76	51145319	51145462	77.55	49	79.7	3e-14
		DNA	B.napus gene encoding endo-polygalacturonase	emb|X98373.1|	4944	C2	1135	1490	51645886	51646241	84.6369	358	1271	2.1e-46	109
		Protein	CLV1-like receptor kinase [Brassica napus]	gi|22795056|gb|AAN05448.1|		C2	63	156	51840763	51841038	36.17	94	65.5	3e-10
		Protein	CLV1-like receptor kinase [Brassica napus]	gi|31540632|gb|AAP49010.1|		C2	702	787	51840787	51841038	37.21	86	63.9	5e-20
		Protein	CLV1-like receptor kinase [Brassica napus]	gi|31540632|gb|AAP49010.1|		C2	795	867	51841154	51841438	35.79	95	58.2	5e-20
		Protein	cellulase [Brassica napus]	gi|5689613|emb|CAB51903.1|		C2	493	605	51851877	51851554	41.88	117	82.4	2e-14
		Protein	cellulase [Brassica napus]	gi|5689613|emb|CAB51903.1|		C2	404	558	51852230	51851682	31.77	192	77.8	5e-13
		DNA	Brassica napus Cel16 gene for endo-1,4-beta-D-glucanase	emb|AJ242807.1|	5454	C2	140	1245	51852807	51853908	53.9655	1160	322	1.6e-40	4
		Protein	cellulase [Brassica napus]	gi|5689613|emb|CAB51903.1|		C2	429	605	51962550	51961942	50.96	208	205	7e-63
		Protein	cellulase [Brassica napus]	gi|5689613|emb|CAB51903.1|		C2	395	429	51962737	51962633	68.57	35	59.7	7e-63
		DNA	Brassica napus Cel16 gene for endo-1,4-beta-D-glucanase	emb|AJ242807.1|	5454	C2	2374	3330	51962926	51963883	59.2369	996	864	1.4e-70	1
		Protein	cellulase [Brassica napus]	gi|5689613|emb|CAB51903.1|		C2	125	383	51963819	51962965	45.33	300	249	1e-64
		mRNA	Arabidopsis thaliana cellulose synthase A catalytic subunit 7 [UDP-forming] mRNA	ref|NM_121748.3|	3368	C2	1	153	52167143	52167297	59.7484	159	159	6.1e-207	3
		mRNA	Arabidopsis thaliana cellulose synthase catalytic subunit (IRX3)	gb|AF088917.1|	3081	C2	13	95	52167214	52167297	65.1163	86	130	1.2e-205	3
		Protein	agamous-like 15 [Brassica napus]	gi|89574426|gb|ABD77425.1|		C2	1	59	52246267	52246443	66.1	59	79.3	6e-14
		DNA	Brassica napus SHATTERPROOF1 (BnSHP1) gene	gi|12655901|gb|AAK00646.1|AF226865_1		C2	28	74	52246303	52246443	51.06	47	53.5	3e-06
		Protein	unnamed protein product-indehiscent allele [Brassica napus]	gi|242337322|emb|CAZ66758.1|		C2	84	171	52581609	52581872	52.27	88	93.6	1e-18
		Protein	CLV1-like receptor kinase [Brassica napus]	gi|31540632|gb|AAP49010.1|		C2	715	849	52592750	52592277	29.56	159	85.9	4e-15
		Protein	CLV1-like receptor kinase [Brassica napus]	gi|22795056|gb|AAN05448.1|		C2	63	157	52864412	52864702	34.69	98	59.7	2e-08
		Protein	CLV1-like receptor kinase [Brassica napus]	gi|31540632|gb|AAP49010.1|		C2	694	788	52864412	52864702	35.71	98	62	9e-23
		Protein	CLV1-like receptor kinase [Brassica napus]	gi|31540632|gb|AAP49010.1|		C2	787	876	52864780	52865130	34.19	117	69.7	9e-23
		DNA	B.napus gene encoding endo-polygalacturonase	emb|X98373.1|	4944	C3	1224	1673	53479	53921	83.4071	452	1519	2.7e-58	133
		Protein	CLV1-like receptor kinase [Brassica napus]	gi|22795056|gb|AAN05448.1|		C3	74	158	85248	85604	32.5	120	59.7	2e-08
		Protein	CLV1-like receptor kinase [Brassica napus]	gi|31540632|gb|AAP49010.1|		C3	793	976	85703	86332	31.82	220	110	9e-23
		Protein	CLV1-like receptor kinase [Brassica napus]	gi|22795056|gb|AAN05448.1|		C3	54	158	90603	90974	29.46	129	59.7	2e-08
		Protein	CLV1-like receptor kinase [Brassica napus]	gi|31540632|gb|AAP49010.1|		C3	704	789	90648	90974	31.82	110	59.7	1e-34
		Protein	CLV1-like receptor kinase [Brassica napus]	gi|31540632|gb|AAP49010.1|		C3	784	974	91040	91669	32.29	223	111	1e-34
		Protein	CLV1-like receptor kinase [Brassica napus]	gi|31540632|gb|AAP49010.1|		C3	680	976	175721	176608	32.91	313	155	2e-36
		Protein	CLV1-like receptor kinase [Brassica napus]	gi|22795056|gb|AAN05448.1|		C3	68	169	175781	176110	37.72	114	68.6	3e-11
		Protein	CLV1-like receptor kinase [Brassica napus]	gi|22795056|gb|AAN05448.1|		C3	82	167	183588	183854	37.78	90	65.1	5e-10
		Protein	CLV1-like receptor kinase [Brassica napus]	gi|31540632|gb|AAP49010.1|		C3	713	857	183588	184031	38.26	149	112	1e-34
		Protein	CLV1-like receptor kinase [Brassica napus]	gi|31540632|gb|AAP49010.1|		C3	863	974	184034	184345	33.33	117	59.3	1e-34
		mRNA	Arabidopsis thaliana BEL1-like homeodomain protein 9 mRNA	ref|NM_120281.2|	2017	C3	25	806	322712	323489	81.5424	791	2509	2.5e-285	1
		Protein	CLV1-like receptor kinase [Brassica napus]	gi|31540632|gb|AAP49010.1|		C3	743	974	396326	395391	31.58	323	127	8e-28
		Protein	CLV1-like receptor kinase [Brassica napus]	gi|22795056|gb|AAN05448.1|		C3	73	169	541507	541223	39.8	98	68.9	3e-11
		Protein	CLV1-like receptor kinase [Brassica napus]	gi|31540632|gb|AAP49010.1|		C3	703	974	541510	540689	35.44	285	174	8e-42
		mRNA	Arabidopsis thaliana cellulose synthase A catalytic subunit 7 [UDP-forming] mRNA	ref|NM_121748.3|	3368	C3	1605	2113	1101826	1102328	56.8441	526	347	9.2e-41	6
		mRNA	Arabidopsis thaliana cellulose synthase catalytic subunit (IRX3)	gb|AF088917.1|	3081	C3	1547	1920	1101963	1102328	58.6387	382	344	8.8e-41	6
		mRNA	Arabidopsis thaliana cellulose synthase catalytic subunit (IRX3)	gb|AF088917.1|	3081	C3	79	272	1104580	1104772	67.5258	194	397	2.7e-157	3
		mRNA	Arabidopsis thaliana cellulose synthase A catalytic subunit 7 [UDP-forming] mRNA	ref|NM_121748.3|	3368	C3	137	330	1104580	1104772	67.5258	194	397	2.8e-156	3
		DNA	B.napus gene encoding endo-polygalacturonase	emb|X98373.1|	4944	C3	300	1784	1191642	1193133	86.755	1510	5492	4.1e-241	34
Qrps.wwai-C3	RELSQ		Linked marker associated with Pod strength	3114475|F|0		C3			1359594
SML(DH)			Linked marker associated with Pod strength	3125707|F|0		C3			1390345
SML(DH)			Linked marker associated with Pod strength	3128325|F|0		C3			1393403
		Protein	CLV1-like receptor kinase [Brassica napus]	gi|31540632|gb|AAP49010.1|		C3	672	809	1478723	1479217	25.45	165	50.1	5e-11
		Protein	CLV1-like receptor kinase [Brassica napus]	gi|31540632|gb|AAP49010.1|		C3	807	848	1479312	1479437	47.62	42	41.6	5e-11
		Protein	CLV1-like receptor kinase [Brassica napus]	gi|31540632|gb|AAP49010.1|		C3	253	357	1495321	1495638	34.91	106	60.1	2e-07
		Protein	CLV1-like receptor kinase [Brassica napus]	gi|31540632|gb|AAP49010.1|		C3	156	263	1495321	1495644	33.03	109	57.8	1e-06
		Protein	CLV1-like receptor kinase [Brassica napus]	gi|31540632|gb|AAP49010.1|		C3	234	334	1495336	1495641	40.2	102	65.5	5e-09
		Protein	CLV1-like receptor kinase [Brassica napus]	gi|31540632|gb|AAP49010.1|		C3	468	627	1495961	1496437	35.19	162	86.7	2e-15
		Protein	CLV1-like receptor kinase [Brassica napus]	gi|31540632|gb|AAP49010.1|		C3	34	410	1501581	1502639	25.45	393	68.2	7e-10
		Protein	CLV1-like receptor kinase [Brassica napus]	gi|31540632|gb|AAP49010.1|		C3	240	627	1501671	1502717	28.68	394	100	9e-20
		Protein	CLV1-like receptor kinase [Brassica napus]	gi|31540632|gb|AAP49010.1|		C3	237	528	1501734	1502636	30.26	304	85.9	3e-15
SML(DH)			Linked marker associated with Pod strength	3141269|F|0		C3			1607175
		Protein	CLV1-like receptor kinase [Brassica napus]	gi|31540632|gb|AAP49010.1|		C3	793	976	1654144	1653650	28.8	184	84.7	8e-15
SML(DH)			Linked marker associated with Pod strength	3110040|F|0		C3			1695214
SML(DH)			Linked marker associated with Pod strength	3158194|F|0--62:C>T		C3			1706683
		mRNA	Arabidopsis thaliana cellulose synthase catalytic subunit (IRX3)	gb|AF088917.1|	3081	C3	87	278	2052790	2052980	73.057	193	479	1.6e-164	2
		mRNA	Arabidopsis thaliana cellulose synthase A catalytic subunit 7 [UDP-forming] mRNA	ref|NM_121748.3|	3368	C3	145	336	2052790	2052980	73.057	193	479	4.6e-164	2
		Protein	CLV1-like receptor kinase [Brassica napus]	gi|31540632|gb|AAP49010.1|		C3	68	312	2090848	2091597	33.07	254	88.6	5e-16
		Protein	CLV1-like receptor kinase [Brassica napus]	gi|31540632|gb|AAP49010.1|		C3	204	456	2090893	2091597	29.46	258	78.6	6e-13
		Protein	CLV1-like receptor kinase [Brassica napus]	gi|31540632|gb|AAP49010.1|		C3	325	551	2090893	2091597	30.51	236	71.6	6e-11
		Protein	CLV1-like receptor kinase [Brassica napus]	gi|31540632|gb|AAP49010.1|		C3	494	599	2090899	2091219	38.32	107	62	5e-08
		Protein	CLV1-like receptor kinase [Brassica napus]	gi|31540632|gb|AAP49010.1|		C3	138	360	2090914	2091597	30	230	78.6	6e-13
		Protein	CLV1-like receptor kinase [Brassica napus]	gi|31540632|gb|AAP49010.1|		C3	452	597	2090914	2091369	32.89	152	66.6	2e-09
		Protein	CLV1-like receptor kinase [Brassica napus]	gi|31540632|gb|AAP49010.1|		C3	292	503	2090941	2091597	28.77	219	67.4	1e-09
		Protein	CLV1-like receptor kinase [Brassica napus]	gi|31540632|gb|AAP49010.1|		C3	248	486	2091863	2092600	26.8	250	89	4e-16
		Protein	CLV1-like receptor kinase [Brassica napus]	gi|31540632|gb|AAP49010.1|		C3	200	440	2091866	2092603	32.28	254	106	3e-21
		Protein	CLV1-like receptor kinase [Brassica napus]	gi|31540632|gb|AAP49010.1|		C3	394	609	2091869	2092549	31.76	233	87.8	8e-16
		Protein	CLV1-like receptor kinase [Brassica napus]	gi|31540632|gb|AAP49010.1|		C3	106	241	2092163	2092582	33.33	144	68.9	4e-10
		Protein	CLV1-like receptor kinase [Brassica napus]	gi|31540632|gb|AAP49010.1|		C3	793	976	2093530	2094069	31.09	193	70.1	2e-10
		DNA	Brassica napus SHATTERPROOF1 (BnSHP1) gene	gi|12655901|gb|AAK00646.1|AF226865_1		C3	28	75	2129892	2129749	54.17	48	61.6	1e-08
		Protein	agamous-like 15 [Brassica napus]	gi|89574426|gb|ABD77425.1|		C3	1	59	2129928	2129752	69.49	59	89	7e-17
		Protein	CLV1-like receptor kinase [Brassica napus]	gi|22795056|gb|AAN05448.1|		C3	74	169	2272461	2272177	39.8	98	69.7	2e-11
		Protein	CLV1-like receptor kinase [Brassica napus]	gi|31540632|gb|AAP49010.1|		C3	699	901	2272479	2271877	40.98	205	163	1e-38
		DNA	Brassica oleracea CRABS CLAW (CRC) gene	gb|AY703986.1|	5462	C3	1899	2210	2376059	2376372	55.1829	328	137	5e-50	11
		DNA	B.napus gene encoding endo-polygalacturonase	emb|X98373.1|	4944	C3	1	775	2438279	2439058	82.293	785	2584	6.8e-114	60
		Protein	CLV1-like receptor kinase [Brassica napus]	gi|31540632|gb|AAP49010.1|		C3	881	976	2483330	2483058	36.08	97	61.2	1e-07
		Protein	CLV1-like receptor kinase [Brassica napus]	gi|22795056|gb|AAN05448.1|		C3	45	157	2984337	2984744	28.37	141	52	3e-06
		Protein	CLV1-like receptor kinase [Brassica napus]	gi|31540632|gb|AAP49010.1|		C3	859	975	2984948	2985394	32.89	149	77.4	1e-12
		Protein	CLV1-like receptor kinase [Brassica napus]	gi|22795056|gb|AAN05448.1|		C3	73	169	3046298	3045981	31.13	106	52.8	2e-06
		Protein	CLV1-like receptor kinase [Brassica napus]	gi|31540632|gb|AAP49010.1|		C3	703	871	3046301	3045792	36.52	178	104	6e-21
		DNA	Brassica napus agamous-like 15 (AGL15) gene	gb|DQ418546.1|	1695	C3	107	1694	3179224	3180811	82.4183	1621	5144	2.1e-225	1
		Protein	agamous-like 15 [Brassica napus]	gi|89574426|gb|ABD77425.1|		C3	155	226	3179783	3179472	65.38	104	129	6e-29
		Protein	agamous-like 15 [Brassica napus]	gi|89574426|gb|ABD77425.1|		C3	111	156	3180215	3179991	60	75	70.5	9e-33
		DNA	Brassica napus agamous-like 15 (AGL15) gene	gb|DQ418546.1|	1695	C3	1	692	3180222	3180907	79.7721	702	2076	8e-87	2
		Protein	agamous-like 15 [Brassica napus]	gi|89574426|gb|ABD77425.1|		C3	61	110	3180531	3180316	66.67	72	92.4	9e-33
		DNA	Brassica napus SHATTERPROOF1 (BnSHP1) gene	gi|12655901|gb|AAK00646.1|AF226865_1		C3	28	75	3180858	3180715	66.67	48	72.4	7e-12
		Protein	agamous-like 15 [Brassica napus]	gi|89574426|gb|ABD77425.1|		C3	1	60	3180894	3180715	100	60	122	7e-27
		Protein	CLV1-like receptor kinase [Brassica napus]	gi|31540632|gb|AAP49010.1|		C3	81	294	3311825	3311286	31.31	214	70.1	2e-10
		Protein	CLV1-like receptor kinase [Brassica napus]	gi|31540632|gb|AAP49010.1|		C3	246	484	3311915	3311289	31.25	240	91.7	6e-17
		Protein	CLV1-like receptor kinase [Brassica napus]	gi|31540632|gb|AAP49010.1|		C3	364	596	3311921	3311241	32.77	235	95.9	4e-18
		Protein	CLV1-like receptor kinase [Brassica napus]	gi|31540632|gb|AAP49010.1|		C3	103	392	3311975	3311286	29.66	290	86.7	2e-15
		Protein	CLV1-like receptor kinase [Brassica napus]	gi|31540632|gb|AAP49010.1|		C3	391	601	3311984	3311370	28.77	212	75.9	3e-12
		Protein	CLV1-like receptor kinase [Brassica napus]	gi|31540632|gb|AAP49010.1|		C3	699	834	3488992	3489582	28.93	197	73.6	6e-28
		Protein	CLV1-like receptor kinase [Brassica napus]	gi|31540632|gb|AAP49010.1|		C3	835	875	3489657	3489779	43.9	41	40	6e-28
		Protein	CLV1-like receptor kinase [Brassica napus]	gi|31540632|gb|AAP49010.1|		C3	881	978	3489877	3490161	34.29	105	55.5	6e-28
		DNA	Brassica napus SHATTERPROOF1 (BnSHP1) gene	gi|12655901|gb|AAK00646.1|AF226865_1		C3	28	86	3606033	3605851	52.46	61	67.4	2e-10
		Protein	agamous-like 15 [Brassica napus]	gi|89574426|gb|ABD77425.1|		C3	3	62	3606063	3605884	61.67	60	80.5	3e-14
		DNA	Brassica napus SHATTERPROOF1 (BnSHP1) gene	gi|12655901|gb|AAK00646.1|AF226865_1		C3	28	73	3790981	3790844	82.61	46	82.4	6e-15
		Protein	agamous-like 15 [Brassica napus]	gi|89574426|gb|ABD77425.1|		C3	1	57	3791017	3790847	75.44	57	93.6	3e-18
		Protein	CLV1-like receptor kinase [Brassica napus]	gi|22795056|gb|AAN05448.1|		C3	54	169	3845933	3846262	31.03	116	63.5	1e-09
		Protein	CLV1-like receptor kinase [Brassica napus]	gi|31540632|gb|AAP49010.1|		C3	702	974	3845972	3846778	37.86	280	186	2e-45
		Protein	CLV1-like receptor kinase [Brassica napus]	gi|31540632|gb|AAP49010.1|		C3	793	914	3970514	3970140	43.65	126	96.7	2e-26
		Protein	CLV1-like receptor kinase [Brassica napus]	gi|31540632|gb|AAP49010.1|		C3	724	787	3970801	3970613	40.3	67	47.4	2e-26
		mRNA	Arabidopsis thaliana GARP-like putative transcription factor KANADI1 (KAN1)	gb|AY048688.1|	1236	C3	42	596	3988076	3988623	73.913	575	1243	8.6e-70	2
		mRNA	Arabidopsis thaliana GARP-like putative transcription factor KANADI1 (KAN1)	gb|AY048688.1|	1236	C3	4	322	3988336	3988650	69.697	330	594	1.2e-99	1
		Protein	CLV1-like receptor kinase [Brassica napus]	gi|31540632|gb|AAP49010.1|		C3	21	218	4022999	4023523	27.14	199	70.5	1e-10
		Protein	CLV1-like receptor kinase [Brassica napus]	gi|31540632|gb|AAP49010.1|		C3	204	314	4023188	4023520	35.71	112	68.9	4e-10
		Protein	CLV1-like receptor kinase [Brassica napus]	gi|31540632|gb|AAP49010.1|		C3	523	600	4023209	4023445	41.77	79	60.8	1e-07
		Protein	CLV1-like receptor kinase [Brassica napus]	gi|31540632|gb|AAP49010.1|		C3	428	528	4023209	4023517	34.95	103	60.1	2e-07
		Protein	CLV1-like receptor kinase [Brassica napus]	gi|31540632|gb|AAP49010.1|		C3	260	385	4023209	4023517	34.65	127	59.3	4e-07
		Protein	CLV1-like receptor kinase [Brassica napus]	gi|31540632|gb|AAP49010.1|		C3	501	645	4023215	4023673	28.1	153	63.5	2e-08
		Protein	CLV1-like receptor kinase [Brassica napus]	gi|31540632|gb|AAP49010.1|		C3	406	522	4023215	4023568	30.83	120	62.8	3e-08
		Protein	CLV1-like receptor kinase [Brassica napus]	gi|31540632|gb|AAP49010.1|		C3	97	338	4207324	4206338	26.06	330	64.7	7e-09
		Protein	CLV1-like receptor kinase [Brassica napus]	gi|31540632|gb|AAP49010.1|		C3	126	627	4207669	4206257	29.81	530	133	2e-29
		Protein	CLV1-like receptor kinase [Brassica napus]	gi|31540632|gb|AAP49010.1|		C3	247	615	4208182	4207058	31.62	389	108	3e-22
		Protein	CLV1-like receptor kinase [Brassica napus]	gi|31540632|gb|AAP49010.1|		C3	146	600	4208194	4206845	30.41	467	145	4e-33
		mRNA	Arabidopsis thaliana cellulose synthase catalytic subunit (IRX3)	gb|AF088917.1|	3081	C3	191	479	4275002	4275290	74.744	293	751	1.6e-53	5
		mRNA	Arabidopsis thaliana cellulose synthase A catalytic subunit 7 [UDP-forming] mRNA	ref|NM_121748.3|	3368	C3	249	537	4275002	4275290	74.744	293	751	2.2e-53	5
		mRNA	Arabidopsis thaliana cellulose synthase catalytic subunit (IRX3)	gb|AF088917.1|	3081	C3	1	79	4275898	4275976	92.4051	79	341	0	1
		mRNA	Arabidopsis thaliana cellulose synthase A catalytic subunit 7 [UDP-forming] mRNA	ref|NM_121748.3|	3368	C3	3	137	4275898	4276030	81.6176	136	431	0	1
		Protein	CLV1-like receptor kinase [Brassica napus]	gi|31540632|gb|AAP49010.1|		C3	699	730	4532883	4532978	53.12	32	39.7	1e-26
		Protein	CLV1-like receptor kinase [Brassica napus]	gi|22795056|gb|AAN05448.1|		C3	71	99	4532892	4532978	58.62	29	39.7	2e-14
		Protein	CLV1-like receptor kinase [Brassica napus]	gi|22795056|gb|AAN05448.1|		C3	103	167	4533062	4533262	40.3	67	59.7	2e-14
		Protein	CLV1-like receptor kinase [Brassica napus]	gi|31540632|gb|AAP49010.1|		C3	734	808	4533062	4533292	37.66	77	63.9	1e-26
		Protein	CLV1-like receptor kinase [Brassica napus]	gi|31540632|gb|AAP49010.1|		C3	809	878	4533373	4533582	42.25	71	61.2	1e-26
		Protein	CLV1-like receptor kinase [Brassica napus]	gi|22795056|gb|AAN05448.1|		C3	40	157	4583192	4583620	27.7	148	51.2	6e-06
		Protein	CLV1-like receptor kinase [Brassica napus]	gi|31540632|gb|AAP49010.1|		C3	793	915	4583816	4584190	48.41	126	114	1e-23
		Protein	CLV1-like receptor kinase [Brassica napus]	gi|31540632|gb|AAP49010.1|		C3	793	867	4683317	4682982	32.14	112	63.5	2e-08
		Protein	CLV1-like receptor kinase [Brassica napus]	gi|22795056|gb|AAN05448.1|		C3	71	158	4683772	4683512	36.36	88	56.2	2e-07
		Protein	CLV1-like receptor kinase [Brassica napus]	gi|31540632|gb|AAP49010.1|		C3	702	789	4683772	4683512	36.36	88	55.5	5e-06
		Protein	CLV1-like receptor kinase [Brassica napus]	gi|22795056|gb|AAN05448.1|		C3	59	169	4939674	4940024	35.29	119	70.9	7e-12
		Protein	CLV1-like receptor kinase [Brassica napus]	gi|31540632|gb|AAP49010.1|		C3	690	974	4939674	4940555	37.71	297	191	5e-47
		Protein	agamous-like 15 [Brassica napus]	gi|89574426|gb|ABD77425.1|		C3	1	62	4989212	4989397	69.35	62	93.2	4e-18
		DNA	Brassica napus SHATTERPROOF1 (BnSHP1) gene	gi|12655901|gb|AAK00646.1|AF226865_1		C3	28	86	4989248	4989430	49.18	61	65.1	1e-09
		Protein	CLV1-like receptor kinase [Brassica napus]	gi|31540632|gb|AAP49010.1|		C3	33	403	5062466	5063605	33.42	386	153	2e-35
		Protein	CLV1-like receptor kinase [Brassica napus]	gi|31540632|gb|AAP49010.1|		C3	154	507	5062520	5063542	29.19	370	106	3e-21
		Protein	CLV1-like receptor kinase [Brassica napus]	gi|31540632|gb|AAP49010.1|		C3	366	601	5062586	5063299	26.72	262	90.5	1e-16
		Protein	CLV1-like receptor kinase [Brassica napus]	gi|31540632|gb|AAP49010.1|		C3	253	582	5062607	5063551	29.12	340	139	3e-31
		Protein	CLV1-like receptor kinase [Brassica napus]	gi|31540632|gb|AAP49010.1|		C3	475	601	5062628	5063008	40.16	127	96.7	2e-18
		Protein	CLV1-like receptor kinase [Brassica napus]	gi|31540632|gb|AAP49010.1|		C3	370	606	5062670	5063386	28.75	240	97.4	1e-18
		Protein	CLV1-like receptor kinase [Brassica napus]	gi|31540632|gb|AAP49010.1|		C3	120	337	5063539	5064180	31.05	219	86.7	2e-15
		Protein	CLV1-like receptor kinase [Brassica napus]	gi|31540632|gb|AAP49010.1|		C3	296	527	5063554	5064231	33.91	233	125	3e-27
		Protein	CLV1-like receptor kinase [Brassica napus]	gi|31540632|gb|AAP49010.1|		C3	345	577	5063557	5064183	32.62	233	108	4e-22
		Protein	CLV1-like receptor kinase [Brassica napus]	gi|31540632|gb|AAP49010.1|		C3	249	459	5063557	5064186	33.18	211	92.8	3e-17
		Protein	CLV1-like receptor kinase [Brassica napus]	gi|31540632|gb|AAP49010.1|		C3	488	600	5063557	5063895	34.51	113	62.4	4e-08
		Protein	CLV1-like receptor kinase [Brassica napus]	gi|31540632|gb|AAP49010.1|		C3	465	616	5063560	5064033	37.97	158	89.7	3e-16
		Protein	CLV1-like receptor kinase [Brassica napus]	gi|31540632|gb|AAP49010.1|		C3	91	243	5063740	5064186	32.68	153	63.9	2e-08
		Protein	CLV1-like receptor kinase [Brassica napus]	gi|31540632|gb|AAP49010.1|		C3	801	870	5064691	5064915	40	75	58.2	7e-07
		Protein	CLV1-like receptor kinase [Brassica napus]	gi|31540632|gb|AAP49010.1|		C3	152	308	5600901	5600410	31.71	164	57.8	1e-06
		Protein	CLV1-like receptor kinase [Brassica napus]	gi|31540632|gb|AAP49010.1|		C3	433	595	5600925	5600410	30.23	172	65.1	6e-09
		Protein	CLV1-like receptor kinase [Brassica napus]	gi|22795056|gb|AAN05448.1|		C3	71	167	5698141	5697854	44.33	97	76.3	2e-13
		Protein	CLV1-like receptor kinase [Brassica napus]	gi|31540632|gb|AAP49010.1|		C3	702	976	5698141	5697338	35.84	279	163	1e-38
		Protein	CLV1-like receptor kinase [Brassica napus]	gi|22795056|gb|AAN05448.1|		C3	37	167	5701987	5701592	35.77	137	72.8	2e-12
		Protein	CLV1-like receptor kinase [Brassica napus]	gi|31540632|gb|AAP49010.1|		C3	668	971	5701987	5701091	33.33	312	164	8e-39
		Protein	CLV1-like receptor kinase [Brassica napus]	gi|22795056|gb|AAN05448.1|		C3	68	167	5709074	5708778	39	100	67	1e-10
		Protein	CLV1-like receptor kinase [Brassica napus]	gi|31540632|gb|AAP49010.1|		C3	699	974	5709074	5708271	33.81	278	159	2e-37
		Protein	CLV1-like receptor kinase [Brassica napus]	gi|31540632|gb|AAP49010.1|		C3	17	870	5716571	5719210	30.64	917	328	2e-88
		Protein	CLV1-like receptor kinase [Brassica napus]	gi|22795056|gb|AAN05448.1|		C3	68	167	5718644	5718958	37.04	108	59.7	2e-08
		Protein	CLV1-like receptor kinase [Brassica napus]	gi|31540632|gb|AAP49010.1|		C3	859	972	5868401	5868069	33.33	120	64.7	9e-09
		Protein	CLV1-like receptor kinase [Brassica napus]	gi|31540632|gb|AAP49010.1|		C3	702	871	5869227	5868466	27.34	256	83.2	2e-14
		Protein	CLV1-like receptor kinase [Brassica napus]	gi|31540632|gb|AAP49010.1|		C3	868	974	5875525	5875223	29.63	108	57	5e-29
		Protein	CLV1-like receptor kinase [Brassica napus]	gi|31540632|gb|AAP49010.1|		C3	785	871	5875950	5875612	38.94	113	73.9	5e-29
		Protein	CLV1-like receptor kinase [Brassica napus]	gi|31540632|gb|AAP49010.1|		C3	682	788	5876465	5876040	26.57	143	41.6	5e-29
		Protein	CLV1-like receptor kinase [Brassica napus]	gi|31540632|gb|AAP49010.1|		C3	868	974	5888660	5888358	29.63	108	57	3e-21
		Protein	CLV1-like receptor kinase [Brassica napus]	gi|31540632|gb|AAP49010.1|		C3	808	871	5888938	5888747	50	64	69.3	3e-21
		Protein	CLV1-like receptor kinase [Brassica napus]	gi|31540632|gb|AAP49010.1|		C3	808	971	5904837	5904256	32.34	201	95.1	5e-18
		Protein	CLV1-like receptor kinase [Brassica napus]	gi|31540632|gb|AAP49010.1|		C3	857	971	5911526	5911206	31.62	117	55.5	5e-06
		Protein	CLV1-like receptor kinase [Brassica napus]	gi|31540632|gb|AAP49010.1|		C3	808	871	5911764	5911573	51.56	64	67.4	1e-09
		Protein	CLV1-like receptor kinase [Brassica napus]	gi|22795056|gb|AAN05448.1|		C3	40	167	5992532	5992128	32.86	140	58.5	4e-08
		Protein	CLV1-like receptor kinase [Brassica napus]	gi|31540632|gb|AAP49010.1|		C3	21	870	5994518	5991876	29.98	944	313	1e-83
		Protein	CLV1-like receptor kinase [Brassica napus]	gi|22795056|gb|AAN05448.1|		C3	68	167	6004067	6003753	37.96	108	61.2	5e-09
		Protein	CLV1-like receptor kinase [Brassica napus]	gi|31540632|gb|AAP49010.1|		C3	34	887	6006080	6003447	31.22	913	334	5e-90
		Protein	CLV1-like receptor kinase [Brassica napus]	gi|22795056|gb|AAN05448.1|		C3	68	155	6010836	6010558	41.67	96	62.4	3e-09
		Protein	CLV1-like receptor kinase [Brassica napus]	gi|31540632|gb|AAP49010.1|		C3	21	875	6012912	6010255	30.77	923	323	1e-86
		Protein	CLV1-like receptor kinase [Brassica napus]	gi|31540632|gb|AAP49010.1|		C3	21	841	6020158	6017618	28.31	883	280	1e-73
		Protein	CLV1-like receptor kinase [Brassica napus]	gi|31540632|gb|AAP49010.1|		C3	808	870	6031981	6031769	47.89	71	54.3	3e-28
		Protein	CLV1-like receptor kinase [Brassica napus]	gi|22795056|gb|AAN05448.1|		C3	39	155	6032430	6032059	35.66	129	60.5	1e-08
		Protein	CLV1-like receptor kinase [Brassica napus]	gi|31540632|gb|AAP49010.1|		C3	526	786	6032862	6032059	30.18	275	95.9	3e-28
		Protein	CLV1-like receptor kinase [Brassica napus]	gi|31540632|gb|AAP49010.1|		C3	67	320	6033608	6032844	27.97	261	77	2e-12
		Protein	CLV1-like receptor kinase [Brassica napus]	gi|31540632|gb|AAP49010.1|		C3	77	432	6034004	6032856	33.08	390	166	2e-39
		Protein	CLV1-like receptor kinase [Brassica napus]	gi|31540632|gb|AAP49010.1|		C3	167	599	6034172	6032856	31.01	445	177	8e-43
		Protein	CLV1-like receptor kinase [Brassica napus]	gi|31540632|gb|AAP49010.1|		C3	92	553	6034175	6032850	31.57	472	187	1e-45
		Protein	CLV1-like receptor kinase [Brassica napus]	gi|31540632|gb|AAP49010.1|		C3	332	607	6034184	6033429	29.39	279	77.4	1e-12
		Protein	CLV1-like receptor kinase [Brassica napus]	gi|31540632|gb|AAP49010.1|		C3	86	542	6034193	6032802	30.66	473	164	1e-38
		Protein	CLV1-like receptor kinase [Brassica napus]	gi|31540632|gb|AAP49010.1|		C3	67	320	6036291	6035527	27.59	261	76.6	2e-12
		Protein	CLV1-like receptor kinase [Brassica napus]	gi|31540632|gb|AAP49010.1|		C3	77	432	6036687	6035539	32.56	390	165	4e-39
		Protein	CLV1-like receptor kinase [Brassica napus]	gi|31540632|gb|AAP49010.1|		C3	167	599	6036855	6035539	30.11	445	169	2e-40
		Protein	CLV1-like receptor kinase [Brassica napus]	gi|31540632|gb|AAP49010.1|		C3	92	553	6036858	6035533	31.14	472	181	5e-44
		Protein	CLV1-like receptor kinase [Brassica napus]	gi|31540632|gb|AAP49010.1|		C3	332	607	6036867	6036112	29.39	279	77.4	1e-12
		Protein	CLV1-like receptor kinase [Brassica napus]	gi|22795056|gb|AAN05448.1|		C3	68	167	6040439	6040125	35.85	106	59.7	2e-08
		Protein	CLV1-like receptor kinase [Brassica napus]	gi|31540632|gb|AAP49010.1|		C3	33	890	6042455	6039810	29.36	940	307	8e-82
		Protein	CLV1-like receptor kinase [Brassica napus]	gi|22795056|gb|AAN05448.1|		C3	68	167	6050953	6050639	37.04	108	56.6	1e-07
		Protein	CLV1-like receptor kinase [Brassica napus]	gi|31540632|gb|AAP49010.1|		C3	21	870	6053002	6050387	30.42	904	306	2e-81
		Protein	CLV1-like receptor kinase [Brassica napus]	gi|31540632|gb|AAP49010.1|		C3	120	423	6142917	6142015	27.51	309	63.9	2e-08
		Protein	CLV1-like receptor kinase [Brassica napus]	gi|31540632|gb|AAP49010.1|		C3	169	596	6142920	6141724	23.38	432	65.1	6e-09
		Protein	CLV1-like receptor kinase [Brassica napus]	gi|31540632|gb|AAP49010.1|		C3	218	591	6142986	6141943	24.87	378	75.1	5e-12
		Protein	CLV1-like receptor kinase [Brassica napus]	gi|31540632|gb|AAP49010.1|		C3	758	900	6157693	6158103	34.27	143	90.1	2e-16
		Protein	CLV1-like receptor kinase [Brassica napus]	gi|31540632|gb|AAP49010.1|		C3	787	976	6344143	6343601	33.51	194	102	4e-29
		Protein	CLV1-like receptor kinase [Brassica napus]	gi|31540632|gb|AAP49010.1|		C3	689	779	6344516	6344253	28.26	92	50.8	4e-29
		Protein	CLV1-like receptor kinase [Brassica napus]	gi|31540632|gb|AAP49010.1|		C3	409	531	6345242	6344883	39.02	123	75.9	3e-12
		Protein	CLV1-like receptor kinase [Brassica napus]	gi|31540632|gb|AAP49010.1|		C3	454	580	6345254	6344880	37.21	129	72.4	4e-11
		Protein	CLV1-like receptor kinase [Brassica napus]	gi|31540632|gb|AAP49010.1|		C3	165	316	6345254	6344883	34.64	153	68.2	8e-10
		Protein	CLV1-like receptor kinase [Brassica napus]	gi|31540632|gb|AAP49010.1|		C3	136	295	6345266	6344874	29.38	160	54.7	8e-06
		Protein	CLV1-like receptor kinase [Brassica napus]	gi|31540632|gb|AAP49010.1|		C3	248	413	6345296	6344880	34.52	168	65.1	6e-09
		Protein	CLV1-like receptor kinase [Brassica napus]	gi|31540632|gb|AAP49010.1|		C3	175	524	6381887	6382870	29.97	357	107	1e-21
		Protein	CLV1-like receptor kinase [Brassica napus]	gi|31540632|gb|AAP49010.1|		C3	511	600	6381887	6382156	40.66	91	64.3	1e-08
		Protein	CLV1-like receptor kinase [Brassica napus]	gi|31540632|gb|AAP49010.1|		C3	467	600	6381899	6382300	34.81	135	75.5	4e-12
		Protein	CLV1-like receptor kinase [Brassica napus]	gi|31540632|gb|AAP49010.1|		C3	282	976	6381917	6383992	29.49	729	244	7e-63
		Protein	CLV1-like receptor kinase [Brassica napus]	gi|31540632|gb|AAP49010.1|		C3	82	332	6382046	6382867	28.32	279	74.7	8e-12
		Protein	CLV1-like receptor kinase [Brassica napus]	gi|31540632|gb|AAP49010.1|		C3	741	967	6677372	6676725	34.48	232	127	1e-27
		Protein	CLV1-like receptor kinase [Brassica napus]	gi|22795056|gb|AAN05448.1|		C3	37	169	6824777	6825211	32.21	149	70.9	8e-12
		Protein	CLV1-like receptor kinase [Brassica napus]	gi|31540632|gb|AAP49010.1|		C3	669	974	6824780	6825706	32.31	325	164	9e-39
		Protein	CLV1-like receptor kinase [Brassica napus]	gi|31540632|gb|AAP49010.1|		C3	704	923	7337277	7337903	27.56	225	67.8	1e-09
		Protein	CLV1-like receptor kinase [Brassica napus]	gi|31540632|gb|AAP49010.1|		C3	838	911	7515780	7515568	41.89	74	58.5	6e-07
		Protein	CLV1-like receptor kinase [Brassica napus]	gi|31540632|gb|AAP49010.1|		C3	753	967	7580707	7581333	27.73	220	85.1	6e-15
		Protein	CLV1-like receptor kinase [Brassica napus]	gi|22795056|gb|AAN05448.1|		C3	59	167	7584451	7584783	38.26	115	80.5	1e-14
		Protein	CLV1-like receptor kinase [Brassica napus]	gi|31540632|gb|AAP49010.1|		C3	690	971	7584451	7585293	38.78	294	181	4e-44
		DNA	B.napus gene encoding endo-polygalacturonase	emb|X98373.1|	4944	C3	851	1561	7851707	7852417	84.6047	721	2486	1.8e-102	66
		Protein	CLV1-like receptor kinase [Brassica napus]	gi|31540632|gb|AAP49010.1|		C3	34	271	7958019	7958564	25.52	239	62.4	4e-08
		Protein	CLV1-like receptor kinase [Brassica napus]	gi|31540632|gb|AAP49010.1|		C3	266	414	7958118	7958561	31.33	150	60.1	2e-07
		Protein	CLV1-like receptor kinase [Brassica napus]	gi|31540632|gb|AAP49010.1|		C3	180	316	7958151	7958555	35.97	139	73.6	2e-11
		Protein	CLV1-like receptor kinase [Brassica napus]	gi|31540632|gb|AAP49010.1|		C3	253	390	7958151	7958561	33.81	139	68.2	7e-10
		Protein	CLV1-like receptor kinase [Brassica napus]	gi|31540632|gb|AAP49010.1|		C3	483	788	7958199	7959119	28.97	321	111	8e-23
		Protein	CLV1-like receptor kinase [Brassica napus]	gi|31540632|gb|AAP49010.1|		C3	465	582	7958217	7958564	37.29	118	72.8	3e-11
		Protein	CLV1-like receptor kinase [Brassica napus]	gi|22795056|gb|AAN05448.1|		C3	55	157	7958823	7959119	33.01	103	61.6	4e-09
		Protein	CLV1-like receptor kinase [Brassica napus]	gi|31540632|gb|AAP49010.1|		C3	793	974	7959311	7959805	30.85	188	79.3	3e-13
		DNA	Brassica oleracea CRABS CLAW (CRC) gene	gb|AY703986.1|	5462	C3	2167	2604	8283555	8283998	54.4469	461	175	1e-67	8
		Protein	agamous-like 15 [Brassica napus]	gi|89574426|gb|ABD77425.1|		C3	1	60	8538492	8538671	78.33	60	99.8	4e-20
		DNA	Brassica napus SHATTERPROOF1 (BnSHP1) gene	gi|12655901|gb|AAK00646.1|AF226865_1		C3	28	75	8538528	8538671	66.67	48	73.6	3e-12
		Protein	agamous-like 15 [Brassica napus]	gi|89574426|gb|ABD77425.1|		C3	1	59	9002289	9002465	66.1	59	79	7e-14
		DNA	Brassica napus SHATTERPROOF1 (BnSHP1) gene	gi|12655901|gb|AAK00646.1|AF226865_1		C3	30	74	9002331	9002465	60	45	61.6	1e-08
		DNA	B.napus gene encoding endo-polygalacturonase	emb|X98373.1|	4944	C3	520	654	9066187	9066321	97.7778	135	648	1.3e-135	52
		Protein	CLV1-like receptor kinase [Brassica napus]	gi|31540632|gb|AAP49010.1|		C3	744	903	9159107	9158640	29.81	161	63.9	1e-08
		Protein	CLV1-like receptor kinase [Brassica napus]	gi|31540632|gb|AAP49010.1|		C3	745	871	9317920	9318321	41.04	134	111	7e-23
		Protein	CLV1-like receptor kinase [Brassica napus]	gi|31540632|gb|AAP49010.1|		C3	820	908	9397959	9398207	35.96	89	63.5	2e-08
		DNA	B.napus gene encoding endo-polygalacturonase	emb|X98373.1|	4944	C3	1	1521	9443003	9444519	70.0958	1565	3061	2.6e-131	55
		Protein	CLV1-like receptor kinase [Brassica napus]	gi|31540632|gb|AAP49010.1|		C3	380	527	9708402	9708839	31.54	149	62.4	4e-08
		Protein	CLV1-like receptor kinase [Brassica napus]	gi|31540632|gb|AAP49010.1|		C3	211	337	9708402	9708779	34.38	128	60.5	1e-07
		Protein	CLV1-like receptor kinase [Brassica napus]	gi|22795056|gb|AAN05448.1|		C3	52	169	9709086	9709505	33.57	140	72.4	3e-12
		Protein	CLV1-like receptor kinase [Brassica napus]	gi|31540632|gb|AAP49010.1|		C3	683	976	9709086	9710024	38.44	320	196	2e-48
		DNA	B.napus gene encoding endo-polygalacturonase	emb|X98373.1|	4944	C3	1	1556	9811887	9813452	95.8546	1568	7171	0	5
		DNA	B.napus gene encoding endo-polygalacturonase	emb|X98373.1|	4944	C3	16	475	9856751	9857218	70.6131	473	1006	1.5e-49	157
		DNA	B.napus gene encoding endo-polygalacturonase	emb|X98373.1|	4944	C3	16	475	9860437	9860904	70.6131	473	1006	1.2e-49	156
		Protein	CLV1-like receptor kinase [Brassica napus]	gi|31540632|gb|AAP49010.1|		C3	82	265	9877047	9876505	28.34	187	62	5e-08
		Protein	CLV1-like receptor kinase [Brassica napus]	gi|31540632|gb|AAP49010.1|		C3	91	528	9877824	9876505	30.53	452	149	3e-34
		Protein	CLV1-like receptor kinase [Brassica napus]	gi|31540632|gb|AAP49010.1|		C3	219	600	9877881	9876730	32.22	388	139	2e-31
		Protein	CLV1-like receptor kinase [Brassica napus]	gi|31540632|gb|AAP49010.1|		C3	138	614	9877911	9876412	27.79	511	134	1e-29
		mRNA	Arabidopsis thaliana WD40 repeat protein MUCILAGE-MODIFIED 1 mRNA	ref|NM_179861.3|	2902	C3	256	385	9892013	9892144	78.7879	132	396	3.6e-41	3
		mRNA	Arabidopsis thaliana WD40 repeat protein MUCILAGE-MODIFIED 1 mRNA	ref|NM_179861.3|	2902	C3	80	391	9892131	9892447	63.6086	327	414	3.8e-53	2
		mRNA	Arabidopsis thaliana WD40 repeat protein MUCILAGE-MODIFIED 1 mRNA	ref|NM_179861.3|	2902	C3	4	258	9895975	9896228	62.963	270	264	1.5e-290	1
		Protein	CLV1-like receptor kinase [Brassica napus]	gi|22795056|gb|AAN05448.1|		C3	68	167	9942344	9942661	35.85	106	68.9	3e-11
		Protein	CLV1-like receptor kinase [Brassica napus]	gi|31540632|gb|AAP49010.1|		C3	699	975	9942344	9943246	32.47	308	151	4e-35
		Protein	CLV1-like receptor kinase [Brassica napus]	gi|31540632|gb|AAP49010.1|		C3	711	901	9943625	9944218	34.85	198	117	1e-24
		Protein	CLV1-like receptor kinase [Brassica napus]	gi|31540632|gb|AAP49010.1|		C3	82	457	9953657	9952554	28.12	384	108	6e-22
		Protein	CLV1-like receptor kinase [Brassica napus]	gi|31540632|gb|AAP49010.1|		C3	176	633	9953954	9952452	30.23	516	164	6e-39
		Protein	CLV1-like receptor kinase [Brassica napus]	gi|31540632|gb|AAP49010.1|		C3	219	325	9954334	9954017	38.32	107	64.3	1e-08
		Protein	CLV1-like receptor kinase [Brassica napus]	gi|31540632|gb|AAP49010.1|		C3	506	600	9954337	9954053	39.58	96	63.2	2e-08
		Protein	CLV1-like receptor kinase [Brassica napus]	gi|31540632|gb|AAP49010.1|		C3	78	633	9958265	9956469	27.92	634	167	1e-39
		Protein	CLV1-like receptor kinase [Brassica napus]	gi|31540632|gb|AAP49010.1|		C3	222	599	9958346	9957078	27.36	435	119	2e-25
		DNA	B.napus gene encoding endo-polygalacturonase	emb|X98373.1|	4944	C3	1	962	9974105	9975071	68.057	983	1867	3.8e-74	112
		Protein	CLV1-like receptor kinase [Brassica napus]	gi|31540632|gb|AAP49010.1|		C3	483	628	10085324	10085773	35.33	150	87	2e-15
		Protein	CLV1-like receptor kinase [Brassica napus]	gi|31540632|gb|AAP49010.1|		C3	195	314	10085357	10085689	36.67	120	58.5	6e-07
		Protein	CLV1-like receptor kinase [Brassica napus]	gi|31540632|gb|AAP49010.1|		C3	247	338	10085414	10085689	39.13	92	60.5	1e-07
		Protein	CLV1-like receptor kinase [Brassica napus]	gi|31540632|gb|AAP49010.1|		C3	68	601	10093464	10095068	27.53	574	140	1e-31
		Protein	CLV1-like receptor kinase [Brassica napus]	gi|31540632|gb|AAP49010.1|		C3	92	628	10093914	10095731	28.99	614	175	4e-42
		Protein	CLV1-like receptor kinase [Brassica napus]	gi|31540632|gb|AAP49010.1|		C3	68	608	10100339	10102183	27.48	626	142	2e-32
		Protein	CLV1-like receptor kinase [Brassica napus]	gi|31540632|gb|AAP49010.1|		C3	82	628	10100678	10102318	29.57	585	152	3e-35
		Protein	endo-polygalacturonidase [Brassica napus]	gi|1403141|emb|CAA67020.1|		C3	53	283	10116886	10117575	36.29	237	129	1e-28
		Protein	endo-polygalacturonase [Arabidopsis thaliana]	gi|4090973|gb|AAC98923.1|		C3	70	278	10116952	10117566	36.97	211	125	2e-27
		Protein	endo-polygalacturonase [Arabidopsis thaliana]	gi|4090973|gb|AAC98923.1|		C3	283	428	10117965	10118435	39.49	157	114	4e-24
		Protein	endo-polygalacturonidase [Brassica napus]	gi|1403141|emb|CAA67020.1|		C3	285	430	10117965	10118435	41.4	157	113	5e-24
		DNA	Brassica oleracea CRABS CLAW (CRC) gene	gb|AY703986.1|	5462	C3	2675	3456	10204004	10204784	81.203	798	2442	4.1e-102	2
		mRNA	Brassica rapa var. perviridis BrGA2ox2 mRNA for gibberellin	dbj|AB331923.1|	1167	C3	81	346	10509876	10510141	76.4045	267	756	2e-97	2
		DNA	B.napus gene encoding endo-polygalacturonase	emb|X98373.1|	4944	C3	1	681	10589060	10589747	97.2384	688	3227	8.2e-139	49
		Protein	CLV1-like receptor kinase [Brassica napus]	gi|31540632|gb|AAP49010.1|		C3	89	634	10728588	10726741	29.17	624	199	3e-49
		Protein	CLV1-like receptor kinase [Brassica napus]	gi|31540632|gb|AAP49010.1|		C3	82	600	10728840	10727176	27.84	564	148	4e-34
		Protein	CLV1-like receptor kinase [Brassica napus]	gi|31540632|gb|AAP49010.1|		C3	27	600	10729353	10727464	28.38	659	164	8e-39
		Protein	CLV1-like receptor kinase [Brassica napus]	gi|22795056|gb|AAN05448.1|		C3	57	156	10885012	10884707	43.69	103	79.7	2e-14
		Protein	CLV1-like receptor kinase [Brassica napus]	gi|31540632|gb|AAP49010.1|		C3	688	915	10885012	10884164	39.3	285	187	1e-45
		DNA	B.napus gene encoding endo-polygalacturonase	emb|X98373.1|	4944	C3	357	1521	10969184	10970358	66.6941	1216	1883	7e-75	107
		DNA	B.napus gene encoding endo-polygalacturonase	emb|X98373.1|	4944	C3	727	1554	10969571	10970403	66.1234	859	1334	6.9e-50	151
		Protein	CLV1-like receptor kinase [Brassica napus]	gi|31540632|gb|AAP49010.1|		C3	703	859	10986941	10987582	28.24	216	86.7	2e-15
		DNA	B.napus gene encoding endo-polygalacturonase	emb|X98373.1|	4944	C3	1	1411	11261985	11263403	94.4639	1427	6280	1.1e-301	20
		Protein	CLV1-like receptor kinase [Brassica napus]	gi|31540632|gb|AAP49010.1|		C3	699	974	11343002	11343826	39.1	289	186	2e-45
		Protein	CLV1-like receptor kinase [Brassica napus]	gi|22795056|gb|AAN05448.1|		C3	72	169	11343014	11343319	32.04	103	60.1	1e-08
		mRNA	Arabidopsis thaliana ethylene-responsive transcription factor ERF024 mRNA	ref|NM_129202.1|	555	C3	1	404	11411727	11412129	85.468	406	1469	2.1e-59	1
		Protein	CLV1-like receptor kinase [Brassica napus]	gi|31540632|gb|AAP49010.1|		C3	253	384	11452058	11452444	32.58	132	59.3	3e-07
		Protein	CLV1-like receptor kinase [Brassica napus]	gi|31540632|gb|AAP49010.1|		C3	436	577	11452100	11452519	33.57	143	67	1e-09
		Protein	CLV1-like receptor kinase [Brassica napus]	gi|31540632|gb|AAP49010.1|		C3	247	339	11452109	11452384	36.56	93	57.4	1e-06
		Protein	CLV1-like receptor kinase [Brassica napus]	gi|31540632|gb|AAP49010.1|		C3	234	340	11452142	11452456	35.51	107	59.7	3e-07
		Protein	CLV1-like receptor kinase [Brassica napus]	gi|22795056|gb|AAN05448.1|		C3	55	156	11452886	11453185	37.86	103	67.4	7e-11
		Protein	CLV1-like receptor kinase [Brassica napus]	gi|31540632|gb|AAP49010.1|		C3	686	787	11452886	11453185	36.89	103	68.9	2e-30
		Protein	CLV1-like receptor kinase [Brassica napus]	gi|31540632|gb|AAP49010.1|		C3	793	974	11453298	11453864	33.17	202	88.2	2e-30
		DNA	B.napus gene encoding endo-polygalacturonase	emb|X98373.1|	4944	C3	7	835	11565465	11566305	64.486	856	1292	5.9e-51	144
		Protein	CLV1-like receptor kinase [Brassica napus]	gi|22795056|gb|AAN05448.1|		C3	83	156	11613160	11612942	37.84	74	57	1e-07
		Protein	CLV1-like receptor kinase [Brassica napus]	gi|31540632|gb|AAP49010.1|		C3	714	788	11613160	11612939	37.33	75	56.2	3e-06
		Protein	CLV1-like receptor kinase [Brassica napus]	gi|22795056|gb|AAN05448.1|		C3	69	156	11667967	11668227	42.05	88	68.2	5e-11
		Protein	CLV1-like receptor kinase [Brassica napus]	gi|31540632|gb|AAP49010.1|		C3	702	914	11667973	11668845	33.11	293	146	2e-33
		Protein	CLV1-like receptor kinase [Brassica napus]	gi|22795056|gb|AAN05448.1|		C3	68	167	11992275	11991976	39.6	101	79	3e-14
		Protein	CLV1-like receptor kinase [Brassica napus]	gi|31540632|gb|AAP49010.1|		C3	668	974	11992374	11991460	32.91	316	172	3e-41
		Protein	CLV1-like receptor kinase [Brassica napus]	gi|31540632|gb|AAP49010.1|		C3	703	974	12295792	12296604	30.55	275	148	5e-34
		Protein	CLV1-like receptor kinase [Brassica napus]	gi|22795056|gb|AAN05448.1|		C3	73	169	12295795	12296079	33.67	98	65.9	2e-10
		Protein	CLV1-like receptor kinase [Brassica napus]	gi|31540632|gb|AAP49010.1|		C3	705	900	12484949	12484368	30.05	203	63.9	1e-08
		DNA	B.napus gene encoding endo-polygalacturonase	emb|X98373.1|	4944	C3	1105	1505	12705600	12705999	91.0224	401	1675	2.1e-65	122
		Protein	CLV1-like receptor kinase [Brassica napus]	gi|22795056|gb|AAN05448.1|		C3	68	167	12828292	12827993	40.59	101	76.3	2e-13
		Protein	CLV1-like receptor kinase [Brassica napus]	gi|31540632|gb|AAP49010.1|		C3	693	974	12828310	12827549	32.28	285	142	3e-32
		Protein	CLV1-like receptor kinase [Brassica napus]	gi|22795056|gb|AAN05448.1|		C3	68	167	12980371	12980075	35.92	103	71.6	5e-12
		Protein	CLV1-like receptor kinase [Brassica napus]	gi|31540632|gb|AAP49010.1|		C3	699	967	12980371	12979580	37.77	278	177	7e-43
		Protein	CLV1-like receptor kinase [Brassica napus]	gi|31540632|gb|AAP49010.1|		C3	793	834	13037712	13037834	51.16	43	46.6	3e-08
		Protein	CLV1-like receptor kinase [Brassica napus]	gi|31540632|gb|AAP49010.1|		C3	835	872	13037911	13038024	42.11	38	35.4	3e-08
		Protein	CLV1-like receptor kinase [Brassica napus]	gi|31540632|gb|AAP49010.1|		C3	881	976	13038295	13038573	36.36	99	58.5	6e-07
		Protein	endo-polygalacturonase [Arabidopsis thaliana]	gi|4090973|gb|AAC98923.1|		C3	86	187	13428515	13428814	37.5	104	55.5	2e-06
		Protein	endo-polygalacturonidase [Brassica napus]	gi|1403141|emb|CAA67020.1|		C3	87	189	13428515	13428814	38.1	105	57.8	4e-07
		Protein	endo-polygalacturonase [Arabidopsis thaliana]	gi|4090973|gb|AAC98923.1|		C3	224	429	13429150	13429893	37.5	248	159	1e-37
		Protein	endo-polygalacturonidase [Brassica napus]	gi|1403141|emb|CAA67020.1|		C3	226	431	13429150	13429893	37.1	248	155	9e-37
		DNA	B.napus gene encoding endo-polygalacturonase	emb|X98373.1|	4944	C3	357	1429	13797047	13798129	67.8603	1117	1886	1.8e-86	89
		DNA	B.napus gene encoding endo-polygalacturonase	emb|X98373.1|	4944	C3	727	1551	13797434	13798261	66.4327	855	1350	1.3e-50	145
		DNA	B.napus gene encoding endo-polygalacturonase	emb|X98373.1|	4944	C3	937	1677	13934955	13935697	78.8079	755	2179	2.1e-88	87
		DNA	B.napus gene encoding endo-polygalacturonase	emb|X98373.1|	4944	C3	1	2126	13995990	13998128	82.1363	2172	6894	1.9e-304	14
		Protein	CLV1-like receptor kinase [Brassica napus]	gi|31540632|gb|AAP49010.1|		C3	793	872	14044135	14043896	45	80	76.6	2e-18
		Protein	CLV1-like receptor kinase [Brassica napus]	gi|31540632|gb|AAP49010.1|		C3	744	791	14044397	14044254	33.33	48	40.4	2e-18
		DNA	Brassica napus Cel16 gene for endo-1,4-beta-D-glucanase	emb|AJ242807.1|	5454	C3	1	223	14115601	14115820	82.5112	223	746	1.7e-42	9
		Protein	CLV1-like receptor kinase [Brassica napus]	gi|31540632|gb|AAP49010.1|		C3	788	974	14141194	14140442	25.49	255	94.4	7e-25
		Protein	CLV1-like receptor kinase [Brassica napus]	gi|31540632|gb|AAP49010.1|		C3	716	781	14141483	14141289	31.82	66	44.3	7e-25
		DNA	B.napus gene encoding endo-polygalacturonase	emb|X98373.1|	4944	C3	357	1389	14190796	14191827	68.1903	1072	1817	1.2e-70	117
		DNA	B.napus gene encoding endo-polygalacturonase	emb|X98373.1|	4944	C3	815	1801	14192298	14193284	61.4634	1025	1114	5.3e-42	188
		Protein	CLV1-like receptor kinase [Brassica napus]	gi|22795056|gb|AAN05448.1|		C3	59	158	14436849	14437166	34.91	106	63.2	2e-09
		Protein	CLV1-like receptor kinase [Brassica napus]	gi|31540632|gb|AAP49010.1|		C3	690	789	14436849	14437166	34.91	106	63.5	2e-08
		Protein	CLV1-like receptor kinase [Brassica napus]	gi|31540632|gb|AAP49010.1|		C3	793	834	14437457	14437579	52.38	42	43.9	9e-09
		Protein	CLV1-like receptor kinase [Brassica napus]	gi|31540632|gb|AAP49010.1|		C3	834	875	14437656	14437781	42.86	42	39.7	9e-09
		DNA	Brassica oleracea CRABS CLAW (CRC) gene	gb|AY703986.1|	5462	C3	2812	3263	14538606	14539058	77.8017	464	1255	3.2e-46	13
		DNA	B.napus gene encoding endo-polygalacturonase	emb|X98373.1|	4944	C3	1113	2031	14651386	14652304	67.0833	960	1464	4e-56	137
		Protein	CLV1-like receptor kinase [Brassica napus]	gi|31540632|gb|AAP49010.1|		C3	699	870	14664585	14665088	40.46	173	138	5e-31
		Protein	CLV1-like receptor kinase [Brassica napus]	gi|22795056|gb|AAN05448.1|		C3	70	169	14664591	14664881	41.58	101	80.9	8e-15
		Protein	CLV1-like receptor kinase [Brassica napus]	gi|22795056|gb|AAN05448.1|		C3	68	169	14677268	14677576	37.14	105	75.1	4e-13
		Protein	CLV1-like receptor kinase [Brassica napus]	gi|31540632|gb|AAP49010.1|		C3	699	974	14677268	14678083	32.51	283	166	2e-39
		Protein	endo-polygalacturonase [Arabidopsis thaliana]	gi|4090973|gb|AAC98923.1|		C3	224	369	14706375	14706818	46.62	148	139	5e-40
		Protein	endo-polygalacturonidase [Brassica napus]	gi|1403141|emb|CAA67020.1|		C3	226	371	14706375	14706818	46.62	148	138	2e-39
		Protein	endo-polygalacturonidase [Brassica napus]	gi|1403141|emb|CAA67020.1|		C3	365	431	14706884	14707105	36.49	74	47.4	2e-39
		Protein	endo-polygalacturonase [Arabidopsis thaliana]	gi|4090973|gb|AAC98923.1|		C3	365	429	14706890	14707105	38.89	72	48.9	5e-40
		Protein	endo-polygalacturonase [Arabidopsis thaliana]	gi|4090973|gb|AAC98923.1|		C3	364	419	14789430	14789245	51.61	62	63.5	2e-42
		Protein	endo-polygalacturonidase [Brassica napus]	gi|1403141|emb|CAA67020.1|		C3	366	433	14789430	14789209	45.95	74	63.5	1e-43
		Protein	endo-polygalacturonase [Arabidopsis thaliana]	gi|4090973|gb|AAC98923.1|		C3	290	364	14789740	14789513	48.68	76	69.7	2e-42
		Protein	endo-polygalacturonidase [Brassica napus]	gi|1403141|emb|CAA67020.1|		C3	292	366	14789740	14789513	48.68	76	68.2	1e-43
		Protein	endo-polygalacturonase [Arabidopsis thaliana]	gi|4090973|gb|AAC98923.1|		C3	213	289	14790056	14789826	49.35	77	83.2	2e-42
		Protein	endo-polygalacturonidase [Brassica napus]	gi|1403141|emb|CAA67020.1|		C3	215	291	14790056	14789826	55.84	77	89.4	1e-43
		Protein	endo-polygalacturonase [Arabidopsis thaliana]	gi|4090973|gb|AAC98923.1|		C3	55	176	14790604	14790245	32.26	124	65.5	2e-09
		Protein	endo-polygalacturonidase [Brassica napus]	gi|1403141|emb|CAA67020.1|		C3	52	178	14790613	14790245	33.59	131	64.3	3e-09
		Protein	endo-polygalacturonase [Arabidopsis thaliana]	gi|4090973|gb|AAC98923.1|		C3	364	430	14797305	14797093	39.44	71	56.2	2e-21
		Protein	endo-polygalacturonidase [Brassica napus]	gi|1403141|emb|CAA67020.1|		C3	366	432	14797305	14797093	35.21	71	51.2	5e-21
		Protein	endo-polygalacturonase [Arabidopsis thaliana]	gi|4090973|gb|AAC98923.1|		C3	290	364	14797613	14797383	46.75	77	69.7	2e-21
		Protein	endo-polygalacturonidase [Brassica napus]	gi|1403141|emb|CAA67020.1|		C3	276	366	14797643	14797383	43.01	93	72.8	5e-21
		Protein	endo-polygalacturonase [Arabidopsis thaliana]	gi|4090973|gb|AAC98923.1|		C3	213	289	14798272	14798042	46.75	77	82.8	1e-14
		Protein	endo-polygalacturonidase [Brassica napus]	gi|1403141|emb|CAA67020.1|		C3	215	291	14798272	14798042	48.05	77	83.6	7e-15
		Protein	endo-polygalacturonidase [Brassica napus]	gi|1403141|emb|CAA67020.1|		C3	66	178	14799346	14799017	34.19	117	68.9	1e-10
		Protein	endo-polygalacturonase [Arabidopsis thaliana]	gi|4090973|gb|AAC98923.1|		C3	43	176	14799391	14799017	34.56	136	70.9	4e-11
		Protein	cellulase [Brassica napus]	gi|5689613|emb|CAB51903.1|		C3	487	572	14965472	14965203	48.89	90	91.7	4e-17
		Protein	cellulase [Brassica napus]	gi|5689613|emb|CAB51903.1|		C3	155	487	14966730	14965705	29.78	366	137	5e-38
		Protein	cellulase [Brassica napus]	gi|5689613|emb|CAB51903.1|		C3	108	145	14966962	14966849	55.26	38	44.3	5e-38
		DNA	B.napus gene encoding endo-polygalacturonase	emb|X98373.1|	4944	C3	739	1527	15034362	15035161	66.7073	820	1337	5e-50	148
		DNA	B.napus gene encoding endo-polygalacturonase	emb|X98373.1|	4944	C3	357	1391	15034512	15035556	66.108	1074	1686	6.7e-66	121
		Protein	agamous-like 15 [Brassica napus]	gi|89574426|gb|ABD77425.1|		C3	1	61	15388755	15388937	68.85	61	89	7e-17
		DNA	Brassica napus SHATTERPROOF1 (BnSHP1) gene	gi|12655901|gb|AAK00646.1|AF226865_1		C3	28	74	15388791	15388931	74.47	47	77.8	2e-13
		DNA	Brassica napus SHATTERPROOF1 (BnSHP1) gene	gi|12655901|gb|AAK00646.1|AF226865_1		C3	28	75	15407241	15407098	77.08	48	81.6	1e-14
		Protein	agamous-like 15 [Brassica napus]	gi|89574426|gb|ABD77425.1|		C3	1	60	15407277	15407098	75	60	94.7	1e-18
		Protein	CLV1-like receptor kinase [Brassica napus]	gi|31540632|gb|AAP49010.1|		C3	693	862	15749478	15749966	28.65	171	72	4e-11
[truncated: 10,481 more rows]
