# Supplementary material for: Genome-Wide Delineation of Natural Variation for Pod Shatter Resistance in Brassica napus
Source: PLoS One. 2014 Jul 9;9(7):e101673. doi: 10.1371/journal.pone.0101673 (PMC4090071; doi:10.1371/journal.pone.0101673)
Supplement: Table S12 — Favourable alleles (at consistent QTL, Table 1 ) showing their effects on shatter resistance in the DH lines. (XLS) [file pone.0101673.s019.xls]

## Sheet: Sheet1
Supplementary Table S12: Favouravle alleles (at consistent QTLs, Table 1) showing their effects on pod shatter resistance in the DH lines.
		Qrps.wwai-A3a	Qrps.wwai-A3b	Qrps.wwai-A3b	Qrps.wwai-C8b	Qrps.wwai-C8b	Qrps.wwai-C8b	Qrps.wwai-C8b	Qrps.wwai-A9a	Qrps.wwai-A9b	Qrps.wwai-A9b	Qrps.wwai-C3	Qrps.wwai-C3	Qrps.wwai-C3	Rutpure energy (mj)	Rutpure energy (mj)	Rutpure energy (mj)	RELSQ	RELSQ	RELSQ
	Molecular markers														Pod shatter resistance
DH line ID	3145484	3095279	3167032	3082606	3124373	3142299	3112431	3103276	3089525	3155356	3104590	3149536	3154228	3114475	11SHT	12SHT	12SHTWW	11SHT	12SHT	12SHTWW
C6657	AA	AA	AA	AA	AB	AB	AB	AB	AB	AB	AB	AA	AA	AA	1.9504	2.16674	2.08545	0.416235	0.784968	0.425385
C7240	AA	AA	AA	AA	AB	AB	AB	AB	AB	AB	AB	AA	AA	AA	2.08798	2.28008	2.31166	0.627285	0.987305	0.653938
C6846	AB	AB	AB	AB	AA	AA	AA	AA	AA	AA	AA	AB	AB	AB	1.5495	1.56098	1.43452	-0.150731	-0.148017	-0.625436
C7144	AB	AB	AB	AB	AA	AA	AA	AA	AA	AA	AA	AB	AB	AB	1.34281	1.29046	1.55858	-0.549641	-0.818814	-0.405824
